# Supplementary material for: Mutant APC reshapes Wnt signaling plasma membrane nanodomains by altering cholesterol levels via oncogenic β-catenin
Source: Nat Commun. 2023 Jul 19;14:4342. doi: 10.1038/s41467-023-39640-w (PMC10356786; doi:10.1038/s41467-023-39640-w)
Supplement: Supplementary file 4 — Source Data [file 41467_2023_39640_MOESM4_ESM.zip]

Archive with 114 entries (90 files):
- Source Data Folder/
- __MACOSX/._Source Data Folder
- Source Data Folder/new Figure S3/
- __MACOSX/Source Data Folder/._new Figure S3
- Source Data Folder/new Figure S4/
- __MACOSX/Source Data Folder/._new Figure S4
- Source Data Folder/new Figure S5/
- __MACOSX/Source Data Folder/._new Figure S5
- Source Data Folder/new Figure S2/
- __MACOSX/Source Data Folder/._new Figure S2
- Source Data Folder/new Figure 8/
- __MACOSX/Source Data Folder/._new Figure 8
- Source Data Folder/new Figure 1/
- __MACOSX/Source Data Folder/._new Figure 1
- Source Data Folder/.DS_Store
- __MACOSX/Source Data Folder/._.DS_Store
- Source Data Folder/new FIgure 6/
- __MACOSX/Source Data Folder/._new FIgure 6
- Source Data Folder/new Figure 7/
- __MACOSX/Source Data Folder/._new Figure 7
- Source Data Folder/new Figure 9/
- __MACOSX/Source Data Folder/._new Figure 9
- Source Data Folder/new Figure S11/
- __MACOSX/Source Data Folder/._new Figure S11
- Source Data Folder/new Figure S10/
- __MACOSX/Source Data Folder/._new Figure S10
- Source Data Folder/new Figure S9/
- __MACOSX/Source Data Folder/._new Figure S9
- Source Data Folder/new Figure S7/
- __MACOSX/Source Data Folder/._new Figure S7
- Source Data Folder/new Figure S1/
- __MACOSX/Source Data Folder/._new Figure S1
- Source Data Folder/new Table S2/
- __MACOSX/Source Data Folder/._new Table S2
- Source Data Folder/new Figure S6/
- __MACOSX/Source Data Folder/._new Figure S6
- Source Data Folder/new Figure 5/
- __MACOSX/Source Data Folder/._new Figure 5
- Source Data Folder/new Figure 2/
- __MACOSX/Source Data Folder/._new Figure 2
- Source Data Folder/new Figure 3/
- __MACOSX/Source Data Folder/._new Figure 3
- Source Data Folder/new Figure 4/
- __MACOSX/Source Data Folder/._new Figure 4
- Source Data Folder/~$FRET pair distance (R).xlsx
- __MACOSX/Source Data Folder/._~$FRET pair distance (R).xlsx
- Source Data Folder/new Figure S15/
- __MACOSX/Source Data Folder/._new Figure S15
- Source Data Folder/new Figure S12/
- __MACOSX/Source Data Folder/._new Figure S12
- Source Data Folder/new Figure S13/
- __MACOSX/Source Data Folder/._new Figure S13
- Source Data Folder/new Figure S3/Figure S3.xlsx
- __MACOSX/Source Data Folder/new Figure S3/._Figure S3.xlsx
- Source Data Folder/new Figure S4/Figure S4.xlsx
- __MACOSX/Source Data Folder/new Figure S4/._Figure S4.xlsx
- Source Data Folder/new Figure S5/Figure S5.xlsx
- __MACOSX/Source Data Folder/new Figure S5/._Figure S5.xlsx
- Source Data Folder/new Figure S2/Figure S2.xlsx
- __MACOSX/Source Data Folder/new Figure S2/._Figure S2.xlsx
- Source Data Folder/new Figure 8/Figure 8.xlsx
- __MACOSX/Source Data Folder/new Figure 8/._Figure 8.xlsx
- Source Data Folder/new Figure 1/.DS_Store
- __MACOSX/Source Data Folder/new Figure 1/._.DS_Store
- Source Data Folder/new Figure 1/Figure 1.xlsx
- __MACOSX/Source Data Folder/new Figure 1/._Figure 1.xlsx
- Source Data Folder/new FIgure 6/Figure 6.xlsx
- __MACOSX/Source Data Folder/new FIgure 6/._Figure 6.xlsx
- Source Data Folder/new Figure 7/Figure 7.xlsx
- __MACOSX/Source Data Folder/new Figure 7/._Figure 7.xlsx
- Source Data Folder/new Figure 7/~$Figure 6.xlsx
- __MACOSX/Source Data Folder/new Figure 7/._~$Figure 6.xlsx
- Source Data Folder/new Figure 9/Figure 9.xlsx
- __MACOSX/Source Data Folder/new Figure 9/._Figure 9.xlsx
- Source Data Folder/new Figure S11/Figure S11.xlsx
- __MACOSX/Source Data Folder/new Figure S11/._Figure S11.xlsx
- Source Data Folder/new Figure S11/~$Figure S8.xlsx
- __MACOSX/Source Data Folder/new Figure S11/._~$Figure S8.xlsx
- Source Data Folder/new Figure S10/Figure S10.xlsx
- __MACOSX/Source Data Folder/new Figure S10/._Figure S10.xlsx
- Source Data Folder/new Figure S9/.DS_Store
- __MACOSX/Source Data Folder/new Figure S9/._.DS_Store
- Source Data Folder/new Figure S9/Figure S9.xlsx
- __MACOSX/Source Data Folder/new Figure S9/._Figure S9.xlsx
- Source Data Folder/new Figure S7/~$Figure S7.xlsx
- __MACOSX/Source Data Folder/new Figure S7/._~$Figure S7.xlsx
- Source Data Folder/new Figure S7/Figure S7.xlsx
- __MACOSX/Source Data Folder/new Figure S7/._Figure S7.xlsx
- Source Data Folder/new Figure S1/Figure S1.xlsx
- __MACOSX/Source Data Folder/new Figure S1/._Figure S1.xlsx
- Source Data Folder/new Table S2/Table S2.xlsx
- __MACOSX/Source Data Folder/new Table S2/._Table S2.xlsx
- Source Data Folder/new Figure S6/Figure S6.xlsx
- __MACOSX/Source Data Folder/new Figure S6/._Figure S6.xlsx
- Source Data Folder/new Figure 5/.DS_Store
- __MACOSX/Source Data Folder/new Figure 5/._.DS_Store
- Source Data Folder/new Figure 5/Figure 5.xlsx
- __MACOSX/Source Data Folder/new Figure 5/._Figure 5.xlsx
- Source Data Folder/new Figure 2/Figure 2.xlsx
- __MACOSX/Source Data Folder/new Figure 2/._Figure 2.xlsx
- Source Data Folder/new Figure 3/.DS_Store
- __MACOSX/Source Data Folder/new Figure 3/._.DS_Store
- Source Data Folder/new Figure 3/Figure 3.xlsx
- __MACOSX/Source Data Folder/new Figure 3/._Figure 3.xlsx
- Source Data Folder/new Figure 4/Figure 4.xlsx
- __MACOSX/Source Data Folder/new Figure 4/._Figure 4.xlsx
- Source Data Folder/new Figure S15/Figure S15.xlsx
- __MACOSX/Source Data Folder/new Figure S15/._Figure S15.xlsx
- Source Data Folder/new Figure S15/.DS_Store
- __MACOSX/Source Data Folder/new Figure S15/._.DS_Store
- Source Data Folder/new Figure S12/Figure S12.xlsx
- __MACOSX/Source Data Folder/new Figure S12/._Figure S12.xlsx
- Source Data Folder/new Figure S13/Figure S13.xlsx
- __MACOSX/Source Data Folder/new Figure S13/._Figure S13.xlsx
