# Supplementary material for: Mutant APC reshapes Wnt signaling plasma membrane nanodomains by altering cholesterol levels via oncogenic β-catenin
Source: Nat Commun. 2023 Jul 19;14:4342. doi: 10.1038/s41467-023-39640-w (PMC10356786; doi:10.1038/s41467-023-39640-w)
Supplement: Supplementary file 4 — Source Data [file 41467_2023_39640_MOESM4_ESM.zip › Source Data Folder/new Figure S3/Figure S3.xlsx]

## Sheet: S3
	mice cultured cell lines (colonocytes)
	gene name	YAMC_1	YAMC_2	YAMC_3	IMCE_1	IMCE_3	IMCE_3	IMCE_Bcat_1	IMCE_Bcat_2	IMCE_Bcat_3
	0610005C13Rik	0	0	0	0	0	0	0.39061	0.315852	0.334108
	0610006L08Rik	0	0	0	0.33374	0.325098	0.340415	0.382157	0.309017	0.326879
	0610009B22Rik	533.509	435.914	516.248	469.646	457.485	479.04	586.041	473.879	501.271
	0610009E02Rik	15.6861	12.8167	15.1786	11.2125	10.9222	11.4368	15.95	12.8973	13.6428
	0610009L18Rik	32.9329	26.9085	31.8674	26.6621	25.9717	27.1954	25.2142	20.3885	21.567
	0610010F05Rik	1693.13	1383.41	1638.35	1230.67	1198.8	1255.29	2313.99	1871.12	1979.28
	0610010K14Rik	7.87887	6.43758	7.62396	7.7436	7.54308	7.89848	10.8572	8.77926	9.28672
	0610012G03Rik	1288.12	1052.48	1246.45	1526.73	1487.19	1557.27	1585.67	1282.19	1356.3
	0610030E20Rik	793.514	648.355	767.84	484.06	471.525	493.741	725.352	586.528	620.43
	0610033M10Rik	0	0	0	0.337479	0.32874	0.344229	0.391376	0.316471	0.334764
	0610037L13Rik	993.255	811.557	961.12	960.68	935.803	979.895	1078.76	872.299	922.72
	0610038B21Rik	59.5806	48.6815	57.653	48.425	47.1711	49.3936	49.3289	39.8879	42.1935
	0610039K10Rik	0.716827	0.585697	0.693635	4.00368	3.9	4.08376	5.26603	4.25818	4.50431
	0610040B10Rik	30.6315	25.028	29.6405	17.0258	16.5849	17.3664	23.5168	19.0159	20.1151
	0610040F04Rik	0.696327	0.568947	0.673799	1.3399	1.30521	1.3667	4.55647	3.68441	3.89738
	0610040J01Rik	50.2146	41.0287	48.59	0.490386	0.477687	0.500194	2.2474	1.81727	1.92231
	0610043K17Rik	0.350901	0.28671	0.339548	0.331624	0.323036	0.338257	0.777158	0.628419	0.664743
	0710001A04Rik	0.378785	0.309493	0.36653	0	0	0	0	0	0
	1010001B22Rik	0	0	0	0.664122	0.646925	0.677406	0.737291	0.596182	0.630642
	1010001N08Rik	90.9112	74.2807	87.9699	45.7343	44.5501	46.6491	72.6607	58.7543	62.1504
	1110002E22Rik	110.655	90.4128	107.075	60.7433	59.1703	61.9582	87.4584	70.7199	74.8077
	1110002J07Rik	0	0	0	1.01879	0.99241	1.03917	0.734729	0.594111	0.628451
	1110002L01Rik	292.217	238.761	282.763	123.386	120.191	125.854	154.396	124.846	132.062
	1110002O04Rik	21.4899	17.5587	20.7946	36.423	35.4798	37.1515	3.77803	3.05496	3.23154
	1110003F10Rik	1.43591	1.17324	1.38945	1.0027	0.976734	1.02275	2.64402	2.13799	2.26156
	1110004F10Rik	5594.22	4570.86	5413.23	4610.75	4491.35	4702.97	6109.31	4940.06	5225.6
	1110006O24Rik	19.9019	16.2612	19.258	19.7015	19.1914	20.0956	24.5554	19.8558	21.0035
	1110008L16Rik	492.09	402.072	476.169	448.589	436.973	457.561	642.598	519.612	549.646
	1110008P14Rik	1407.28	1149.84	1361.75	1380.16	1344.42	1407.76	1620.24	1310.15	1385.88
	1110012L19Rik	661.866	540.79	640.453	745.867	726.553	760.785	984.214	795.847	841.848
	1110013H19Rik	1.43389	1.17159	1.3875	0.668051	0.650752	0.681413	2.32138	1.8771	1.9856
	1110015O18Rik	0	0	0	0.333751	0.325109	0.340427	0	0	0
	1110017D15Rik	2.12372	1.73523	2.05501	2.6616	2.59268	2.71484	1.50667	1.21831	1.28873
	1110018N20Rik	0.707441	0.578028	0.684553	0.667504	0.650219	0.680854	0.772453	0.624615	0.660719
	1110019D14Rik	0.708026	0.578506	0.685119	1.99295	1.94135	2.03282	0	0	0
	1110020A21Rik	6.51232	5.32101	6.30162	5.73648	5.58793	5.85122	4.5516	3.68048	3.89321
	1110025M09Rik	27.7079	22.6392	26.8114	30.1975	29.4155	30.8015	31.6468	25.59	27.0691
	1110028F11Rik	0.353794	0.289074	0.342347	0.337274	0.328541	0.34402	0.358514	0.289899	0.306655
	1110032A03Rik	275.801	225.348	266.877	188.212	183.338	191.976	187.045	151.247	159.989
	1110032F04Rik	0	0	0	0.663323	0.646147	0.676591	0	0	0
	1110035H17Rik	2.15704	1.76245	2.08725	1.32421	1.28992	1.3507	5.63577	4.55715	4.82056
	1110036E04Rik	0	0	0	0.333751	0.325109	0.340427	0	0	0
	1110038B12Rik	1351.84	1104.54	1308.1	1227.44	1195.65	1251.99	1821.53	1472.91	1558.04
	1110038F14Rik	1603.7	1310.34	1551.82	1332.51	1298.01	1359.16	2125.71	1718.87	1818.23
	1110046J04Rik	52.4841	42.8831	50.786	61.814	60.2133	63.0504	71.7939	58.0534	61.409
	1110051M20Rik	946.761	773.568	916.13	1059.52	1032.09	1080.71	1191.02	963.07	1018.74
	1110059E24Rik	2151.49	1757.92	2081.88	2080.74	2026.86	2122.36	2858.05	2311.06	2444.64
	1110059G10Rik	381.63	311.818	369.283	300.87	293.079	306.888	393.543	318.224	336.618
	1110065P20Rik	1203.08	982.999	1164.16	875.416	852.747	892.925	903.348	730.458	772.679
	1190001M18Rik	2.12803	1.73875	2.05918	4.68943	4.568	4.78323	5.66495	4.58074	4.84552
	1190002N15Rik	5592.87	4569.76	5411.92	2835.73	2762.3	2892.45	3147.32	2544.96	2692.06
	1190005I06Rik	27.0871	22.132	26.2107	27.9293	27.2061	28.4879	17.4483	14.1089	14.9244
	1190007I07Rik	128.325	104.85	124.173	210.083	204.643	214.285	270.027	218.347	230.968
	1200007C13Rik	8.25608	6.74578	7.98897	6.34843	6.18404	6.47541	6.0945	4.92809	5.21294
	1300002E11Rik	26.1214	21.343	25.2763	24.7396	24.099	25.2344	40.4471	32.706	34.5965
	1300014J16Rik	3.61328	2.9523	3.49638	1.00386	0.977863	1.02394	5.61856	4.54324	4.80584
	1300017J02Rik	14.2278	11.6251	13.7675	8.36063	8.14413	8.52785	18.4671	14.9328	15.7959
	1500002C15Rik	75.98	62.0809	73.5218	47.3539	46.1277	48.3011	52.341	42.3235	44.7699
	1500002F19Rik	9.52082	7.77916	9.21278	4.67264	4.55164	4.7661	5.61059	4.53679	4.79903
	1500004A13Rik	5.66141	4.62576	5.47825	5.98244	5.82753	6.1021	7.07907	5.72422	6.05509
	1500005C15Rik	0	0	0	0	0	0	1.46412	1.18391	1.25234
	1500009C09Rik	0.358863	0.293216	0.347253	1.66929	1.62607	1.70268	0.749747	0.606254	0.641297
	1500009L16Rik	2.55012	2.08362	2.46761	4.98186	4.85285	5.0815	1.57872	1.27657	1.35036
	1500011B03Rik	220.97	180.548	213.821	151.455	147.533	154.484	134.058	108.401	114.667
	1500011K16Rik	211.305	172.651	204.469	242.523	236.243	247.373	254.262	205.599	217.483
	1500015A07Rik	58.2353	47.5822	56.3511	44.0122	42.8725	44.8925	44.132	35.6857	37.7484
	1500015L24Rik	0	0	0	1.0007	0.974788	1.02072	0.781998	0.632333	0.668883
	1500015O10Rik	21.9298	17.9181	21.2203	18.6636	18.1803	19.0369	6.40032	5.17537	5.47452
	1500026H17Rik	4.29818	3.5119	4.15911	2.00507	1.95315	2.04517	2.10251	1.70012	1.79839
	1500035N22Rik	0	0	0	0.337455	0.328717	0.344205	0.357616	0.289173	0.305888
	1520401A03Rik	1.43411	1.17177	1.38771	4.33548	4.22321	4.42219	3.01041	2.43425	2.57495
	1600002K03Rik	267.152	218.282	258.509	263.173	256.359	268.437	340.702	275.496	291.42
	1600012H06Rik	1199.45	980.035	1160.65	998.006	972.162	1017.97	1167.66	944.181	998.756
	1600012P17Rik	0	0	0	0.336643	0.327926	0.343376	1.16652	0.943259	0.997781
	1600014C10Rik	446.445	364.776	432.001	570.375	555.605	581.783	584.137	472.34	499.642
	1600014C23Rik	0.368917	0.301431	0.356982	1.34824	1.31333	1.37521	0.721668	0.583549	0.61728
	1600015I10Rik	0.349048	0.285196	0.337755	0.333753	0.32511	0.340428	0.358382	0.289792	0.306543
	1600020E01Rik	64.8159	52.9591	62.7189	44.7143	43.5564	45.6086	71.3669	57.7081	61.0437
	1600023N17Rik	4.61317	3.76927	4.46391	3.32456	3.23847	3.39105	4.47506	3.61859	3.82775
	1600025M17Rik	0	0	0	0.337473	0.328734	0.344223	0.382163	0.309022	0.326884
	1600027J07Rik	8.67159	7.08528	8.39103	1.4785	1.44021	1.50807	9.22915	7.4628	7.89417
	1600029O15Rik	0	0	0	0	0	0	1.11782	0.903886	0.956133
	1700001C19Rik	0	0	0	0.333751	0.325109	0.340427	0	0	0
	1700001G11Rik	5.42492	4.43253	5.2494	2.33374	2.27331	2.38042	5.39583	4.36313	4.61533
	1700001G17Rik	8.58037	7.01075	8.30276	4.00419	3.9005	4.08428	4.54549	3.67554	3.88799
	1700001J03Rik	0	0	0	0.992593	0.96689	1.01245	0.790477	0.639189	0.676136
	1700001J11Rik	0	0	0	0	0	0	0.39061	0.315852	0.334108
	1700001K19Rik	0.353486	0.288822	0.342049	0	0	0	0.391265	0.316382	0.334669
	1700001L05Rik	59.7171	48.793	57.7851	86.3867	84.1497	88.1145	64.3577	52.0404	55.0485
	1700001L19Rik	4.74191	3.87447	4.58849	1.66774	1.62455	1.70109	2.24106	1.81214	1.91689
	1700001O22Rik	2.49507	2.03864	2.41434	0	0	0	0.376484	0.304429	0.322026
	1700001P01Rik	16.0495	13.1135	15.5302	1.00299	0.977013	1.02305	5.91155	4.78015	5.05645
	1700003D09Rik	0	0	0	0.331205	0.322629	0.33783	0.792829	0.641091	0.678147
	1700003E16Rik	23.0814	18.8591	22.3346	31.3028	30.4922	31.9288	33.3212	26.9439	28.5013
	1700003F12Rik	36.5329	29.8499	35.3509	63.1686	61.5329	64.4321	97.8336	79.1094	83.6821
	1700003G18Rik	0	0	0	0.670873	0.653501	0.684291	1.09278	0.883633	0.934708
	1700003H04Rik	0.704932	0.575978	0.682125	0.3338	0.325157	0.340477	0.387684	0.313486	0.331606
	1700003M07Rik	11.8202	9.65794	11.4378	12.9102	12.5759	13.1684	4.38694	3.54733	3.75237
	1700003N22Rik	0.351047	0.286829	0.339689	0.667396	0.650114	0.680745	0.380633	0.307785	0.325575
	1700006H21Rik	0.379778	0.310304	0.367491	0.333739	0.325097	0.340414	0	0	0
	1700006J14Rik	1.42766	1.1665	1.38147	3.00795	2.93006	3.06811	0.776049	0.627522	0.663794
	1700007F19Rik	0.353746	0.289035	0.342301	0	0	0	0	0	0
	1700007J10Rik	0.362086	0.295849	0.350371	0.525902	0.512284	0.536421	1.50712	1.21867	1.28911
	1700007K13Rik	27.195	22.2202	26.3151	48.2712	47.0212	49.2367	11.9002	9.62268	10.1789
	1700007L15Rik	49.4393	40.3953	47.8397	49.7648	48.4761	50.7601	46.5132	37.6111	39.7851
	1700008J07Rik	69.6266	56.8897	67.3739	37.8403	36.8604	38.5971	41.5305	33.582	35.5231
	1700008O03Rik	2.86912	2.34427	2.77629	1.34117	1.30644	1.368	2.40837	1.94743	2.06
	1700009C05Rik	0	0	0	0	0	0	0.782242	0.63253	0.669091
	1700009N14Rik	250.99	205.076	242.869	230.262	224.3	234.868	63.2316	51.1298	54.0852
	1700010B13Rik	0	0	0	0	0	0	0.39061	0.315852	0.334108
	1700010G06Rik	1.10106	0.89964	1.06544	0	0	0	2.19175	1.77227	1.87472
	1700010I14Rik	45.5823	37.2439	44.1076	25.8954	25.2249	26.4134	22.2882	18.0225	19.0642
	1700010K23Rik	0	0	0	0.659418	0.642342	0.672607	0	0	0
	1700010K24Rik	0	0	0	0.668363	0.651056	0.681731	1.17228	0.94792	1.00271
	1700011C11Rik	0.348611	0.284839	0.337332	0	0	0	0.382113	0.308981	0.326841
	1700011D18Rik	2.15532	1.76104	2.08559	2.00359	1.9517	2.04366	1.12591	0.910424	0.963048
	1700011L22Rik	0	0	0	0.667297	0.650017	0.680644	0.358833	0.290156	0.306928
	1700011M02Rik	0	0	0	0	0	0	0.381861	0.308777	0.326625
	1700012B07Rik	0	0	0	0	0	0	1.13236	0.915636	0.968561
	1700012B09Rik	0	0	0	0	0	0	1.07891	0.872423	0.92285
	1700012D14Rik	11.7098	9.56773	11.331	5.67691	5.52991	5.79046	10.8171	8.74683	9.25241
	1700013F07Rik	3.64342	2.97693	3.52554	1.67271	1.6294	1.70617	2.24524	1.81553	1.92047
	1700013G24Rik	1.43566	1.17303	1.38921	0.333966	0.325318	0.340645	0.376998	0.304845	0.322466
	1700014D04Rik	0.357045	0.29173	0.345493	0.996522	0.970717	1.01645	0.381341	0.308356	0.32618
	1700014L14Rik	0	0	0	0	0	0	0.358451	0.289847	0.306601
	1700015F17Rik	3.60951	2.94921	3.49272	6.0066	5.85106	6.12674	6.68845	5.40836	5.72098
	1700015I17Rik	0.35366	0.288964	0.342218	0	0	0	0.734921	0.594266	0.628615
	1700016A09Rik	7.19296	5.87714	6.96024	5.84214	5.69086	5.95899	3.74817	3.03082	3.206
	1700016C15Rik	0.4809	0.392928	0.465341	1.00417	0.978166	1.02425	0.74599	0.603216	0.638083
	1700016D06Rik	0	0	0	0	0	0	0.73465	0.594047	0.628384
	1700016D08Rik	0	0	0	0.330949	0.322379	0.337568	0.382153	0.309013	0.326875
	1700016F12Rik	23.2233	18.975	22.4719	13.9518	13.5906	14.2309	7.18391	5.80899	6.14476
	1700016G22Rik	1.11453	0.910646	1.07847	0.332432	0.323824	0.339081	0.720674	0.582746	0.616429
	1700016H13Rik	0.349055	0.285202	0.337762	0	0	0	0	0	0
	1700016J18Rik	0	0	0	0	0	0	0.39061	0.315852	0.334108
	1700016K05Rik	0	0	0	0	0	0	0.39061	0.315852	0.334108
	1700016K19Rik	1.42329	1.16292	1.37724	1.00203	0.976079	1.02207	0.493041	0.398679	0.421723
	1700016P03Rik	0	0	0	0.668556	0.651244	0.681928	0	0	0
	1700017B05Rik	2724.62	2226.2	2636.47	4096.72	3990.63	4178.66	6159.82	4980.9	5268.81
	1700017D01Rik	0	0	0	0	0	0	0.358451	0.289847	0.306601
	1700017G19Rik	1.52125	1.24296	1.47203	0	0	0	0.705139	0.570184	0.603142
	1700017M07Rik	0	0	0	0	0	0	0.358451	0.289847	0.306601
	1700017N19Rik	0.353903	0.289163	0.342453	0.33721	0.328478	0.343954	0.381687	0.308636	0.326476
	1700018A04Rik	1.43548	1.17288	1.38903	0.668192	0.650889	0.681556	3.37012	2.72512	2.88264
	1700018A14Rik	0	0	0	0	0	0	0.381861	0.308777	0.326625
	1700018A23Rik	0.358093	0.292587	0.346508	1.33497	1.3004	1.36167	0.373612	0.302107	0.319569
	1700018B08Rik	0	0	0	0.997133	0.971312	1.01708	0.38705	0.312973	0.331064
	1700018L02Rik	14.3479	11.7232	13.8837	10.3693	10.1008	10.5767	11.9836	9.69011	10.2502
	1700018M17Rik	1.43516	1.17263	1.38873	0.668266	0.650961	0.681632	0.750482	0.606849	0.641926
	1700019A02Rik	0.349386	0.285472	0.338082	0.65993	0.642842	0.67313	0	0	0
	1700019D03Rik	5.3988	4.41119	5.22413	2.9828	2.90556	3.04246	0.562078	0.454503	0.480774
	1700019G24Rik	0	0	0	0.337328	0.328593	0.344075	0	0	0
	1700019J19Rik	0.353746	0.289035	0.342301	0	0	0	0	0	0
	1700019L13Rik	1.07786	0.880687	1.04299	1.33456	1.3	1.36125	1.12123	0.906637	0.959042
	1700019M22Rik	0	0	0	0	0	0	0.39061	0.315852	0.334108
	1700019N19Rik	2.13728	1.7463	2.06813	0	0	0	0	0	0
	1700020D05Rik	2.48727	2.03227	2.4068	6.02504	5.86902	6.14554	6.35187	5.1362	5.43308
	1700020G03Rik	0	0	0	0	0	0	0.39061	0.315852	0.334108
	1700020G17Rik	1.43514	1.17261	1.38871	0	0	0	0.371981	0.300788	0.318174
	1700020I14Rik	3245.87	2652.1	3140.85	2159.34	2103.43	2202.53	2910.96	2353.84	2489.9
	1700020L24Rik	0.72024	0.588485	0.696937	4.28026	4.16943	4.36587	9.048	7.31632	7.73921
	1700021F05Rik	1012.93	827.637	980.162	914.876	891.186	933.175	1355.96	1096.45	1159.82
	1700021J08Rik	1.11242	0.908923	1.07643	0	0	0	1.10166	0.890818	0.942309
	1700022A22Rik	4.63096	3.78381	4.48113	0	0	0	0	0	0
	1700022H01Rik	0	0	0	0	0	0	0.358451	0.289847	0.306601
	1700022I11Rik	4.95645	4.04976	4.79609	6.01679	5.86098	6.13713	10.1522	8.20922	8.68373
	1700022N22Rik	7.19001	5.87473	6.95738	8.33083	8.1151	8.49746	5.66847	4.58359	4.84853
	1700023F06Rik	8.22038	6.71662	7.95442	5.35028	5.21174	5.45729	7.18179	5.80728	6.14295
	1700023H06Rik	1.06721	0.871983	1.03268	1.00031	0.974408	1.02032	1.91306	1.54693	1.63634
	1700024B05Rik	0	0	0	1.03276	1.00602	1.05342	6.6024	5.33878	5.64737
	1700024I08Rik	0	0	0	0	0	0	0.381861	0.308777	0.326625
	1700024J04Rik	0	0	0	0.330943	0.322373	0.337562	0.391349	0.316449	0.334741
	1700025B11Rik	1.05018	0.85807	1.0162	0.659944	0.642855	0.673144	0.390008	0.315365	0.333594
	1700025D23Rik	0	0	0	0	0	0	0.358451	0.289847	0.306601
	1700025F24Rik	0	0	0	0	0	0	0.358451	0.289847	0.306601
	1700025G04Rik	3203.69	2617.63	3100.04	2635.63	2567.38	2688.35	3942.95	3188.32	3372.61
	1700025M24Rik	0	0	0	0.331075	0.322502	0.337697	0	0	0
	1700025N23Rik	3.29796	2.69466	3.19126	2.34582	2.28508	2.39274	1.49787	1.2112	1.28121
	1700026J14Rik	0.353746	0.289035	0.342301	0	0	0	0	0	0
	1700026N04Rik	1.78032	1.45464	1.72272	0.333702	0.325061	0.340377	1.12719	0.911456	0.964139
	1700027A07Rik	1.07666	0.879702	1.04182	0.668793	0.651475	0.68217	1.1184	0.904355	0.956628
	1700027H10Rik	0	0	0	0	0	0	0.39061	0.315852	0.334108
	1700027I24Rik	0	0	0	0.333762	0.325119	0.340437	0.780536	0.631151	0.667632
	1700028B04Rik	0	0	0	0.333751	0.325109	0.340427	0	0	0
	1700028D13Rik	0.353467	0.288806	0.342031	0.33374	0.325098	0.340415	0	0	0
	1700028E10Rik	5.77835	4.72131	5.5914	6.68347	6.5104	6.81715	10.2904	8.32097	8.80193
	1700028I16Rik	2.172	1.77467	2.10173	3.9797	3.87665	4.0593	0.761593	0.615833	0.651429
	1700028J19Rik	12.9689	10.5965	12.5493	16.6557	16.2244	16.9889	14.7138	11.8977	12.5854
	1700028N14Rik	3.29201	2.6898	3.1855	0.668077	0.650777	0.681439	1.52245	1.23107	1.30223
	1700028P14Rik	0	0	0	0	0	0	0.39061	0.315852	0.334108
	1700029H14Rik	0	0	0	0	0	0	0.39061	0.315852	0.334108
	1700029I15Rik	24.9157	20.3578	24.1096	17.3399	16.8909	17.6867	27.4481	22.1949	23.4778
	1700029J03Rik	0.701327	0.573032	0.678636	1.32475	1.29045	1.35125	0.38299	0.30969	0.327591
	1700029J07Rik	38.7773	31.6837	37.5227	34.1258	33.2421	34.8083	48.5376	39.2481	41.5167
	1700029P11Rik	0	0	0	0.659418	0.642342	0.672607	0	0	0
	1700030C10Rik	49.2232	40.2187	47.6307	9.22369	8.98484	9.40817	0.591918	0.478632	0.506298
	1700030C12Rik	3.9581	3.23404	3.83004	6.68496	6.51185	6.81867	9.38128	7.58581	8.02428
	1700030C14Rik	1.06428	0.869588	1.02985	1.006	0.979949	1.02612	0.598866	0.48425	0.512241
	1700030J22Rik	32.6342	26.6643	31.5783	23.7767	23.161	24.2522	34.2014	27.6556	29.2542
	1700030K09Rik	460.295	376.092	445.403	395.415	385.176	403.324	591.081	477.955	505.582
	1700030L22Rik	0	0	0	0.333751	0.325109	0.340427	0	0	0
	1700030M09Rik	0	0	0	0	0	0	0.358451	0.289847	0.306601
	1700031A10Rik	6.173	5.04376	5.97328	7.68233	7.4834	7.83599	10.7872	8.72268	9.22687
	1700031F10Rik	0	0	0	0.331075	0.322502	0.337697	0	0	0
	1700031P21Rik	0	0	0	0.333751	0.325109	0.340427	0	0	0
	1700034E13Rik	0.417391	0.341037	0.403887	0.667523	0.650238	0.680874	1.12695	0.911265	0.963938
	1700034H15Rik	8.49688	6.94253	8.22197	5.85758	5.7059	5.97474	4.61681	3.73321	3.94899
	1700034I23Rik	0.353746	0.289035	0.342301	0	0	0	0	0	0
	1700034J05Rik	1.46294	1.19532	1.41561	0	0	0	0.379808	0.307118	0.324869
	1700034P13Rik	8.39105	6.85606	8.11957	3.34354	3.25696	3.41041	3.36899	2.7242	2.88166
	1700036A12Rik	0.352121	0.287707	0.340729	1.66357	1.62049	1.69684	0	0	0
	1700037C18Rik	378.622	309.36	366.372	317.868	309.636	324.225	306.358	247.724	262.043
	1700037F03Rik	1.82302	1.48953	1.76404	0.663764	0.646576	0.67704	0.381776	0.308709	0.326552
	1700037H04Rik	1528.46	1248.85	1479.01	1827.15	1779.84	1863.7	2660.57	2151.37	2275.72
	1700040D17Rik	2.98214	2.43661	2.88565	0	0	0	1.5294	1.23669	1.30817
	1700040L08Rik	1.96235	1.60337	1.89886	3.01056	2.9326	3.07077	2.25476	1.82323	1.92861
	1700041G16Rik	6.4483	5.2687	6.23967	2.00067	1.94886	2.04068	3.75484	3.0362	3.2117
	1700042O10Rik	17.9079	14.6319	17.3285	12.3524	12.0325	12.5995	26.3041	21.2698	22.4993
	1700045H11Rik	0	0	0	0	0	0	0.381861	0.308777	0.326625
	1700047I17Rik2	13.8954	11.3535	13.4459	12.6467	12.3192	12.8996	5.14972	4.16412	4.40482
	1700047K16Rik	2.52034	2.05929	2.4388	0.33398	0.325332	0.34066	1.12564	0.910202	0.962813
	1700048O20Rik	83.484	68.2122	80.783	48.5905	47.3323	49.5624	69.2572	56.0022	59.2392
	1700049E15Rik	0.353746	0.289035	0.342301	0	0	0	0	0	0
	1700049E17Rik2	0	0	0	1.04952	1.02235	1.07051	3.26595	2.64088	2.79353
	1700051O22Rik	4.32171	3.53113	4.18189	4.00096	3.89735	4.08098	4.156	3.36059	3.55484
	1700052H01Rik	0	0	0	0	0	0	0.39061	0.315852	0.334108
	1700052K11Rik	518.532	423.676	501.756	187.525	182.669	191.276	271.964	219.913	232.625
	1700054O19Rik	0	0	0	0	0	0	0.358451	0.289847	0.306601
	1700055D18Rik	13.1188	10.719	12.6944	6.81402	6.63757	6.95031	9.50189	7.68334	8.12745
	1700056E22Rik	47.1506	38.5253	45.6251	40.349	39.3042	41.156	53.6664	43.3953	45.9036
	1700056N10Rik	11.4691	9.37102	11.098	8.02213	7.8144	8.18258	15.0669	12.1832	12.8875
	1700057G04Rik	15.3189	12.5166	14.8233	4.66734	4.54648	4.76069	10.7607	8.70127	9.20422
	1700060C20Rik	0	0	0	0.33374	0.325098	0.340415	0.382157	0.309017	0.326879
	1700060J05Rik	0.357817	0.292361	0.346241	2.34276	2.2821	2.38962	0.373132	0.301719	0.319159
	1700061G19Rik	0.609685	0.498154	0.589959	1.66985	1.62661	1.70325	1.12691	0.911233	0.963904
	1700061H18Rik	0	0	0	0	0	0	0.358451	0.289847	0.306601
	1700061I17Rik	0.682839	0.557927	0.660747	0	0	0	1.21365	0.981376	1.0381
	1700063D05Rik	0	0	0	0.333751	0.325109	0.340427	0	0	0
	1700063K16Rik	0	0	0	0	0	0	0.381861	0.308777	0.326625
	1700064H15Rik	0	0	0	0.333762	0.325119	0.340437	0.780536	0.631151	0.667632
	1700064M15Rik	0	0	0	0	0	0	0.381861	0.308777	0.326625
	1700065D16Rik	4.35854	3.56123	4.21753	5.69551	5.54803	5.80943	6.65146	5.37845	5.68933
	1700065J11Rik	0	0	0	0.331075	0.322502	0.337697	0	0	0
	1700066B17Rik	0	0	0	0	0	0	0.39061	0.315852	0.334108
	1700066B19Rik	9.72349	7.94476	9.4089	17.1012	16.6583	17.4432	21.5935	17.4607	18.47
	1700066M21Rik	995.935	813.747	963.713	737.726	718.623	752.482	1052.09	850.731	899.905
	1700066O22Rik	0	0	0	0.33374	0.325098	0.340415	0.382157	0.309017	0.326879
	1700067K01Rik	1.79802	1.46911	1.73985	1.33618	1.30158	1.36291	2.9835	2.4125	2.55194
	1700069B07Rik	1.43559	1.17298	1.38915	2.00363	1.95174	2.0437	2.23447	1.80682	1.91125
	1700069P05Rik	0.353746	0.289035	0.342301	0	0	0	0	0	0
	1700071K01Rik	1.28116	1.0468	1.23971	1.33593	1.30134	1.36265	0.754947	0.610459	0.645744
	1700071M16Rik	0	0	0	1.00723	0.981144	1.02737	1.12239	0.907575	0.960034
	1700073E17Rik	119.659	97.7695	115.788	124.046	120.834	126.527	146.54	118.494	125.343
	1700081N11Rik	6.06749	4.95755	5.87118	1.99701	1.9453	2.03695	1.52306	1.23157	1.30275
	1700082M22Rik	0.349055	0.285202	0.337762	0	0	0	0	0	0
	1700084C06Rik	15.1558	12.3833	14.6655	9.19526	8.95714	9.37917	12.7283	10.2922	10.8871
	1700084E18Rik	16.5199	13.4979	15.9854	11.9926	11.6821	12.2325	8.34247	6.74582	7.13574
	1700084J12Rik	3.60703	2.94719	3.49033	2.66893	2.59982	2.72231	3.0213	2.44306	2.58427
	1700086D15Rik	2.55664	2.08895	2.47392	2.00245	1.95059	2.0425	2.96395	2.39668	2.53522
	1700086L19Rik	0	0	0	0.337328	0.328593	0.344075	0	0	0
	1700086O06Rik	213.965	174.824	207.043	114.531	111.565	116.821	173.442	140.247	148.354
	1700086P04Rik	24.7034	20.1844	23.9042	16.6778	16.2459	17.0114	9.9431	8.04011	8.50484
	1700088E04Rik	168.71	137.848	163.252	60.7158	59.1435	61.9302	78.1995	63.233	66.888
	1700092C10Rik	0.348611	0.284839	0.337332	0	0	0	0.382113	0.308981	0.326841
	1700092K14Rik	0	0	0	0.333751	0.325109	0.340427	0	0	0
	1700092M07Rik	2.8658	2.34156	2.77308	2.01031	1.95826	2.05052	4.55386	3.6823	3.89515
	1700093K21Rik	0	0	0	0.335971	0.327271	0.342691	1.5611	1.26233	1.33529
	1700094J05Rik	0.353867	0.289133	0.342418	0.67367	0.656225	0.687144	1.44409	1.16771	1.23521
	1700094M24Rik	0	0	0	0	0	0	0.381861	0.308777	0.326625
	1700095J07Rik	0	0	0	0.333751	0.325109	0.340427	0	0	0
	1700096K18Rik	90.865	74.2429	87.9252	78.6585	76.6216	80.2317	88.595	71.639	75.7798
	1700097N02Rik	0	0	0	1.33123	1.29676	1.35786	3.84998	3.11314	3.29308
	1700101I11Rik	12.656	10.3408	12.2465	18.9541	18.4633	19.3332	13.6521	11.0393	11.6774
	1700101O22Rik	0	0	0	0.333751	0.325109	0.340427	0	0	0
	1700102P08Rik	13.5318	11.0564	13.094	5.35665	5.21794	5.46379	5.66289	4.57908	4.84376
	1700104B16Rik	1.79187	1.46408	1.73389	0.333794	0.325151	0.340471	0.374193	0.302577	0.320066
	1700105P06Rik	9.40023	7.68063	9.0961	7.66134	7.46295	7.81458	8.29289	6.70573	7.09333
	1700108F19Rik	0.356032	0.290902	0.344513	1.34457	1.30975	1.37146	1.93643	1.56582	1.65633
	1700109G14Rik	0.695783	0.568503	0.673272	1.66346	1.62038	1.69673	0	0	0
	1700109H08Rik	25.1262	20.5298	24.3132	26.5068	25.8204	27.037	42.7694	34.5838	36.5828
	1700109K24Rik	0	0	0	0	0	0	1.89796	1.53471	1.62342
	1700110C19Rik	0	0	0	0	0	0	1.1568	0.935398	0.989466
	1700110I01Rik	0	0	0	0.337328	0.328593	0.344075	0	0	0
	1700110K17Rik	0.349319	0.285417	0.338017	0.33376	0.325117	0.340435	0.390145	0.315476	0.333711
	1700112D23Rik	18.9047	15.4464	18.293	15.287	14.8912	15.5928	12.1203	9.80059	10.3671
	1700112J16Rik	3.97249	3.2458	3.84397	0.557111	0.542685	0.568254	2.36886	1.91549	2.02621
	1700113A16Rik	24.6667	20.1544	23.8687	17.3447	16.8955	17.6916	15.8274	12.7982	13.538
	1700113H08Rik	0	0	0	0.337328	0.328593	0.344075	0	0	0
	1700116B05Rik	0.349055	0.285202	0.337762	0	0	0	0	0	0
	1700119H24Rik	0.730685	0.597019	0.707044	0	0	0	0.390147	0.315478	0.333713
	1700120B22Rik	0.717009	0.585846	0.693811	1.66989	1.62665	1.70329	1.50314	1.21546	1.28571
	1700120C14Rik	4.30266	3.51557	4.16345	3.33995	3.25346	3.40675	4.12214	3.33321	3.52588
	1700120O09Rik	0	0	0	0	0	0	0.358451	0.289847	0.306601
	1700122E12Rik	3.21342	2.62558	3.10945	1.33704	1.30242	1.36378	3.81593	3.08561	3.26396
	1700123M08Rik	23.0751	18.854	22.3286	21.7029	21.1409	22.137	36.3063	29.3577	31.0546
	1700123O12Rik	0	0	0	0	0	0	0.358451	0.289847	0.306601
	1700123O20Rik	1397.31	1141.7	1352.1	1444.47	1407.07	1473.36	1728.86	1397.97	1478.78
	1700124L16Rik	8.91005	7.28012	8.62178	4.35001	4.23737	4.43702	11.4067	9.22359	9.75673
	1700125G22Rik	0.700884	0.57267	0.678208	0.670619	0.653253	0.684032	0.383234	0.309888	0.3278
	1700125H20Rik	8.19338	6.69455	7.9283	8.02002	7.81235	8.18043	7.94512	6.42452	6.79587
	1700126G02Rik	0	0	0	1.34556	1.31072	1.37247	0	0	0
	1700127F24Rik	0.70204	0.573615	0.679326	0	0	0	0	0	0
	1700128A07Rik	0.349055	0.285202	0.337762	0	0	0	0	0	0
	1700128F08Rik	0.353746	0.289035	0.342301	0	0	0	0	0	0
	1810007C17Rik	0	0	0	0.337328	0.328593	0.344075	0	0	0
	1810008B01Rik	5.37951	4.39543	5.20546	7.01258	6.83099	7.15284	6.01653	4.86504	5.14625
	1810008I18Rik	1.44169	1.17796	1.39504	2.34178	2.28114	2.38862	0.374224	0.302602	0.320093
	1810009A15Rik	1.05887	0.865173	1.02462	0.56245	0.547885	0.5737	1.46874	1.18764	1.25629
	1810010D01Rik	1.09814	0.897253	1.06261	0.668151	0.650849	0.681515	0.379217	0.30664	0.324364
	1810010H24Rik	50.654	41.3878	49.0152	38.7017	37.6995	39.4758	39.0125	31.5459	33.3693
	1810010K12Rik	0.378785	0.309493	0.36653	0	0	0	0	0	0
	1810012K08Rik	3.55814	2.90724	3.44302	1.67154	1.62825	1.70497	5.25254	4.24726	4.49276
	1810012K16Rik	1.44519	1.18082	1.39843	1.33452	1.29997	1.36122	1.11974	0.905432	0.957767
	1810013D15Rik	0.720477	0.588679	0.697167	1.00068	0.974766	1.02069	1.1183	0.90427	0.956538
	1810013L24Rik	4811.32	3931.18	4655.66	3951.35	3849.03	4030.38	4115.35	3327.72	3520.07
	1810014B01Rik	86.4501	70.6357	83.6531	41.5295	40.454	42.3601	70.6436	57.1233	60.4251
	1810019D21Rik	46.2273	37.7709	44.7317	20.9908	20.4472	21.4106	28.4859	23.0341	24.3655
	1810019N24Rik	1.43563	1.17301	1.38919	3.34433	3.25773	3.41122	1.13491	0.917699	0.970744
	1810021B22Rik	34.067	27.8351	32.9648	29.674	28.9056	30.2675	33.3533	26.9699	28.5288
	1810022K09Rik	883.42	721.815	854.839	785.9	765.549	801.619	947.22	765.934	810.206
	1810024B03Rik	20.6963	16.9103	20.0267	31.9856	31.1573	32.6254	32.5421	26.314	27.8349
	1810026B05Rik	192.922	157.631	186.681	199.782	194.609	203.778	264.937	214.231	226.614
	1810030O07Rik	1381.63	1128.89	1336.93	948.035	923.486	966.997	1551.3	1254.4	1326.91
	1810032O08Rik	120.074	98.1084	116.189	150.923	147.014	153.941	467.911	378.359	400.228
	1810034E14Rik	10.7637	8.79469	10.4155	18.945	18.4544	19.3239	15.817	12.7898	13.5291
	1810037I17Rik	3473.39	2838	3361.02	4079.9	3974.26	4161.51	2440.32	1973.27	2087.33
	1810041H14Rik	2.15705	1.76245	2.08726	1.00198	0.976038	1.02203	0.512474	0.414392	0.438345
	1810043G02Rik	504.104	411.888	487.795	485.732	473.154	495.447	694.446	561.537	593.995
	1810044D09Rik	38.2624	31.263	37.0245	26.1264	25.4498	26.6489	31.1876	25.2186	26.6763
	1810049J17Rik	8.3882	6.85373	8.11681	12.3377	12.0182	12.5845	11.4185	9.23314	9.76683
	1810055G02Rik	2777.02	2269.01	2687.17	2042.93	1990.03	2083.79	2752.3	2225.54	2354.18
	1810058I24Rik	1900.66	1552.97	1839.16	1811.18	1764.28	1847.4	1765.23	1427.39	1509.89
	1810059C17Rik	2.14856	1.75552	2.07905	1.00288	0.976915	1.02294	1.122	0.907266	0.959707
	1810059H22Rik	6.74546	5.51151	6.52722	17.0274	16.5865	17.368	13.8043	11.1623	11.8075
	1810062G17Rik	69.4226	56.723	67.1765	87.3359	85.0743	89.0827	65.0392	52.5915	55.6314
	1810062O18Rik	6.13373	5.01168	5.93528	9.34591	9.10389	9.53284	11.2044	9.05997	9.58365
	1810065E05Rik	0.692398	0.565737	0.669996	0.99813	0.972283	1.01809	0	0	0
	2010001A14Rik	28.0822	22.9451	27.1737	23.7	23.0863	24.1741	37.8684	30.6208	32.3908
	2010001K21Rik	1.45292	1.18713	1.40591	12.5554	12.2303	12.8065	1.99977	1.61704	1.71051
	2010005H15Rik	4.7568	3.88663	4.6029	0.513089	0.499802	0.523351	4.82456	3.90119	4.12669
	2010007H06Rik	0.348664	0.284882	0.337383	0	0	0	0.357755	0.289285	0.306006
	2010008C14Rik	0.62426	0.510063	0.604063	1.99889	1.94713	2.03887	3.02799	2.44847	2.59
	2010010A06Rik	0.731408	0.59761	0.707744	0	0	0	0	0	0
	2010015M23Rik	16.2851	13.3061	15.7582	22.7113	22.1232	23.1655	28.7906	23.2804	24.626
	2010016I18Rik	1.79268	1.46474	1.73468	1.66316	1.6201	1.69643	2.33682	1.88958	1.9988
	2010106E10Rik	0.353746	0.289035	0.342301	0	0	0	0	0	0
	2010109A12Rik	0.719985	0.588277	0.696691	1.33682	1.30221	1.36356	1.13324	0.916354	0.969321
	2010109I03Rik	0	0	0	0.999655	0.973769	1.01965	2.21692	1.79262	1.89624
	2010110E17Rik	7.43041	6.07115	7.19001	3.66319	3.56833	3.73645	1.40617	1.13705	1.20277
	2010110G14Rik	0.378785	0.309493	0.36653	0	0	0	0	0	0
	2010110K18Rik	42.6104	34.8156	41.2318	29.0055	28.2544	29.5856	28.1006	22.7224	24.0358
	2010111I01Rik	2659.84	2173.27	2573.79	2453.72	2390.18	2502.8	2259.44	1827.01	1932.62
	2010204K13Rik	3.30974	2.70429	3.20266	2.37916	2.31755	2.42674	8.143	6.58453	6.96512
	2010300C02Rik	4.21848	3.44679	4.082	9.93493	9.67766	10.1336	66.6603	53.9023	57.0179
	2010300F17Rik	63.8966	52.2079	61.8293	33.3233	32.4604	33.9898	44.314	35.8328	37.904
	2010308F09Rik	0.349055	0.285202	0.337762	0	0	0	0	0	0
	2010310C07Rik	6.42668	5.25103	6.21875	2.66802	2.59893	2.72138	3.7825	3.05857	3.23536
	2010315B03Rik	45.5339	37.2043	44.0608	41.838	40.7546	42.6748	51.551	41.6847	44.0942
	2010320M18Rik	254.88	208.255	246.634	262.797	255.991	268.053	250.042	202.187	213.874
	2200002D01Rik	12.4136	10.1428	12.012	24.325	23.6952	24.8116	213.62	172.736	182.72
	2200002J24Rik	0	0	0	0.33374	0.325097	0.340415	0.39136	0.316459	0.334751
	2200007N16Rik	0	0	0	0.337328	0.328593	0.344075	0	0	0
	2210008F06Rik	12.1891	9.95931	11.7947	10.7045	10.4273	10.9186	16.2184	13.1144	13.8724
	2210011C24Rik	129.074	105.462	124.898	98.2032	95.6602	100.167	16.2632	13.1507	13.9108
	2210011K15Rik	0	0	0	5.3887	5.24916	5.49648	14.472	11.7023	12.3787
	2210016F16Rik	1961.11	1602.36	1897.66	779.151	758.975	794.735	138.945	112.352	118.846
	2210016L21Rik	1040.28	849.984	1006.63	936.307	912.061	955.034	1297.29	1049	1109.64
	2210404E10Rik	0	0	0	0	0	0	0.381861	0.308777	0.326625
	2210406O10Rik	3.26045	2.66401	3.15497	2.10349	2.04902	2.14556	3.01184	2.43541	2.57618
	2210407C18Rik	0	0	0	0	0	0	3.69353	2.98663	3.15926
	2210408F21Rik	28.1502	23.0006	27.2394	60.198	58.6392	61.402	19.3515	15.6478	16.5523
	2210408I21Rik	293	239.401	283.52	161.759	157.571	164.995	212.824	172.092	182.039
	2210409E12Rik	0	0	0	1.0022	0.976246	1.02224	0	0	0
	2210411M09Rik	3.23205	2.64081	3.12749	2.99279	2.91529	3.05265	1.14061	0.92231	0.975621
	2210412B16Rik	1.43624	1.1735	1.38977	0.667996	0.650698	0.681357	1.50022	1.21309	1.28321
	2300003K06Rik	0.349055	0.285202	0.337762	0	0	0	0	0	0
	2300009A05Rik	393.734	321.707	380.995	319.464	311.191	325.853	378.439	306.01	323.698
	2310001H17Rik	55.2312	45.1276	53.4442	43.0844	41.9687	43.9461	49.9792	40.4138	42.7497
	2310001K24Rik	0.373268	0.304985	0.361191	0	0	0	2.34919	1.89958	2.00938
	2310002D06Rik	0	0	0	0.331075	0.322502	0.337697	0	0	0
	2310002F09Rik	1.65182	1.34965	1.59838	3.01848	2.94031	3.07885	3.31202	2.67814	2.83294
	2310003N18Rik	0.349055	0.285202	0.337762	0	0	0	0	0	0
	2310007B03Rik	0.714582	0.583862	0.691462	0.594634	0.579236	0.606528	3.7342	3.01952	3.19405
	2310008N11Rik	2.87994	2.35311	2.78677	3.64399	3.54963	3.71687	2.96211	2.39519	2.53364
	2310009A05Rik	148.837	121.61	144.022	120.808	117.68	123.225	132.628	107.245	113.444
	2310009B15Rik	203.904	166.604	197.307	279.079	271.853	284.661	352.249	284.832	301.296
	2310010J17Rik	50.5519	41.3044	48.9164	34.5872	33.6915	35.279	41.0149	33.1652	35.0822
	2310011J03Rik	2487.83	2032.73	2407.34	2266.85	2208.15	2312.19	2910.99	2353.86	2489.92
	2310014F06Rik	23.1548	18.919	22.4056	11.6768	11.3745	11.9104	9.67505	7.82336	8.27557
	2310015A10Rik	38.0986	31.1292	36.866	34.7056	33.8069	35.3998	37.9738	30.7061	32.4809
	2310015D24Rik	0	0	0	0.946532	0.922022	0.965464	1.92733	1.55846	1.64854
	2310022A10Rik	1025.16	837.626	991.993	713.831	695.347	728.109	1074.38	868.759	918.975
	2310022B05Rik	13120.5	10720.4	12696	14309.4	13938.9	14595.6	11801.3	9542.63	10094.2
	2310026I22Rik	0.349055	0.285202	0.337762	0	0	0	0	0	0
	2310026L22Rik	0	0	0	1.00078	0.974865	1.0208	0	0	0
	2310030A07Rik	0.353746	0.289035	0.342301	0	0	0	0	0	0
	2310030G06Rik	407.569	333.012	394.382	234.33	228.262	239.017	241.642	195.394	206.689
	2310031A07Rik	2.5712	2.10084	2.48801	0.668187	0.650884	0.681551	0.874797	0.707371	0.748258
	2310033P09Rik	535.661	437.672	518.331	347.873	338.865	354.831	567.395	458.802	485.321
	2310034C09Rik	0	0	0	0	0	0	0.358451	0.289847	0.306601
	2310034G01Rik	14.1687	11.5768	13.7103	9.26341	9.02353	9.44869	17.7928	14.3875	15.2191
	2310039H08Rik	961.788	785.847	930.671	754.231	734.7	769.316	904.854	731.675	773.967
	2310040G07Rik	0	0	0	0.333751	0.325109	0.340427	0	0	0
	2310040G24Rik	0.654228	0.534549	0.633062	6.0186	5.86275	6.13898	7.96622	6.44158	6.81391
	2310043L19Rik	0	0	0	0.333894	0.325248	0.340572	1.82777	1.47795	1.56338
	2310043M15Rik	0.728725	0.595418	0.705148	0.667408	0.650125	0.680757	0	0	0
	2310043O21Rik	0	0	0	0	0	0	0.769182	0.62197	0.657921
	2310043P16Rik	240.414	196.435	232.636	38.5873	37.5881	39.3591	38.7068	31.2988	33.1079
	2310044K18Rik	0.362864	0.296485	0.351124	1.00344	0.977456	1.02351	1.49793	1.21125	1.28126
	2310047D07Rik	0.349055	0.285202	0.337762	0	0	0	0	0	0
	2310057M21Rik	808.803	660.847	782.635	602.57	586.967	614.623	813.202	657.565	695.573
	2310057N15Rik	0	0	0	0	0	0	0.381861	0.308777	0.326625
	2310058D17Rik	32.1528	26.2711	31.1126	33.1241	32.2663	33.7866	37.7766	30.5466	32.3123
	2310061I04Rik	1117.02	912.681	1080.88	935.256	911.038	953.962	1322.53	1069.41	1131.23
	2310068J16Rik	37.6832	30.7897	36.464	29.6632	28.895	30.2565	29.4955	23.8504	25.229
	2310074N15Rik	4.27598	3.49377	4.13764	4.00465	3.90095	4.08475	5.63248	4.55449	4.81775
	2400006E01Rik	0	0	0	0.337455	0.328717	0.344205	0.357616	0.289173	0.305888
	2410002F23Rik	1291.4	1055.17	1249.62	975.873	950.603	995.392	2111.88	1707.7	1806.4
	2410003L11Rik	0	0	0	1.00218	0.976225	1.02222	0.361807	0.292561	0.309472
	2410004B18Rik	1581.79	1292.43	1530.61	1072.7	1044.92	1094.15	1395.75	1128.62	1193.85
	2410004I01Rik	0	0	0	0	0	0	0.39061	0.315852	0.334108
	2410004P03Rik	0	0	0	0	0	0	0.701596	0.567318	0.60011
	2410006H16Rik	1888.58	1543.1	1827.48	1157.4	1127.43	1180.55	1616.28	1306.94	1382.49
	2410012E07Rik	0	0	0	1.1109	1.08213	1.13312	5.10231	4.12579	4.36427
	2410015M20Rik	1753.26	1432.53	1696.53	1719.03	1674.52	1753.41	2026.92	1638.99	1733.73
	2410017I17Rik	7.18156	5.86783	6.94921	2.33859	2.27804	2.38537	4.12056	3.33193	3.52452
	2410018L13Rik	54.9436	44.8927	53.166	17.3757	16.9258	17.7233	22.8968	18.5146	19.5848
	2410022M11Rik	60.6819	49.5813	58.7186	51.6837	50.3453	52.7174	67.6362	54.6915	57.8527
	2410080I02Rik	1.436	1.17331	1.38954	1.33594	1.30135	1.36266	4.90217	3.96395	4.19307
	2410131K14Rik	1389.51	1135.32	1344.55	1003.77	977.775	1023.84	1436.5	1161.57	1228.71
	2410137M14Rik	0	0	0	0	0	0	0.39061	0.315852	0.334108
	2500002B13Rik	13.3295	10.8911	12.8982	23.2599	22.6576	23.7251	21.5887	17.4569	18.4659
	2500004C02Rik	97.4237	79.6018	94.2717	68.0241	66.2626	69.3846	78.4383	63.4261	67.0923
	2510002D24Rik	201.121	164.33	194.614	173.172	168.688	176.636	201.784	163.165	172.596
	2510009E07Rik	108.067	88.2985	104.571	113.285	110.352	115.551	21.1784	17.1251	18.115
	2510016D11Rik	1.80436	1.47428	1.74598	3.00379	2.926	3.06387	6.78164	5.48371	5.80068
	2510017J16Rik	0.353794	0.289074	0.342347	0.337274	0.328541	0.34402	0.358514	0.289899	0.306655
	2510039O18Rik	4390.79	3587.58	4248.73	3269.54	3184.87	3334.93	3082.26	2492.35	2636.42
	2510046G10Rik	39.0216	31.8833	37.7591	26.3425	25.6604	26.8694	38.0837	30.7949	32.5749
	2600006K01Rik	15.9853	13.0611	15.4682	29.7426	28.9724	30.3375	6.21653	5.02676	5.31732
	2600014E21Rik	0.722338	0.590199	0.698968	1.0032	0.97722	1.02326	1.13135	0.914821	0.967699
	2610001A08Rik	0	0	0	0.331075	0.322502	0.337697	0	0	0
	2610001J05Rik	1202.54	982.561	1163.64	1219.41	1187.83	1243.8	1342.51	1085.57	1148.32
	2610002M06Rik	1050.79	858.568	1016.79	990.85	965.192	1010.67	1421.52	1149.45	1215.9
	2610005L07Rik	68.6603	56.1002	66.4389	29.1476	28.3928	29.7306	65.055	52.6043	55.6449
	2610008E11Rik	212.716	173.803	205.834	67.4569	65.7101	68.8061	112.566	91.0218	96.283
	2610012C04Rik	0.348591	0.284822	0.337312	0	0	0	0.391248	0.316368	0.334654
	2610016A17Rik	0.695283	0.568094	0.672788	0	0	0	0	0	0
	2610017A05Rik	9.35312	7.64214	9.05052	5.00174	4.87222	5.10178	10.2257	8.26861	8.74655
	2610020C07Rik	57.665	47.1163	55.7994	62.055	60.4481	63.2962	76.3882	61.7684	65.3387
	2610021A01Rik	119.062	97.2817	115.21	63.5319	61.8867	64.8026	167.567	135.496	143.328
	2610024D14Rik	0	0	0	0	0	0	0.39061	0.315852	0.334108
	2610027K06Rik	0	0	0	0.668556	0.651244	0.681928	0	0	0
	2610028D06Rik	2.57429	2.10337	2.491	1.66825	1.62505	1.70161	5.23589	4.2338	4.47853
	2610028H24Rik	0	0	0	0	0	0	0.701596	0.567318	0.60011
	2610035D17Rik	31.236	25.522	30.2254	37.422	36.453	38.1705	100.361	81.1531	85.8439
	2610035F20Rik	0.349086	0.285227	0.337792	0.337288	0.328554	0.344034	0.358445	0.289843	0.306596
	2610037D02Rik	17.8308	14.569	17.2539	21.1086	20.562	21.5308	33.2884	26.9174	28.4733
	2610042L04Rik	0	0	0	0.33673	0.328011	0.343465	1.11887	0.904731	0.957026
	2610044O15Rik8	65.9273	53.8671	63.7943	43.5125	42.3857	44.3828	69.9663	56.5756	59.8457
	2610203C22Rik	37.9945	31.0441	36.7652	16.9595	16.5203	17.2987	1.87099	1.51291	1.60035
	2610204G07Rik	42.4338	34.6713	41.0609	36.6691	35.7196	37.4025	14.4736	11.7035	12.38
	2610206C17Rik	2.86796	2.34332	2.77517	4.00809	3.9043	4.08825	1.87705	1.5178	1.60553
	2610301B20Rik	952.934	778.612	922.103	599.045	583.533	611.027	820.98	663.854	702.226
	2610306M01Rik	164.437	134.356	159.117	144.394	140.654	147.282	132.622	107.24	113.438
	2610306O10Rik	0.716427	0.58537	0.693248	1.00139	0.975462	1.02142	1.50388	1.21606	1.28635
	2610307P16Rik	12.7568	10.4232	12.3441	7.88363	7.67948	8.04131	18.6862	15.1099	15.9833
	2610316D01Rik	0.688588	0.562623	0.666309	0	0	0	0	0	0
	2610318M16Rik	0	0	0	0	0	0	0.381861	0.308777	0.326625
	2610318N02Rik	10.0676	8.22592	9.74188	2.00309	1.95122	2.04316	1.49314	1.20737	1.27716
	2610507B11Rik	11551.2	9438.1	11177.4	7099.28	6915.45	7241.28	14209.4	11489.9	12154
	2610507I01Rik	12.1925	9.9621	11.798	11.6741	11.3718	11.9076	21.8077	17.634	18.6533
	2610528A11Rik	19.254	15.7318	18.631	44.809	43.6486	45.7052	55.6724	45.0173	47.6194
	2700012I20Rik	7.46881	6.10253	7.22716	4.66924	4.54833	4.76263	6.04096	4.88479	5.16714
	2700016F22Rik	1.08115	0.883374	1.04617	1.00329	0.977315	1.02336	2.24586	1.81603	1.921
	2700029L08Rik	0	0	0	0	0	0	0.73465	0.594047	0.628384
	2700033N17Rik	39.8121	32.5292	38.5241	30.8259	30.0277	31.4425	33.4978	27.0867	28.6524
	2700038G22Rik	94.4951	77.209	91.4379	72.3556	70.482	73.8028	115.266	93.2055	98.593
	2700046A07Rik	0	0	0	0	0	0	0.358451	0.289847	0.306601
	2700046G09Rik	26.9095	21.9869	26.0389	20.5862	20.0531	20.9979	16.9132	13.6762	14.4667
	2700049A03Rik	726.459	593.567	702.955	417.893	407.071	426.251	599.132	484.465	512.468
	2700062C07Rik	673.957	550.669	652.152	520.371	506.896	530.78	801.304	647.944	685.396
	2700068H02Rik	0.348547	0.284786	0.33727	0.337466	0.328727	0.344216	0	0	0
	2700069I18Rik	6.57319	5.37074	6.36052	6.02728	5.8712	6.14783	4.58919	3.71087	3.92537
	2700078F05Rik	0	0	0	0	0	0	0.782242	0.63253	0.669091
	2700080J24Rik	0.731408	0.59761	0.707744	0	0	0	0	0	0
	2700081O15Rik	830.812	678.83	803.932	580.03	565.01	591.631	944.794	763.972	808.13
	2700097O09Rik	208.062	170.001	201.33	166.557	162.244	169.888	243.572	196.955	208.339
	2700099C18Rik	218.156	178.248	211.098	203.887	198.607	207.965	391.239	316.361	334.647
	2810001G20Rik	465.545	380.382	450.483	293.802	286.194	299.678	234.216	189.39	200.337
	2810002D19Rik	96.2801	78.6674	93.1651	104.206	101.508	106.29	145.834	117.923	124.739
	2810004N23Rik	1796.53	1467.89	1738.41	1492.38	1453.74	1522.23	2005.75	1621.87	1715.62
	2810006K23Rik	366.477	299.437	354.62	233.994	227.934	238.674	296.885	240.065	253.941
	2810013P06Rik	173.197	141.514	167.594	149.746	145.869	152.742	162.717	131.575	139.18
	2810021J22Rik	172.502	140.946	166.921	121.955	118.797	124.394	229.8	185.819	196.56
	2810025M15Rik	889.682	726.931	860.898	707.97	689.637	722.13	943.793	763.162	807.274
	2810029C07Rik	44.2975	36.1941	42.8644	42.9731	41.8603	43.8326	46.179	37.3409	39.4992
	2810030D12Rik	0	0	0	0	0	0	0.39061	0.315852	0.334108
	2810032G03Rik	10.1953	8.33029	9.86548	3.75171	3.65456	3.82675	11.729	9.48424	10.0324
	2810039B14Rik	28.1493	22.9999	27.2386	13.0498	12.7119	13.3108	20.7556	16.7832	17.7533
	2810047C21Rik1	0	0	0	0.333741	0.325099	0.340417	0.357633	0.289187	0.305902
	2810402E24Rik	150.842	123.248	145.962	111.364	108.481	113.592	143.321	115.891	122.59
	2810403D21Rik	34.1999	27.9436	33.0934	21.4369	20.8818	21.8657	36.4586	29.4809	31.1849
	2810403G07Rik	0	0	0	0.333751	0.325109	0.340427	0	0	0
	2810404M03Rik	2.91118	2.37863	2.81699	1.33308	1.29856	1.35974	1.48811	1.20331	1.27286
	2810405F15Rik	2.51274	2.05308	2.43144	3.01015	2.93221	3.07036	3.76332	3.04307	3.21896
	2810405F17Rik	7.12538	5.82192	6.89485	7.0461	6.86364	7.18703	10.4718	8.46761	8.95705
	2810408A11Rik	80.6747	65.9167	78.0645	52.3881	51.0315	53.4359	93.7077	75.7732	80.153
	2810408I11Rik	213.282	174.266	206.381	177.07	172.485	180.612	224.24	181.323	191.804
	2810410L24Rik	44.173	36.0924	42.7439	50.6318	49.3207	51.6445	77.5698	62.7238	66.3494
	2810414N06Rik	8.63218	7.05308	8.3529	4.00071	3.89711	4.08073	5.81888	4.70521	4.97718
	2810425M01Rik	5.70718	4.66315	5.52253	5.0186	4.88864	5.11898	6.36245	5.14475	5.44213
	2810428J06Rik	0	0	0	0.333834	0.325189	0.340511	1.56505	1.26552	1.33866
	2810429I04Rik	28.7578	23.4971	27.8274	15.3768	14.9786	15.6844	23.1327	18.7054	19.7866
	2810430I11Rik	54.3516	44.409	52.5932	35.2518	34.3389	35.9569	33.5544	27.1325	28.7008
	2810433D01Rik	13.2299	10.8098	12.8019	9.91843	9.66159	10.1168	2.13355	1.72522	1.82494
	2810442N19Rik	0	0	0	0.33374	0.325097	0.340415	0.39136	0.316459	0.334751
	2810454H06Rik	13.9572	11.404	13.5056	7.0018	6.82049	7.14185	7.5525	6.10704	6.46003
	2810455O05Rik	25.9267	21.1839	25.0878	21.686	21.1244	22.1197	23.7428	19.1987	20.3084
	2810457G06Rik	27.9171	22.8102	27.0139	15.2979	14.9018	15.6039	10.2791	8.3118	8.79224
	2810459M11Rik	0	0	0	1.33648	1.30187	1.36321	3.40927	2.75677	2.91612
	2810468N07Rik	86.2936	70.5078	83.5017	16.8582	16.4216	17.1954	7.74025	6.25886	6.62063
	2810471M01Rik	0.353746	0.289035	0.342301	0	0	0	0	0	0
	2900005J15Rik	0.358695	0.293078	0.34709	4.01077	3.90692	4.091	11.4396	9.25022	9.78489
	2900009J06Rik	3.98219	3.25373	3.85336	2.83329	2.75992	2.88996	4.86478	3.93372	4.16109
	2900011O08Rik	1.08635	0.887624	1.0512	1.32376	1.28948	1.35023	0.384155	0.310632	0.328587
	2900018N21Rik	1.42141	1.16139	1.37543	2.00357	1.95169	2.04364	0.489208	0.39558	0.418445
	2900026A02Rik	2221.14	1814.82	2149.28	1632.25	1589.99	1664.9	2501.83	2023.01	2139.94
	2900035J10Rik	0	0	0	0	0	0	0.358451	0.289847	0.306601
	2900041M22Rik	6.25983	5.11471	6.0573	10.6436	10.368	10.8565	4.77358	3.85997	4.08308
	2900042K21Rik	0	0	0	0.33395	0.325303	0.34063	1.49348	1.20765	1.27745
	2900052L18Rik	9.41492	7.69264	9.11032	25.1025	24.4525	25.6046	34.7204	28.0753	29.6981
	2900055J20Rik	0	0	0	0	0	0	0.358451	0.289847	0.306601
	2900060B14Rik	1.43586	1.1732	1.3894	1.002	0.976053	1.02204	1.38796	1.12232	1.1872
	2900060N12Rik	0.694971	0.567839	0.672486	0	0	0	1.11935	0.905116	0.957434
	2900072N19Rik	1.08137	0.88355	1.04638	2.33794	2.2774	2.38471	3.37675	2.73048	2.8883
	2900076A07Rik	39.3154	32.1234	38.0434	45.2502	44.0784	46.1552	52.7546	42.658	45.1237
	2900076G11Rik	0	0	0	0	0	0	0.381861	0.308777	0.326625
	2900078I11Rik	1.79992	1.47066	1.74169	0.66802	0.650722	0.681381	0.37624	0.304232	0.321817
	2900089D17Rik	7.28764	5.9545	7.05186	12.0421	11.7303	12.283	10.7042	8.65555	9.15585
	2900092C05Rik	0.704171	0.575356	0.681388	0.333862	0.325217	0.34054	0.725917	0.586985	0.620914
	2900093K20Rik	7.17711	5.86419	6.9449	9.69933	9.44816	9.89332	8.29705	6.70909	7.09689
	2900097C17Rik	1393.59	1138.66	1348.5	1730.78	1685.96	1765.4	2155.32	1742.82	1843.55
	3000002C10Rik	46.2334	37.7758	44.7375	57.0554	55.578	58.1966	74.3151	60.0921	63.5655
	3010001F23Rik	11.2923	9.22655	10.9269	4.01034	3.9065	4.09056	10.1747	8.2274	8.70296
	3010003L21Rik	58.0913	47.4646	56.2118	30.7573	29.9608	31.3724	44.6031	36.0666	38.1513
	3110001I22Rik	174.357	142.461	168.716	130.884	127.494	133.502	189.076	152.889	161.726
	3110004A20Rik	0	0	0	0	0	0	0.358451	0.289847	0.306601
	3110006O06Rik	4.78806	3.91217	4.63315	2.37936	2.31775	2.42695	5.0038	4.04613	4.28001
	3110009E18Rik	105.098	85.8724	101.698	83.3695	81.2106	85.037	121.733	98.4345	104.124
	3110009F21Rik	0	0	0	0	0	0	0.358451	0.289847	0.306601
	3110018I06Rik	0	0	0	0.337328	0.328593	0.344075	0	0	0
	3110021N24Rik	2.85913	2.3361	2.76662	0.504748	0.491677	0.514843	2.26375	1.8305	1.9363
	3110039I08Rik	1238.75	1012.14	1198.67	1471.41	1433.31	1500.85	3777.42	3054.47	3231.02
	3110039M20Rik	174.226	142.355	168.589	470.027	457.856	479.429	537.436	434.577	459.696
	3110040M04Rik	0.35496	0.290026	0.343475	0.675869	0.658367	0.689387	0.387235	0.313123	0.331222
	3110040N11Rik	296.222	242.033	286.638	318.215	309.975	324.579	320.364	259.05	274.024
	3110045C21Rik	23.6602	19.332	22.8947	16.6893	16.2571	17.0231	19.9974	16.1702	17.1048
	3110053B16Rik	40.4247	33.0298	39.1168	20.4293	19.9003	20.8379	37.9189	30.6616	32.4339
	3110056K07Rik	33.5417	27.4059	32.4565	26.8928	26.1965	27.4307	28.2868	22.873	24.1951
	3110062G12Rik	0.701282	0.572996	0.678593	0.335662	0.32697	0.342376	1.1211	0.906531	0.95893
	3110067C02Rik	5.73211	4.68353	5.54666	2.69383	2.62407	2.74771	7.56094	6.11386	6.46726
	3110070M22Rik	2.49867	2.04158	2.41783	12.3611	12.041	12.6084	13.8934	11.2344	11.8838
	3110082I17Rik	1362.42	1113.19	1318.34	1123.16	1094.08	1145.63	1739.8	1406.83	1488.14
	3110082J24Rik	0	0	0	0	0	0	0.358451	0.289847	0.306601
	3110083C13Rik	71.0843	58.0808	68.7845	24.3773	23.746	24.8648	26.0485	21.0631	22.2806
	3110099E03Rik	2.17763	1.77927	2.10717	1.80733	1.76053	1.84348	2.58992	2.09424	2.21529
	3222401L13Rik	22.2899	18.2124	21.5687	3.99235	3.88897	4.0722	2.62176	2.11999	2.24253
	3300002I08Rik	4.31703	3.52731	4.17736	3.07715	2.99747	3.1387	2.58485	2.09014	2.21096
	3300002P13Rik	0	0	0	0	0	0	0.381861	0.308777	0.326625
	3300005D01Rik	45.2328	36.9583	43.7694	36.5992	35.6514	37.3312	41.3099	33.4037	35.3345
	3425401B19Rik	0	0	0	1.30184	1.26812	1.32787	2.57869	2.08516	2.20569
	3732407C23Rik	0.353486	0.288822	0.342049	0	0	0	0.391265	0.316382	0.334669
	3830403N18Rik	935.354	764.248	905.092	1622.95	1580.92	1655.41	2375.44	1920.81	2031.83
	3830406C13Rik	308.544	252.101	298.561	396.281	386.019	404.207	491.506	397.438	420.41
	3830408C21Rik	37.3796	30.5417	36.1702	29.0793	28.3263	29.661	26.8663	21.7244	22.9801
	3830432H09Rik	0.354072	0.289301	0.342616	0.995516	0.969737	1.01543	0.685277	0.554123	0.586153
	3930402G23Rik	22.1956	18.1353	21.4774	33.9869	33.1069	34.6667	51.1323	41.3462	43.7361
	4430402I18Rik	5.7595	4.7059	5.57316	6.00795	5.85237	6.12811	5.61212	4.53803	4.80033
	4632404H12Rik	109.904	89.7992	106.348	55.0286	53.6036	56.1292	70.1266	56.7052	59.9829
	4632404M16Rik	0.68963	0.563475	0.667318	0.331119	0.322545	0.337742	0	0	0
	4632411P08Rik	2.89379	2.36443	2.80017	1.33432	1.29977	1.36101	3.78597	3.06138	3.23833
	4632415L05Rik	176.726	144.397	171.008	121.724	118.572	124.158	212.003	171.428	181.337
	4632418H02Rik	3.19449	2.61012	3.09114	0.334338	0.32568	0.341025	2.97974	2.40945	2.54872
	4632427E13Rik	32.8891	26.8727	31.8251	18.308	17.8339	18.6742	28.2149	22.8149	24.1337
	4632428C04Rik	2.14511	1.7527	2.07571	4.01419	3.91025	4.09448	4.50408	3.64205	3.85257
	4633401B06Rik	3.23658	2.64451	3.13187	1.00314	0.977164	1.0232	2.52956	2.04543	2.16366
	4731419I09Rik	3.24119	2.64827	3.13632	3.00491	2.9271	3.06501	3.76024	3.04058	3.21633
	4732414G09Rik	2.54647	2.08064	2.46408	0.668689	0.651373	0.682064	0.49776	0.402494	0.425759
	4732416N19Rik	23.7664	19.4188	22.9975	13.6901	13.3356	13.9639	16.2054	13.1039	13.8613
	4732419C18Rik	0.353467	0.288806	0.342031	0.33374	0.325098	0.340415	0	0	0
	4732440D04Rik	92.5692	75.6354	89.5743	37.9297	36.9475	38.6884	39.7444	32.1378	33.9954
	4732465J04Rik	1.78983	1.46242	1.73193	0.527195	0.513543	0.537739	0.580221	0.469174	0.496293
	4732471J01Rik	9.81397	8.01868	9.49645	15.6529	15.2476	15.966	24.656	19.9371	21.0895
	4732487G21Rik	0.349055	0.285202	0.337762	0	0	0	0	0	0
	4732490B19Rik	0	0	0	1.33675	1.30214	1.36349	1.47872	1.19571	1.26482
	4732491K20Rik	56.3715	46.0593	54.5476	48.298	47.0473	49.264	51.71	41.8133	44.2302
	4732496C06Rik	22.562	18.4347	21.832	21.3529	20.8	21.78	35.3278	28.5665	30.2177
	4831440D22Rik	0	0	0	0.337455	0.328717	0.344205	0.357616	0.289173	0.305888
	4831440E17Rik	1.10501	0.902872	1.06926	0.332686	0.324071	0.33934	0.378382	0.305964	0.323649
	4833407H14Rik	5.04583	4.12279	4.88258	5.00075	4.87126	5.10077	4.53924	3.67049	3.88265
	4833412C05Rik	70.4861	57.592	68.2056	136.266	132.738	138.992	28.9067	23.3743	24.7253
	4833412C15Rik	0	0	0	0	0	0	0.381861	0.308777	0.326625
	4833412K13Rik	1.08362	0.88539	1.04856	1.00345	0.977465	1.02352	1.5047	1.21672	1.28705
	4833413G10Rik	18.7194	15.2951	18.1138	10.0777	9.81678	10.2793	32.6791	26.4247	27.9521
	4833415N18Rik	6.96402	5.69008	6.73871	44.9933	43.8282	45.8933	11.374	9.19717	9.72878
	4833417C18Rik	15.4117	12.5924	14.913	14.7229	14.3416	15.0174	27.563	22.2878	23.5761
	4833418N02Rik	11.4943	9.39163	11.1224	25.6857	25.0205	26.1994	32.1795	26.0207	27.5248
	4833418N17Rik	3.61019	2.94977	3.49339	1.33733	1.3027	1.36407	3.16586	2.55995	2.70792
	4833420G17Rik	465.77	380.566	450.7	644.896	628.196	657.795	1022.62	826.906	874.703
	4833422C13Rik	0.374541	0.306025	0.362423	0.66419	0.646991	0.677475	0.361745	0.292511	0.309419
	4833427F10Rik	35.0276	28.62	33.8943	54.9867	53.5629	56.0865	21.0944	17.0572	18.0431
	4833427G06Rik	7.61709	6.22368	7.37064	13.5928	13.2408	13.8647	3.31934	2.68405	2.8392
	4833428L15Rik	0	0	0	0	0	0	0.381861	0.308777	0.326625
	4833439L19Rik	3820.33	3121.47	3696.72	3001.7	2923.98	3061.74	3731.09	3017	3191.39
	4833445I07Rik	9.96386	8.14115	9.64149	3.33683	3.25042	3.40357	5.65493	4.57264	4.83695
	4921501I09Rik	0.70204	0.573615	0.679326	0	0	0	0	0	0
	4921504A21Rik	12.0559	9.85048	11.6658	6.01102	5.85536	6.13124	7.84345	6.34231	6.7089
	4921507G05Rik	0.355974	0.290856	0.344457	1.33029	1.29585	1.3569	0.380027	0.307294	0.325056
	4921507P07Rik	10.3962	8.49445	10.0599	5.00829	4.8786	5.10846	6.35184	5.13617	5.43305
	4921509O07Rik	0	0	0	0	0	0	0.358451	0.289847	0.306601
	4921511C10Rik	0.349055	0.285202	0.337762	0	0	0	0	0	0
	4921513I03Rik	0	0	0	0.667476	0.650191	0.680826	2.23516	1.80738	1.91185
	4921514A10Rik	5.39731	4.40997	5.22269	6.34211	6.17788	6.46896	8.91949	7.2124	7.62929
	4921516A02Rik	1.07798	0.880781	1.0431	0.668413	0.651105	0.681783	0.374085	0.302489	0.319974
	4921520N01Rik	0	0	0	0.337328	0.328593	0.344075	0	0	0
	4921522P10Rik	0	0	0	0.330228	0.321677	0.336833	1.62322	1.31256	1.38843
	4921523L03Rik	0	0	0	0.667297	0.650017	0.680644	0.358833	0.290156	0.306928
	4921524J17Rik	1459.61	1192.6	1412.39	1477.41	1439.15	1506.96	1217.2	984.239	1041.13
	4921525O09Rik	2.14168	1.7499	2.07239	0.333254	0.324624	0.339919	0.734834	0.594195	0.628541
	4921531C22Rik	64.0431	52.3276	61.971	55.5181	54.0805	56.6285	75.4373	60.9995	64.5254
	4921534A09Rik	1.79089	1.46328	1.73295	1.33967	1.30498	1.36647	0.37257	0.301264	0.318678
	4921536K21Rik	20.6674	16.8867	19.9987	35.2239	34.3117	35.9284	74.2464	60.0365	63.5067
	4921539H07Rik	0.378785	0.309493	0.36653	0	0	0	0	0	0
	4930401A07Rik	0	0	0	0	0	0	0.358451	0.289847	0.306601
	4930402F06Rik	0	0	0	0	0	0	0.701596	0.567318	0.60011
	4930402H24Rik	2894.47	2364.98	2800.82	2032.77	1980.13	2073.43	1797.55	1453.52	1537.54
	4930404A12Rik	0	0	0	1.00982	0.983669	1.03002	1.54937	1.25284	1.32526
	4930404H11Rik	0.349055	0.285202	0.337762	0	0	0	0	0	0
	4930404H24Rik	0.764884	0.624963	0.740137	0	0	0	0.786818	0.63623	0.673005
	4930404I05Rik	1.06552	0.870601	1.03104	1.00359	0.977607	1.02367	0.37876	0.30627	0.323973
	4930404K13Rik	0	0	0	0.331075	0.322502	0.337697	0	0	0
	4930404N11Rik	5.37451	4.39134	5.20062	7.68471	7.48571	7.83841	12.4985	10.1064	10.6906
	4930405A10Rik	0	0	0	1.0022	0.976246	1.02224	0	0	0
	4930405A21Rik	6.10794	4.9906	5.91032	5.67647	5.52948	5.79001	2.25027	1.81959	1.92477
	4930405N21Rik	0	0	0	0	0	0	0.769182	0.62197	0.657921
	4930405O22Rik	1.43755	1.17457	1.39104	3.00524	2.92742	3.06535	3.376	2.72988	2.88767
	4930407I10Rik	0	0	0	0.337473	0.328734	0.344223	0.382163	0.309022	0.326884
	4930408O17Rik	0	0	0	0	0	0	1.11782	0.903886	0.956133
	4930412B13Rik	0.353746	0.289035	0.342301	0	0	0	0	0	0
	4930412C18Rik	8.26888	6.75624	8.00135	1.33299	1.29847	1.35965	1.13011	0.913824	0.966644
	4930412F09Rik	0.349282	0.285387	0.337981	0.337224	0.328491	0.343969	0.381712	0.308657	0.326498
	4930412F12Rik	4.75292	3.88346	4.59914	8.30734	8.09222	8.4735	3.27048	2.64455	2.79741
	4930412L05Rik	0.720308	0.588541	0.697003	1.33874	1.30407	1.36552	0.756179	0.611456	0.646799
	4930412M03Rik	5.02275	4.10393	4.86025	4.99965	4.87019	5.09965	6.71286	5.4281	5.74185
	4930413G21Rik	4.61654	3.77203	4.46718	3.33367	3.24734	3.40034	1.86963	1.51181	1.59919
	4930415O20Rik	1.43397	1.17165	1.38758	1.00254	0.976579	1.02259	3.74724	3.03006	3.2052
	4930417H01Rik	5.35595	4.37618	5.18266	0.528488	0.514803	0.539058	2.29635	1.85686	1.96418
	4930417O13Rik	0	0	0	0.337328	0.328593	0.344075	0	0	0
	4930419G24Rik	0.348557	0.284795	0.33728	0.333741	0.325098	0.340416	0	0	0
	4930421P07Rik	0	0	0	0.331075	0.322502	0.337697	0	0	0
	4930423D22Rik	1.48126	1.21029	1.43333	0	0	0	0	0	0
	4930426D05Rik	0	0	0	1.33027	1.29582	1.35688	0.380246	0.307472	0.325244
	4930426I24Rik	4.39961	3.59478	4.25726	4.67514	4.55407	4.76865	5.64111	4.56147	4.82513
	4930426L09Rik	624.097	509.93	603.906	207.264	201.897	211.409	46.0979	37.2753	39.4299
	4930428E07Rik	0.37967	0.310216	0.367386	0	0	0	0.382157	0.309017	0.326878
	4930428N03Rik	0.353746	0.289035	0.342301	0	0	0	0	0	0
	4930429D17Rik	3.87043	3.16241	3.74521	0.654116	0.637178	0.667199	0	0	0
	4930429F24Rik	3.26082	2.66431	3.15532	0.569045	0.55431	0.580427	1.12827	0.912336	0.965071
	4930430F08Rik	493.055	402.86	477.103	306.838	298.892	312.975	513.156	414.944	438.928
	4930430O22Rik	0.348591	0.284822	0.337312	0	0	0	0.391248	0.316368	0.334654
	4930431P19Rik	22.8141	18.6407	22.076	26.9542	26.2562	27.4933	18.2529	14.7595	15.6126
	4930431P22Rik	4.6876	3.83009	4.53594	1.33376	1.29922	1.36044	2.26395	1.83065	1.93647
	4930432B10Rik	0.738504	0.603408	0.714611	0	0	0	0	0	0
	4930432E11Rik	0	0	0	0.337479	0.32874	0.344229	0.391376	0.316471	0.334764
	4930432K21Rik	97.3812	79.5671	94.2306	42.4172	41.3189	43.2656	43.1197	34.8671	36.8825
	4930432M17Rik	0.353467	0.288806	0.342031	0.33374	0.325098	0.340415	0	0	0
	4930433N12Rik	0.695283	0.568094	0.672788	0	0	0	0	0	0
	4930438A08Rik	3.14483	2.56954	3.04308	2.35077	2.2899	2.39779	23.1412	18.7122	19.7938
	4930439D14Rik	0	0	0	0	0	0	0.381861	0.308777	0.326625
	4930440I19Rik	0.348557	0.284795	0.33728	0.333741	0.325098	0.340416	0	0	0
	4930441H08Rik	0.378785	0.309493	0.36653	0	0	0	0	0	0
	4930442G10Rik	0	0	0	0.677195	0.659659	0.69074	0.358957	0.290257	0.307034
	4930442H23Rik	1.79623	1.46764	1.73811	2.00395	1.95206	2.04403	2.62901	2.12584	2.24872
	4930444A19Rik	0	0	0	0.333751	0.325109	0.340427	0	0	0
	4930444M15Rik	0	0	0	0.663323	0.646147	0.676591	0	0	0
	4930444P10Rik	1.03239	0.843536	0.998992	0	0	0	1.16707	0.943705	0.998253
	4930445E18Rik	0.714713	0.583969	0.691589	0.999982	0.974087	1.01998	0.748247	0.605041	0.640014
	4930445N18Rik	3.93916	3.21856	3.81172	2.33931	2.27873	2.3861	6.07336	4.91099	5.19485
	4930447C04Rik	0.724262	0.591772	0.70083	1.00457	0.978561	1.02467	0	0	0
	4930447F24Rik	30.7192	25.0997	29.7254	45.0177	43.852	45.9182	88.765	71.7765	75.9253
	4930447K03Rik	1.0343	0.845095	1.00084	0	0	0	0.768708	0.621586	0.657515
	4930448D08Rik	0	0	0	0.985175	0.959664	1.00488	0.803506	0.649724	0.68728
	4930448E22Rik	0	0	0	0.331075	0.322502	0.337697	0	0	0
	4930448I18Rik	0	0	0	0	0	0	0.39061	0.315852	0.334108
	4930448K20Rik	1.44048	1.17697	1.39388	1.28113	1.24795	1.30675	2.63462	2.13039	2.25353
	4930449C09Rik	0	0	0	0	0	0	0.381861	0.308777	0.326625
	4930449I04Rik	0.737189	0.602334	0.713339	0.333764	0.325121	0.34044	0	0	0
	4930451E10Rik	0	0	0	0.331075	0.322502	0.337697	0	0	0
	4930451G09Rik	13.9548	11.4021	13.5033	9.35001	9.10789	9.53702	17.2358	13.9371	14.7427
	4930452B06Rik	21.191	17.3145	20.5054	64.7602	63.0832	66.0555	17.8393	14.425	15.2588
	4930452G13Rik	0	0	0	0.337328	0.328593	0.344075	0	0	0
	4930453N24Rik	3049.67	2491.79	2951	3463.48	3373.8	3532.76	3365.81	2721.64	2878.95
	4930455B14Rik	0	0	0	0.331075	0.322502	0.337697	0	0	0
	4930455C13Rik	0.355265	0.290276	0.343771	1.33675	1.30214	1.36349	0.614606	0.496978	0.525704
	4930455D15Rik	0.3744	0.30591	0.362286	0.331699	0.32311	0.338334	0.776532	0.627913	0.664208
	4930455G09Rik	0	0	0	0	0	0	0.381861	0.308777	0.326625
	4930455J16Rik	0	0	0	0.333751	0.325109	0.340427	0	0	0
	4930458B22Rik	0	0	0	0	0	0	0.358451	0.289847	0.306601
	4930458D05Rik	2.87668	2.35045	2.78361	5.01293	4.88312	5.11319	6.73513	5.44611	5.7609
	4930459C07Rik	0.721797	0.589757	0.698444	1.34099	1.30627	1.36781	3.30577	2.67308	2.82759
	4930461C15Rik	0.357449	0.29206	0.345884	1.33444	1.29989	1.36114	1.45932	1.18003	1.24823
	4930461G14Rik	0.721081	0.589173	0.697752	16.5835	16.1541	16.9152	27.4741	22.2159	23.5
	4930465K10Rik	2.161	1.76568	2.09108	0.333936	0.325289	0.340615	0	0	0
	4930465M20Rik	0	0	0	0.337328	0.328593	0.344075	0	0	0
	4930466K18Rik	13.5999	11.112	13.1599	9.72135	9.46961	9.91579	18.3574	14.844	15.702
	4930467D21Rik	0.378785	0.309493	0.36653	0	0	0	0	0	0
	4930467K11Rik	0.37815	0.308975	0.365916	0.331163	0.322587	0.337787	0.358784	0.290117	0.306886
	4930469K13Rik	0.353746	0.289035	0.342301	0	0	0	0	0	0
	4930470G03Rik	0.349055	0.285202	0.337762	0	0	0	0	0	0
	4930471C04Rik	0.353746	0.289035	0.342301	0	0	0	0	0	0
	4930471E19Rik	27.0669	22.1155	26.1912	15.754	15.3461	16.0691	44.7676	36.1996	38.292
	4930471M09Rik	0.35366	0.288964	0.342218	0	0	0	0.734921	0.594266	0.628615
	4930473A02Rik	4.68271	3.8261	4.53121	4.01224	3.90835	4.09249	5.27302	4.26382	4.51028
	4930473H19Rik	0.348547	0.284786	0.33727	0.337466	0.328727	0.344216	0	0	0
	4930474H06Rik	0.356797	0.291528	0.345253	0.3327	0.324085	0.339354	1.4495	1.17208	1.23983
	4930474N09Rik	0.353471	0.28881	0.342035	0.330952	0.322382	0.337571	0	0	0
	4930477G07Rik	0.776842	0.634733	0.751708	0	0	0	0	0	0
	4930478K11Rik	0.353746	0.289035	0.342301	0	0	0	0	0	0
	4930478M09Rik	0.695283	0.568094	0.672788	0	0	0	0	0	0
	4930478M13Rik	50.3277	41.1212	48.6994	5.34132	5.203	5.44815	3.05911	2.47363	2.61661
	4930479D17Rik	0	0	0	1.00546	0.979428	1.02557	1.98049	1.60145	1.69402
	4930479H17Rik	0.348557	0.284795	0.33728	0.333741	0.325098	0.340416	0	0	0
	4930480K23Rik	4.29805	3.5118	4.15899	0.333603	0.324964	0.340275	5.44805	4.40536	4.65999
	4930481A15Rik	2.18197	1.78282	2.11137	1.00202	0.976077	1.02207	0.372828	0.301473	0.318899
	4930481B07Rik	20.126	16.4443	19.4749	12.3278	12.0086	12.5744	11.3409	9.17037	9.70044
	4930483J18Rik	1.78801	1.46093	1.73016	2.99947	2.9218	3.05946	3.73685	3.02166	3.19632
	4930483K19Rik	0	0	0	0.333751	0.325109	0.340427	0	0	0
	4930486F22Rik	0.70204	0.573615	0.679326	0	0	0	0	0	0
	4930486I03Rik	0.379762	0.310292	0.367476	0.330934	0.322364	0.337553	0	0	0
	4930488L21Rik	0.72404	0.59159	0.700614	1.00415	0.97815	1.02424	0.378916	0.306396	0.324106
	4930488N15Rik	0	0	0	0	0	0	0.358451	0.289847	0.306601
	4930500F10Rik	4.21397	3.4431	4.07763	1.53387	1.49415	1.56455	1.52445	1.23269	1.30394
	4930500L23Rik	0	0	0	0.337328	0.328593	0.344075	0	0	0
	4930500M09Rik	1.4419	1.17813	1.39525	2.66951	2.60039	2.72291	1.88328	1.52284	1.61086
	4930502E09Rik	0.353497	0.288831	0.34206	0	0	0	0.38212	0.308987	0.326847
	4930503E14Rik	0	0	0	1.36239	1.32711	1.38964	4.24128	3.42955	3.62778
	4930503E24Rik	4.29848	3.51215	4.15941	5.99251	5.83734	6.11237	6.2058	5.01808	5.30814
	4930503F20Rik	0	0	0	0.337328	0.328593	0.344075	0	0	0
	4930503L19Rik	878.929	718.145	850.492	653.504	636.581	666.575	1043.58	843.848	892.624
	4930505A04Rik	0.708862	0.579189	0.685928	0.670671	0.653304	0.684085	0.383423	0.310041	0.327962
	4930505N22Rik	0.368999	0.301497	0.357061	0.665288	0.64806	0.678595	0.72148	0.583397	0.617118
	4930505O20Rik	0	0	0	0	0	0	0.358451	0.289847	0.306601
	4930506C21Rik	10.7768	8.80542	10.4282	1.35254	1.31752	1.37959	1.88544	1.52459	1.61271
	4930507D05Rik	23.879	19.5108	23.1064	18.6668	18.1835	19.0402	25.4529	20.5815	21.7711
	4930509E16Rik	1.07682	0.879833	1.04198	6.03657	5.88026	6.15731	3.79119	3.0656	3.2428
	4930509G22Rik	8.58456	7.01417	8.30682	7.58121	7.38489	7.73284	4.71613	3.81352	4.03395
	4930509K18Rik	0.378785	0.309493	0.36653	0	0	0	0	0	0
	4930511E03Rik	0.737474	0.602567	0.713614	0	0	0	0.38171	0.308656	0.326496
	4930511J24Rik	0	0	0	0	0	0	0.39061	0.315852	0.334108
	4930511M06Rik	4.3578	3.56062	4.21681	8.6606	8.43634	8.83382	6.80638	5.50372	5.82184
	4930512B01Rik	1.38236	1.12948	1.33764	0	0	0	0	0	0
	4930512H18Rik	0.349055	0.285202	0.337762	0	0	0	0	0	0
	4930512J16Rik	0	0	0	0.331075	0.322502	0.337697	0	0	0
	4930512P04Rik	0	0	0	0	0	0	0.358451	0.289847	0.306601
	4930513D17Rik	0.377289	0.308271	0.365082	0.668504	0.651193	0.681875	0	0	0
	4930513N10Rik	147.845	120.8	143.062	74.5086	72.5792	75.9988	74.6532	60.3654	63.8546
	4930513N20Rik	3.5872	2.93098	3.47114	2.00431	1.95241	2.0444	0.37508	0.303294	0.320825
	4930515G01Rik	21.0415	17.1923	20.3607	13.3398	12.9944	13.6066	20.2316	16.3595	17.3051
	4930516B21Rik	0.349055	0.285202	0.337762	0	0	0	0	0	0
	4930517E14Rik	4.71045	3.84876	4.55805	4.00074	3.89714	4.08076	4.5198	3.65476	3.86601
	4930518I15Rik	2.72477	2.22633	2.63662	2.30859	2.24881	2.35477	5.63284	4.55478	4.81806
	4930518J20Rik	0.378785	0.309493	0.36653	0	0	0	0	0	0
	4930518J21Rik	0.738504	0.603408	0.714611	0	0	0	0	0	0
	4930519F09Rik	1.59207	1.30083	1.54056	1.00314	0.977163	1.0232	2.23825	1.80987	1.91449
	4930519P11Rik	5.71234	4.66738	5.52753	5.66577	5.51906	5.77909	5.63347	4.55529	4.81859
	4930520O04Rik	43.6355	35.6532	42.2238	25.5511	24.8895	26.0622	19.7048	15.9335	16.8545
	4930522H14Rik	0	0	0	0.337328	0.328593	0.344075	0	0	0
	4930522L14Rik	6.87678	5.6188	6.65429	8.01424	7.80671	8.17453	7.60424	6.14888	6.5043
	4930523C07Rik	26.9994	22.0604	26.1259	142.542	138.851	145.393	371.372	300.296	317.654
	4930524B15Rik	0	0	0	0.333799	0.325155	0.340475	1.14454	0.925487	0.978982
	4930524J08Rik	388.375	317.329	375.81	236.373	230.252	241.1	219.781	177.718	187.99
	4930524O07Rik	23.7354	19.3935	22.9675	17.6597	17.2024	18.0129	19.9389	16.1229	17.0548
	4930526A20Rik	2.87732	2.35097	2.78423	5.33931	5.20105	5.44611	8.6564	6.99967	7.40426
	4930526H09Rik	1.07821	0.880969	1.04332	1.00298	0.977012	1.02304	0.376063	0.304089	0.321666
	4930527J03Rik	0	0	0	0	0	0	0.39061	0.315852	0.334108
	4930528J11Rik	0	0	0	0.33374	0.325097	0.340415	0.39136	0.316459	0.334751
	4930529I22Rik	0	0	0	0.337328	0.328593	0.344075	0	0	0
	4930529K09Rik	0	0	0	0.667252	0.649973	0.680597	0	0	0
	4930532G15Rik	5.08438	4.15429	4.91988	6.32674	6.16291	6.45328	6.0072	4.85749	5.13826
	4930533K18Rik	1.07809	0.880876	1.04321	0.333971	0.325322	0.34065	1.49971	1.21268	1.28277
	4930534D22Rik	1.43169	1.16979	1.38537	0	0	0	0.736996	0.595943	0.63039
	4930534H03Rik	0.378785	0.309493	0.36653	0	0	0	0	0	0
	4930535I16Rik	0.358851	0.293206	0.347241	2.33603	2.27554	2.38275	0.749696	0.606213	0.641253
	4930535L15Rik	0	0	0	1.33593	1.30134	1.36265	0.754331	0.609961	0.645218
	4930537H20Rik	1.05817	0.864596	1.02393	0.838277	0.81657	0.855044	0.765978	0.619379	0.65518
	4930538E20Rik	0	0	0	0.330964	0.322394	0.337584	0.357646	0.289197	0.305913
	4930539E08Rik	3.23304	2.64162	3.12844	0.668	0.650702	0.681361	1.87931	1.51963	1.60747
	4930539J05Rik	24.2678	19.8285	23.4827	16.0157	15.601	16.3361	19.489	15.7591	16.67
	4930540M05Rik	9.69001	7.9174	9.3765	7.99912	7.79198	8.15911	7.49986	6.06448	6.41502
	4930542C12Rik	0.723278	0.590968	0.699878	1.33012	1.29567	1.35672	1.52983	1.23704	1.30854
	4930544D05Rik	0	0	0	0	0	0	0.795523	0.643269	0.680451
	4930544F09Rik	0	0	0	0	0	0	0.358451	0.289847	0.306601
	4930544M13Rik	0.702221	0.573762	0.679501	0.674306	0.656845	0.687793	1.12045	0.906009	0.958378
	4930545L23Rik	0	0	0	0.331075	0.322502	0.337697	0	0	0
	4930546K05Rik	0.36261	0.296278	0.350879	0.59407	0.578687	0.605952	1.50788	1.21929	1.28977
	4930547H16Rik	0.348547	0.284786	0.33727	0.337466	0.328727	0.344216	0	0	0
	4930547M16Rik	15.4515	12.6249	14.9516	7.98555	7.77877	8.14527	8.56385	6.92483	7.32509
	4930548H24Rik	5.67731	4.63875	5.49362	3.69777	3.60201	3.77173	3.17092	2.56405	2.71225
	4930550C14Rik	1.76907	1.44545	1.71183	8.64208	8.41829	8.81493	5.73025	4.63354	4.90137
	4930550L24Rik	0	0	0	1.06267	1.03515	1.08392	9.54944	7.72179	8.16812
	4930552P12Rik	0.719681	0.588029	0.696397	1.31204	1.27807	1.33828	2.25201	1.82101	1.92626
	4930553M12Rik	0.771651	0.630491	0.746685	0.33707	0.328341	0.343811	0	0	0
	4930553P18Rik	0.734802	0.600384	0.711029	0.331669	0.323081	0.338303	0.380626	0.307779	0.325569
	4930554C24Rik	0	0	0	0.333751	0.325109	0.340427	0	0	0
	4930555A03Rik	0	0	0	0.331075	0.322502	0.337697	0	0	0
	4930555B11Rik	0	0	0	0	0	0	1.47882	1.19579	1.26491
	4930555F03Rik	0.70204	0.573615	0.679326	0	0	0	0	0	0
	4930555K19Rik	0	0	0	0	0	0	0.358451	0.289847	0.306601
	4930556G01Rik	0.353746	0.289035	0.342301	0	0	0	0	0	0
	4930556J02Rik	0.353467	0.288806	0.342031	0.33374	0.325098	0.340415	0	0	0
	4930556J24Rik	1.07828	0.881026	1.04339	1.3624	1.32712	1.38965	1.86244	1.50599	1.59304
	4930556M19Rik	27.8476	22.7534	26.9467	16.8737	16.4367	17.2112	44.2734	35.8	37.8693
	4930557K07Rik	0.351128	0.286895	0.339768	0.668441	0.651131	0.68181	0.387392	0.313249	0.331356
	4930558J18Rik	42.0929	34.3927	40.731	29.3694	28.6089	29.9569	39.7953	32.1789	34.0389
	4930558J22Rik	0	0	0	0	0	0	0.39061	0.315852	0.334108
	4930558K02Rik	0.69874	0.570919	0.676133	0.336766	0.328045	0.343501	0.361041	0.291942	0.308817
	4930560O18Rik	0.37761	0.308533	0.365393	0.33124	0.322662	0.337865	0.389775	0.315177	0.333395
	4930562A09Rik	0	0	0	0.668434	0.651125	0.681803	0.786775	0.636196	0.672969
	4930562C15Rik	0	0	0	0	0	0	0.381861	0.308777	0.326625
	4930562D21Rik	0	0	0	0	0	0	0.358451	0.289847	0.306601
	4930562F07Rik	0	0	0	1.67682	1.6334	1.71036	0.765283	0.618817	0.654585
	4930563E18Rik	0	0	0	0	0	0	0.39061	0.315852	0.334108
	4930563E22Rik	14.7818	12.0778	14.3036	7.00395	6.82258	7.14404	12.2793	9.92922	10.5031
	4930564D02Rik	0	0	0	0.66364	0.646455	0.676914	0.381587	0.308556	0.326391
	4930566F21Rik	1.08505	0.886557	1.04994	0.335389	0.326704	0.342098	0.381762	0.308697	0.32654
	4930568A12Rik	0.699316	0.571389	0.676691	0.664152	0.646954	0.677436	0	0	0
	4930570D08Rik	0	0	0	0.333751	0.325109	0.340427	0	0	0
	4930570G19Rik	1.8039	1.47391	1.74554	4.32917	4.21707	4.41576	0.489334	0.395681	0.418552
	4930572G02Rik	0	0	0	0.667252	0.649973	0.680597	0	0	0
	4930572O13Rik	0	0	0	0.337328	0.328593	0.344075	0	0	0
	4930573C15Rik	3.23394	2.64235	3.12931	1.67033	1.62708	1.70374	3.36729	2.72283	2.88022
	4930577N17Rik	46.5733	38.0536	45.0665	35.3301	34.4152	36.0367	41.2003	33.315	35.2407
	4930578C19Rik	0	0	0	0	0	0	0.73465	0.594047	0.628384
	4930578I06Rik	0	0	0	0.337328	0.328593	0.344075	0	0	0
	4930578M01Rik	1.78664	1.45981	1.72884	0.553475	0.539142	0.564545	0.755927	0.611251	0.646583
	4930578M07Rik	0	0	0	0	0	0	0.39061	0.315852	0.334108
	4930579G18Rik	3.94413	3.22263	3.81653	5.00712	4.87746	5.10726	5.26114	4.25422	4.50012
	4930579G24Rik	1220.09	996.894	1180.61	917.497	893.739	935.848	1132.11	915.436	968.35
	4930579K19Rik	3.99838	3.26695	3.86902	10.9771	10.6928	11.1966	11.5447	9.33515	9.87474
	4930581F22Rik	44.268	36.17	42.8358	35.1918	34.2805	35.8957	53.9673	43.6386	46.1609
	4930583K01Rik	0.378785	0.309493	0.36653	0	0	0	0	0	0
	4930584E12Rik	0.351271	0.287013	0.339906	1.006	0.979954	1.02613	0	0	0
	4930589L23Rik	0	0	0	0.333751	0.325109	0.340427	0	0	0
	4930589O11Rik	8.631	7.05212	8.35176	3.71192	3.6158	3.78616	4.86981	3.93779	4.1654
	4930590J08Rik	2.85512	2.33283	2.76275	3.67432	3.57917	3.74781	2.98144	2.41083	2.55018
	4930592A05Rik	0	0	0	0	0	0	0.358451	0.289847	0.306601
	4930592C13Rik	1.43978	1.1764	1.3932	5.00903	4.87932	5.10921	2.62382	2.12165	2.24428
	4930593A02Rik	0.738504	0.603408	0.714611	0	0	0	0	0	0
	4930594C11Rik	0	0	0	0.33374	0.325098	0.340415	0.382157	0.309017	0.326879
	4930594M22Rik	50.0318	40.8794	48.4131	47.5891	46.3567	48.5409	44.3435	35.8567	37.9293
	4930595D18Rik	0.348664	0.284882	0.337383	0	0	0	0.357755	0.289285	0.306006
	4930596I21Rik	0	0	0	0	0	0	0.39061	0.315852	0.334108
	4930597A21Rik	0.695283	0.568094	0.672788	0	0	0	0	0	0
	4930597O21Rik	11.3168	9.24658	10.9506	6.99243	6.81136	7.13229	2.65868	2.14984	2.2741
	4930599N23Rik	66.5853	54.4048	64.431	34.9392	34.0345	35.638	33.9087	27.4189	29.0038
	4931400O07Rik	0	0	0	0.333751	0.325109	0.340427	0	0	0
	4931403E22Rik	0	0	0	0.337479	0.32874	0.344229	0.391376	0.316471	0.334764
	4931403G20Rik	0.353746	0.289035	0.342301	0	0	0	0	0	0
	4931406B18Rik	0	0	0	0.333751	0.325109	0.340427	0	0	0
	4931406C07Rik	844.149	689.728	816.838	624.576	608.403	637.069	762.683	616.714	652.361
	4931406G06Rik	0.354655	0.289777	0.34318	0.331559	0.322974	0.338191	0.73701	0.595955	0.630402
	4931406P16Rik	7023.28	5738.5	6796.05	3028.36	2949.94	3088.93	4823.14	3900.04	4125.47
	4931408C20Rik	0	0	0	0	0	0	0.381861	0.308777	0.326625
	4931409K22Rik	0.353794	0.289074	0.342347	0.337274	0.328541	0.34402	0.358514	0.289899	0.306655
	4931413I07Rik	0.378785	0.309493	0.36653	0	0	0	0	0	0
	4931414P19Rik	337.746	275.961	326.818	306.246	298.316	312.371	430.175	347.844	367.95
	4931415C17Rik	2.12277	1.73445	2.05409	1.00202	0.976073	1.02206	0.504918	0.408283	0.431882
	4931422A03Rik	0.374777	0.306219	0.362652	0.331645	0.323057	0.338278	0.747639	0.60455	0.639494
	4931423N10Rik	0.710444	0.580482	0.687459	1.66418	1.62108	1.69746	0.749327	0.605915	0.640938
	4931428F04Rik	202.742	165.654	196.182	219.846	214.154	224.244	319.824	258.614	273.562
	4931428L18Rik	1.83705	1.50099	1.77761	2.6739	2.60466	2.72738	7.18457	5.80953	6.14533
	4931429L15Rik	0.353746	0.289035	0.342301	0	0	0	0	0	0
	4931431B13Rik	0	0	0	1.68224	1.63868	1.71589	2.07927	1.68132	1.7785
	4931431C16Rik	0.689769	0.563589	0.667453	0.337249	0.328516	0.343994	0	0	0
	4931440F15Rik	2.48053	2.02676	2.40027	1.33827	1.30362	1.36504	1.50858	1.21985	1.29036
	4931440J10Rik	0.723895	0.591472	0.700475	1.00049	0.974581	1.0205	1.52659	1.23442	1.30577
	4931440P22Rik	12.929	10.5638	12.5107	12.0569	11.7447	12.2981	22.5497	18.234	19.288
	4932411K12Rik	0	0	0	0	0	0	1.1568	0.935398	0.989466
	4932412D23Rik	0.353746	0.289035	0.342301	0	0	0	0	0	0
	4932414N04Rik	0	0	0	0	0	0	0.381861	0.308777	0.326625
	4932422M17Rik	34.9607	28.5652	33.8295	22.0015	21.4317	22.4415	29.8116	24.106	25.4993
	4932431P20Rik	0.349319	0.285417	0.338017	0.33376	0.325117	0.340435	0.390145	0.315476	0.333711
	4932438A13Rik	1884.62	1539.86	1823.64	1650.85	1608.1	1683.87	2594.71	2098.11	2219.39
	4932438H23Rik	7.13754	5.83186	6.90662	9.93184	9.67465	10.1305	0.610432	0.493602	0.522134
	4932441J04Rik	51.8556	42.3696	50.1779	20.4145	19.8858	20.8228	44.7402	36.1774	38.2686
	4932442E05Rik	3.59083	2.93395	3.47465	1.33997	1.30528	1.36677	0.750446	0.606819	0.641894
	4932443L11Rik	1.08036	0.88273	1.04541	1.33595	1.30135	1.36267	1.50431	1.2164	1.28671
	4933400C23Rik	0.738504	0.603408	0.714611	0	0	0	0	0	0
	4933400F21Rik	1.06303	0.868567	1.02864	0.666381	0.649125	0.679709	0.662429	0.535648	0.566609
	4933401B06Rik	0.353746	0.289035	0.342301	0	0	0	0	0	0
	4933402D24Rik	0	0	0	0.667252	0.649973	0.680597	0	0	0
	4933402E13Rik	2.18861	1.78824	2.1178	1.33204	1.29755	1.35869	1.14449	0.925445	0.978937
	4933402J07Rik	15.6217	12.764	15.1163	0	0	0	0.375909	0.303964	0.321534
	4933402N03Rik	0	0	0	0	0	0	0.73465	0.594047	0.628384
	4933403O08Rik	0	0	0	0.337328	0.328593	0.344075	0	0	0
	4933404O12Rik	1242.55	1015.25	1202.35	383.136	373.215	390.8	122.488	99.0452	104.77
	4933405D12Rik	1.46569	1.19757	1.41827	2.67379	2.60455	2.72726	1.15032	0.930158	0.983923
	4933405L10Rik	4.65366	3.80236	4.5031	4.86768	4.74163	4.96504	10.1014	8.1681	8.64023
	4933406C10Rik	1.99345	1.62878	1.92895	2.00511	1.95319	2.04522	0.750326	0.606723	0.641792
	4933406F09Rik	0	0	0	0	0	0	0.358451	0.289847	0.306601
	4933406G16Rik	0	0	0	0.330943	0.322373	0.337562	0.391349	0.316449	0.334741
	4933406I18Rik	4.31652	3.52689	4.17686	1.33019	1.29574	1.35679	1.8663	1.50911	1.59634
	4933406P04Rik	23.9665	19.5822	23.1911	13.6402	13.287	13.913	15.6432	12.6493	13.3804
	4933407E24Rik	1.80691	1.47637	1.74845	4.31665	4.20487	4.40299	2.5668	2.07555	2.19552
	4933407I05Rik	0	0	0	1.20489	1.17369	1.22899	1.85067	1.49647	1.58297
	4933407K13Rik	31.3369	25.6044	30.3231	20.7046	20.1684	21.1187	84.4608	68.296	72.2436
	4933407L21Rik	0.353471	0.28881	0.342035	0.330952	0.322382	0.337571	0	0	0
	4933408B17Rik	11.544	9.43226	11.1705	7.00301	6.82167	7.14308	7.19007	5.81398	6.15004
	4933408J17Rik	7.84564	6.41043	7.59181	13.6979	13.3432	13.9718	16.0435	12.9729	13.7228
	4933408N05Rik	1.07587	0.879061	1.04106	0.333898	0.325251	0.340576	0.381513	0.308496	0.326328
	4933411E08Rik	0	0	0	0	0	0	0.39061	0.315852	0.334108
	4933411K16Rik	4.99733	4.08316	4.83565	3.00495	2.92714	3.06505	2.99863	2.42473	2.56488
	4933411O13Rik	0	0	0	0.337328	0.328593	0.344075	0	0	0
	4933412A08Rik	2.49378	2.03759	2.4131	1.66853	1.62532	1.7019	4.20884	3.40332	3.60004
	4933412E12Rik	713.431	582.922	690.349	522.884	509.344	533.343	596.811	482.588	510.483
	4933412O06Rik	0.732287	0.598329	0.708595	0.667491	0.650206	0.680842	0.782012	0.632344	0.668895
	4933413C19Rik	1.42775	1.16657	1.38156	2.37905	2.31745	2.42664	5.50076	4.44798	4.70508
	4933413J09Rik	0	0	0	0.667409	0.650127	0.680758	0.786807	0.636221	0.672996
	4933415A04Rik	0.695913	0.568609	0.673398	0	0	0	0.381875	0.308789	0.326637
	4933415F23Rik	0.737752	0.602794	0.713883	0	0	0	0.358449	0.289846	0.306599
	4933416E14Rik	0	0	0	0	0	0	0.358451	0.289847	0.306601
	4933416M07Rik	0.348565	0.284801	0.337287	0.330955	0.322385	0.337574	0	0	0
	4933417C20Rik	4.65718	3.80523	4.5065	5.09111	4.95927	5.19293	8.10679	6.55525	6.93415
	4933417D19Rik	0.703455	0.574771	0.680696	2.00312	1.95125	2.04319	0	0	0
	4933417E11Rik	0	0	0	0.664216	0.647016	0.677501	0.776529	0.62791	0.664205
	4933417G07Rik	1.36921	1.11874	1.32491	2.00417	1.95227	2.04425	0	0	0
	4933421A08Rik	33.9957	27.7768	32.8959	9.35302	9.11082	9.54009	11.3014	9.13844	9.66666
	4933421O10Rik	90.4145	73.8748	87.4892	76.3249	74.3485	77.8515	86.962	70.3185	74.383
	4933422A05Rik	0.68969	0.563524	0.667376	0.333756	0.325113	0.340432	0	0	0
	4933423L19Rik	0.348565	0.284801	0.337287	0.330955	0.322385	0.337574	0	0	0
	4933423P22Rik	0.354039	0.289274	0.342585	0	0	0	1.50337	1.21564	1.28591
	4933424G06Rik	1.05112	0.858839	1.01712	0.660265	0.643168	0.673472	1.60648	1.29902	1.37411
	4933424L21Rik	0	0	0	0	0	0	0.39061	0.315852	0.334108
	4933425B07Rik	0.379778	0.310304	0.367491	0.333739	0.325097	0.340414	0	0	0
	4933425D22Rik	2.52501	2.06311	2.44332	1.35431	1.31924	1.3814	3.77432	3.05196	3.22837
	4933425M03Rik	1.07787	0.880693	1.043	1.33735	1.30271	1.36409	1.49655	1.21013	1.28008
	4933427D06Rik	2.55404	2.08683	2.47141	2.31913	2.25907	2.36551	1.70239	1.37657	1.45614
	4933427D14Rik	283.017	231.244	273.86	194.68	189.639	198.574	519.942	420.431	444.733
	4933427E11Rik	6.48442	5.29821	6.27462	2.33867	2.27811	2.38545	4.87905	3.94526	4.1733
	4933427E13Rik	1.10219	0.900568	1.06653	1.33097	1.2965	1.35759	0.377522	0.305269	0.322914
	4933427G23Rik	1.79046	1.46293	1.73254	0.507371	0.494232	0.517519	0.372257	0.301012	0.31841
	4933427J07Rik	0.353746	0.289035	0.342301	0	0	0	0	0	0
	4933428G20Rik	14.808	12.0991	14.3289	8.02803	7.82015	8.18861	6.79147	5.49166	5.80909
	4933428P19Rik	2.32965	1.90348	2.25427	4.00091	3.89731	4.08093	3.40569	2.75388	2.91306
	4933429H19Rik	4.31695	3.52724	4.17728	4.6747	4.55365	4.7682	5.95456	4.81493	5.09324
	4933430H16Rik	0	0	0	0	0	0	0.358451	0.289847	0.306601
	4933430I17Rik	27.8602	22.7637	26.9588	11.6765	11.3741	11.91	11.3916	9.21141	9.74385
	4933430L12Rik	0	0	0	0.33374	0.325098	0.340415	0.382157	0.309017	0.326879
	4933430M04Rik	0	0	0	0.677818	0.660266	0.691375	0	0	0
	4933431E20Rik	187.804	153.449	181.728	123.561	120.362	126.033	131.644	106.449	112.601
	4933431J24Rik	0.378785	0.309493	0.36653	0	0	0	0	0	0
	4933431K14Rik	28.4331	23.2318	27.5132	28.266	27.534	28.8313	27.2456	22.0311	23.3046
	4933432G23Rik	0	0	0	0.331624	0.323037	0.338257	1.15387	0.93303	0.98696
	4933432I03Rik	0	0	0	0	0	0	0.795523	0.643269	0.680451
	4933432K03Rik	0	0	0	0.331075	0.322502	0.337697	0	0	0
	4933433G15Rik	0	0	0	2.3357	2.27522	2.38242	4.1084	3.3221	3.51412
	4933433G19Rik	1.73257	1.41563	1.67651	0.670068	0.652716	0.68347	0.378032	0.305681	0.32335
	4933434E20Rik	2924.99	2389.92	2830.35	2578.23	2511.46	2629.8	3230.96	2612.59	2763.61
	4933436H12Rik	0.738504	0.603408	0.714611	0	0	0	0	0	0
	4933436I20Rik	0	0	0	0.337328	0.328593	0.344075	0	0	0
	4933437G19Rik	6.48807	5.3012	6.27816	3.00479	2.92698	3.06489	3.39216	2.74294	2.90149
	4933439C10Rik	50.4325	41.2068	48.8008	40.6089	39.5573	41.4211	133.021	107.562	113.78
	4933439K11Rik	7.93622	6.48443	7.67945	14.6828	14.3026	14.9765	13.9255	11.2603	11.9112
	4933439N14Rik	0	0	0	0	0	0	0.381861	0.308777	0.326625
	4933440J02Rik	0	0	0	0	0	0	0.358451	0.289847	0.306601
	4933440N22Rik	61.3394	50.1185	59.3548	46.5916	45.3851	47.5234	44.3409	35.8546	37.927
	5031415H12Rik	4.29126	3.50625	4.15242	6.34044	6.17626	6.46726	7.09892	5.74027	6.07207
	5031425E22Rik	221.955	181.353	214.774	196.417	191.33	200.345	238.794	193.092	204.253
	5031434C07Rik	0	0	0	0.667252	0.649973	0.680597	0	0	0
	5031434O11Rik	65.9038	53.8479	63.7716	21.7251	21.1625	22.1596	37.2578	30.1271	31.8685
	5031439G07Rik	3705.98	3028.04	3586.08	3906.82	3805.66	3984.96	6039.59	4883.69	5165.97
	5033403F01Rik	19.3232	15.7883	18.698	11.6562	11.3544	11.8894	10.7336	8.67932	9.181
	5033406O09Rik	0.35849	0.292911	0.346892	39.247	38.2307	40.032	46.1474	37.3154	39.4722
	5033417F24Rik	18.9664	15.4968	18.3528	6.97726	6.79658	7.11681	13.5847	10.9848	11.6197
	5033421B08Rik	0.379564	0.31013	0.367284	0	0	0	0.357634	0.289187	0.305903
	5033423K11Rik	0.349055	0.285202	0.337762	0	0	0	0	0	0
	5033428I22Rik	300.282	245.351	290.567	45.303	44.1299	46.2091	9.12026	7.37475	7.80102
	5033430I15Rik	210.876	172.3	204.053	148.334	144.493	151.301	149.657	121.014	128.009
	5330406M23Rik	0	0	0	0.333755	0.325112	0.34043	0.735183	0.594478	0.62884
	5330411J11Rik	0.349055	0.285202	0.337762	0	0	0	0	0	0
	5330411O13Rik	0.378785	0.309493	0.36653	0	0	0	0	0	0
	5330416C01Rik	0.348611	0.284839	0.337332	0	0	0	0.382113	0.308981	0.326841
	5330417C22Rik	1.80704	1.47648	1.74858	1.33667	1.30205	1.3634	1.87713	1.51787	1.6056
	5330425B07Rik	1.43947	1.17615	1.3929	4.67716	4.55604	4.7707	4.88733	3.95195	4.18038
	5330438D12Rik	60.5904	49.5065	58.6301	45.7354	44.5511	46.6502	77.661	62.7976	66.4274
	5330438I03Rik	3.97768	3.25004	3.84899	5.02724	4.89706	5.12779	6.42052	5.19171	5.4918
	5330439A09Rik	0	0	0	0.337328	0.328593	0.344075	0	0	0
	5330439K02Rik	1.0765	0.879573	1.04167	0.668104	0.650803	0.681467	1.47422	1.19207	1.26097
	5430400D12Rik	0.356901	0.291613	0.345354	0.335387	0.326703	0.342096	1.12177	0.907078	0.959509
	5430401H09Rik	0	0	0	0	0	0	0.358451	0.289847	0.306601
	5430402O13Rik	2.1765	1.77835	2.10609	2.33505	2.27459	2.38176	1.4844	1.2003	1.26968
	5430402P08Rik	0.353527	0.288856	0.342089	0	0	0	0.357737	0.28927	0.30599
	5430403G16Rik	10.0169	8.18452	9.69285	7.34508	7.15488	7.492	11.0221	8.91257	9.42773
	5430403N17Rik	4.31125	3.52259	4.17177	1.66998	1.62674	1.70338	2.25489	1.82333	1.92873
	5430405H02Rik	52.6065	42.9832	50.9045	35.3538	34.4383	36.0609	51.4236	41.5817	43.9852
	5430414B19Rik	7.54423	6.16415	7.30014	6.01183	5.85615	6.13207	10.844	8.76858	9.27542
	5430416N02Rik	321.435	262.635	311.036	194.013	188.989	197.893	397.427	321.365	339.94
	5430419D17Rik	1.0629	0.868459	1.02851	6.35679	6.19218	6.48393	11.5395	9.33098	9.87033
	5430420F09Rik	0	0	0	0.337328	0.328593	0.344075	0	0	0
	5430425K12Rik	0.705393	0.576354	0.682571	0.679366	0.661774	0.692954	3.28634	2.65738	2.81098
	5430427N15Rik	3.95802	3.23397	3.82996	0	0	0	0.476907	0.385632	0.407923
	5430427O19Rik	0	0	0	0.333741	0.325099	0.340417	0.357633	0.289187	0.305902
	5430430B14Rik	8.21018	6.70828	7.94455	10.3493	10.0813	10.5563	11.6583	9.42701	9.9719
	5430430K15Rik	0.71862	0.587162	0.69537	1.00198	0.976033	1.02202	1.87998	1.52017	1.60804
	5430431A17Rik	0.378785	0.309493	0.36653	0	0	0	0	0	0
	5430434I15Rik	0	0	0	0.331075	0.322502	0.337697	0	0	0
	5430437J10Rik	0.407495	0.332951	0.394311	2.67264	2.60344	2.7261	4.48902	3.62988	3.83969
	5530402G07Rik	0	0	0	0.337328	0.328593	0.344075	0	0	0
	5530601H04Rik	98.1927	80.2302	95.0158	119.729	116.629	122.124	128.287	103.734	109.73
	5730403I07Rik	0.708006	0.57849	0.6851	0.664982	0.647762	0.678282	0.718256	0.58079	0.614361
	5730405O15Rik	0	0	0	0.334454	0.325793	0.341143	1.49486	1.20876	1.27863
	5730409E04Rik	402.185	328.613	389.173	407.209	396.664	415.354	223.512	180.735	191.181
	5730414N17Rik	19.4841	15.9199	18.8537	13.7052	13.3503	13.9793	19.6721	15.9071	16.8265
	5730416F02Rik	0.353746	0.289035	0.342301	0	0	0	0	0	0
	5730419F03Rik	0	0	0	0.337328	0.328593	0.344075	0	0	0
	5730420D15Rik	0	0	0	0	0	0	0.358451	0.289847	0.306601
	5730422E09Rik	1.44394	1.1798	1.39722	1.39594	1.35979	1.42386	3.01091	2.43466	2.57539
	5730437C11Rik	0	0	0	0.337328	0.328593	0.344075	0	0	0
	5730455P16Rik	773.37	631.896	748.349	560.342	545.832	571.55	1023.58	827.681	875.522
	5730480H06Rik	580.556	474.354	561.773	491.425	478.7	501.254	626.304	506.437	535.71
	5730488B01Rik	0.348557	0.284795	0.33728	0.333741	0.325098	0.340416	0	0	0
	5730507A11Rik	0	0	0	0	0	0	0.73465	0.594047	0.628384
	5730507C01Rik	5.72352	4.67651	5.53835	6.68263	6.50958	6.81629	7.20156	5.82327	6.15986
	5730521K06Rik	1.49023	1.21762	1.44202	0	0	0	2.20684	1.78447	1.88762
	5730585A16Rik	0.764153	0.624365	0.73943	0.336518	0.327804	0.343249	0.386954	0.312896	0.330982
	5730596B20Rik	7.5511	6.16977	7.30679	3.00105	2.92334	3.06108	6.03901	4.88321	5.16547
	5830408C22Rik	15.8024	12.9116	15.2911	15.7318	15.3245	16.0465	24.6283	19.9148	21.0659
	5830411N06Rik	0.349055	0.285202	0.337762	0	0	0	0	0	0
	5830416I19Rik	0	0	0	0	0	0	0.39061	0.315852	0.334108
	5830417I10Rik	673.574	550.356	651.782	459.265	447.372	468.451	754.409	610.024	645.285
	5830418P13Rik	9.09738	7.43319	8.80305	28.7807	28.0355	29.3564	9.44056	7.63375	8.07499
	5830428M24Rik	0.358592	0.292994	0.346991	1.33497	1.3004	1.36167	0.373609	0.302105	0.319567
	5830432E09Rik	2.13063	1.74087	2.0617	2.18027	2.12381	2.22388	3.33776	2.69895	2.85496
	5830444F18Rik	0	0	0	0	0	0	0.381861	0.308777	0.326625
	5830448L01Rik	26.0632	21.2954	25.22	28.0444	27.3182	28.6054	35.1735	28.4417	30.0857
	5830454E08Rik	5.52	4.51022	5.3414	3.99199	3.88861	4.07183	5.30679	4.29114	4.53917
	5830462I19Rik	2.51786	2.05726	2.4364	3.67321	3.57809	3.74667	2.99933	2.42529	2.56548
	5830462O15Rik	0.378785	0.309493	0.36653	0	0	0	0	0	0
	5830473C10Rik	0.349055	0.285202	0.337762	0	0	0	0	0	0
	5830487J09Rik	0	0	0	0.675846	0.658345	0.689363	1.144	0.92505	0.97852
	5930403N24Rik	17.8481	14.5831	17.2706	8.69316	8.46805	8.86704	11.6591	9.42766	9.9726
	5930409G06Rik	0.70204	0.573615	0.679326	0	0	0	0	0	0
	5930420M18Rik	11.067	9.04249	10.7089	5.49292	5.35068	5.60279	23.9497	19.366	20.4854
	5930430L01Rik	40.6768	33.2358	39.3608	23.672	23.059	24.1454	59.3014	47.9518	50.7235
	5930438M14Rik	0	0	0	0.666165	0.648914	0.679489	1.12908	0.912989	0.965762
	6030400A10Rik	0.378785	0.309493	0.36653	0	0	0	0	0	0
	6030407O03Rik	0	0	0	0	0	0	0.39061	0.315852	0.334108
	6030408B16Rik	1.08112	0.88335	1.04614	0.66899	0.651667	0.682371	1.14319	0.924395	0.977827
	6030442E23Rik	0.349055	0.285202	0.337762	0	0	0	0	0	0
	6030442K20Rik	9.37006	7.65598	9.06691	6.0219	5.86597	6.14235	11.5163	9.31222	9.85048
	6030443J06Rik	28.5087	23.2936	27.5864	12.0155	11.7043	12.2558	15.208	12.2974	13.0082
	6030445D17Rik	33.6858	27.5236	32.5959	12.2995	11.981	12.5455	12.7995	10.3498	10.948
	6030452D12Rik	0.353467	0.288806	0.342031	0.33374	0.325098	0.340415	0	0	0
	6030458C11Rik	1281.94	1047.43	1240.46	1172.03	1141.68	1195.48	1478.58	1195.6	1264.7
	6030460B20Rik	0.349452	0.285526	0.338146	0.668515	0.651204	0.681886	0	0	0
	6030466F02Rik	1.38909	1.13498	1.34415	0.667555	0.650268	0.680907	0.762533	0.616593	0.652233
	6030468B19Rik	0.754222	0.616251	0.72982	0.95532	0.930582	0.974428	1.17313	0.948604	1.00344
	6030498E09Rik	0.353746	0.289035	0.342301	0	0	0	0	0	0
	6230400D17Rik	35.3826	28.91	34.2378	30.3253	29.5401	30.9319	46.1086	37.284	39.4391
	6330403K07Rik	0.727835	0.594691	0.704287	1.00099	0.975068	1.02101	1.05477	0.852896	0.902195
	6330403L08Rik	294.665	240.762	285.132	249.953	243.48	254.952	294.621	238.234	252.004
	6330403N20Rik	0	0	0	0.331075	0.322502	0.337697	0	0	0
	6330409D20Rik	0	0	0	0	0	0	0.358451	0.289847	0.306601
	6330411D24Rik	0.353746	0.289035	0.342301	0	0	0	0	0	0
	6330418K02Rik	90.6551	74.0715	87.7221	61.3981	59.8082	62.6261	80.6947	65.2507	69.0223
	6330420H09Rik	0.377627	0.308547	0.36541	0.337134	0.328404	0.343877	0.381548	0.308524	0.326357
	6330537M06Rik	22.7485	18.5871	22.0125	22.6354	22.0493	23.0881	25.4554	20.5835	21.7733
	6330549D23Rik	24.1337	19.7189	23.3529	21.0181	20.4739	21.4385	24.4592	19.778	20.9212
	6330562C20Rik	27.4695	22.4445	26.5808	18.0559	17.5883	18.417	29.7637	24.0673	25.4584
	6330576A10Rik	0	0	0	0	0	0	0.39061	0.315852	0.334108
	6430503K07Rik	0.379762	0.310292	0.367476	0.330934	0.322364	0.337553	0	0	0
	6430511E19Rik	14.8362	12.1222	14.3562	10.1511	9.88821	10.3541	18.3244	14.8173	15.6738
	6430531B16Rik	3.61791	2.95608	3.50086	5.35765	5.21891	5.46481	4.0145	3.24618	3.43381
	6430548M08Rik	507.223	414.436	490.813	382.007	372.115	389.648	275.981	223.162	236.061
	6430550D23Rik	7.83521	6.4019	7.58171	9.68671	9.43587	9.88045	6.8819	5.56479	5.88644
	6430562O15Rik	13.4043	10.9522	12.9706	9.32612	9.08462	9.51266	14.8948	12.0441	12.7403
	6430571L13Rik	18.8124	15.371	18.2038	13.6177	13.265	13.89	16.2622	13.1498	13.9099
	6430573P05Rik	8.2566	6.7462	7.98946	6.66262	6.49009	6.79588	5.24615	4.2421	4.4873
	6430584L05Rik	14.6608	11.9789	14.1864	20.9464	20.404	21.3653	19.4884	15.7586	16.6694
	6430590A07Rik	0	0	0	0.668446	0.651137	0.681816	0.747648	0.604557	0.639501
	6430710C18Rik	0	0	0	0.337473	0.328734	0.344223	0.382163	0.309022	0.326884
	6430710M23Rik	0.370106	0.302402	0.358131	0.66754	0.650254	0.680892	0.770917	0.623372	0.659404
	6530401F13Rik	0.378494	0.309256	0.366248	0	0	0	0.735181	0.594476	0.628838
	6530402F18Rik	238.346	194.745	230.635	226.056	220.202	230.578	332.33	268.726	284.259
	6530403H02Rik	0	0	0	0.333741	0.325099	0.340417	0.357633	0.289187	0.305902
	6530409C15Rik	1.78892	1.46167	1.73104	2.67384	2.6046	2.72732	2.78301	2.25037	2.38045
	6530437J22Rik	1.77759	1.45241	1.72008	0.670197	0.652843	0.683602	0.633182	0.511998	0.541593
	6720427I07Rik	30.1276	24.6163	29.1528	29.1347	28.3802	29.7174	44.591	36.0568	38.141
	6720464F23Rik	0.356299	0.291121	0.344772	0.662863	0.645698	0.676121	0.74109	0.599254	0.633892
	6720469O03Rik	0	0	0	0	0	0	0.39061	0.315852	0.334108
	6720482G16Rik	0	0	0	0	0	0	0.39061	0.315852	0.334108
	6720483E21Rik	0.354453	0.289613	0.342985	0	0	0	1.08313	0.875828	0.926453
	6720489N17Rik	43.7213	35.7233	42.3067	13.9654	13.6037	14.2447	31.8758	25.7751	27.265
	6820402A03Rik	1.06867	0.873178	1.0341	1.33591	1.30132	1.36263	2.685	2.17113	2.29662
	6820408C15Rik	99.7629	81.5131	96.5352	40.167	39.1269	40.9704	35.7879	28.9385	30.6112
	6820426E19Rik	12.5635	10.2653	12.1571	1.66777	1.62458	1.70113	2.94795	2.38374	2.52153
	6820431F20Rik	44.0697	36.008	42.6439	42.1665	41.0746	43.0098	86.4687	69.9196	73.9611
	7330404K18Rik	0	0	0	0	0	0	0.381861	0.308777	0.326625
	7330423F06Rik	0	0	0	0.66987	0.652524	0.683268	1.8955	1.53272	1.62132
	7420700N18Rik	1.11831	0.913734	1.08213	0.333808	0.325164	0.340484	0	0	0
	7420701I03Rik	0	0	0	0	0	0	0.381861	0.308777	0.326625
	8030442B05Rik	0.349055	0.285202	0.337762	0	0	0	0	0	0
	8030443G20Rik	0	0	0	0	0	0	0.39061	0.315852	0.334108
	8030445P17Rik	0.378785	0.309493	0.36653	0	0	0	0	0	0
	8030451A03Rik	7.90997	6.46299	7.65405	8.34634	8.13021	8.51327	10.16	8.21549	8.69036
	8030462N17Rik	1468.09	1199.53	1420.59	760.331	740.643	775.539	1003.08	811.101	857.984
	8030474K03Rik	0	0	0	0	0	0	0.358451	0.289847	0.306601
	8430406P12Rik	3.55533	2.90495	3.4403	3.68009	3.5848	3.7537	7.10983	5.74909	6.0814
	8430419K02Rik	3.60726	2.94738	3.49055	1.00043	0.974524	1.02044	2.2823	1.8455	1.95217
	8430422M14Rik	1.43379	1.1715	1.3874	3.00483	2.92702	3.06493	3.37906	2.73234	2.89028
	8430423G03Rik	1.06326	0.868754	1.02886	1.33295	1.29844	1.35961	2.89084	2.33757	2.47268
	8430426J06Rik	0	0	0	1.67218	1.62888	1.70562	1.5044	1.21648	1.28679
	8430429K09Rik	41.8198	34.1697	40.4668	39.8166	38.7855	40.613	60.2354	48.7071	51.5224
	8430432A02Rik	1.22119	0.997796	1.18168	2.33794	2.2774	2.3847	1.50416	1.21628	1.28658
	8430436N08Rik	0	0	0	1.00467	0.978656	1.02477	1.53246	1.23917	1.31079
	8430437L04Rik	0.378785	0.309493	0.36653	0	0	0	0	0	0
	9030025P20Rik	32.5218	26.5726	31.4696	15.0171	14.6283	15.3175	12.3581	9.99288	10.5705
	9030407P20Rik	18.9971	15.5219	18.3825	23.0367	22.4402	23.4975	31.1125	25.158	26.6121
	9030612E09Rik	0	0	0	0	0	0	0.39061	0.315852	0.334108
	9030619P08Rik	0	0	0	0.333741	0.325099	0.340417	0.357633	0.289187	0.305902
	9030622O22Rik	0	0	0	0	0	0	1.51803	1.22749	1.29845
	9030624G23Rik	26.4431	21.6058	25.5876	20.0292	19.5106	20.4299	30.0329	24.285	25.6887
	9130002K18Rik	0.763329	0.623692	0.738632	0.675592	0.658097	0.689105	0	0	0
	9130008F23Rik	258.943	211.574	250.565	193.923	188.901	197.801	245.976	198.899	210.396
	9130015A21Rik	0	0	0	0	0	0	0.381861	0.308777	0.326625
	9130017K11Rik	1.99373	1.62901	1.92922	3.68451	3.5891	3.7582	5.97937	4.83499	5.11446
	9130019O22Rik	32.5444	26.591	31.4914	6.30994	6.14654	6.43614	14.648	11.8445	12.5291
	9130019P16Rik	4.36245	3.56442	4.22131	1.47821	1.43994	1.50778	3.19211	2.58118	2.73037
	9130023H24Rik	219.461	179.314	212.36	110.763	107.895	112.979	161.546	130.628	138.179
	9130024F11Rik	9.77571	7.98743	9.45943	25.7686	25.1013	26.284	36.9025	29.8398	31.5646
	9130204K15Rik	0	0	0	0	0	0	0.747138	0.604145	0.639065
	9130208D14Rik	71.7634	58.6356	69.4416	170.646	166.227	174.059	273.206	220.918	233.687
	9130213A22Rik	4.60562	3.76311	4.45661	2.9756	2.89855	3.03512	3.42224	2.76726	2.92721
	9130221F21Rik	0.349055	0.285202	0.337762	0	0	0	0	0	0
	9130221H12Rik	179.252	146.461	173.452	128.848	125.512	131.425	233.091	188.48	199.375
	9130230L23Rik	0.378933	0.309614	0.366673	0.333749	0.325107	0.340425	1.04177	0.842388	0.891079
	9130230N09Rik	16.002	13.0747	15.4842	9.65648	9.40642	9.84962	11.5263	9.3203	9.85903
	9130401M01Rik	880.863	719.725	852.364	926.046	902.066	944.568	1246.37	1007.83	1066.08
	9130410C08Rik	0	0	0	0.664148	0.64695	0.677432	0.747639	0.60455	0.639494
	9130604C24Rik	17.953	14.6688	17.3721	11.0053	10.7203	11.2254	18.5241	14.9788	15.8446
	9230020A06Rik	0	0	0	0.333751	0.325109	0.340427	0	0	0
	9230102O04Rik	0.378785	0.309493	0.36653	0	0	0	0	0	0
	9230104L09Rik	0.722768	0.590551	0.699384	0.334587	0.325923	0.341279	1.48847	1.20359	1.27316
	9230104M06Rik	0	0	0	0.337473	0.328734	0.344223	0.382163	0.309022	0.326884
	9230105E05Rik	0.353746	0.289035	0.342301	0	0	0	0	0	0
	9230109A22Rik	0	0	0	0.330964	0.322394	0.337584	0.357646	0.289197	0.305913
	9230111E07Rik	16.4942	13.4769	15.9605	13.0257	12.6884	13.2862	23.3073	18.8466	19.936
	9230112D13Rik	0.353961	0.289211	0.342509	0.659955	0.642866	0.673155	0	0	0
	9230112E08Rik	148.832	121.606	144.017	125.335	122.09	127.842	161.308	130.436	137.975
	9230112J17Rik	4.6588	3.80656	4.50807	5.16051	5.02688	5.26372	4.21066	3.40479	3.6016
	9230114K14Rik	41.7429	34.1068	40.3923	27.9034	27.1808	28.4615	21.8938	17.7035	18.7268
	9230116L04Rik	2.88586	2.35794	2.79249	2.17484	2.11852	2.21834	4.47638	3.61965	3.82887
	9230116N13Rik	8.3166	6.79523	8.04753	7.35658	7.16608	7.50372	13.4433	10.8704	11.4988
	9330020H09Rik	48.8988	39.9536	47.3167	41.1756	40.1093	41.9991	53.913	43.5947	46.1145
	9330102E08Rik	50.111	40.9441	48.4897	18.4484	17.9707	18.8174	26.9374	21.7819	23.041
	9330104G04Rik	10.7032	8.74524	10.3569	7.33279	7.1429	7.47945	8.2187	6.64574	7.02987
	9330111N05Rik	0.378889	0.309578	0.36663	0	0	0	0.702347	0.567926	0.600753
	9330118I20Rik	0	0	0	0	0	0	0.358451	0.289847	0.306601
	9330121J05Rik	4.79627	3.91888	4.64109	8.28053	8.06611	8.44615	0.593484	0.479898	0.507637
	9330121K16Rik	0.357768	0.292321	0.346193	0.998082	0.972237	1.01804	1.92234	1.55443	1.64428
	9330132A10Rik	12.3974	10.1295	11.9963	0	0	0	0	0	0
	9330136K24Rik	2.51281	2.05314	2.43152	0.456495	0.444674	0.465625	0.375642	0.303748	0.321306
	9330151L19Rik	89.8885	73.4451	86.9803	80.4309	78.3481	82.0396	101.668	82.2098	86.9617
	9330154J02Rik	5.59973	4.57537	5.41856	3.95207	3.84973	4.03111	11.4998	9.29891	9.8364
	9330158H04Rik	0.348611	0.284839	0.337332	0	0	0	0.382113	0.308981	0.326841
	9330159F19Rik	222.646	181.917	215.443	162.827	158.611	166.084	274.237	221.752	234.569
	9330159M07Rik	37.0747	30.2926	35.8752	60.9782	59.3992	62.1979	72.6355	58.7339	62.1288
	9330160F10Rik	5.74274	4.69221	5.55694	7.34152	7.15142	7.48836	5.65838	4.57543	4.8399
	9330161L09Rik	10.6781	8.72477	10.3327	5.02558	4.89544	5.12609	6.54413	5.29166	5.59753
	9330162012Rik	0.358522	0.292937	0.346922	1.67008	1.62683	1.70348	2.97937	2.40916	2.54841
	9330162B11Rik	0	0	0	0.996532	0.970726	1.01646	0	0	0
	9330162G02Rik	23.9183	19.5429	23.1444	17.3988	16.9483	17.7468	31.0214	25.0843	26.5342
	9330171B17Rik	0.711382	0.581248	0.688366	0	0	0	1.12847	0.912497	0.96524
	9330175E14Rik	61.6347	50.3598	59.6406	68.9577	67.1721	70.337	87.4545	70.7167	74.8043
	9330175M20Rik	0	0	0	0.668437	0.651128	0.681807	0.776443	0.627841	0.664131
	9330179D12Rik	7.59164	6.20289	7.34602	14.6909	14.3105	14.9847	16.3127	13.1906	13.953
	9330182L06Rik	13.4329	10.9756	12.9983	3.34695	3.26028	3.41389	3.77783	3.0548	3.23137
	9330188P03Rik	0	0	0	0.935099	0.910885	0.953802	2.49849	2.02031	2.13709
	9330198I05Rik	5.40383	4.4153	5.22899	2.08474	2.03076	2.12644	2.25431	1.82287	1.92823
	9330198N18Rik	0	0	0	0	0	0	0.381861	0.308777	0.326625
	9430002A10Rik	1.41125	1.15309	1.36559	1.66456	1.62145	1.69785	2.63474	2.13048	2.25363
	9430007M09Rik	0	0	0	0.663323	0.646147	0.676591	0	0	0
	9430015G10Rik	673.401	550.214	651.614	443.216	431.739	452.081	705.937	570.829	603.824
	9430018G01Rik	7.57339	6.18798	7.32836	16.4996	16.0723	16.8296	55.4489	44.8366	47.4283
	9430024E24Rik	0.353746	0.289035	0.342301	0	0	0	0	0	0
	9430031K09Rik	0.719183	0.587622	0.695915	1.33733	1.3027	1.36408	1.50389	1.21606	1.28635
	9430034N14Rik	7.53538	6.15692	7.29158	7.69819	7.49885	7.85217	15.5523	12.5758	13.3027
	9430037G07Rik	1.80447	1.47438	1.74609	25.2889	24.6341	25.7947	21.6242	17.4856	18.4963
	9430037O13Rik	0	0	0	0.337328	0.328593	0.344075	0	0	0
	9430038I01Rik	375.844	307.091	363.685	292.466	284.893	298.316	368.279	297.795	315.008
	9430041J12Rik	0.378785	0.309493	0.36653	0	0	0	0	0	0
	9430053O09Rik	0	0	0	0.663323	0.646147	0.676591	0	0	0
	9430060I03Rik	4.64821	3.79791	4.49782	1.00273	0.976768	1.02279	6.01115	4.86069	5.14165
	9430062P05Rik	1.0751	0.878434	1.04032	0	0	0	0	0	0
	9430064I24Rik	1.07167	0.875627	1.037	1.33695	1.30233	1.36369	0.481671	0.389485	0.411998
	9430065F17Rik	2.53427	2.07067	2.45227	3.26943	3.18476	3.33482	4.051	3.27569	3.46503
	9430069I07Rik	0.353746	0.289035	0.342301	0	0	0	0	0	0
	9430081H08Rik	9.70738	7.93159	9.39331	6.01659	5.86079	6.13693	5.62577	4.54906	4.81201
	9430085M18Rik	0.37967	0.310216	0.367386	0	0	0	0.382157	0.309017	0.326878
	9430091E24Rik	21.2768	17.3846	20.5884	13.675	13.3209	13.9485	12.9162	10.4442	11.0479
	9430097D07Rik	0	0	0	1.00515	0.979125	1.02526	0.741033	0.599208	0.633843
	9430098F02Rik	0.719136	0.587584	0.69587	1.33537	1.30079	1.36208	1.12545	0.910053	0.962655
	9530003O04Rik	2.8758	2.34973	2.78276	2.00366	1.95178	2.04374	0.458464	0.37072	0.392148
	9530013L04Rik	0	0	0	0.331075	0.322502	0.337697	0	0	0
	9530014B07Rik	0.353746	0.289035	0.342301	0	0	0	0	0	0
	9530018F02Rik	14.5842	11.9163	14.1123	13.3714	13.0251	13.6388	13.9217	11.2573	11.908
	9530018H14Rik	0.361361	0.295257	0.34967	0.334388	0.325729	0.341077	1.50596	1.21774	1.28813
	9530026F06Rik	0.378785	0.309493	0.36653	0	0	0	0	0	0
	9530026P05Rik	3.58197	2.92672	3.46608	4.3399	4.22752	4.42671	4.1211	3.33237	3.52498
	9530027J09Rik	2.15613	1.76171	2.08637	1.33044	1.29599	1.35705	1.87063	1.51262	1.60005
	9530034E10Rik	2.50952	2.05045	2.42833	0.668038	0.650739	0.6814	0.373895	0.302336	0.319811
	9530036M11Rik	12.7543	10.4211	12.3417	2.98267	2.90543	3.04233	1.49587	1.20958	1.27949
	9530046B11Rik	1.78326	1.45705	1.72557	0.334605	0.32594	0.341297	0	0	0
	9530051G07Rik	0	0	0	0.333762	0.325119	0.340437	0.780536	0.631151	0.667632
	9530052C20Rik	11.3473	9.27149	10.9801	5.33156	5.1935	5.4382	7.11361	5.75215	6.08463
	9530052E02Rik	13.7354	11.2227	13.291	9.34089	9.09901	9.52772	9.92701	8.0271	8.49108
	9530053A07Rik	71.4665	58.393	69.1543	91.5942	89.2224	93.4262	101.641	82.1881	86.9388
	9530056E24Rik	0	0	0	0.668441	0.651131	0.68181	0.766108	0.619484	0.655291
	9530056K15Rik	0.35475	0.289855	0.343273	0	0	0	1.18027	0.95438	1.00954
	9530062K07Rik	1.1573	0.945593	1.11986	0	0	0	1.48238	1.19867	1.26796
	9530068E07Rik	9421.42	7697.95	9116.6	8512.3	8291.87	8682.55	11864.1	9593.45	10148
	9530077C05Rik	130.712	106.801	126.483	109.212	106.384	111.397	117.848	95.2937	100.802
	9530078K11Rik	0	0	0	0.337238	0.328505	0.343983	0.747258	0.604242	0.639168
	9530080O11Rik	0	0	0	0.331075	0.322502	0.337697	0	0	0
	9530082P21Rik	237.246	193.846	229.57	150.364	146.47	153.372	151.164	122.233	129.298
	9530085L11Rik	19.4535	15.8949	18.8241	24.9793	24.3325	25.479	29.9895	24.2498	25.6515
	9530085P06Rik	0	0	0	0.333751	0.325109	0.340427	0	0	0
	9530097N15Rik	0.349055	0.285202	0.337762	0	0	0	0	0	0
	9630010A21Rik	0	0	0	0	0	0	0.358451	0.289847	0.306601
	9630013D21Rik	105.416	86.132	102.005	83.7586	81.5896	85.4338	48.9351	39.5695	41.8567
	9630013K17Rik	0	0	0	0.33374	0.325098	0.340415	0.382157	0.309017	0.326879
	9630015K15Rik	0	0	0	0.331075	0.322502	0.337697	0	0	0
	9630028B13Rik	0	0	0	0	0	0	0.358451	0.289847	0.306601
	9630050E16Rik	0.377308	0.308287	0.365101	0.667319	0.650039	0.680666	0	0	0
	9830144P21Rik	2.51806	2.05742	2.43659	1.66875	1.62554	1.70213	0.559823	0.452679	0.478845
	9930004E17Rik	6.69479	5.4701	6.47819	6.65801	6.4856	6.79118	6.08126	4.91738	5.20161
	9930012K11Rik	446.757	365.031	432.302	445.627	434.088	454.54	506.759	409.771	433.457
	9930014A18Rik	1734.58	1417.27	1678.46	676.959	659.429	690.499	736.804	595.788	630.226
	9930017N22Rik	7.79936	6.37261	7.54702	11.4004	11.1052	11.6284	25.516	20.6326	21.8252
	9930021J03Rik	737.81	602.841	713.939	543.161	529.096	554.025	831.882	672.669	711.551
	9930024M15Rik	0.35093	0.286734	0.339576	0.676097	0.658589	0.68962	0.361476	0.292294	0.309189
	9930104L06Rik	491.817	401.848	475.905	245.385	239.031	250.293	303.962	245.787	259.994
	9930111J21Rik1	9.38346	7.66693	9.07987	8.04718	7.8388	8.20814	14.7472	11.9248	12.614
	9930111J21Rik2	12.3936	10.1264	11.9926	15.0902	14.6994	15.392	23.0567	18.6439	19.7216
	9930120I10Rik	2.15857	1.7637	2.08873	0.504538	0.491473	0.514629	1.88199	1.5218	1.60976
	A030001D20Rik	77.5216	63.3404	75.0135	41.3328	40.2625	42.1595	51.054	41.2828	43.669
	A030005L19Rik	0.63553	0.519271	0.614968	0.52237	0.508843	0.532818	1.85334	1.49863	1.58526
	A130006I12Rik	0.720747	0.5889	0.697428	2.66634	2.5973	2.71967	2.59968	2.10213	2.22364
	A130010J15Rik	475.775	388.74	460.382	442.746	431.281	451.601	550.65	445.262	470.999
	A130012E19Rik	0	0	0	0.668437	0.651128	0.681807	0.776443	0.627841	0.664131
	A130014A01Rik	14.2201	11.6188	13.7601	15.0175	14.6286	15.3179	16.6955	13.5002	14.2805
	A130048G24Rik	0	0	0	0	0	0	0.39061	0.315852	0.334108
	A130050O07Rik	0	0	0	0.333751	0.325109	0.340427	0	0	0
	A130051J06Rik	46.8812	38.3051	45.3644	59.6569	58.1121	60.8501	87.6181	70.849	74.9442
	A1bg	0	0	0	0	0	0	0.39061	0.315852	0.334108
	A1cf	0.723614	0.591242	0.700202	2.0042	1.9523	2.04428	0	0	0
	A230001M10Rik	0	0	0	0	0	0	0.73465	0.594047	0.628384
	A230004M16Rik	0.349414	0.285495	0.338109	0.663616	0.646431	0.676889	0	0	0
	A230005M16Rik	0.699018	0.571146	0.676402	0.333797	0.325154	0.340474	0.380772	0.307897	0.325694
	A230006K03Rik	0.349055	0.285202	0.337762	0	0	0	0	0	0
	A230020J21Rik	2.50442	2.04629	2.4234	2.86609	2.79187	2.92342	4.85279	3.92402	4.15084
	A230028O05Rik	5.88083	4.80504	5.69056	6.99056	6.80954	7.13038	8.7043	7.0384	7.44523
	A230050P20Rik	425.796	347.905	412.02	172.926	168.448	176.385	38.9392	31.4867	33.3067
	A230051N06Rik	0	0	0	0	0	0	0.381861	0.308777	0.326625
	A230056P14Rik	10.2663	8.3883	9.93419	6.41084	6.24483	6.53907	11.3843	9.20549	9.73758
	A230057D06Rik	1.78708	1.46016	1.72926	2.83771	2.76422	2.89446	10.4045	8.41321	8.8995
	A230060F14Rik	8.98485	7.34124	8.69415	6.34052	6.17633	6.46733	9.2705	7.49623	7.92953
	A230065N10Rik	14.258	11.6498	13.7967	15.6679	15.2622	15.9813	13.621	11.0141	11.6508
	A230072C01Rik	23.0056	18.7971	22.2613	26.0153	25.3416	26.5356	23.9778	19.3888	20.5095
	A230072E10Rik	11.4813	9.38101	11.1098	12.7	12.3711	12.954	12.3161	9.95896	10.5346
	A230083G16Rik	0.358791	0.293157	0.347183	1.33595	1.30135	1.36267	1.88064	1.52071	1.60861
	A230083N12Rik	1.43516	1.17263	1.38873	0.668266	0.650961	0.681632	0.750482	0.606849	0.641925
	A230085B16Rik	0	0	0	0	0	0	0.39061	0.315852	0.334108
	A230087F16Rik	3.58794	2.93159	3.47186	6.33908	6.17493	6.46587	9.09245	7.35227	7.77724
	A230103J11Rik	12.6288	10.3186	12.2202	18.6005	18.1188	18.9725	8.7192	7.05045	7.45798
	A230107N01Rik	4.65745	3.80546	4.50676	1.00309	0.977111	1.02315	3.76796	3.04682	3.22293
	A230108P19Rik	0	0	0	0	0	0	0.769182	0.62197	0.657921
	A2m	0.356411	0.291212	0.344879	2.69116	2.62147	2.74499	1.10752	0.89555	0.947314
	A2ml1	0.354584	0.289719	0.343112	0.336805	0.328083	0.343542	0.707962	0.572467	0.605556
	A330009N23Rik	3.97979	3.25176	3.85103	13.6795	13.3253	13.9531	22.9924	18.5919	19.6666
	A330015K06Rik	3.54643	2.89767	3.43169	4.89295	4.76625	4.99082	5.60186	4.52973	4.79155
	A330023F24Rik	3.95586	3.23221	3.82787	2.67507	2.6058	2.72857	2.99389	2.42089	2.56083
	A330033J07Rik	0	0	0	0.658722	0.641665	0.671898	1.706	1.37949	1.45923
	A330035P11Rik	20.1152	16.4355	19.4644	12.0519	11.7398	12.293	24.4362	19.7594	20.9015
	A330040F15Rik	0	0	0	0	0	0	0.381861	0.308777	0.326625
	A330041J22Rik	4.99478	4.08108	4.83318	3.05316	2.9741	3.11423	4.06931	3.29049	3.48069
	A330058E17Rik	0	0	0	0	0	0	0.39061	0.315852	0.334108
	A330069E16Rik	0.723809	0.591402	0.700391	0.335225	0.326544	0.34193	1.85624	1.50098	1.58774
	A330069K06Rik	37.8196	30.9012	36.596	1.002	0.976055	1.02204	0.475844	0.384773	0.407014
	A330074K22Rik	3.69425	3.01846	3.57473	3.66621	3.57128	3.73954	8.77014	7.09164	7.50155
	A330076H08Rik	0	0	0	0.337328	0.328593	0.344075	0	0	0
	A330084C13Rik	8.28124	6.76634	8.01331	4.35061	4.23795	4.43763	5.61422	4.53973	4.80213
	A330093E20Rik	0	0	0	0.337328	0.328593	0.344075	0	0	0
	A330094K24Rik	0.353471	0.28881	0.342035	0.330952	0.322382	0.337571	0	0	0
	A330102I10Rik	2.15069	1.75726	2.08111	5.33756	5.19934	5.44432	5.64022	4.56075	4.82437
	A3galt2	7.54501	6.16479	7.3009	10.3912	10.1222	10.5991	13.206	10.6785	11.2957
	A430005L14Rik	1173.39	958.736	1135.42	1268.93	1236.07	1294.31	1711.89	1384.26	1464.27
	A430010J10Rik	0	0	0	0.337328	0.328593	0.344075	0	0	0
	A430018G15Rik	86.5664	70.7307	83.7657	98.1208	95.58	100.083	18.4651	14.9311	15.7941
	A430027C01Rik	1.0805	0.882839	1.04554	2.33885	2.27829	2.38563	0.375659	0.303762	0.32132
	A430027H14Rik	0	0	0	0.667312	0.650032	0.680659	0.38973	0.31514	0.333356
	A430033K04Rik	138.758	113.375	134.268	98.4738	95.9238	100.443	173.186	140.04	148.135
	A430035B10Rik	9.75831	7.9732	9.44259	6.90015	6.72147	7.03816	5.5301	4.4717	4.73018
	A430046D13Rik	2.129	1.73954	2.06012	2.33551	2.27504	2.38223	4.82651	3.90277	4.12836
	A430057M04Rik	22.5598	18.4329	21.83	21.0971	20.5508	21.5191	21.0161	16.9938	17.9761
	A430060F13Rik	0	0	0	0.337328	0.328593	0.344075	0	0	0
	A430072C10Rik	0	0	0	0	0	0	0.381861	0.308777	0.326625
	A430072P03Rik	0.695283	0.568094	0.672788	0	0	0	0	0	0
	A430073D23Rik	1.07771	0.880564	1.04284	1.00165	0.975712	1.02168	3.36851	2.72382	2.88126
	A430078G23Rik	0	0	0	0	0	0	0.381861	0.308777	0.326625
	A430078I02Rik	1.43112	1.16932	1.38482	1.33594	1.30135	1.36267	0.750493	0.606857	0.641935
	A430090L17Rik	0	0	0	0	0	0	0.701596	0.567318	0.60011
	A430093F15Rik	0.358772	0.293142	0.347165	2.00335	1.95147	2.04342	3.0081	2.43238	2.57298
	A430103D13Rik	31.693	25.8953	30.6676	17.3327	16.8839	17.6794	25.0439	20.2508	21.4213
	A430105J06Rik	4.31484	3.52552	4.17524	3.00514	2.92732	3.06525	3.75751	3.03836	3.21399
	A430106G13Rik	3.58596	2.92997	3.46994	1.33595	1.30136	1.36267	1.50288	1.21525	1.28549
	A430108G06Rik	5.38101	4.39666	5.20692	3.67891	3.58364	3.75249	2.99447	2.42136	2.56132
	A430110C17Rik	0.707064	0.57772	0.684188	0.668185	0.650882	0.681549	1.13522	0.917951	0.97101
	A430110L20Rik	2.1553	1.76103	2.08557	2.00397	1.95207	2.04405	6.39275	5.16925	5.46804
	A4galt	0	0	0	0.668699	0.651383	0.682073	2.65886	2.14998	2.27425
	A4gnt	0	0	0	0.331075	0.322502	0.337697	0	0	0
	A530006G24Rik	0	0	0	0.337328	0.328593	0.344075	0	0	0
	A530010F05Rik	0	0	0	0.331075	0.322502	0.337697	0	0	0
	A530013C23Rik	4.65627	3.80449	4.50562	8.00059	7.79341	8.16061	5.71935	4.62473	4.89205
	A530016L24Rik	30.1113	24.603	29.1371	0.668446	0.651137	0.681816	0.693498	0.560771	0.593184
	A530017D24Rik	105.029	85.8157	101.631	62.3209	60.7071	63.5674	105.453	85.2703	90.1991
	A530020G20Rik	0	0	0	10.8981	10.6159	11.1161	6.1193	4.94814	5.23415
	A530032D15Rik	35.5991	29.0869	34.4474	22.5904	22.0054	23.0422	61.6705	49.8675	52.7499
	A530040E14Rik	55.2946	45.1795	53.5056	23.7338	23.1192	24.2085	21.9342	17.7363	18.7615
	A530041M06Rik	1.40989	1.15198	1.36428	1.33652	1.30191	1.36325	0.591321	0.478149	0.505787
	A530046M15Rik	105.93	86.5519	102.503	55.8187	54.3733	56.9352	18.1862	14.7055	15.5556
	A530053M12Rik	1.8173	1.48486	1.7585	6.37571	6.21061	6.50324	6.23731	5.04356	5.33509
	A530058O07Rik	2.15609	1.76168	2.08634	1.66817	1.62497	1.70154	0.752519	0.608496	0.643668
	A530064D06Rik	0.358748	0.293121	0.347141	1.33435	1.29979	1.36103	1.49795	1.21126	1.28127
	A530064N14Rik	11.149	9.10951	10.7883	18.3629	17.8874	18.7302	17.1439	13.8628	14.6641
	A530065N20Rik	0.379711	0.31025	0.367426	0	0	0	0.39136	0.316458	0.33475
	A530072M11Rik	9.85326	8.05079	9.53447	5.01982	4.88983	5.12022	3.10387	2.50982	2.65489
	A530083I20Rik	1.37942	1.12708	1.33479	0	0	0	0.386921	0.312869	0.330953
	A530084C06Rik	34.7921	28.4275	33.6665	23.4125	22.8063	23.8808	80.2871	64.9211	68.6737
	A530095I07Rik	0.773709	0.632173	0.748677	0.659855	0.642768	0.673053	1.20075	0.970942	1.02706
	A630001G21Rik	130.591	106.702	126.366	67.4139	65.6682	68.7622	97.3751	78.7387	83.2899
	A630001O12Rik	0	0	0	0.667389	0.650107	0.680738	0.737325	0.596209	0.630671
	A630009H07Rik	5.63757	4.60628	5.45518	2.66854	2.59943	2.72191	3.09596	2.50343	2.64813
	A630012P03Rik	0.349043	0.285192	0.337751	0	0	0	0.768677	0.621562	0.657489
	A630014C17Rik	5.38419	4.39925	5.20999	2.03687	1.98413	2.07761	2.2424	1.81323	1.91804
	A630019I02Rik	0	0	0	0.331075	0.322502	0.337697	0	0	0
	A630023A22Rik	35.7677	29.2247	34.6105	26.3616	25.679	26.8889	24.4052	19.7344	20.875
	A630052C17Rik	70.7522	57.8094	68.4631	48.2827	47.0324	49.2484	67.8852	54.8928	58.0657
	A630072L19Rik	0	0	0	0.663323	0.646147	0.676591	0	0	0
	A630072M18Rik	179.159	146.385	173.362	122.404	119.235	124.852	166.452	134.595	142.375
	A630075F10Rik	0	0	0	0.337328	0.328593	0.344075	0	0	0
	A630089N07Rik	5.72769	4.67991	5.54238	6.36117	6.19645	6.4884	7.48219	6.05019	6.3999
	A630095E13Rik	0	0	0	0.337263	0.32853	0.344009	0.735226	0.594513	0.628877
	A630095N17Rik	0	0	0	0.677062	0.659529	0.690604	0.381524	0.308505	0.326337
	A730004F24Rik	0	0	0	0.668556	0.651244	0.681928	0	0	0
	A730011C13Rik	21.4336	17.5127	20.7402	18.0368	17.5698	18.3976	27.0186	21.8476	23.1104
	A730013G03Rik	1.43381	1.17152	1.38742	1.00383	0.977836	1.02391	1.38196	1.11747	1.18206
	A730015C16Rik	8.31102	6.79068	8.04213	7.68316	7.4842	7.83683	5.63245	4.55447	4.81772
	A730017C20Rik	0.365841	0.298917	0.354005	0.728611	0.709744	0.743184	4.01329	3.2452	3.43277
	A730017L22Rik	21.344	17.4395	20.6535	17.7017	17.2433	18.0558	29.4252	23.7936	25.1689
	A730020E08Rik	74.5896	60.9448	72.1764	12.0235	11.7122	12.264	14.9768	12.1104	12.8104
	A730020M07Rik	3.86095	3.15466	3.73604	33.3745	32.5103	34.0421	4.33781	3.50761	3.71035
	A730032A03Rik	0.70204	0.573615	0.679326	0	0	0	0	0	0
	A730035I17Rik	17.6002	14.3806	17.0308	2.00289	1.95103	2.04295	3.35778	2.71514	2.87208
	A730036I17Rik	0	0	0	0.333751	0.325109	0.340427	0	0	0
	A730046J19Rik	0.349055	0.285202	0.337762	0	0	0	0	0	0
	A730049H05Rik	1.07789	0.880711	1.04302	1.00151	0.975573	1.02154	0.749405	0.605978	0.641005
	A730056A06Rik	0	0	0	0.670895	0.653523	0.684314	4.25401	3.43985	3.63867
	A730060N03Rik	0	0	0	0.333751	0.325109	0.340427	0	0	0
	A730061H03Rik	0.378785	0.309493	0.36653	0	0	0	0	0	0
	A730063M14Rik	20.4445	16.7046	19.7831	20.3486	19.8217	20.7556	23.0991	18.6782	19.7578
	A730071L15Rik	2.51344	2.05365	2.43212	2.00355	1.95167	2.04363	1.87651	1.51737	1.60508
	A730081D07Rik	2.18064	1.78173	2.11009	2.28052	2.22146	2.32613	0.749888	0.606368	0.641417
	A730085K08Rik	1.07523	0.878534	1.04044	0	0	0	0.360909	0.291835	0.308704
	A730089K16Rik	0	0	0	0	0	0	0.39061	0.315852	0.334108
	A730090N16Rik	0.35673	0.291473	0.345188	0.333886	0.32524	0.340564	1.16291	0.94034	0.994693
	A730091E23Rik	2.50834	2.04949	2.42719	2.33796	2.27742	2.38472	3.81781	3.08713	3.26557
	A730098A19Rik	0	0	0	0	0	0	0.39061	0.315852	0.334108
	A830005F24Rik	0	0	0	0	0	0	0.358451	0.289847	0.306601
	A830009L08Rik	0	0	0	1.66073	1.61773	1.69395	0.383178	0.309842	0.327751
	A830011K09Rik	0.730527	0.596891	0.706892	0.337159	0.328428	0.343902	0	0	0
	A830018L16Rik	1.43906	1.17581	1.3925	2.99096	2.91351	3.05078	1.75767	1.42127	1.50342
	A830019L24Rik	0	0	0	0.672514	0.655099	0.685965	0	0	0
	A830019P07Rik	0	0	0	0.337328	0.328593	0.344075	0	0	0
	A830035A12Rik	0.353908	0.289167	0.342458	0.331174	0.322598	0.337798	0.390124	0.315459	0.333693
	A830035O19Rik	10.7475	8.78141	10.3997	11.7978	11.4923	12.0338	13.7892	11.1501	11.7946
	A830036E02Rik	0	0	0	0	0	0	0.381861	0.308777	0.326625
	A830052D11Rik	5.35927	4.37889	5.18588	3.67201	3.57693	3.74546	11.2023	9.05833	9.58192
	A830082K12Rik	25.1366	20.5383	24.3234	7.29026	7.10148	7.43608	30.8988	24.9851	26.4293
	A830082N09Rik	62.444	51.0211	60.4237	22.5618	21.9775	23.013	58.1566	47.0261	49.7443
	A930001A20Rik	0	0	0	0	0	0	0.381861	0.308777	0.326625
	A930001C03Rik	28.1852	23.0293	27.2734	33.8868	33.0093	34.5645	14.7906	11.9599	12.6512
	A930002H24Rik	21.2094	17.3295	20.5232	12.0224	11.7111	12.2628	17.1347	13.8553	14.6561
	A930003A15Rik	0	0	0	0.663323	0.646147	0.676591	0	0	0
	A930003O13Rik	0	0	0	0.582822	0.56773	0.594479	2.2224	1.79706	1.90093
	A930004D18Rik	619.301	506.011	599.264	565.723	551.074	577.038	748.729	605.431	640.426
	A930004J17Rik	107.825	88.1002	104.336	92.4424	90.0486	94.2914	152.59	123.386	130.518
	A930005G22Rik	0.349195	0.285316	0.337897	0	0	0	0.793589	0.641706	0.678797
	A930005H10Rik	48.045	39.2561	46.4906	30.014	29.2367	30.6143	27.4243	22.1756	23.4574
	A930005N03Rik	1.43553	1.17293	1.38909	0.333893	0.325247	0.340572	1.49975	1.21272	1.28282
	A930006K02Rik	8.72615	7.12986	8.44383	8.94785	8.71614	9.12681	6.9172	5.59333	5.91663
	A930006L05Rik	0	0	0	0.333751	0.325109	0.340427	0	0	0
	A930007I19Rik	14.9193	12.1901	14.4366	11.3263	11.033	11.5529	10.9157	8.82658	9.33677
	A930012L18Rik	10.3996	8.49716	10.0631	12.6367	12.3095	12.8895	10.6544	8.6153	9.11327
	A930012O16Rik	22.4215	18.3199	21.6961	18.3123	17.8381	18.6786	23.3584	18.8879	19.9796
	A930015D03Rik	51.9513	42.4478	50.2705	8.3399	8.12394	8.50671	14.0576	11.3672	12.0242
	A930015P04Rik	1.79884	1.46977	1.74064	0.668023	0.650725	0.681385	0.510183	0.41254	0.436385
	A930016O22Rik	1.10816	0.905445	1.07231	0	0	0	1.16053	0.938417	0.992659
	A930017K11Rik	13.8817	11.3423	13.4326	1.33303	1.29851	1.35969	7.54768	6.10314	6.45591
	A930017M01Rik	0.356685	0.291436	0.345145	0.653054	0.636144	0.666116	1.55272	1.25555	1.32812
	A930018P22Rik	0.719919	0.588223	0.696627	1.66981	1.62657	1.70321	0.376964	0.304818	0.322437
	A930023M06Rik	0	0	0	0	0	0	0.701596	0.567318	0.60011
	A930024E05Rik	15.1658	12.3915	14.6751	6.67042	6.49769	6.80384	11.2361	9.08561	9.61077
	A930024N18Rik	2.90489	2.3735	2.81091	2.66832	2.59922	2.72169	2.97645	2.40679	2.54591
	A930027P06Rik	0.349055	0.285202	0.337762	0	0	0	0	0	0
	A930028N01Rik	0	0	0	0.333751	0.325109	0.340427	0	0	0
	A930028O11Rik	0.349055	0.285202	0.337762	0	0	0	0	0	0
	A930029G22Rik	6.84683	5.59433	6.62531	4.00312	3.89945	4.08318	4.07411	3.29437	3.48479
	A930030B08Rik	0	0	0	0	0	0	0.795523	0.643269	0.680451
	A930031H19Rik	0	0	0	0.333751	0.325109	0.340427	0	0	0
	A930032L01Rik	0	0	0	0	0	0	0.39061	0.315852	0.334108
	A930033H14Rik	6.39561	5.22565	6.18869	7.54334	7.348	7.69422	23.4491	18.9612	20.0572
	A930033M14Rik	0	0	0	0	0	0	0.381861	0.308777	0.326625
	A930035D04Rik	32.0255	26.167	30.9893	16.6646	16.2331	16.998	21.7438	17.5823	18.5986
	A930036I15Rik	0	0	0	0.337328	0.328593	0.344075	0	0	0
	A930037H05Rik	34.3725	28.0847	33.2604	18.5707	18.0898	18.9421	40.9971	33.1507	35.0669
	A930038B10Rik	0	0	0	0.66002	0.642929	0.673221	0.389815	0.315209	0.333429
	A930040O22Rik	0	0	0	0.337473	0.328734	0.344223	0.382163	0.309022	0.326884
	A930041C12Rik	6.46962	5.28612	6.26031	0.668578	0.651265	0.68195	4.52347	3.65773	3.86916
	A930104D05Rik	1.08432	0.885964	1.04924	0.665949	0.648704	0.679269	0	0	0
	AA386476	3.957	3.23314	3.82897	3.68069	3.58538	3.75431	5.27807	4.26791	4.5146
	AA413626	2.17097	1.77383	2.10073	1.66733	1.62415	1.70067	1.49519	1.20903	1.27892
	AA414768	92.7324	75.7687	89.7322	33.7123	32.8393	34.3866	4.09277	3.30946	3.50075
	AA465934	290.918	237.7	281.506	44.7587	43.5997	45.6539	36.3834	29.4201	31.1206
	AA467197	154.44	126.188	149.443	114.524	111.558	116.814	63.4878	51.337	54.3043
	AA474408	3.59495	2.93732	3.47864	1.67309	1.62977	1.70655	2.44192	1.97457	2.0887
	AA543186	4.20699	3.4374	4.07087	2.34745	2.28666	2.3944	4.81833	3.89616	4.12136
	AA623943	0	0	0	1.00479	0.97877	1.02489	1.12783	0.911975	0.964689
	AA645442	0.354711	0.289823	0.343234	0.333796	0.325153	0.340473	0.747592	0.604512	0.639454
	AA914427	2.15877	1.76386	2.08893	1.00429	0.978282	1.02438	2.31805	1.8744	1.98275
	AA986860	115.522	94.3894	111.784	107.669	104.881	109.823	112.755	91.1754	96.4455
	AB041806	0	0	0	0.333751	0.325109	0.340427	0	0	0
	AB124611	0	0	0	0.336643	0.327926	0.343376	1.16652	0.943259	0.997781
	AC026385.1	1.43532	1.17275	1.38888	1.30013	1.26646	1.32613	1.87707	1.51782	1.60556
	AC034116.3	0	0	0	0	0	0	0.358451	0.289847	0.306601
	AC061963.1	9.27808	7.58083	8.9779	5.33086	5.19282	5.43749	5.34948	4.32566	4.57569
	AC078895.1	0	0	0	0.667312	0.650032	0.680659	0.38973	0.31514	0.333356
	AC078895.2	0	0	0	0	0	0	0.358451	0.289847	0.306601
	AC079441.1	0	0	0	0	0	0	0.358451	0.289847	0.306601
	AC083895.1	14.0991	11.5199	13.6429	12.3752	12.0547	12.6227	15.727	12.7171	13.4521
	AC087556.1	0	0	0	0.337328	0.328593	0.344075	0	0	0
	AC087556.2	0	0	0	0	0	0	0.39061	0.315852	0.334108
	AC087802.1	2.88332	2.35587	2.79004	0.334627	0.325962	0.34132	2.89366	2.33985	2.47509
	AC087802.4	21.5435	17.6025	20.8465	2.34794	2.28714	2.3949	3.80332	3.07541	3.25318
	AC087898.2	2.89267	2.36351	2.79909	2.00206	1.95022	2.04211	2.26507	1.83156	1.93743
	AC087898.4	0.353746	0.289035	0.342301	0	0	0	0	0	0
	AC087901.1	59.2402	48.4033	57.3236	45.8065	44.6204	46.7227	62.3304	50.4011	53.3144
	AC091332.1	64.3649	52.5906	62.2825	72.1113	70.244	73.5536	107.947	87.2875	92.3329
	AC098838.1	66.646	54.4544	64.4898	39.2105	38.1951	39.9947	36.3605	29.4015	31.101
	AC098880.1	0	0	0	0.333741	0.325099	0.340417	0.357633	0.289187	0.305902
	AC098880.2	49.8368	40.7201	48.2244	31.932	31.1051	32.5707	68.0259	55.0065	58.186
	AC102745.1	3.97187	3.24529	3.84337	2.00263	1.95077	2.04268	1.8744	1.51566	1.60327
	AC102902.1	0	0	0	0.330943	0.322373	0.337562	0.391349	0.316449	0.334741
	AC104866.2	0	0	0	0.331075	0.322502	0.337697	0	0	0
	AC105297.1	0.349055	0.285202	0.337762	0	0	0	0	0	0
	AC107664.1	0	0	0	0	0	0	0.381861	0.308777	0.326625
	AC107711.1	1.79181	1.46403	1.73384	1.66713	1.62396	1.70048	1.12844	0.912473	0.965215
	AC107765.2	4.31724	3.52748	4.17756	3.34851	3.2618	3.41548	4.13885	3.34672	3.54017
	AC109204.1	0.378342	0.309132	0.366102	0	0	0	0.74725	0.604235	0.639161
	AC109255.2	10.8425	8.85909	10.4917	8.96865	8.73641	9.14804	9.31213	7.5299	7.96514
	AC110166.1	17.3398	14.1678	16.7788	20.328	19.8016	20.7345	8.04514	6.5054	6.88142
	AC110166.2	3.60296	2.94387	3.48639	2.0005	1.94869	2.04051	2.22609	1.80005	1.90409
	AC110241.1	1.43613	1.17342	1.38966	0.334117	0.325465	0.3408	1.50429	1.21639	1.2867
	AC110514.2	0	0	0	0.337328	0.328593	0.344075	0	0	0
	AC110534.2	0.358541	0.292953	0.346941	1.33611	1.30151	1.36283	2.62144	2.11973	2.24225
	AC110534.3	0.728725	0.595418	0.705148	0.667408	0.650125	0.680757	0	0	0
	AC110534.4	0.729533	0.596078	0.70593	0	0	0	0.707669	0.57223	0.605306
	AC110534.5	119.342	97.5102	115.48	83.9404	81.7668	85.6193	118.555	95.8648	101.406
	AC110562.2	0.353746	0.289035	0.342301	0	0	0	0	0	0
	AC113006.1	7.23597	5.91228	7.00186	5.66172	5.51511	5.77496	6.8257	5.51934	5.83837
	AC113595.1	0	0	0	0.337328	0.328593	0.344075	0	0	0
	AC114006.1	0	0	0	0	0	0	0.381861	0.308777	0.326625
	AC114585.1	6.29394	5.14258	6.0903	2.6661	2.59706	2.71943	1.48682	1.20226	1.27175
	AC114990.1	1.41607	1.15703	1.37025	1.00017	0.974274	1.02018	1.60431	1.29726	1.37225
	AC114990.2	0	0	0	0.33374	0.325097	0.340415	0.39136	0.316459	0.334751
	AC114990.3	44.2274	36.1368	42.7964	55.2529	53.8222	56.3581	67.1711	54.3154	57.4549
	AC115797.1	0.349055	0.285202	0.337762	0	0	0	0	0	0
	AC115797.3	0.34929	0.285394	0.33799	0.331162	0.322587	0.337786	0.390188	0.31551	0.333747
	AC115797.5	1.79389	1.46574	1.73586	1.67002	1.62677	1.70342	2.2444	1.81485	1.91975
	AC115954.1	185.336	151.433	179.34	139.418	135.808	142.207	150.235	121.482	128.504
	AC116324.1	0.353527	0.288856	0.342089	0	0	0	0.357737	0.28927	0.30599
	AC116484.1	0	0	0	0.667252	0.649973	0.680597	0	0	0
	AC117232.1	3.27176	2.67325	3.1659	3.00773	2.92984	3.06788	0.464752	0.375804	0.397526
	AC117244.1	0	0	0	0.667252	0.649973	0.680597	0	0	0
	AC117257.1	0.579993	0.473894	0.561228	2.33839	2.27784	2.38516	1.13342	0.9165	0.969476
	AC117662.1	0.729254	0.595851	0.70566	0	0	0	0.747582	0.604504	0.639445
	AC117662.2	0.358106	0.292597	0.34652	0.585184	0.570031	0.596889	1.12806	0.91216	0.964884
	AC117662.3	1.4709	1.20182	1.42331	0.895107	0.871928	0.91301	0.378759	0.306269	0.323972
	AC117662.4	15.4373	12.6133	14.9378	16.6176	16.1873	16.95	12.5971	10.1862	10.7749
	AC118240.2	0	0	0	0	0	0	0.795523	0.643269	0.680451
	AC118542.1	1.79268	1.46474	1.73468	2.33516	2.27469	2.38187	2.17143	1.75584	1.85734
	AC118684.1	0.379711	0.31025	0.367426	0	0	0	0.39136	0.316458	0.33475
	AC120150.1	0	0	0	0	0	0	0.39061	0.315852	0.334108
	AC121151.1	1.07757	0.880448	1.04271	1.33566	1.30108	1.36238	1.87919	1.51954	1.60737
	AC121299.1	0.716286	0.585255	0.693112	1.66828	1.62508	1.70165	1.88674	1.52564	1.61383
	AC121539.1	0	0	0	0	0	0	1.54714	1.25103	1.32334
	AC121600.1	0	0	0	0	0	0	0.39061	0.315852	0.334108
	AC121795.1	0.348611	0.284839	0.337332	0	0	0	0.382113	0.308981	0.326841
	AC121795.2	0	0	0	0.337328	0.328593	0.344075	0	0	0
	AC121875.1	5.02564	4.10629	4.86304	3.34155	3.25502	3.40838	7.9095	6.39571	6.7654
	AC122141.1	0	0	0	0.331075	0.322502	0.337697	0	0	0
	AC122217.2	0	0	0	0	0	0	0.358451	0.289847	0.306601
	AC122217.3	0	0	0	0.333751	0.325109	0.340427	0	0	0
	AC122217.4	0.378785	0.309493	0.36653	0	0	0	0	0	0
	AC122335.1	13.9413	11.391	13.4902	9.73483	9.48275	9.92954	24.9343	20.1622	21.3276
	AC122392.1	1.43624	1.1735	1.38977	2.00361	1.95173	2.04368	0.750246	0.606658	0.641724
	AC122413.1	0.358946	0.293284	0.347333	5.34438	5.20598	5.45127	3.38749	2.73917	2.8975
	AC122481.1	1.07401	0.877543	1.03927	0.333977	0.325329	0.340657	1.87504	1.51618	1.60382
	AC122481.2	1.42318	1.16284	1.37714	2.00342	1.95154	2.04349	0.378719	0.306237	0.323938
	AC122487.1	0	0	0	0.337328	0.328593	0.344075	0	0	0
	AC122746.1	5.7598	4.70615	5.57345	2.00275	1.95089	2.04281	3.74407	3.0275	3.20249
	AC122821.1	0	0	0	0	0	0	0.381861	0.308777	0.326625
	AC122901.1	0	0	0	0.667252	0.649973	0.680597	0	0	0
	AC123624.1	1392.09	1137.43	1347.05	733.448	714.456	748.118	923.225	746.531	789.681
	AC123659.1	0.348591	0.284822	0.337312	0	0	0	0.391248	0.316368	0.334654
	AC123705.1	0.764797	0.624891	0.740053	0.331732	0.323142	0.338367	0.38049	0.307668	0.325452
	AC123956.1	31.8048	25.9867	30.7758	30.8185	30.0204	31.4349	49.6759	40.1685	42.4903
	AC124681.2	7.19698	5.88043	6.96414	9.06718	8.83238	9.24853	12.9095	10.4388	11.0421
	AC124739.2	19.5275	15.9553	18.8957	2.967	2.89017	3.02634	8.11208	6.55952	6.93867
	AC125028.1	45.2504	36.9727	43.7864	44.2845	43.1378	45.1703	59.2194	47.8855	50.6534
	AC125149.1	1.07985	0.882314	1.04492	0	0	0	1.48096	1.19752	1.26674
	AC125149.2	0.721459	0.589481	0.698117	0.668067	0.650768	0.68143	1.11905	0.904878	0.957181
	AC125149.3	0	0	0	0.333751	0.325109	0.340427	0	0	0
	AC125199.1	0.360975	0.294941	0.349296	0.333696	0.325055	0.34037	2.26024	1.82766	1.9333
	AC125351.1	7.60262	6.21186	7.35665	2.05469	2.00149	2.09579	7.83315	6.33397	6.70009
	AC125396.1	0	0	0	0.337149	0.328419	0.343893	0.792624	0.640925	0.677971
	AC125396.2	3.9591	3.23485	3.83101	3.99794	3.89442	4.07791	1.57735	1.27547	1.34919
	AC126030.1	0	0	0	0.333751	0.325109	0.340427	0	0	0
	AC126040.2	0	0	0	0	0	0	0.381861	0.308777	0.326625
	AC126055.1	3.54169	2.89381	3.42711	1.67159	1.62831	1.70503	3.16814	2.56179	2.70987
	AC126250.1	0.378785	0.309493	0.36653	0	0	0	0	0	0
	AC126254.1	0.734759	0.600349	0.710987	0.333804	0.32516	0.34048	0.380609	0.307765	0.325554
	AC126254.3	0.35648	0.291269	0.344947	0	0	0	1.90781	1.54268	1.63185
	AC126280.1	0.349319	0.285417	0.338017	0.33376	0.325117	0.340435	0.390145	0.315476	0.333711
	AC126455.1	0	0	0	3.97073	3.8679	4.05014	23.845	19.2814	20.3959
	AC126457.1	207.746	169.743	201.025	282.38	275.067	288.028	186.337	150.674	159.384
	AC126936.1	0	0	0	0.333751	0.325109	0.340427	0	0	0
	AC126937.1	1.08444	0.886061	1.04935	3.63439	3.54028	3.70708	1.95028	1.57702	1.66818
	AC126937.2	170.36	139.196	164.848	91.0521	88.6943	92.8732	96.8975	78.3525	82.8814
	AC126942.2	0	0	0	0	0	0	0.358451	0.289847	0.306601
	AC127274.2	0.378785	0.309493	0.36653	0	0	0	0	0	0
	AC127341.3	17.7095	14.4699	17.1365	29.4986	28.7347	30.0886	74.653	60.3653	63.8546
	AC127341.5	4.30453	3.51709	4.16526	7.66421	7.46574	7.8175	6.85952	5.54669	5.86729
	AC127690.2	0.349043	0.285192	0.337751	0	0	0	0.768677	0.621562	0.657489
	AC127693.2	1.08707	0.888209	1.0519	0.667529	0.650243	0.68088	0.768436	0.621367	0.657283
	AC127693.3	29.7817	24.3337	28.8182	19.0921	18.5977	19.474	32.4525	26.2414	27.7582
	AC129178.1	0	0	0	0.33376	0.325117	0.340435	0.768362	0.621306	0.657219
	AC129203.3	0.353471	0.28881	0.342035	0.330952	0.322382	0.337571	0	0	0
	AC129214.1	0.358142	0.292626	0.346555	1.3397	1.30501	1.3665	0.746941	0.603985	0.638897
	AC129214.2	3.14397	2.56884	3.04225	2.35323	2.29229	2.4003	3.616	2.92394	3.09295
	AC129328.1	9.33819	7.62994	9.03607	3.34755	3.26087	3.41451	7.55432	6.10852	6.4616
	AC129539.1	1.08256	0.884523	1.04753	1.002	0.97605	1.02204	1.49598	1.20967	1.27959
	AC129574.1	1.07844	0.881162	1.04355	0.532613	0.518821	0.543266	1.13033	0.914002	0.966833
	AC129574.2	3.18502	2.60238	3.08197	2.22789	2.1702	2.27245	2.98729	2.41556	2.55518
	AC129574.3	0	0	0	0.668556	0.651244	0.681928	0	0	0
	AC130815.1	7.9086	6.46187	7.65273	4.98481	4.85573	5.08451	6.58897	5.32792	5.63588
	AC130815.2	0	0	0	0.670222	0.652867	0.683627	1.10706	0.895183	0.946926
	AC130844.1	0.367059	0.299912	0.355183	0.333895	0.325249	0.340573	1.12181	0.907112	0.959544
	AC131738.1	0.349055	0.285202	0.337762	0	0	0	0	0	0
	AC131800.1	2.90795	2.37599	2.81387	3.01103	2.93306	3.07126	3.93001	3.17786	3.36154
	AC132099.1	13.9724	11.4164	13.5204	10.9751	10.6909	11.1947	13.5358	10.9452	11.5778
	AC132235.1	0.379711	0.31025	0.367426	0	0	0	0.39136	0.316458	0.33475
	AC132235.3	0.368386	0.300996	0.356467	0.995634	0.969852	1.01555	0.722912	0.584555	0.618343
	AC132444.1	3.14941	2.57329	3.04752	1.67033	1.62708	1.70374	2.98263	2.41179	2.5512
	AC132444.5	9.51809	7.77693	9.21015	6.70239	6.52883	6.83645	8.18216	6.61619	6.99861
	AC132444.6	4.68745	3.82997	4.5358	5.02218	4.89214	5.12263	8.47073	6.84953	7.24545
	AC132911.2	0.667525	0.545413	0.645928	0.332383	0.323775	0.339031	1.50346	1.21571	1.28598
	AC133095.2	0	0	0	0.675899	0.658396	0.689418	0.766024	0.619416	0.655219
	AC133103.1	481.217	393.187	465.648	230.989	225.007	235.609	348.031	281.422	297.689
	AC133103.2	8.86649	7.24453	8.57963	5.01263	4.88283	5.11289	6.22746	5.0356	5.32666
	AC133103.3	2.872	2.34662	2.77908	4.67401	4.55297	4.76749	2.24952	1.81899	1.92413
	AC133103.4	0	0	0	0	0	0	0.39061	0.315852	0.334108
	AC133103.6	0.349119	0.285254	0.337824	0	0	0	0.781116	0.63162	0.668128
	AC133103.7	16.948	13.8477	16.3997	12.7414	12.4114	12.9962	18.5455	14.9961	15.8629
	AC133487.1	0	0	0	0	0	0	0.358451	0.289847	0.306601
	AC133488.1	0	0	0	1.36272	1.32743	1.38998	0.383592	0.310177	0.328105
	AC133498.1	1.44376	1.17965	1.39705	0.333973	0.325325	0.340653	2.62682	2.12408	2.24685
	AC133598.1	0	0	0	0	0	0	0.39061	0.315852	0.334108
	AC133889.2	1.49148	1.21864	1.44323	0.670014	0.652664	0.683415	0.727915	0.588601	0.622623
	AC134468.1	8.62078	7.04377	8.34187	4.82306	4.69817	4.91953	5.58165	4.51339	4.77427
	AC134560.2	1.7741	1.44956	1.7167	1.45246	1.41485	1.48151	2.2518	1.82083	1.92608
	AC134560.3	5.08139	4.15184	4.91699	7.02249	6.84064	7.16295	9.39656	7.59817	8.03735
	AC135736.1	0	0	0	0.333755	0.325112	0.34043	0.735183	0.594478	0.62884
	AC135964.2	0.353746	0.289035	0.342301	0	0	0	0	0	0
	AC136921.2	0	0	0	0.337328	0.328593	0.344075	0	0	0
	AC139573.2	0	0	0	0.663665	0.646479	0.676939	0.389773	0.315175	0.333392
	AC140278.1	9.02766	7.37622	8.73558	6.01319	5.85748	6.13346	10.4164	8.42286	8.90972
	AC140300.2	1.77566	1.45084	1.71821	3.98068	3.8776	4.0603	5.781	4.67459	4.94479
	AC140325.4	0	0	0	0	0	0	1.1568	0.935398	0.989466
	AC140346.1	0	0	0	0	0	0	0.381861	0.308777	0.326625
	AC140365.1	0	0	0	0.331162	0.322587	0.337786	0.768394	0.621333	0.657247
	AC140457.1	1.79992	1.47066	1.74168	0.334271	0.325615	0.340957	0.375965	0.304009	0.321582
	AC144408.3	0	0	0	1.3383	1.30364	1.36507	0.378583	0.306127	0.323822
	AC144797.1	2.62476	2.14461	2.53984	9.27162	9.03153	9.45706	5.20349	4.20761	4.45081
	AC144797.2	0.702332	0.573853	0.679609	0	0	0	0.358068	0.289538	0.306273
	AC147983.1	0.37761	0.308533	0.365393	0.33124	0.322662	0.337865	0.389775	0.315177	0.333395
	AC147983.2	0	0	0	0	0	0	0.73465	0.594047	0.628384
	AC149090.1	1279.86	1045.73	1238.45	972.197	947.022	991.642	1191.02	963.07	1018.74
	AC150035.2	0.688588	0.562623	0.666309	0	0	0	0	0	0
	AC150035.3	1.0876	0.888644	1.05241	0	0	0	1.17265	0.948219	1.00303
	AC150314.1	5.03638	4.11507	4.87344	3.69826	3.60249	3.77223	4.6279	3.74217	3.95848
	AC151270.1	0	0	0	0	0	0	0.358451	0.289847	0.306601
	AC151275.1	13.3444	10.9033	12.9126	3.99612	3.89264	4.07605	3.77546	3.05288	3.22934
	AC151284.1	1.39519	1.13996	1.35005	0.335457	0.326771	0.342167	0.37836	0.305947	0.323631
	AC151284.2	0.349055	0.285202	0.337762	0	0	0	0	0	0
	AC151292.1	0	0	0	0	0	0	0.358451	0.289847	0.306601
	AC151293.1	0.714255	0.583596	0.691147	1.00302	0.977043	1.02308	1.11858	0.904501	0.956782
	AC151299.1	0	0	0	0.999583	0.973699	1.01958	0.749291	0.605885	0.640906
	AC153137.1	0	0	0	2.50669	2.44178	2.55683	7.02501	5.6805	6.00885
	AC153418.1	0	0	0	0.331075	0.322502	0.337697	0	0	0
	AC154187.3	4.6694	3.81522	4.51833	4.00587	3.90214	4.086	7.87506	6.36787	6.73594
	AC154188.1	0.378785	0.309493	0.36653	0	0	0	0	0	0
	AC154200.1	0	0	0	0.331075	0.322502	0.337697	0	0	0
	AC154201.1	0	0	0	0	0	0	0.381861	0.308777	0.326625
	AC154232.1	0	0	0	0.337455	0.328717	0.344205	0.357616	0.289173	0.305888
	AC154232.2	19.6798	16.0798	19.0431	29.3935	28.6324	29.9814	41.0622	33.2034	35.1226
	AC154275.1	0	0	0	0	0	0	0.39061	0.315852	0.334108
	AC154306.1	12.3467	10.0881	11.9472	9.71121	9.45974	9.90545	14.3552	11.6078	12.2788
	AC154378.1	0.362214	0.295954	0.350495	0.668936	0.651614	0.682316	0.747334	0.604303	0.639233
	AC154378.2	176.691	144.368	170.974	132.646	129.211	135.299	226.938	183.505	194.112
	AC154412.1	0.378342	0.309132	0.366102	0	0	0	0.74725	0.604235	0.639161
	AC154443.2	8.68283	7.09446	8.4019	3.39328	3.30542	3.46115	4.90742	3.9682	4.19757
	AC154457.2	1.52439	1.24553	1.47507	0.667381	0.6501	0.68073	0	0	0
	AC154457.3	15.5482	12.7039	15.0451	11.3384	11.0448	11.5652	16.0404	12.9705	13.7202
	AC154478.1	0.696242	0.568877	0.673716	0.333757	0.325114	0.340433	0	0	0
	AC154486.1	0.719193	0.58763	0.695924	2.00456	1.95265	2.04465	2.25901	1.82667	1.93225
	AC154486.3	4.23236	3.45813	4.09543	2.33564	2.27516	2.38235	7.07807	5.72341	6.05424
	AC154488.1	0	0	0	0	0	0	0.39061	0.315852	0.334108
	AC154507.2	0	0	0	0.677195	0.659659	0.69074	0.358957	0.290257	0.307034
	AC154512.1	0	0	0	0.667409	0.650127	0.680758	0.786807	0.636221	0.672996
	AC154518.1	1.06677	0.871622	1.03225	0.334643	0.325977	0.341336	0.749702	0.606218	0.641259
	AC154540.1	0.378785	0.309493	0.36653	0	0	0	0	0	0
	AC154540.2	68.4656	55.941	66.2504	315.792	307.614	322.108	450.499	364.279	385.335
	AC154540.3	0.737189	0.602334	0.713339	0.333764	0.325121	0.34044	0	0	0
	AC154544.1	17.9349	14.654	17.3546	22.7193	22.131	23.1737	19.5893	15.8401	16.7557
	AC154604.1	0	0	0	0.672514	0.655099	0.685965	0	0	0
	AC154654.1	2.15903	1.76408	2.08918	2.67527	2.60599	2.72878	2.9014	2.34611	2.48172
	AC154659.1	0	0	0	0.331075	0.322502	0.337697	0	0	0
	AC154667.2	160.399	131.057	155.209	176.424	171.855	179.953	223.835	180.995	191.457
	AC154707.1	0.378785	0.309493	0.36653	0	0	0	0	0	0
	AC154707.2	15.4608	12.6326	14.9606	15.9529	15.5398	16.2719	20.5585	16.6238	17.5847
	AC154760.1	28.7293	23.4738	27.7998	5.67133	5.52447	5.78477	11.1645	9.02771	9.54953
	AC154762.2	0	0	0	1.97735	1.92615	2.0169	0.386955	0.312897	0.330983
	AC154763.1	0	0	0	0.33374	0.325097	0.340415	0.39136	0.316459	0.334751
	AC154763.2	0	0	0	1.3359	1.30131	1.36262	1.854	1.49917	1.58582
	AC154766.1	0	0	0	1.01776	0.991408	1.03812	0	0	0
	AC154766.3	0	0	0	0.333751	0.325109	0.340427	0	0	0
	AC154766.4	7.91791	6.46948	7.66174	7.03029	6.84824	7.1709	6.45067	5.21608	5.51758
	AC154779.1	2.14292	1.75092	2.07359	0.525694	0.512081	0.536208	2.84625	2.30151	2.43455
	AC154779.2	1.43452	1.1721	1.38811	1.00069	0.97478	1.02071	1.13386	0.916855	0.96985
	AC154779.4	2.15004	1.75673	2.08048	0.668271	0.650966	0.681637	0.499148	0.403617	0.426947
	AC154787.1	0	0	0	0.331075	0.322502	0.337697	0	0	0
	AC154787.2	18.4134	15.045	17.8177	17.3667	16.917	17.7141	25.1733	20.3555	21.532
	AC154806.1	0	0	0	0.337199	0.328467	0.343943	0.768317	0.621271	0.657181
	AC154807.1	0.397083	0.324444	0.384236	1.33595	1.30136	1.36268	4.12617	3.33647	3.52932
	AC154912.3	0.378785	0.309493	0.36653	0	0	0	0	0	0
	AC154912.5	0	0	0	0.333755	0.325112	0.34043	0.735183	0.594478	0.62884
	AC155268.1	1.04555	0.854288	1.01173	0	0	0	0.388092	0.313816	0.331955
	AC155941.1	0	0	0	0.337328	0.328593	0.344075	0	0	0
	AC156023.1	3.59802	2.93983	3.48161	5.01579	4.88591	5.11611	3.40312	2.7518	2.91086
	AC158605.1	0	0	0	1.00218	0.976225	1.02222	0.361807	0.292561	0.309472
	AC158982.1	0.737135	0.60229	0.713286	0.337145	0.328414	0.343888	0	0	0
	AC158985.1	0	0	0	0	0	0	0.381861	0.308777	0.326625
	AC159187.1	5.72063	4.67415	5.53555	9.69649	9.4454	9.89043	9.37304	7.57915	8.01724
	AC159282.1	0	0	0	0.663323	0.646147	0.676591	0	0	0
	AC159309.1	0	0	0	2.33252	2.27212	2.37917	1.46925	1.18806	1.25673
	AC159898.2	1.10147	0.899974	1.06583	0.600863	0.585303	0.612881	1.53715	1.24296	1.31481
	AC160336.1	1.39576	1.14043	1.3506	1.17041	1.1401	1.19382	13.6477	11.0357	11.6736
	AC160637.1	445.406	363.927	430.996	362.431	353.046	369.68	698.417	564.748	597.392
	AC160966.1	1.07808	0.880869	1.0432	1.33401	1.29947	1.36069	0.376653	0.304566	0.322171
	AC161376.1	0.348557	0.284795	0.33728	0.333741	0.325098	0.340416	0	0	0
	AC161376.2	42.0505	34.3581	40.69	81.053	78.9541	82.6741	106.336	85.9847	90.9548
	AC161607.1	2.52734	2.06501	2.44558	4.99658	4.8672	5.09652	2.19943	1.77849	1.88129
	AC162305.1	0.70204	0.573615	0.679326	0	0	0	0	0	0
	AC162938.1	1.07919	0.881771	1.04427	3.33394	3.24761	3.40063	3.77545	3.05287	3.22934
	AC163032.1	67.4022	55.0722	65.2215	33.2729	32.4113	33.9384	41.7908	33.7925	35.7458
	AC163352.1	33.0475	27.0021	31.9783	24.3215	23.6917	24.808	22.5575	18.2403	19.2946
	AC163355.1	6.53163	5.33679	6.32031	7.69297	7.49376	7.84684	8.2285	6.65366	7.03826
	AC163633.1	0	0	0	0	0	0	1.04011	0.841045	0.889659
	AC163634.1	7.90917	6.46233	7.65328	7.03499	6.85282	7.1757	10.8003	8.73322	9.23802
	AC163667.1	0.353746	0.289035	0.342301	0	0	0	0	0	0
	AC163694.1	29.1827	23.8443	28.2385	16.681	16.249	17.0146	25.0712	20.2729	21.4447
	AC163715.1	0.34929	0.285394	0.33799	0.331162	0.322587	0.337786	0.390188	0.31551	0.333747
	AC163720.1	0	0	0	0.333751	0.325109	0.340427	0	0	0
	AC163720.3	0	0	0	0.667252	0.649973	0.680597	0	0	0
	AC164296.1	1.08581	0.887183	1.05068	1.00201	0.976059	1.02205	1.13583	0.918443	0.971531
	AC164314.1	0	0	0	0.337328	0.328593	0.344075	0	0	0
	AC164424.1	1.69312	1.38339	1.63834	3.35279	3.26597	3.41985	6.00525	4.85591	5.13659
	AC164431.1	15.3795	12.5661	14.8819	17.9961	17.5301	18.356	18.913	15.2932	16.1772
	AC164546.1	0	0	0	0	0	0	0.358451	0.289847	0.306601
	AC164546.2	2.1588	1.76389	2.08895	2.00398	1.95208	2.04406	2.99653	2.42303	2.56308
	AC164647.1	16.9567	13.8548	16.408	2.11614	2.06134	2.15847	1.3734	1.11055	1.17474
	AC164883.2	0.69019	0.563933	0.66786	0.67719	0.659654	0.690734	0.703955	0.569226	0.602129
	AC165079.1	0.574696	0.469566	0.556102	2.66898	2.59987	2.72236	4.11557	3.3279	3.52025
	AC165151.1	24.0952	19.6875	23.3157	17.0331	16.592	17.3738	30.6849	24.8122	26.2464
	AC165157.1	1.77182	1.4477	1.71449	0.997198	0.971375	1.01714	0.581808	0.470457	0.49765
	AC165271.1	0	0	0	0	0	0	0.782242	0.63253	0.669091
	AC165278.1	0	0	0	0.337328	0.328593	0.344075	0	0	0
	AC165294.1	0	0	0	0	0	0	0.39061	0.315852	0.334108
	AC165953.1	84.2056	68.8018	81.4813	34.0873	33.2046	34.7691	79.9459	64.6452	68.3818
	AC165953.2	169.814	138.749	164.319	121.532	118.384	123.962	194.208	157.039	166.116
	AC165958.1	2.51401	2.05412	2.43268	1.33606	1.30146	1.36278	0.375619	0.30373	0.321286
	AC165960.1	1.44043	1.17693	1.39383	2.00284	1.95097	2.0429	1.12536	0.909982	0.962581
	AC165961.1	0	0	0	0.337263	0.32853	0.344009	0.735226	0.594513	0.628877
	AC165961.2	0.349055	0.285202	0.337762	0	0	0	0	0	0
	AC165961.3	0.353746	0.289035	0.342301	0	0	0	0	0	0
	AC166058.1	1.43533	1.17277	1.38889	0.468247	0.456122	0.477613	1.1266	0.910979	0.963635
	AC166110.2	0.353746	0.289035	0.342301	0	0	0	0	0	0
	AC166110.4	51.8739	42.3845	50.1956	0	0	0	0	0	0
	AC166114.1	94.5006	77.2135	91.4432	60.6274	59.0574	61.84	105.727	85.4923	90.4339
	AC166164.1	2.4613	2.01105	2.38166	1.00307	0.977098	1.02314	5.21313	4.2154	4.45906
	AC166360.2	1.43781	1.17479	1.39129	1.33339	1.29886	1.36005	2.25184	1.82087	1.92611
	AC166832.1	1.07791	0.880728	1.04304	0.668025	0.650727	0.681387	1.12535	0.909971	0.962569
	AC166832.2	2.15196	1.7583	2.08234	1.00069	0.974776	1.0207	1.49803	1.21132	1.28134
	AC166832.3	0	0	0	0.986	0.960467	1.00572	1.03342	0.83564	0.883941
	AC167169.1	0	0	0	0	0	0	1.13236	0.915636	0.968561
	AC167249.1	0	0	0	0	0	0	0.39061	0.315852	0.334108
	AC167363.1	0.722295	0.590164	0.698926	1.00354	0.977552	1.02361	2.24627	1.81636	1.92135
	AC167363.2	3.23882	2.64634	3.13403	7.20361	7.01708	7.34769	4.63408	3.74717	3.96376
	AC168063.1	0	0	0	0	0	0	0.39061	0.315852	0.334108
	AC168066.1	0.358741	0.293116	0.347134	0.333782	0.325139	0.340459	1.87461	1.51583	1.60345
	AC168066.2	0.374726	0.306177	0.362602	0	0	0	1.16662	0.943347	0.997874
	AC168090.1	1.09193	0.892183	1.0566	1.99802	1.94629	2.03799	0.746573	0.603688	0.638582
	AC168090.2	0	0	0	0.337328	0.328593	0.344075	0	0	0
	AC168220.2	0	0	0	0	0	0	0.701596	0.567318	0.60011
	AC168220.3	0	0	0	0	0	0	0.39061	0.315852	0.334108
	AC168977.1	193.386	158.01	187.129	101.332	98.7078	103.358	130.779	105.75	111.862
	AC169506.2	0.695913	0.568609	0.673398	0	0	0	0.381875	0.308789	0.326637
	AC169506.3	5.01372	4.09655	4.85151	0.333958	0.32531	0.340638	3.12759	2.529	2.67518
	AC169509.1	2.50518	2.0469	2.42413	3.67993	3.58464	3.75353	5.60874	4.53529	4.79744
	AC170998.1	1.45046	1.18513	1.40354	2.34008	2.27948	2.38688	5.59103	4.52098	4.7823
	AC171202.1	3.59757	2.93946	3.48118	1.33534	1.30076	1.36205	4.13752	3.34565	3.53903
	AC171211.1	1.42251	1.16229	1.37649	0.666691	0.649427	0.680026	0.749586	0.606124	0.641159
	AC173344.1	50.9401	41.6215	49.292	41.8667	40.7825	42.7041	41.7134	33.7299	35.6796
	AC174448.1	0	0	0	0.331075	0.322502	0.337697	0	0	0
	AC174678.1	37.6049	30.7257	36.3882	37.6516	36.6766	38.4047	44.8658	36.279	38.376
	AC174780.1	1.08217	0.88421	1.04716	0.336639	0.327922	0.343372	0	0	0
	AC183095.1	119.401	97.5585	115.538	110.916	108.044	113.134	119.183	96.373	101.944
	AC183097.2	0.697982	0.570299	0.6754	0	0	0	0.706842	0.571561	0.604598
	AC183097.3	0.358849	0.293204	0.347239	1.67069	1.62742	1.7041	0.749687	0.606206	0.641246
	AC192777.3	0.348565	0.284801	0.337287	0.330955	0.322385	0.337574	0	0	0
	AF067061	0	0	0	0.881315	0.858494	0.898943	2.22321	1.79772	1.90163
	AF067063	0	0	0	0	0	0	0.358451	0.289847	0.306601
	AF357399	1.07675	0.879778	1.04191	3.68312	3.58775	3.75679	2.22005	1.79516	1.89892
	AF529169	0.356389	0.291194	0.344858	1.33132	1.29685	1.35795	0.70825	0.572699	0.605802
	AI115009	2.87192	2.34656	2.77901	1.33595	1.30136	1.36267	4.50806	3.64527	3.85598
	AI182371	1.4465	1.18189	1.3997	3.67976	3.58447	3.75336	4.03521	3.26292	3.45152
	AI197445	0.815346	0.666193	0.788967	1.66075	1.61774	1.69397	2.24184	1.81278	1.91756
	AI314278	0.766427	0.626223	0.74163	0	0	0	0.737321	0.596206	0.630668
	AI413582	302.995	247.568	293.192	475.99	463.664	485.511	454.457	367.479	388.72
	AI427809	3.90841	3.19344	3.78196	1.00202	0.976072	1.02206	2.26268	1.82963	1.93538
	AI429214	108.085	88.3127	104.588	28.595	27.8545	29.1669	29.0558	23.4949	24.8529
	AI464131	690.147	563.897	667.818	464.101	452.083	473.383	553.514	447.578	473.449
	AI467606	121.205	99.0328	117.284	5.57748	5.43305	5.68904	47.6138	38.501	40.7265
	AI480526	32.529	26.5784	31.4766	30.5083	29.7182	31.1185	71.2901	57.6461	60.9781
	AI481877	0	0	0	1.00634	0.980281	1.02647	1.14077	0.92244	0.975759
	AI504432	16.9501	13.8494	16.4017	1.33332	1.29879	1.35999	2.61645	2.11569	2.23798
	AI506816	97.6632	79.7975	94.5034	161.925	157.732	165.163	283.357	229.126	242.37
	AI593442	0	0	0	1.33097	1.2965	1.35759	1.14089	0.922539	0.975864
	AI597479	1087.23	888.344	1052.06	792.367	771.848	808.215	1142.73	924.025	977.435
	AI606181	211.451	172.77	204.61	144.513	140.771	147.404	225.57	182.399	192.942
	AI661453	0.719794	0.588121	0.696506	3.00204	2.92431	3.06209	2.64511	2.13886	2.2625
	AI662270	0	0	0	0	0	0	0.381861	0.308777	0.326625
	AI837181	2220.15	1814.02	2148.32	3447.64	3358.36	3516.59	4795.42	3877.63	4101.77
	AI838599	8.23342	6.72727	7.96704	0.6672	0.649923	0.680545	2.66029	2.15114	2.27548
	AI839979	6.12712	5.00627	5.92888	6.30529	6.14201	6.4314	1.5209	1.22982	1.30091
	AI847159	0	0	0	0.330964	0.322394	0.337584	0.357646	0.289197	0.305913
	AI854703	1.07624	0.879365	1.04142	1.00032	0.974421	1.02033	0.595002	0.481126	0.508936
	AI987944	103.637	84.6786	100.284	56.1866	54.7317	57.3104	103.872	83.9919	88.8468
	AK157302	3.94294	3.22165	3.81537	2.33599	2.2755	2.38271	3.74074	3.02481	3.19965
	AL589692.1	1.07677	0.879799	1.04194	1.66727	1.6241	1.70062	0.517074	0.418112	0.442279
	AL805899.1	23.7791	19.4292	23.0098	27.786	27.0664	28.3417	65.4758	52.9445	56.0048
	AL805899.2	5.41818	4.42702	5.24288	5.57972	5.43523	5.69132	15.8424	12.8103	13.5508
	AU015228	0	0	0	0	0	0	0.39061	0.315852	0.334108
	AU018091	12.5606	10.2629	12.1542	45.6866	44.5035	46.6004	40.5348	32.7769	34.6714
	AU019990	0	0	0	0	0	0	0.358451	0.289847	0.306601
	AU020206	439.957	359.475	425.723	411.05	400.406	419.271	1362.85	1102.01	1165.71
	AU021063	0	0	0	0.337328	0.328593	0.344075	0	0	0
	AU021092	112.272	91.7342	108.64	205.231	199.917	209.336	126.793	102.526	108.452
	AU022133	32.6578	26.6836	31.6012	0	0	0	0	0	0
	AU022252	583.772	476.982	564.885	443.272	431.793	452.138	555.375	449.083	475.041
	AU022751	0	0	0	0.674684	0.657213	0.688179	2.5399	2.05379	2.17251
	AU022754	0.689967	0.56375	0.667644	0.337218	0.328485	0.343962	1.04358	0.843855	0.892631
	AU023762	0	0	0	0.338276	0.329516	0.345042	1.54996	1.25331	1.32576
	AU040320	2315.22	1891.69	2240.31	1099.94	1071.45	1121.94	1410.46	1140.51	1206.44
	AU040972	0.353486	0.288822	0.342049	0	0	0	0.391265	0.316382	0.334669
	AU041133	18.5378	15.1467	17.938	4.14157	4.03433	4.22441	14.6991	11.8858	12.5729
	AV026068	329.469	269.198	318.809	1.33895	1.30428	1.36573	0	0	0
	AV039307	3.61351	2.95248	3.4966	1.66917	1.62594	1.70255	4.51736	3.65279	3.86393
	AV099323	12.9955	10.6182	12.575	16.0525	15.6369	16.3736	12.2445	9.90101	10.4733
	AV356131	41.4937	33.9032	40.1513	31.9505	31.1232	32.5896	34.9655	28.2735	29.9078
	AW011738	240.8	196.75	233.009	127.86	124.549	130.417	76.1911	61.609	65.1701
	AW046200	6.81852	5.5712	6.59792	6.01111	5.85545	6.13134	9.36421	7.57201	8.00968
	AW047730	2.87554	2.34951	2.78251	2.00325	1.95138	2.04332	3.38439	2.73666	2.89485
	AW112010	61.7831	50.481	59.7842	1089.09	1060.89	1110.87	711.971	575.708	608.985
	AW146154	63.7287	52.0707	61.6668	51.9513	50.606	52.9903	70.3723	56.9039	60.193
	AW209491	906.751	740.877	877.414	770.584	750.63	785.997	993.084	803.019	849.435
	AW549877	2656.62	2170.64	2570.67	1951.46	1900.93	1990.49	2737.17	2213.31	2341.24
	AW551984	0	0	0	0.671167	0.653788	0.684592	1.16201	0.939613	0.993924
	AW554918	647.534	529.079	626.584	365.666	356.197	372.98	523.818	423.566	448.048
	AW822073	0	0	0	0.33673	0.328011	0.343465	1.11887	0.904731	0.957026
	AW822252	0.349055	0.285202	0.337762	0	0	0	0	0	0
	AY074887	0.706799	0.577503	0.683932	0.66819	0.650887	0.681554	1.45977	1.18039	1.24862
	AY702102	0	0	0	0.331075	0.322502	0.337697	0	0	0
	AY761185	0.695283	0.568094	0.672788	0	0	0	0	0	0
	Aaas	4065.08	3321.45	3933.56	3848.68	3749.02	3925.66	5247.96	4243.56	4488.85
	Aacs	3669.19	2997.98	3550.48	2222.77	2165.21	2267.23	3379.52	2732.72	2890.68
	Aadat	0	0	0	0	0	0	1.13236	0.915636	0.968561
	Aaed1	504.208	411.973	487.895	381.729	371.844	389.364	534.252	432.002	456.973
	Aagab	1373.68	1122.39	1329.24	1008.67	982.555	1028.85	1417.85	1146.49	1212.76
	Aak1	4609.45	3766.24	4460.32	2425.38	2362.58	2473.9	3213.95	2598.83	2749.05
	Aamdc	179.572	146.723	173.762	173.899	169.396	177.377	196.849	159.175	168.375
	Aamp	6548.93	5350.92	6337.04	5528.98	5385.81	5639.57	6792.71	5492.67	5810.15
	Aanat	1.03834	0.848392	1.00474	0	0	0	0.380939	0.308031	0.325836
	Aar2	2169.04	1772.25	2098.86	2254.42	2196.05	2299.52	2778.47	2246.71	2376.57
	Aard	1.06903	0.873473	1.03445	1.33334	1.29881	1.36001	0.7557	0.611068	0.646389
	Aars	26881.9	21964.4	26012.2	22290	21712.8	22735.9	28846.6	23325.7	24674
	Aars2	540.891	441.945	523.391	364.164	354.734	371.448	494.455	399.822	422.932
	Aarsd1	3.9813	3.253	3.85249	7.03443	6.85227	7.17512	8.15994	6.59823	6.97962
	Aasdh	239.129	195.385	231.392	155.498	151.471	158.608	292.306	236.362	250.025
	Aasdhppt	1958.69	1600.38	1895.32	1864.37	1816.09	1901.66	2539.48	2053.46	2172.15
	Aass	42.4577	34.6908	41.084	24.2286	23.6012	24.7132	16.6254	13.4435	14.2206
	Aatf	2488.99	2033.68	2408.46	1722.47	1677.87	1756.93	3664.39	2963.07	3134.34
	Aatk	1.78416	1.45778	1.72643	6.85928	6.68166	6.99648	21.4039	17.3074	18.3078
	Abat	1556.5	1271.76	1506.14	257.582	250.912	262.734	60.9973	49.3232	52.1741
	Abca1	1173.46	958.801	1135.5	764.719	744.917	780.015	399.449	323	341.669
	Abca12	5.11892	4.18251	4.9533	5.71911	5.57101	5.8335	6.94265	5.61391	5.9384
	Abca13	6.08721	4.97367	5.89026	15.0458	14.6562	15.3468	20.6466	16.6951	17.6601
	Abca17	2.50857	2.04967	2.42741	6.68048	6.50749	6.8141	2.25543	1.82377	1.92918
	Abca2	709.955	580.082	686.985	891.546	868.459	909.378	1720.51	1391.22	1471.64
	Abca3	2408.63	1968.02	2330.71	1761.62	1716	1796.85	2015.04	1629.39	1723.57
	Abca4	215.384	175.983	208.415	59.7309	58.1842	60.9256	43.1155	34.8637	36.8789
	Abca5	76.0176	62.1116	73.5581	62.0966	60.4886	63.3386	142.954	115.594	122.276
	Abca6	17.9258	14.6466	17.3458	35.9316	35.0011	36.6503	5.50324	4.44999	4.7072
	Abca7	622.997	509.031	602.841	668.955	651.632	682.335	880.973	712.365	753.541
	Abca8a	0	0	0	0.331184	0.322608	0.337808	0.780596	0.631199	0.667684
	Abca8b	15.6148	12.7583	15.1096	17.2583	16.8114	17.6035	9.68912	7.83474	8.2876
	Abca9	376.949	307.993	364.753	143.688	139.967	146.562	115.982	93.7843	99.2051
	Abcb10	1612.26	1317.33	1560.1	1559.75	1519.36	1590.95	1761.64	1424.49	1506.82
	Abcb11	5.63918	4.60759	5.45673	1.52302	1.48358	1.55348	5.99451	4.84723	5.12741
	Abcb1a	1.79824	1.46929	1.74006	6.15117	5.99188	6.2742	11.2141	9.06784	9.59197
	Abcb1b	835.659	682.791	808.622	465.186	453.14	474.491	1215.43	982.813	1039.62
	Abcb4	1.49115	1.21837	1.44291	0.602582	0.586979	0.614635	0.743539	0.601234	0.635987
	Abcb5	0.726296	0.593433	0.702797	0.333859	0.325214	0.340537	0.747069	0.604089	0.639006
	Abcb6	12.1738	9.94681	11.7799	14.4159	14.0426	14.7042	21.3571	17.2696	18.2678
	Abcb7	2294.74	1874.96	2220.5	1290.37	1256.95	1316.18	2226.51	1800.38	1904.45
	Abcb8	578.247	472.467	559.539	528.841	515.147	539.419	934.332	755.512	799.181
	Abcb9	39.8089	32.5266	38.521	38.23	37.24	38.9946	42.0904	34.0348	36.002
	Abcc1	7503.77	6131.1	7261	5799.94	5649.75	5915.94	6631.95	5362.67	5672.65
	Abcc10	286.978	234.481	277.693	165.395	161.112	168.703	231.594	187.269	198.094
	Abcc12	16.3786	13.3824	15.8487	27.8202	27.0998	28.3766	25.4374	20.569	21.7579
	Abcc2	0.710893	0.580848	0.687893	1.00613	0.98008	1.02626	0.602171	0.486923	0.515068
	Abcc3	27.4513	22.4296	26.5631	42.974	41.8612	43.8335	51.5162	41.6566	44.0645
	Abcc4	693.523	566.655	671.085	729.314	710.429	743.901	1970.1	1593.04	1685.12
	Abcc5	1622.22	1325.47	1569.74	2155.67	2099.85	2198.79	2087.19	1687.73	1785.28
	Abcc6	0.403142	0.329394	0.390099	1.00198	0.976035	1.02202	3.36699	2.72258	2.87995
	Abcc8	2.91472	2.38152	2.82041	2.66458	2.59558	2.71788	1.50659	1.21825	1.28866
	Abcc9	0.366213	0.299221	0.354365	1.32947	1.29504	1.35606	0.612302	0.495115	0.523733
	Abcd1	740.792	605.278	716.824	859.386	837.133	876.575	946.215	765.121	809.346
	Abcd2	1.31914	1.07783	1.27646	0.524902	0.51131	0.535401	5.95277	4.81348	5.09171
	Abcd3	4708.87	3847.47	4556.52	3043.59	2964.77	3104.46	4188.27	3386.68	3582.44
	Abcd4	389.373	318.144	376.775	351.823	342.713	358.86	410.505	331.939	351.126
	Abce1	16549.1	13521.7	16013.7	12088.4	11775.3	12330.2	18644	15075.8	15947.2
	Abcf1	6408.95	5236.55	6201.6	4333.59	4221.37	4420.27	8506.89	6878.77	7276.37
	Abcf2	8577.05	7008.04	8299.55	5172.6	5038.65	5276.05	11975.5	9683.55	10243.3
	Abcf3	3058.5	2499	2959.55	2669.17	2600.05	2722.55	2633.47	2129.46	2252.54
	Abcg1	8.49344	6.93973	8.21865	15.9246	15.5122	16.2431	7.59496	6.14138	6.49636
	Abcg2	7840.95	6406.6	7587.27	6256.63	6094.62	6381.77	5954.48	4814.86	5093.17
	Abcg3	2.4702	2.01832	2.39028	0.333911	0.325264	0.340589	0	0	0
	Abcg4	4.65612	3.80437	4.50548	7.02475	6.84285	7.16526	11.9378	9.65304	10.211
	Abcg5	1.43559	1.17297	1.38914	1.33563	1.30104	1.36234	0.457045	0.369572	0.390934
	Abcg8	2.12012	1.73229	2.05153	1.33592	1.30132	1.36264	0	0	0
	Abhd1	245.418	200.523	237.478	44.2714	43.125	45.1568	80.7344	65.2828	69.0562
	Abhd10	883.833	722.152	855.238	866.32	843.886	883.647	827.039	668.753	707.408
	Abhd11	975.012	796.652	943.467	948.504	923.942	967.475	1267.66	1025.05	1084.3
	Abhd11os	0	0	0	1.6735	1.63016	1.70697	1.171	0.946883	1.00161
	Abhd12	3355.11	2741.35	3246.56	3280.82	3195.86	3346.44	4063.6	3285.88	3475.81
	Abhd12b	0	0	0	0	0	0	0.782242	0.63253	0.669091
	Abhd13	3218.54	2629.76	3114.4	2737.74	2666.84	2792.5	3071.72	2483.83	2627.4
	Abhd14a	863.882	705.851	835.933	906.58	883.104	924.713	928.569	750.852	794.253
	Abhd14b	107.055	87.4715	103.592	150.357	146.464	153.365	106.846	86.3969	91.3908
	Abhd15	26.8006	21.8979	25.9335	29.4267	28.6647	30.0153	35.4977	28.7039	30.363
	Abhd16a	2735.09	2234.76	2646.6	2525.85	2460.44	2576.37	1960.93	1585.63	1677.28
	Abhd16b	0.353746	0.289035	0.342301	0	0	0	0	0	0
	Abhd17a	4088.34	3340.46	3956.07	4183.11	4074.79	4266.78	4931.19	3987.42	4217.9
	Abhd17b	1716.77	1402.72	1661.22	1526.51	1486.98	1557.04	2198.12	1777.43	1880.17
	Abhd17c	3763.87	3075.34	3642.1	3558.41	3466.27	3629.58	4667.52	3774.21	3992.37
	Abhd18	50.4701	41.2376	48.8373	21.972	21.403	22.4114	18.661	15.0895	15.9617
	Abhd2	4895.79	4000.2	4737.4	3746.07	3649.06	3820.99	6237.1	5043.39	5334.91
	Abhd3	57.3131	46.8287	55.4588	35.2742	34.3608	35.9798	33.4899	27.0804	28.6456
	Abhd4	1753.91	1433.06	1697.16	2845.77	2772.07	2902.68	2343.7	1895.15	2004.69
	Abhd5	1831.94	1496.82	1772.67	1861.91	1813.7	1899.15	1920.09	1552.61	1642.35
	Abhd6	656.14	536.111	634.911	617.744	601.747	630.099	881.822	713.052	754.267
	Abhd8	1620.52	1324.08	1568.09	1865.76	1817.45	1903.08	2240.8	1811.94	1916.67
	Abi1	4555.94	3722.51	4408.53	3797.98	3699.63	3873.94	6456.02	5220.42	5522.17
	Abi2	3098.49	2531.68	2998.24	1813.79	1766.82	1850.07	2556.07	2066.87	2186.34
	Abi3	19.4479	15.8902	18.8187	40.227	39.1853	41.0316	48.2196	38.9909	41.2447
	Abi3bp	288.307	235.567	278.979	30.5242	29.7338	31.1347	25.8428	20.8968	22.1047
	Abl1	5345.32	4367.5	5172.38	3954.43	3852.03	4033.52	6104.48	4936.15	5221.47
	Abl2	5264.06	4301.1	5093.75	3090.06	3010.04	3151.86	6231.47	5038.84	5330.09
	Ablim1	2658.2	2171.93	2572.2	1542.73	1502.78	1573.58	2143.08	1732.92	1833.08
	Ablim2	4.30089	3.51412	4.16174	5.68409	5.5369	5.79778	12.754	10.313	10.9091
	Ablim3	3.95513	3.23161	3.82717	7.93936	7.73377	8.09816	7.36687	5.95693	6.30126
	Abo	0	0	0	0.331106	0.322532	0.337729	0.735151	0.594452	0.628812
	Abr	1459.87	1192.81	1412.64	1348.43	1313.52	1375.4	2615.24	2114.71	2236.95
	Abra	0.350469	0.286357	0.33913	0.333789	0.325145	0.340465	0.707675	0.572234	0.60531
	Abracl	5752.48	4700.17	5566.37	5395.89	5256.16	5503.81	4651.65	3761.38	3978.79
	Abraxas1	648.515	529.881	627.533	474.156	461.878	483.64	723.453	584.993	618.806
	Abraxas2	1556.24	1271.56	1505.89	1085.26	1057.16	1106.97	1533.37	1239.9	1311.57
	Abt1	1297.41	1060.07	1255.43	1131.98	1102.66	1154.62	1502.99	1215.34	1285.59
	Abtb1	201.077	164.294	194.571	189.213	184.314	192.998	191.413	154.779	163.726
	Abtb2	370.476	302.704	358.49	381.796	371.91	389.433	688.345	556.604	588.777
	Acaa1a	1297.02	1059.76	1255.06	1399.45	1363.21	1427.44	1666.63	1347.65	1425.55
	Acaa1b	64.8888	53.0186	62.7894	7.31405	7.12465	7.46034	8.43481	6.82048	7.21472
	Acaa2	1058.78	865.096	1024.53	1630.68	1588.45	1663.29	2087.45	1687.94	1785.5
	Acaca	2076.84	1696.92	2009.65	1656.57	1613.67	1689.7	3185.94	2576.19	2725.09
	Acacb	72.9559	59.61	70.5955	78.1239	76.1008	79.6864	74.4531	60.2036	63.6835
	Acad10	239.107	195.366	231.371	150.2	146.31	153.204	191.043	154.479	163.409
	Acad11	791.291	646.539	765.69	457.796	445.941	466.952	520.208	420.646	444.96
	Acad12	60.75	49.6369	58.7845	45.9961	44.8051	46.9161	48.0367	38.843	41.0882
	Acad8	872.908	713.226	844.666	747.238	727.888	762.183	845.091	683.351	722.849
	Acad9	1379.81	1127.4	1335.16	1022.42	995.943	1042.87	1560.34	1261.71	1334.64
	Acadl	2747.81	2245.15	2658.91	2876.56	2802.07	2934.1	3323.26	2687.23	2842.56
	Acadm	1136.07	928.251	1099.32	668.4	651.092	681.769	1065.54	861.61	911.413
	Acads	1598.95	1306.45	1547.22	1630.95	1588.72	1663.57	1919.09	1551.8	1641.49
	Acadsb	1307.93	1068.67	1265.62	898.745	875.472	916.72	1051.84	850.531	899.693
	Acadvl	2721.73	2223.84	2633.67	2709.71	2639.54	2763.91	3225.86	2608.47	2759.24
	Acan	2.1677	1.77116	2.09757	1.00378	0.977785	1.02385	2.62662	2.12391	2.24668
	Acap1	6.79622	5.55298	6.57634	15.0543	14.6645	15.3554	15.7702	12.752	13.4891
	Acap2	4493.87	3671.8	4348.47	3157.65	3075.88	3220.81	4183.98	3383.22	3578.77
	Acap3	1208.74	987.626	1169.64	912.752	889.116	931.008	1148.19	928.441	982.106
	Acat1	4657.79	3805.74	4507.1	3499.24	3408.62	3569.23	3234.28	2615.28	2766.45
	Acat2	1168.7	954.91	1130.89	641.223	624.618	654.048	885.248	715.822	757.198
	Acat3	23.2296	18.9802	22.4781	22.0671	21.4957	22.5085	21.6342	17.4937	18.5049
	Acbd3	3265.75	2668.34	3160.09	2475.75	2411.64	2525.27	3273.49	2646.98	2799.98
	Acbd4	593.024	484.541	573.837	335.605	326.914	342.317	397.084	321.087	339.646
	Acbd5	1493.1	1219.97	1444.79	1004.74	978.719	1024.83	1949.06	1576.03	1667.13
	Acbd6	3083.92	2519.77	2984.14	2707.77	2637.65	2761.93	3616.92	2924.68	3093.73
	Acbd7	4.3047	3.51724	4.16543	1.26955	1.23668	1.29495	5.6361	4.55742	4.82085
	Accs	276.529	225.943	267.582	267.35	260.427	272.698	393.896	318.509	336.919
	Accsl	0	0	0	0.9964	0.970599	1.01633	0.793312	0.641481	0.67856
	Acd	2094.14	1711.06	2026.39	2140.18	2084.76	2182.99	2222.27	1796.96	1900.82
	Ace	2.15869	1.76379	2.08885	9.63667	9.38712	9.82941	9.25857	7.48659	7.91933
	Ace2	0.710893	0.580849	0.687893	2.02096	1.96862	2.06138	0.368352	0.297854	0.31507
	Acer1	0	0	0	0	0	0	0.39061	0.315852	0.334108
	Acer2	7.76707	6.34623	7.51578	6.97612	6.79547	7.11565	10.5589	8.53803	9.03154
	Acer3	1868.62	1526.79	1808.17	2027.22	1974.73	2067.77	2696.32	2180.27	2306.3
	Ache	1.8078	1.47709	1.74931	2.33578	2.2753	2.3825	2.61383	2.11357	2.23574
	Acin1	4527.67	3699.42	4381.19	3434.56	3345.62	3503.25	5694.8	4604.88	4871.05
	Ackr1	1.78391	1.45758	1.7262	0.531115	0.517362	0.541738	0.377981	0.30564	0.323306
	Ackr2	1.86604	1.52469	1.80567	0.674193	0.656735	0.687678	0	0	0
	Ackr3	17.5759	14.3607	17.0073	109.337	106.506	111.524	513.637	415.333	439.34
	Ackr4	30.2191	24.6911	29.2414	89.7632	87.4388	91.5586	34.4	27.8163	29.4241
	Acly	10040.1	8203.42	9715.23	5724.43	5576.2	5838.93	13837.7	11189.3	11836.1
	Acmsd	0.354975	0.290039	0.34349	0.998353	0.972501	1.01832	0	0	0
	Aco1	6006.28	4907.54	5811.96	4136.75	4029.62	4219.49	6576.78	5318.06	5625.45
	Aco2	13138.5	10735	12713.4	9541.4	9294.33	9732.24	15638.4	12645.4	13376.3
	Acod1	2.94299	2.40462	2.84777	15.6125	15.2082	15.9248	8.74928	7.07477	7.48371
	Acot1	137.303	112.186	132.861	146.312	142.523	149.239	1024.87	828.725	876.626
	Acot10	34.8759	28.496	33.7475	34.4263	33.5348	35.1148	30.9368	25.0159	26.4619
	Acot11	141.324	115.471	136.751	103.392	100.714	105.46	53.7189	43.4378	45.9485
	Acot12	0.349244	0.285356	0.337944	0.333758	0.325115	0.340434	0.381735	0.308675	0.326517
	Acot13	682.266	557.458	660.192	847.225	825.286	864.171	818.247	661.644	699.889
	Acot2	303.884	248.294	294.052	228.655	222.734	233.229	401.096	324.331	343.078
	Acot3	0	0	0	0.659418	0.642342	0.672607	0	0	0
	Acot4	5.09307	4.16138	4.92829	3.68189	3.58655	3.75554	7.92854	6.41111	6.78169
	Acot5	0	0	0	0.331075	0.322502	0.337697	0	0	0
	Acot6	1.78321	1.45701	1.72552	6.30418	6.14093	6.43027	0.767398	0.620527	0.656395
	Acot7	6810.09	5564.31	6589.76	6942.81	6763.02	7081.67	8082.22	6535.38	6913.13
	Acot8	391.115	319.568	378.461	354.578	345.396	361.67	391.69	316.725	335.032
	Acot9	6713.97	5485.78	6496.75	6470.4	6302.85	6599.81	7805.11	6311.3	6676.11
	Acox1	6259.18	5114.18	6056.68	6498.5	6330.22	6628.48	9594.44	7758.18	8206.61
	Acox2	18.9478	15.4816	18.3347	16.2183	15.7984	16.5427	46.5448	37.6367	39.8121
	Acox3	570.654	466.263	552.191	478.545	466.153	488.116	674.174	545.145	576.655
	Acoxl	0	0	0	0.337328	0.328593	0.344075	0	0	0
	Acp1	3853.58	3148.63	3728.9	2158.43	2102.53	2201.6	2804.64	2267.86	2398.95
	Acp2	1807.62	1476.95	1749.14	995.747	969.963	1015.66	1335.16	1079.63	1142.03
[truncated: 28,437 more rows]
