# Supplementary material for: Mutant APC reshapes Wnt signaling plasma membrane nanodomains by altering cholesterol levels via oncogenic β-catenin
Source: Nat Commun. 2023 Jul 19;14:4342. doi: 10.1038/s41467-023-39640-w (PMC10356786; doi:10.1038/s41467-023-39640-w)
Supplement: Supplementary file 4 — Source Data [file 41467_2023_39640_MOESM4_ESM.zip › Source Data Folder/new Figure S5/Figure S5.xlsx]

## Sheet: S5 (cecum and colon weigth)
			cecum weight normalized to mouse body weight							colon weight normalized to mouse body weight
			WT APC	oncogenic APC						WT APC	oncogenic APC
				1 week	1.5 weeks	2.5 weeks					1 week	1.5 weeks	2.5 weeks
			3.3	11.5	5.9	11.5				7.1	19.4	11.3	16
			3.9	14.7	14.8	7.9				7.3	16	13.8	18.1
			5	11.8	9.9	11.7				7.4	15.6	13.6	26.2
			2.7		9.6					6.6		11.7
			2.4							4.5
			2.6							5.1
			3							4.6
			3.3							7.5
			2.6							5.9
			3.3							4.7
			2.5							5.6
			2							5.7
			2.1							6
			3.4							8.1
			3.4							6.7
