# Supplementary material for: Mutant APC reshapes Wnt signaling plasma membrane nanodomains by altering cholesterol levels via oncogenic β-catenin
Source: Nat Commun. 2023 Jul 19;14:4342. doi: 10.1038/s41467-023-39640-w (PMC10356786; doi:10.1038/s41467-023-39640-w)
Supplement: Supplementary file 4 — Source Data [file 41467_2023_39640_MOESM4_ESM.zip › Source Data Folder/new Figure S2/Figure S2.xlsx]

## Sheet: S2A,C&D (GSEA)
NAME	DESCRIPTION	X23.55.GC	X17.67.GC	X11.73.GC	X22.79.GC	X04.624.GC	X12.16.GC	X03.419.GC	X09.403.GC	X14.34.GC	X18.42.GC	X02.18.AGC	X08.118.AGC	X15.105.AGC	X05.223.AGC	X06.109.AGC	X24.8.AGC	X16.27.AGC
0610005C13RIK	NA	333	372	243	289	326	246	309	546	279	152	255	283	427	327	260	301	409
0610006L08RIK	NA	0	0	0	0	0	0	0	0	0	0	0	0	0	0	0	0	0
0610009B22RIK	NA	685	626	649	595	1834	641	889	813	864	649	616	688	484	1131	539	916	987
0610009E02RIK	NA	15	21	23	25	18	13	7	13	23	20	20	12	15	13	18	12	17
0610009L18RIK	NA	19	45	20	24	48	30	31	42	13	21	26	29	35	22	26	17	30
0610010F05RIK	NA	695	626	653	668	829	566	666	714	680	757	569	578	514	745	494	719	576
0610010K14RIK	NA	9	17	16	15	13	11	9	7	19	13	27	12	9	12	14	6	13
0610012D04RIK	NA	0	0	0	0	0	0	0	0	0	0	0	1	0	0	0	0	0
0610012G03RIK	NA	1026	1151	930	1012	1987	1069	1338	1556	1356	796	962	1162	984	1564	1148	1511	1451
0610025J13RIK	NA	1	1	0	1	0	1	0	4	2	2	0	2	0	2	1	1	4
0610030E20RIK	NA	818	888	1015	1082	689	928	992	857	815	720	1054	899	1128	779	1037	779	877
0610031O16RIK	NA	10	7	9	4	3	9	7	9	9	12	8	17	8	6	7	8	11
0610033M10RIK	NA	0	3	0	0	3	0	0	1	0	0	0	0	0	0	1	0	4
0610037L13RIK	NA	652	677	578	590	1282	575	714	627	740	557	496	634	426	806	537	714	758
0610038B21RIK	NA	0	0	1	1	0	0	1	0	0	0	0	0	2	1	1	1	2
0610039K10RIK	NA	4	6	12	4	7	4	5	8	2	6	4	5	5	10	11	2	6
0610040B10RIK	NA	13	22	16	13	69	17	33	31	15	29	15	23	18	28	15	24	26
0610040F04RIK	NA	54	24	54	51	74	60	43	12	102	52	62	57	77	44	56	68	27
0610040J01RIK	NA	2246	1826	2486	2212	2603	2245	1994	2209	2619	1992	2337	2391	2237	3044	2883	2703	2048
0610043K17RIK	NA	3	3	3	0	2	1	0	1	0	0	4	1	3	6	1	8	0
0710001A04RIK	NA	1	2	1	0	2	1	0	2	1	2	2	5	2	2	0	0	2
1010001B22RIK	NA	2	0	1	1	2	0	0	0	0	3	0	0	1	2	4	2	2
1010001N08RIK	NA	108	147	119	144	100	86	130	145	81	101	101	87	88	89	99	115	163
1100001I12RIK	NA	0	0	0	0	0	0	0	0	0	0	0	0	0	0	0	0	0
1110002E22RIK	NA	0	0	0	0	0	0	0	0	0	0	0	0	0	0	0	0	0
1110002J07RIK	NA	3	6	6	3	12	6	3	18	8	11	2	1	1	2	6	2	3
1110002L01RIK	NA	71	95	117	122	130	96	99	137	89	73	107	87	89	116	103	108	121
1110002O04RIK	NA	0	0	0	0	0	0	0	0	0	0	0	0	0	0	0	0	0
1110003F10RIK	NA	4	4	5	5	0	3	5	1	1	5	2	3	1	5	3	1	4
1110004F10RIK	NA	1077	999	1182	1148	1370	1023	1229	1141	1274	1259	1052	1154	1015	1330	1047	1302	1195
1110006O24RIK	NA	15	14	9	7	25	11	5	8	13	13	7	7	14	13	17	9	16
1110008E08RIK	NA	0	0	0	0	0	0	0	0	0	0	0	0	0	0	0	0	0
1110008L16RIK	NA	463	386	469	467	449	446	430	412	520	476	489	457	582	407	555	426	437
1110008P14RIK	NA	348	431	360	312	859	399	522	489	508	443	333	470	235	594	325	393	593
1110012L19RIK	NA	533	529	454	391	1005	447	614	577	546	478	391	462	303	667	374	672	756
1110013H19RIK	NA	2	2	1	0	2	1	2	1	0	5	1	0	0	1	1	2	1
1110015O18RIK	NA	0	0	0	0	0	0	0	0	0	0	0	0	0	0	0	0	0
1110017D15RIK	NA	0	2	1	0	2	1	0	0	4	1	0	0	1	0	3	1	2
1110018N20RIK	NA	0	0	0	0	0	0	0	0	0	1	1	0	0	0	0	0	1
1110019B22RIK	NA	0	0	0	0	0	0	0	0	0	0	0	0	0	0	3	0	0
1110019D14RIK	NA	6	4	4	1	8	0	4	8	4	4	1	2	5	5	1	3	4
1110020A21RIK	NA	60	33	20	36	102	30	40	64	54	34	23	34	21	44	21	50	69
1110025L11RIK	NA	0	0	0	0	0	0	0	0	0	0	0	0	0	0	0	0	0
1110025M09RIK	NA	28	24	17	29	30	35	32	18	20	16	18	29	28	12	25	18	33
1110028F11RIK	NA	9	5	2	5	5	5	5	4	3	31	6	8	4	6	3	4	3
1110028F18RIK	NA	2	1	2	1	0	0	0	2	4	1	1	1	0	1	1	1	4
1110032A03RIK	NA	851	911	681	643	1176	609	856	1334	819	696	605	628	468	927	565	879	1025
1110032F04RIK	NA	1	2	4	3	2	0	2	3	1	6	1	3	6	5	1	1	8
1110035H17RIK	NA	34	39	19	23	21	21	30	39	27	14	36	33	40	36	36	18	38
1110036E04RIK	NA	0	0	1	0	3	0	0	0	0	0	2	0	0	0	0	0	0
1110038B12RIK	NA	1513	1128	1020	1126	1701	1074	1195	1760	1159	1215	1052	1097	860	1368	886	1335	1713
1110038F14RIK	NA	502	427	537	451	530	624	498	608	503	464	521	610	553	554	500	554	563
1110046J04RIK	NA	9	7	7	6	30	7	9	23	6	5	2	5	5	8	12	1	17
1110051M20RIK	NA	81	126	51	70	77	68	78	78	45	126	62	80	95	88	94	82	103
1110057P08RIK	NA	0	0	0	0	0	0	0	0	0	0	0	0	0	0	0	0	0
1110059E24RIK	NA	2255	1748	2143	1665	6861	1790	2195	2455	3121	1868	1726	1789	1591	3186	1536	3305	2756
1110059G10RIK	NA	373	367	361	305	668	297	463	432	411	386	291	429	201	494	237	481	487
1110060G06RIK	NA	0	0	0	0	0	0	0	0	0	0	0	0	0	0	0	0	0
1110065P20RIK	NA	262	331	265	271	829	254	384	458	416	297	225	313	173	422	288	389	449
1190001M18RIK	NA	6	7	14	8	7	13	2	3	9	2	5	7	0	6	10	8	0
1190002N15RIK	NA	721	571	762	796	525	485	694	830	606	519	621	620	824	518	591	559	488
1190005I06RIK	NA	4	6	4	4	5	2	5	4	3	2	0	6	3	5	2	4	6
1190007I07RIK	NA	168	185	200	137	242	142	193	171	183	165	155	198	140	230	150	193	225
1190028D05RIK	NA	0	0	0	0	0	0	0	0	0	0	0	0	0	0	0	0	0
1200007C13RIK	NA	0	0	0	0	0	0	0	0	2	0	0	1	3	0	0	0	0
1300002E11RIK	NA	108	132	151	141	92	120	148	162	104	92	126	106	166	84	109	78	109
1300014J16RIK	NA	14	38	51	58	39	34	57	13	30	42	37	35	29	26	20	37	41
1300017J02RIK	NA	0	4	0	2	2	1	0	3	2	2	2	1	5	0	1	2	0
1500002C15RIK	NA	4	6	3	4	5	6	7	7	5	5	4	7	2	6	7	1	5
1500002F19RIK	NA	2	4	4	4	2	2	3	12	0	5	4	3	1	0	1	4	4
1500004A13RIK	NA	1	1	2	2	2	0	0	0	4	5	8	3	4	0	0	1	6
1500005C15RIK	NA	2	2	6	1	2	0	2	2	0	4	7	1	1	0	2	0	4
1500009C09RIK	NA	2	0	2	0	2	3	2	2	4	27	3	2	1	2	1	1	6
1500009L16RIK	NA	284	180	310	200	365	390	376	184	463	276	293	232	279	264	230	393	310
1500011B03RIK	NA	54	52	45	62	82	46	73	100	59	83	51	62	55	74	60	67	67
1500011K16RIK	NA	451	421	313	337	1594	290	461	441	589	315	278	336	193	634	244	522	671
1500012K07RIK	NA	0	0	0	0	0	0	0	0	0	0	0	0	0	0	0	0	0
1500015A07RIK	NA	150	169	64	64	49	50	64	44	169	110	115	135	47	278	60	181	60
1500015L24RIK	NA	1	1	1	0	0	0	0	1	0	3	0	0	0	1	0	0	0
1500015O10RIK	NA	0	1	0	3	0	0	0	0	0	0	0	0	0	0	0	0	1
1500026H17RIK	NA	16	21	14	9	48	15	16	35	27	13	11	17	10	19	5	14	21
1500035N22RIK	NA	1	2	1	1	2	2	4	2	4	0	4	1	2	2	2	2	3
1520401A03RIK	NA	4	6	3	2	3	3	0	5	2	7	0	3	3	4	3	2	1
1600002K03RIK	NA	260	267	266	253	436	245	323	299	356	230	196	251	196	384	230	285	385
1600010M07RIK	NA	0	0	0	0	0	0	0	0	0	0	0	0	0	0	0	0	0
1600012H06RIK	NA	1507	1407	1453	1390	2486	1164	1597	2109	1569	1365	1117	1369	1166	1712	1206	1687	1827
1600012P17RIK	NA	2	4	1	0	3	3	0	0	0	3	0	0	0	1	0	1	3
1600014C10RIK	NA	224	308	313	307	270	248	386	310	250	187	284	323	392	279	277	269	277
1600014C23RIK	NA	0	0	0	0	0	0	0	0	0	2	0	0	3	0	0	0	0
1600015I10RIK	NA	0	2	0	1	0	0	0	0	0	0	1	0	2	0	0	1	3
1600017P15RIK	NA	0	0	1	0	0	0	1	0	0	0	0	2	0	0	0	0	0
1600019K03RIK	NA	0	0	0	0	0	0	0	0	0	0	0	0	0	0	0	0	0
1600020E01RIK	NA	145	182	178	168	188	155	129	216	117	144	169	130	164	145	136	125	184
1600023N17RIK	NA	2	12	8	9	3	3	8	2	3	7	11	9	8	5	10	2	11
1600025M17RIK	NA	0	0	0	0	0	0	0	1	0	0	0	0	0	0	0	0	0
1600027J07RIK	NA	0	0	0	0	2	2	0	0	0	0	0	0	0	0	0	0	0
1600029O15RIK	NA	0	0	0	0	0	0	0	0	0	0	0	0	1	0	0	0	0
1700001C02RIK	NA	0	0	0	1	2	0	0	0	0	0	0	0	0	0	0	0	0
1700001C19RIK	NA	4	1	2	1	7	2	3	7	4	2	3	1	5	4	1	0	4
1700001D01RIK	NA	0	0	0	0	0	0	0	0	0	0	0	0	0	0	0	0	0
1700001F09RIK	NA	0	0	0	0	0	0	0	0	0	0	0	0	0	0	0	0	0
1700001G01RIK	NA	0	0	0	0	0	0	0	0	0	0	0	0	0	0	0	0	0
1700001G11RIK	NA	1	2	1	1	0	0	1	2	0	0	0	2	1	0	0	1	1
1700001G17RIK	NA	6	4	4	3	7	1	2	3	6	5	4	3	3	4	3	10	4
1700001J03RIK	NA	6	0	1	1	0	3	3	0	0	0	1	1	7	1	0	4	1
1700001J04RIK	NA	0	0	0	0	0	0	0	0	0	0	0	0	0	0	0	0	0
1700001J11RIK	NA	0	0	0	0	0	0	0	0	0	0	0	0	1	0	0	0	0
1700001K19RIK	NA	0	0	0	0	0	0	0	0	0	0	0	0	0	0	0	0	0
1700001L05RIK	NA	170	308	245	294	174	202	206	171	232	235	234	278	255	161	198	190	165
1700001L19RIK	NA	17	11	27	21	26	18	9	30	20	13	11	17	14	26	8	25	29
1700001N15RIK	NA	0	0	0	0	0	0	0	0	0	0	0	0	0	0	0	0	0
1700001O22RIK	NA	74	72	43	48	44	56	48	49	64	70	48	72	69	67	46	49	49
1700001P01RIK	NA	3	0	3	1	5	1	3	1	1	3	3	1	2	0	0	1	1
1700003C15RIK	NA	0	0	0	0	0	0	0	0	0	0	0	0	0	0	0	0	0
1700003D09RIK	NA	10	30	25	11	33	20	25	41	27	13	32	24	15	42	51	19	48
1700003E16RIK	NA	3	10	1	7	2	1	7	8	7	4	2	3	10	6	2	4	7
1700003E24RIK	NA	0	0	0	0	0	0	0	0	0	0	0	0	0	0	0	0	0
1700003F12RIK	NA	1	2	1	0	0	0	0	0	0	0	2	1	1	0	1	0	1
1700003G13RIK	NA	1	1	1	0	0	0	1	0	0	2	0	1	0	1	1	3	5
1700003G18RIK	NA	0	0	0	0	0	2	0	0	0	2	0	0	0	0	0	0	2
1700003H04RIK	NA	0	0	0	0	0	0	0	0	0	0	0	0	0	0	0	0	0
1700003I16RIK	NA	0	0	0	0	0	0	0	0	0	0	0	0	0	0	0	0	0
1700003I22RIK	NA	13	3	7	4	72	10	9	5	19	5	9	2	4	16	3	7	13
1700003L19RIK	NA	0	0	0	0	0	0	0	0	0	0	0	0	0	0	0	0	0
1700003M07RIK	NA	0	0	0	0	0	0	0	0	0	0	0	0	0	0	0	0	0
1700003N22RIK	NA	0	0	0	0	0	0	0	0	0	1	0	0	1	2	0	0	0
1700003P14RIK	NA	0	0	0	0	0	0	0	0	0	0	0	0	0	0	0	0	0
1700006A11RIK	NA	0	0	0	0	0	0	0	0	0	0	0	0	0	0	0	0	0
1700006F04RIK	NA	0	0	0	0	0	0	0	0	0	0	0	0	0	0	0	0	0
1700006H21RIK	NA	0	0	0	0	0	0	0	0	0	0	0	0	0	0	0	0	0
1700006J14RIK	NA	17	15	8	26	12	9	10	16	5	8	9	16	17	7	30	12	14
1700006P03RIK	NA	0	0	0	0	0	0	0	0	0	0	0	0	0	0	0	0	0
1700007E05RIK	NA	0	0	1	0	0	0	0	0	0	0	0	0	0	0	0	0	0
1700007F19RIK	NA	0	0	0	0	0	0	0	0	0	0	0	0	0	0	0	0	0
1700007J10RIK	NA	0	0	0	0	0	0	0	1	0	0	0	0	0	0	0	0	2
1700007K13RIK	NA	3	2	1	1	2	3	2	1	3	5	0	3	5	2	2	0	3
1700007L15RIK	NA	34	33	31	39	64	30	41	44	32	31	27	36	23	62	24	51	77
1700007M16RIK	NA	0	0	0	0	0	0	0	0	0	0	0	0	0	0	0	0	0
1700007P06RIK	NA	0	0	0	0	0	0	0	0	0	0	0	0	0	0	0	0	0
1700008A23RIK	NA	0	2	0	0	0	0	0	0	0	0	0	0	0	0	0	0	0
1700008B11RIK	NA	0	0	1	1	0	0	0	0	0	0	0	0	0	0	0	0	1
1700008C04RIK	NA	0	0	0	0	0	0	0	0	0	0	0	0	0	0	0	0	0
1700008H02RIK	NA	0	0	0	0	0	0	0	0	0	0	0	0	0	0	0	0	0
1700008J07RIK	NA	58	56	48	51	38	50	46	67	71	42	43	70	73	47	75	41	61
1700008K24RIK	NA	0	0	0	0	0	0	0	0	0	0	0	0	0	0	0	0	0
1700008N11RIK	NA	0	0	0	0	0	0	0	0	0	0	0	0	0	0	0	0	0
1700008O03RIK	NA	6	4	10	3	7	2	4	7	14	3	6	6	5	4	4	1	0
1700008P02RIK	NA	0	0	0	0	0	0	0	0	0	0	0	0	0	0	0	0	0
1700009C05RIK	NA	0	0	0	0	0	0	0	0	0	0	0	0	0	0	0	0	0
1700009J07RIK	NA	1	0	0	0	0	0	0	0	0	0	0	0	0	0	0	0	1
1700009N14RIK	NA	0	0	0	0	0	0	0	0	0	0	0	0	0	0	0	0	0
1700010B08RIK	NA	0	0	0	0	0	0	0	0	0	0	0	2	0	0	0	0	0
1700010B13RIK	NA	0	0	0	0	0	0	0	0	0	0	0	0	0	0	0	1	0
1700010D01RIK	NA	0	0	0	0	0	0	0	0	0	0	0	0	0	0	0	0	0
1700010G06RIK	NA	0	1	0	3	2	0	4	2	0	1	0	1	2	0	2	0	0
1700010H22RIK	NA	0	0	0	0	0	0	0	0	0	0	0	0	0	0	0	0	0
1700010I02RIK	NA	0	0	0	0	0	0	0	0	0	0	0	0	0	0	0	0	0
1700010I14RIK	NA	96	114	80	98	117	90	91	110	121	76	83	98	95	100	86	63	91
1700010J16RIK	NA	0	0	0	0	0	0	0	0	0	0	0	0	0	0	0	0	0
1700010K23RIK	NA	0	0	0	0	0	0	0	0	0	0	0	0	0	0	0	0	0
1700010K24RIK	NA	0	1	3	0	0	3	0	0	1	0	2	0	0	0	2	0	0
1700010L04RIK	NA	0	0	0	0	0	0	0	0	0	0	0	0	0	0	0	0	0
1700010N08RIK	NA	0	0	0	0	0	0	0	0	0	0	0	0	0	0	0	0	0
1700011B04RIK	NA	0	0	0	0	0	0	0	0	0	0	0	0	0	0	0	0	0
1700011C11RIK	NA	2	0	1	1	3	0	0	1	2	0	0	0	0	2	1	0	0
1700011D18RIK	NA	0	2	0	0	0	0	0	0	1	2	1	0	1	0	1	0	2
1700011L03RIK	NA	0	0	0	0	0	0	0	0	0	0	0	0	0	0	0	0	0
1700011L22RIK	NA	2	0	1	0	0	0	1	1	0	1	1	0	2	1	0	0	1
1700011M02RIK	NA	0	0	0	0	0	0	0	0	0	0	0	0	0	0	0	0	0
1700012A03RIK	NA	0	0	0	0	0	0	0	0	0	0	0	0	0	0	0	0	0
1700012B07RIK	NA	0	0	0	0	0	0	0	0	0	1	2	0	1	0	0	0	0
1700012B09RIK	NA	0	0	0	0	0	0	0	0	0	0	0	0	0	0	0	0	0
1700012C08RIK	NA	0	0	0	0	0	0	0	0	0	0	0	0	0	0	0	0	0
1700012C14RIK	NA	0	0	0	0	0	0	0	0	0	0	0	0	0	0	0	0	0
1700012D14RIK	NA	17	28	17	35	18	27	25	19	20	22	28	16	25	14	11	22	25
1700012D16RIK	NA	0	0	0	0	0	0	0	0	0	0	0	0	0	0	0	0	0
1700012E03RIK	NA	0	0	0	0	0	0	0	0	0	0	0	0	0	0	0	0	0
1700012I11RIK	NA	0	0	0	0	0	0	0	0	0	0	0	0	0	0	0	0	0
1700012J15RIK	NA	0	0	0	0	0	0	0	0	0	0	0	0	0	0	0	0	0
1700012J22RIK	NA	0	0	0	0	0	0	0	0	0	0	0	0	0	0	0	0	0
1700012P22RIK	NA	0	0	0	0	0	0	0	0	0	0	0	0	0	0	0	0	0
1700013A02RIK	NA	0	0	0	0	0	0	0	0	0	0	0	0	0	0	0	0	0
1700013D24RIK	NA	0	0	0	0	0	0	0	0	0	0	0	0	0	0	0	0	0
1700013F07RIK	NA	0	4	1	0	0	1	0	1	3	0	0	0	0	1	0	0	2
1700013G24RIK	NA	0	0	0	2	0	0	3	0	2	0	0	1	1	0	1	0	1
1700013H16RIK	NA	0	0	0	0	0	0	0	0	0	0	0	0	0	0	0	0	0
1700013M08RIK	NA	0	0	0	0	0	0	0	0	0	0	0	0	0	0	0	0	0
1700013N06RIK	NA	0	0	0	0	0	0	0	0	0	0	0	0	0	0	0	0	0
1700014D04RIK	NA	4	1	0	0	0	0	0	0	0	0	1	0	0	0	0	1	0
1700014F14RIK	NA	0	0	0	0	0	0	0	0	0	0	0	0	0	0	0	0	0
1700014L14RIK	NA	0	0	0	0	0	0	0	0	0	0	0	0	0	0	0	0	0
1700015C15RIK	NA	0	0	0	0	0	0	0	0	0	0	0	0	0	0	0	0	0
1700015C17RIK	NA	0	0	0	1	0	0	0	0	0	0	0	0	0	0	0	0	0
1700015F17RIK	NA	0	0	0	0	2	0	0	0	0	0	0	0	0	0	0	0	0
1700015G11RIK	NA	0	0	0	0	0	0	0	0	0	0	0	0	0	0	0	0	0
1700015H07RIK	NA	0	0	0	0	0	0	0	0	0	0	0	0	0	0	0	0	0
1700015I17RIK	NA	0	0	0	0	0	0	0	0	0	0	0	0	0	0	0	0	0
1700015O11RIK	NA	0	0	1	0	2	0	0	2	0	1	4	0	0	0	0	3	1
1700016A09RIK	NA	1	10	2	1	2	4	3	1	6	2	5	1	2	1	8	1	3
1700016B01RIK	NA	0	0	0	0	0	0	0	0	0	0	0	0	0	0	0	0	0
1700016B15RIK	NA	0	0	0	0	0	0	0	0	0	0	0	0	0	0	1	0	0
1700016C15RIK	NA	4	3	2	0	33	11	7	4	13	4	13	5	3	8	3	10	2
1700016D06RIK	NA	0	0	0	0	2	0	0	0	4	0	0	0	0	0	0	0	0
1700016D08RIK	NA	0	0	0	0	0	0	1	1	0	0	0	0	0	1	0	0	0
1700016F12RIK	NA	1	0	0	0	0	1	0	0	0	0	0	0	0	0	0	0	0
1700016G22RIK	NA	0	0	3	3	5	3	1	0	0	3	3	2	0	0	0	2	1
1700016H03RIK	NA	0	0	0	0	0	0	0	0	0	0	0	0	0	0	0	0	0
1700016H13RIK	NA	9	18	9	16	15	9	14	19	5	9	6	8	10	11	6	10	20
1700016J18RIK	NA	0	0	0	0	0	0	0	0	0	0	0	0	0	0	0	0	0
1700016K05RIK	NA	0	0	0	0	0	0	0	0	0	0	0	0	0	0	0	0	0
1700016K19RIK	NA	37	29	29	45	38	18	43	68	26	18	31	48	42	44	20	45	57
1700016L21RIK	NA	0	0	0	0	0	0	0	0	0	0	0	0	0	0	0	0	0
1700016P03RIK	NA	1	1	1	1	0	4	1	4	0	0	3	0	1	0	0	4	1
1700016P04RIK	NA	0	0	0	0	0	0	0	0	0	0	0	0	0	0	0	0	0
1700017B05RIK	NA	269	283	296	355	235	402	293	132	413	693	426	529	487	281	641	248	279
1700017D01RIK	NA	0	0	1	0	0	0	2	0	0	0	1	0	0	2	0	1	0
1700017G19RIK	NA	0	0	0	0	0	0	0	0	0	0	0	0	0	0	0	0	0
1700017I07RIK	NA	0	0	0	0	0	0	0	0	0	0	0	0	0	0	0	0	0
1700017J07RIK	NA	0	0	0	0	0	0	0	0	0	0	0	0	0	0	0	0	0
1700017L05RIK	NA	0	0	0	0	0	0	0	0	0	0	0	0	0	0	0	0	0
1700017M07RIK	NA	0	0	0	0	0	0	0	0	0	0	0	0	0	0	0	0	0
1700017N19RIK	NA	0	0	0	0	0	0	0	0	0	0	0	0	0	0	0	0	0
1700018A04RIK	NA	0	1	0	0	2	0	0	0	0	0	0	1	0	0	2	0	0
1700018A14RIK	NA	1	1	4	3	3	4	1	1	3	1	4	0	1	1	2	2	5
1700018A23RIK	NA	0	2	3	1	3	3	2	3	2	0	3	1	3	8	2	2	5
1700018B08RIK	NA	0	0	0	0	0	0	0	0	0	0	0	0	1	0	0	1	0
1700018B24RIK	NA	0	0	0	0	0	0	0	1	0	0	0	0	0	0	0	0	0
1700018F24RIK	NA	0	0	0	0	0	0	0	0	0	0	0	0	0	0	0	0	0
1700018G05RIK	NA	0	0	0	0	0	0	0	0	0	0	0	0	0	0	0	0	0
1700018L02RIK	NA	5	22	11	4	13	18	10	12	12	14	12	10	13	17	10	3	14
1700018M17RIK	NA	1	2	2	2	0	0	2	3	3	4	6	0	0	1	2	1	3
1700018P08RIK	NA	0	0	0	0	0	0	0	0	0	0	0	0	0	0	0	0	0
1700019A02RIK	NA	0	1	0	0	0	0	0	0	1	0	0	0	0	0	0	1	0
1700019A23RIK	NA	0	0	0	0	0	0	0	0	0	0	0	0	0	0	0	0	0
1700019C18RIK	NA	0	0	0	0	0	0	1	0	0	0	0	0	0	0	0	0	0
1700019D03RIK	NA	177	177	396	276	220	188	198	117	246	249	233	219	142	175	198	274	152
1700019E08RIK	NA	0	0	0	0	0	0	0	0	0	0	0	0	0	0	0	0	0
1700019F05RIK	NA	0	0	0	0	0	0	0	0	0	0	0	0	0	0	0	0	0
1700019G24RIK	NA	0	0	0	0	0	0	0	0	0	0	0	0	0	0	0	0	0
1700019J19RIK	NA	0	0	0	0	0	0	0	0	0	0	0	0	0	0	0	0	0
1700019L13RIK	NA	0	0	0	0	0	0	0	1	0	0	0	0	0	0	0	0	0
1700019M22RIK	NA	0	0	0	0	0	0	0	0	0	0	0	0	0	0	0	0	0
1700019N19RIK	NA	0	0	0	0	0	0	0	0	0	0	0	0	0	0	0	0	0
1700019P21RIK	NA	0	0	0	0	0	0	0	0	0	0	0	0	0	0	0	0	0
1700020A23RIK	NA	0	0	0	0	0	0	0	0	0	0	0	0	0	0	0	0	0
1700020D05RIK	NA	1	0	2	0	0	2	2	0	0	0	3	1	1	0	0	0	3
1700020D12RIK	NA	0	0	0	0	0	0	0	0	0	0	0	0	0	0	0	0	0
1700020G03RIK	NA	0	0	1	1	0	0	0	0	1	1	0	0	0	0	0	0	0
1700020G17RIK	NA	0	0	0	0	0	0	0	0	0	0	0	0	0	0	0	0	0
1700020I14RIK	NA	3525	3986	4308	4360	4500	3360	4124	4167	3306	3774	3751	3445	3666	3602	2811	3462	3523
1700020L24RIK	NA	12	9	10	8	33	21	16	4	24	4	24	20	2	24	14	17	1
1700020M21RIK	NA	0	0	0	0	0	0	0	0	0	0	0	0	0	0	0	0	0
1700020N01RIK	NA	1	0	0	0	0	0	2	10	5	4	1	0	2	1	0	2	4
1700020N15RIK	NA	0	0	0	0	0	0	0	0	0	0	0	0	0	0	0	0	0
1700020N18RIK	NA	0	1	3	3	3	0	1	0	2	2	2	6	5	4	3	2	6
1700021A07RIK	NA	1	0	0	1	5	0	1	0	0	0	0	0	1	1	0	0	0
1700021F02RIK	NA	0	0	0	0	0	0	0	0	0	0	0	0	0	0	0	0	0
1700021F05RIK	NA	886	1097	900	818	1265	939	1093	1291	1131	690	857	1016	817	1136	799	1200	1285
1700021F07RIK	NA	0	0	0	0	0	0	0	0	0	0	0	0	0	0	0	0	0
1700021F13RIK	NA	0	0	0	0	0	0	0	0	0	0	0	0	0	0	0	0	0
1700021G15RIK	NA	0	0	0	0	0	0	0	0	0	0	0	0	0	0	0	0	0
1700021J08RIK	NA	2	5	3	3	3	5	4	4	6	2	3	1	1	6	8	2	7
1700021L23RIK	NA	0	0	0	0	0	0	0	0	0	0	0	0	0	0	0	0	0
1700021N21RIK	NA	0	3	0	0	0	1	0	0	0	0	1	0	0	0	0	0	1
1700021P04RIK	NA	0	0	0	0	0	0	0	0	0	0	0	0	0	0	0	0	0
1700022A21RIK	NA	0	0	0	0	0	0	0	0	0	0	0	0	0	0	0	0	0
1700022A22RIK	NA	0	0	0	0	0	0	0	0	0	0	0	0	0	0	0	0	0
1700022E09RIK	NA	0	0	0	0	0	0	0	0	0	0	0	0	0	0	0	0	0
1700022H01RIK	NA	0	0	0	0	0	0	0	0	0	0	0	0	0	0	0	0	0
1700022H16RIK	NA	0	0	0	0	0	0	0	0	0	0	0	0	0	0	0	0	0
1700022I11RIK	NA	2	4	1	2	3	2	2	1	4	1	4	5	1	4	17	0	2
1700022N22RIK	NA	6	8	11	8	10	10	6	15	0	3	5	7	5	10	0	12	9
1700023C21RIK	NA	0	0	0	0	0	0	0	0	0	0	0	0	0	0	0	0	0
1700023F02RIK	NA	0	0	0	0	0	0	0	0	0	0	0	0	0	0	0	0	0
1700023F06RIK	NA	4	2	2	0	3	4	1	0	2	5	2	0	2	0	0	5	3
1700023G09RIK	NA	0	0	0	0	0	0	0	0	0	0	0	0	0	0	0	0	0
1700023H06RIK	NA	3	1	1	3	7	1	1	0	6	3	2	2	0	5	0	1	1
1700024B05RIK	NA	0	0	0	0	0	0	0	0	0	0	0	0	0	0	0	0	0
1700024B18RIK	NA	0	0	0	0	0	0	0	0	0	0	0	0	0	0	0	0	0
1700024G13RIK	NA	0	0	0	0	0	0	0	0	0	0	0	0	0	0	0	0	0
1700024I08RIK	NA	0	0	0	0	0	0	0	0	0	0	0	0	0	0	0	0	0
1700024J04RIK	NA	0	0	0	0	0	0	0	0	0	0	0	0	0	0	0	0	0
1700024P04RIK	NA	0	0	0	0	0	0	0	0	0	0	0	0	0	0	0	0	0
1700025A08RIK	NA	0	0	0	0	0	0	0	0	0	0	0	0	0	0	0	0	3
1700025B11RIK	NA	0	0	0	0	0	0	0	0	0	0	0	0	0	0	0	0	0
1700025C18RIK	NA	0	0	0	0	0	0	0	0	0	0	0	0	0	0	0	0	0
1700025D23RIK	NA	0	0	0	0	0	0	0	0	0	0	0	0	0	0	0	0	0
1700025F22RIK	NA	0	0	0	0	0	0	0	0	0	0	0	0	0	0	0	0	0
1700025F24RIK	NA	0	0	1	0	0	0	0	0	0	0	0	0	0	0	0	0	0
1700025G04RIK	NA	748	722	783	802	856	762	736	991	704	786	756	769	556	872	688	761	784
1700025H01RIK	NA	0	0	0	2	0	0	0	0	0	0	0	0	0	0	0	0	0
1700025J12RIK	NA	0	0	0	0	0	0	0	0	0	0	0	0	0	0	0	0	0
1700025K04RIK	NA	0	0	0	0	0	0	0	0	0	0	0	0	0	0	0	0	0
1700025K24RIK	NA	0	0	0	0	0	0	0	0	0	0	0	0	0	0	0	0	0
1700025L06RIK	NA	0	0	0	0	0	0	0	0	0	0	0	0	0	0	0	0	0
1700025M24RIK	NA	0	0	0	0	0	0	0	0	0	0	0	0	0	0	0	0	0
1700025N21RIK	NA	0	0	0	0	0	0	0	0	0	0	0	0	0	0	0	0	0
1700025N23RIK	NA	4	2	3	2	0	4	2	0	3	4	3	3	0	0	3	1	0
1700025O08RIK	NA	0	0	0	0	0	0	0	0	0	0	0	0	0	0	0	0	0
1700026D11RIK	NA	0	0	0	0	0	0	0	1	0	0	0	0	0	2	1	0	0
1700026F02RIK	NA	0	0	0	0	0	0	0	0	0	0	0	0	0	0	0	0	0
1700026J12RIK	NA	0	0	0	0	0	0	0	0	0	0	0	0	0	0	0	0	0
1700026J14RIK	NA	0	1	0	0	0	0	0	0	0	0	1	0	0	0	0	0	0
1700026N04RIK	NA	0	2	1	1	3	0	1	0	0	0	1	0	0	0	0	0	0
1700027A07RIK	NA	0	0	0	0	0	0	0	0	0	0	0	0	0	0	0	0	0
1700027A15RIK	NA	0	0	0	0	0	0	0	0	0	0	0	0	0	0	0	0	0
1700027F06RIK	NA	0	0	0	0	0	0	0	0	0	0	0	0	0	0	0	0	0
1700027F09RIK	NA	0	0	0	0	0	0	0	0	0	0	0	0	0	0	0	0	0
1700027H10RIK	NA	0	0	0	0	0	0	0	0	0	0	0	0	0	0	0	0	0
1700027I24RIK	NA	0	0	0	0	0	0	0	0	0	0	0	0	0	0	0	0	0
1700027J07RIK	NA	0	0	0	0	0	0	0	0	0	0	0	0	0	0	0	0	0
1700028B04RIK	NA	0	0	0	0	0	0	0	0	1	0	0	0	0	0	0	0	0
1700028D13RIK	NA	0	0	0	0	0	0	0	0	0	0	0	0	0	0	0	0	0
1700028E10RIK	NA	9	11	5	15	5	13	7	15	2	7	10	12	13	11	8	8	12
1700028I16RIK	NA	2	0	1	0	3	0	2	5	0	0	0	0	0	0	0	0	0
1700028J19RIK	NA	27	51	37	40	36	30	30	39	46	21	26	31	39	34	46	35	32
1700028K03RIK	NA	1	2	0	2	2	0	2	0	6	1	0	0	1	2	2	0	3
1700028M03RIK	NA	0	0	0	0	0	0	0	0	0	0	0	0	0	0	0	0	0
1700028N14RIK	NA	0	1	0	3	0	0	0	0	0	0	0	0	0	0	0	0	0
1700028P14RIK	NA	0	0	0	0	0	0	0	0	0	0	0	0	0	0	0	0	0
1700028P15RIK	NA	0	0	0	0	0	0	0	0	0	0	0	0	0	0	0	0	0
1700029B22RIK	NA	0	0	0	0	0	0	0	0	0	0	0	0	0	0	0	0	0
1700029B24RIK	NA	0	0	0	0	0	0	0	0	0	0	0	0	0	0	0	0	0
1700029E06RIK	NA	0	0	0	0	0	0	0	0	0	0	0	0	0	0	0	0	0
1700029F12RIK	NA	0	0	0	0	0	0	0	0	0	0	0	0	0	0	0	0	0
1700029H14RIK	NA	0	0	0	1	0	0	0	0	0	0	0	0	0	0	0	0	0
1700029I15RIK	NA	24	22	30	33	43	18	27	38	23	26	31	24	35	13	43	29	37
1700029J03RIK	NA	0	0	0	0	0	0	0	0	0	0	0	0	0	0	0	0	0
1700029J07RIK	NA	21	38	22	23	7	17	13	44	4	31	14	10	25	24	25	6	24
1700029M03RIK	NA	0	0	0	0	0	0	0	0	0	0	0	0	0	0	0	0	0
1700029M20RIK	NA	0	0	0	0	0	0	0	0	0	0	1	0	0	0	0	0	0
1700029N11RIK	NA	0	0	0	0	0	0	0	0	0	0	0	0	0	0	0	0	0
1700029P11RIK	NA	0	0	0	0	0	0	0	0	0	0	0	0	0	0	0	0	0
1700030A11RIK	NA	0	0	0	2	0	2	0	2	1	0	2	1	0	0	1	1	1
1700030C10RIK	NA	16	23	18	39	25	24	7	4	33	23	12	30	10	14	8	10	19
1700030C12RIK	NA	3	3	3	1	3	2	6	8	4	6	3	1	1	5	5	2	2
1700030C14RIK	NA	2	0	0	0	0	0	0	0	0	0	0	0	0	0	0	0	0
1700030E10RIK	NA	0	0	0	0	0	0	0	0	0	0	0	0	0	0	0	0	0
1700030F04RIK	NA	0	0	0	0	0	0	0	0	0	0	0	0	0	0	0	0	0
1700030I03RIK	NA	0	0	0	0	0	0	0	0	0	0	0	0	0	0	0	0	0
1700030J22RIK	NA	29	35	50	35	21	25	29	32	45	46	38	48	63	29	46	33	51
1700030K09RIK	NA	136	133	96	128	132	119	140	196	105	128	131	136	133	134	164	128	167
1700030L20RIK	NA	0	0	0	0	0	0	0	0	0	0	0	0	0	0	0	0	0
1700030L22RIK	NA	0	0	0	0	0	0	0	0	0	0	0	0	0	0	0	0	0
1700030M09RIK	NA	0	0	0	0	0	0	0	0	0	0	0	0	0	0	0	0	0
1700030N03RIK	NA	0	0	0	0	0	0	0	0	0	0	0	0	0	0	0	0	0
1700030N18RIK	NA	0	0	0	0	0	0	0	0	0	0	0	0	0	0	0	0	0
1700030O20RIK	NA	0	0	0	0	0	0	0	0	0	0	0	0	0	0	0	0	0
1700031A10RIK	NA	0	0	1	0	0	1	0	0	2	0	0	0	0	1	0	0	0
1700031F05RIK	NA	0	0	0	0	0	0	0	0	0	0	0	0	0	0	0	0	0
1700031F10RIK	NA	0	0	0	0	0	0	0	0	0	0	0	0	0	0	0	0	0
1700031L13RIK	NA	0	0	0	0	0	0	0	0	0	0	0	0	0	0	0	0	0
1700031M16RIK	NA	0	0	0	0	0	0	0	0	0	0	0	0	0	0	0	0	0
1700031P21RIK	NA	0	0	0	0	2	0	0	0	0	0	1	0	4	0	0	0	0
1700034B16RIK	NA	0	0	0	0	0	0	0	0	0	0	0	0	0	0	0	0	0
1700034E13RIK	NA	0	0	0	0	0	0	0	0	0	0	0	0	0	0	0	0	0
1700034G24RIK	NA	0	0	0	0	0	0	0	0	0	0	0	0	0	0	0	0	0
1700034H15RIK	NA	14	16	30	33	8	43	83	16	19	92	25	31	28	16	34	12	50
1700034I23RIK	NA	0	0	0	0	0	0	0	0	0	0	0	0	0	0	0	0	0
1700034J04RIK	NA	0	0	0	0	0	0	0	0	0	0	0	0	0	0	0	0	0
1700034J05RIK	NA	0	0	0	0	0	0	0	0	0	0	0	0	0	0	0	0	0
1700034K08RIK	NA	0	0	0	0	0	0	0	0	0	0	0	0	0	0	0	0	0
1700034P13RIK	NA	9	10	5	4	3	2	6	18	12	6	15	5	4	11	5	12	4
1700036A12RIK	NA	0	0	0	0	0	0	0	0	0	0	0	0	0	0	0	0	0
1700036G14RIK	NA	0	0	0	0	0	0	0	0	0	0	0	0	0	0	0	0	0
1700036O09RIK	NA	0	0	0	0	0	0	0	0	0	0	0	0	0	0	0	0	0
1700037C06RIK	NA	0	0	0	0	0	0	0	0	0	0	0	0	0	0	0	0	0
1700037C18RIK	NA	96	98	90	81	161	92	117	144	103	129	90	114	87	148	83	116	167
1700037F03RIK	NA	1	0	0	1	2	1	0	1	0	0	0	0	0	0	0	2	0
1700037F24RIK	NA	0	0	0	0	0	0	0	0	0	0	0	0	0	0	0	0	0
1700037H04RIK	NA	463	444	435	474	526	418	526	505	498	388	414	425	602	595	752	484	572
1700039E22RIK	NA	0	0	0	0	0	0	0	0	0	0	0	0	0	0	0	0	0
1700039I01RIK	NA	0	0	0	0	0	0	0	0	0	0	0	0	0	0	0	0	0
1700039M10RIK	NA	0	0	0	1	0	0	0	0	0	0	0	0	0	1	0	0	0
1700039M15RIK	NA	0	0	0	0	0	0	0	0	0	0	0	0	0	0	0	0	0
1700040D17RIK	NA	0	0	4	0	0	1	3	1	3	0	1	0	3	4	3	0	0
1700040E09RIK	NA	0	0	0	0	0	0	0	0	0	0	0	0	0	0	0	0	0
1700040F15RIK	NA	0	0	0	0	0	0	0	0	0	0	0	0	0	0	0	0	0
1700040F17RIK	NA	0	0	0	0	0	0	0	0	0	0	0	0	0	0	0	0	0
1700040K01RIK	NA	0	0	0	0	0	0	0	0	0	0	0	0	0	0	0	0	0
1700040L08RIK	NA	1	9	6	7	16	6	13	14	15	2	9	6	5	23	8	2	21
1700041B01RIK	NA	2	0	2	0	0	3	0	0	0	1	1	0	4	0	1	1	0
1700041C23RIK	NA	0	0	0	0	0	0	0	0	0	0	0	0	0	0	0	0	0
1700041G16RIK	NA	3	1	2	1	2	6	3	1	0	6	3	0	5	2	5	2	0
1700041I07RIK	NA	0	0	0	0	0	0	0	0	0	0	0	0	0	0	0	0	0
1700041M05RIK	NA	0	0	0	0	0	0	0	0	0	0	0	0	0	0	0	0	0
1700041M19RIK	NA	0	0	0	0	0	0	0	0	0	0	0	0	0	0	1	0	0
1700042D02RIK	NA	0	0	0	0	0	0	0	0	0	0	0	0	0	0	0	0	0
1700042G07RIK	NA	1	0	1	0	0	0	0	0	0	2	0	0	0	0	0	0	0
1700042G15RIK	NA	1	0	0	1	0	1	0	0	0	0	1	0	0	4	1	0	0
1700042O05RIK	NA	0	0	0	0	0	0	0	0	0	0	0	0	0	0	0	0	0
1700042O10RIK	NA	0	0	1	0	0	0	1	0	0	0	0	0	3	0	0	1	0
1700044C05RIK	NA	0	0	0	0	0	0	0	0	0	0	0	0	0	0	0	0	0
1700044K03RIK	NA	0	0	0	0	0	0	0	0	0	0	0	0	0	0	0	0	0
1700045H11RIK	NA	0	0	0	0	0	0	0	0	0	0	0	0	0	0	0	0	0
1700045I11RIK	NA	0	0	0	0	0	0	0	0	0	0	0	0	0	0	0	0	0
1700046C09RIK	NA	0	0	0	0	0	0	0	0	0	0	0	0	0	0	0	0	0
1700047A11RIK	NA	0	0	0	0	0	0	0	0	0	0	0	0	0	0	0	0	0
1700047E10RIK	NA	0	0	0	0	0	0	0	0	0	0	0	0	0	0	0	0	0
1700047F07RIK	NA	0	0	0	0	0	0	0	0	0	0	0	0	0	0	0	0	0
1700047G03RIK	NA	0	0	0	0	0	0	0	0	0	0	0	0	0	0	0	0	0
1700047G07RIK	NA	0	0	0	0	0	0	0	0	0	0	0	0	0	0	0	0	0
1700047I17RIK2	NA	5	12	7	6	3	17	6	9	9	5	10	7	11	7	5	7	7
1700047K16RIK	NA	0	0	0	1	0	2	1	4	4	0	0	0	5	2	0	0	2
1700047L14RIK	NA	0	0	0	1	0	1	0	1	0	0	0	0	0	0	0	0	0
1700047M11RIK	NA	0	0	0	0	0	0	0	0	0	0	0	0	0	0	0	0	0
1700047N06RIK	NA	0	0	0	0	0	0	0	0	0	0	0	0	0	0	0	0	0
1700047O18RIK	NA	0	0	0	0	0	0	0	0	0	0	0	0	0	0	0	0	0
1700048F04RIK	NA	0	0	0	0	0	0	0	0	0	0	0	0	0	0	0	0	0
1700048M11RIK	NA	0	0	0	0	0	0	0	0	0	0	0	0	0	0	0	0	0
1700048O20RIK	NA	0	0	1	2	0	0	0	0	0	0	1	1	0	0	0	0	0
1700048P04RIK	NA	0	0	0	0	0	0	0	0	0	0	0	0	0	0	0	0	0
1700049E15RIK	NA	0	0	0	0	0	0	0	0	0	0	0	0	0	0	0	0	0
1700049E17RIK1	NA	0	0	0	0	0	0	0	0	0	0	0	0	0	0	0	0	0
1700049E17RIK2	NA	0	0	0	0	0	0	0	0	0	0	0	0	0	0	0	0	0
1700049E22RIK	NA	0	0	0	0	0	0	0	0	0	0	0	0	0	0	0	0	0
1700049J03RIK	NA	0	0	0	0	0	1	0	0	0	0	0	0	0	0	0	0	0
1700049L16RIK	NA	0	0	0	0	0	0	0	0	0	0	0	0	0	0	0	0	0
1700051A21RIK	NA	0	0	0	0	0	0	0	0	0	0	0	0	0	0	0	0	0
1700051K13RIK	NA	0	0	0	0	0	0	0	0	0	0	0	0	0	0	0	0	0
1700051O22RIK	NA	0	5	0	0	0	1	0	1	0	0	0	0	0	1	1	3	3
1700052H01RIK	NA	0	1	0	0	0	0	0	0	0	0	0	0	0	0	0	0	0
1700052I22RIK	NA	0	0	0	0	0	0	0	0	0	0	0	0	0	0	0	0	0
1700052K11RIK	NA	82	99	91	103	138	103	129	105	124	121	111	114	80	130	121	120	106
1700054A03RIK	NA	1	3	1	1	5	0	0	0	0	3	0	0	0	1	0	0	1
1700054K02RIK	NA	0	0	0	0	0	0	0	0	0	0	0	0	0	0	0	0	0
1700054K19RIK	NA	0	0	0	0	0	0	0	0	0	0	0	0	0	0	0	0	0
1700054M17RIK	NA	0	0	0	0	0	0	0	0	0	0	0	0	0	0	0	0	0
1700054O05RIK	NA	0	0	0	0	0	0	0	0	0	0	0	0	0	0	0	0	0
1700054O19RIK	NA	0	0	0	0	0	0	0	0	0	0	0	0	0	0	0	0	0
1700055C04RIK	NA	0	0	0	0	0	0	0	0	0	0	0	0	0	0	0	0	0
1700055D18RIK	NA	5	11	8	7	5	7	13	1	9	5	8	1	15	8	4	2	5
1700056E22RIK	NA	24	12	9	11	12	13	12	15	5	18	14	12	10	17	7	7	12
1700056N10RIK	NA	7	3	9	9	0	10	10	5	5	10	13	5	5	4	9	8	2
1700057G04RIK	NA	3	6	1	0	0	1	1	0	0	2	2	1	3	0	0	4	2
1700057H15RIK	NA	0	0	0	0	0	0	0	0	0	0	0	0	0	0	0	0	0
1700057H21RIK	NA	0	0	0	0	0	0	0	0	0	0	0	0	0	0	0	0	0
1700058P15RIK	NA	0	0	0	0	0	0	0	0	0	0	0	0	1	0	0	0	0
1700060C16RIK	NA	0	0	0	0	0	0	0	0	0	0	0	0	0	0	0	0	0
1700060C20RIK	NA	0	0	0	0	0	0	0	0	0	2	0	0	0	0	0	0	0
1700060J05RIK	NA	0	3	8	2	0	0	2	12	5	3	5	1	1	2	12	4	2
1700060O08RIK	NA	0	0	0	0	0	0	0	0	0	0	0	0	0	0	0	0	0
1700061E17RIK	NA	0	0	0	0	0	0	0	0	0	0	0	0	0	0	0	0	0
1700061E18RIK	NA	0	0	0	0	0	0	0	0	0	0	0	0	0	0	0	0	0
1700061F12RIK	NA	0	0	0	0	0	0	0	0	0	0	0	0	0	0	0	0	0
1700061G19RIK	NA	0	0	4	0	2	0	2	0	4	0	5	0	0	0	0	0	0
1700061H18RIK	NA	1	3	3	3	5	0	2	5	5	0	4	0	2	4	2	2	4
1700061I17RIK	NA	0	0	1	0	0	1	0	0	0	1	0	0	0	0	0	0	0
1700061J23RIK	NA	0	0	0	0	0	0	0	0	0	0	0	0	0	0	0	0	0
1700061N14RIK	NA	0	0	0	0	0	0	0	0	0	0	0	0	0	0	0	0	0
1700062C10RIK	NA	0	0	0	0	0	0	0	0	0	0	0	0	0	0	0	0	0
1700063A18RIK	NA	0	0	0	0	0	0	0	0	0	0	0	0	0	0	0	0	0
1700063D05RIK	NA	0	0	0	0	0	0	0	0	0	0	0	0	0	0	0	1	0
1700063H04RIK	NA	0	0	0	0	0	0	0	0	0	0	0	0	0	0	0	0	0
1700063H06RIK	NA	0	0	0	0	0	0	0	0	0	0	0	0	0	0	0	0	0
1700063I16RIK	NA	0	0	0	0	0	0	0	0	0	0	0	0	0	0	0	0	0
1700063K16RIK	NA	0	0	0	0	0	0	0	0	0	0	0	0	0	0	0	0	0
1700063O14RIK	NA	0	0	0	0	0	0	0	0	0	0	0	0	0	0	0	0	0
1700064H15RIK	NA	4	4	4	3	31	1	4	7	6	4	3	2	3	10	5	7	11
1700064J06RIK	NA	0	0	0	0	0	0	0	0	0	0	0	0	0	0	0	0	0
1700064M15RIK	NA	0	0	0	0	0	0	0	0	0	0	0	0	0	0	0	0	0
1700065D16RIK	NA	1	0	0	1	0	1	0	0	0	3	0	1	0	0	0	4	0
1700065I16RIK	NA	0	0	0	2	3	3	2	0	0	1	0	1	0	0	0	0	0
1700065J11RIK	NA	0	0	0	0	0	0	0	0	0	0	0	0	0	0	0	0	0
1700065J18RIK	NA	0	0	0	0	0	0	0	0	0	0	0	0	0	0	0	0	0
1700065L07RIK	NA	0	0	0	0	0	0	0	0	0	0	0	0	0	0	0	0	0
1700065O20RIK	NA	0	0	0	0	0	0	0	0	0	0	1	0	0	0	0	0	0
1700066B17RIK	NA	0	0	0	0	0	0	0	0	0	0	0	0	0	0	0	0	0
1700066B19RIK	NA	410	330	605	572	814	522	492	201	744	817	469	618	351	632	533	662	508
1700066C05RIK	NA	0	0	0	0	0	0	0	0	0	0	0	0	0	0	0	0	0
1700066J03RIK	NA	0	0	0	0	0	0	0	0	0	0	0	0	0	0	0	0	0
1700066M21RIK	NA	231	170	253	209	344	145	241	201	307	157	195	219	179	283	185	268	201
1700066N21RIK	NA	0	0	0	0	0	0	0	0	0	0	0	0	0	0	0	0	0
1700066O22RIK	NA	0	0	0	0	0	0	0	0	0	1	0	0	0	0	0	0	0
1700067G17RIK	NA	1	0	1	0	0	0	1	2	1	1	1	0	2	2	0	2	2
1700067K01RIK	NA	1	2	7	9	7	10	2	1	1	2	10	5	2	1	5	6	4
1700067P10RIK	NA	0	0	0	0	0	0	0	0	0	0	0	0	0	0	0	0	0
1700069B07RIK	NA	0	1	2	0	0	0	0	0	2	2	0	0	0	1	0	0	0
1700069L16RIK	NA	0	0	0	0	0	0	0	0	0	0	0	0	0	0	0	0	0
1700069P05RIK	NA	0	0	0	0	0	0	0	0	0	0	0	0	0	0	0	0	0
1700071G01RIK	NA	0	0	0	0	0	0	0	0	0	0	0	0	0	0	0	0	0
1700071K01RIK	NA	0	0	0	0	0	0	0	0	0	0	0	0	0	0	0	0	0
1700071M16RIK	NA	0	0	0	0	0	0	0	0	0	0	0	0	0	0	0	0	0
1700072B07RIK	NA	0	0	0	0	0	0	0	0	0	0	0	0	0	0	0	0	0
1700072G22RIK	NA	0	1	1	0	0	2	0	0	0	1	3	1	0	0	2	2	0
1700072O05RIK	NA	0	0	0	0	0	0	0	0	0	0	0	0	0	0	0	0	0
1700073E17RIK	NA	89	78	65	62	262	50	81	68	88	99	47	67	53	146	72	130	121
1700074A21RIK	NA	0	1	0	0	0	0	0	0	0	0	0	0	0	0	0	0	0
1700074H08RIK	NA	0	0	0	0	0	0	0	0	0	0	0	0	0	0	0	0	0
1700074P13RIK	NA	0	0	0	0	0	0	0	0	0	0	0	0	0	0	0	0	0
1700080E11RIK	NA	0	0	0	0	0	0	0	0	0	0	0	0	0	0	0	0	0
1700080G11RIK	NA	0	0	0	0	0	0	0	0	0	0	0	0	0	0	0	0	0
1700080N15RIK	NA	0	0	0	0	0	0	0	0	0	0	0	0	0	0	0	0	0
1700080O16RIK	NA	0	0	0	0	0	1	0	0	0	0	0	0	0	0	0	0	0
1700081B01RIK	NA	0	0	0	0	0	0	0	0	0	0	0	0	0	0	0	0	0
1700081H04RIK	NA	3	0	0	0	0	0	0	0	0	0	0	0	0	1	0	0	0
1700081N11RIK	NA	1	1	0	1	0	1	0	0	0	1	1	0	1	0	0	0	1
1700082M22RIK	NA	0	0	1	1	7	0	3	0	0	2	0	0	0	1	0	1	1
1700083H02RIK	NA	0	0	0	0	0	0	0	0	0	0	0	0	0	0	0	0	0
1700084C06RIK	NA	1	5	7	6	5	8	4	3	5	7	7	6	8	7	12	2	7
1700084D21RIK	NA	0	0	0	0	0	0	0	0	0	0	0	0	0	0	0	0	0
1700084E18RIK	NA	7	1	4	3	5	5	3	8	4	3	4	5	10	10	10	5	8
1700084F23RIK	NA	0	0	0	0	0	0	0	0	0	0	0	0	0	0	0	0	0
1700084J12RIK	NA	2	2	0	2	0	0	1	1	1	0	1	0	0	0	1	3	1
1700084M14RIK	NA	0	0	0	0	0	0	0	0	0	0	0	0	0	0	0	0	0
1700085C21RIK	NA	0	0	0	0	0	0	0	0	0	0	0	0	0	0	0	0	0
1700085D07RIK	NA	0	0	0	0	0	0	0	0	0	0	0	0	0	0	0	0	0
1700086D15RIK	NA	0	0	0	0	0	0	0	0	0	0	0	0	0	0	0	0	0
1700086L19RIK	NA	7	11	13	11	13	6	5	3	8	9	15	3	1	6	15	11	11
1700086O06RIK	NA	56	60	55	80	100	52	53	46	66	71	53	79	45	100	37	73	78
1700086P04RIK	NA	3	1	1	4	0	2	1	0	0	3	2	2	4	2	2	5	0
1700087M22RIK	NA	0	0	0	0	0	0	0	0	0	0	0	0	0	0	0	0	0
1700088E04RIK	NA	29	34	30	44	41	33	40	56	27	37	27	31	26	50	34	29	46
1700091H14RIK	NA	0	0	0	0	0	0	0	0	0	0	0	0	0	0	0	0	0
1700092C02RIK	NA	0	0	0	0	0	0	0	0	0	0	0	0	0	0	0	0	0
1700092C10RIK	NA	0	0	0	0	0	0	0	0	0	0	0	0	0	0	0	0	0
1700092C17RIK	NA	0	0	0	0	0	0	0	0	0	0	0	0	0	0	0	0	0
1700092E16RIK	NA	0	0	0	0	0	0	0	0	0	0	0	0	0	0	0	0	0
1700092E19RIK	NA	0	0	0	0	0	0	0	0	0	0	0	0	0	0	0	0	0
1700092K14RIK	NA	0	0	0	0	0	0	0	0	0	0	0	0	0	0	0	0	0
1700092M07RIK	NA	3	1	1	1	2	0	0	0	0	2	0	1	2	0	1	0	0
1700093K21RIK	NA	0	0	0	0	0	0	0	0	0	1	0	0	0	0	0	0	0
1700094J05RIK	NA	0	1	2	1	0	1	0	0	1	0	3	0	2	0	1	0	3
1700094M23RIK	NA	0	0	0	0	0	0	0	0	0	0	0	0	0	0	0	0	0
1700094M24RIK	NA	0	0	0	1	0	0	0	0	0	0	0	0	0	0	0	0	0
1700095A13RIK	NA	0	0	0	0	0	0	0	0	0	0	0	0	0	0	0	0	0
1700095A21RIK	NA	0	0	0	0	0	0	0	0	0	0	0	0	0	0	0	0	0
1700095B10RIK	NA	0	0	0	0	0	0	0	0	0	0	0	0	0	0	0	0	0
1700095J03RIK	NA	0	0	0	0	0	0	0	0	0	1	0	0	0	0	0	0	0
1700095J07RIK	NA	0	0	0	0	0	0	0	0	0	0	0	0	0	0	0	0	0
1700095J12RIK	NA	0	0	0	0	0	0	0	0	0	0	0	0	0	0	0	0	0
1700095K22RIK	NA	0	0	0	0	0	0	0	0	0	0	0	0	0	0	0	0	0
1700096J18RIK	NA	0	0	0	0	0	0	0	0	0	0	0	0	0	0	0	0	0
1700096K18RIK	NA	102	107	70	94	146	98	103	133	108	93	72	104	54	79	70	99	127
1700097M23RIK	NA	0	0	0	0	0	0	0	0	0	0	0	0	0	0	0	0	0
1700097N02RIK	NA	47	28	37	43	115	51	19	21	64	43	34	49	32	53	34	73	53
1700099I09RIK	NA	0	0	0	0	0	0	0	0	2	0	0	0	0	0	0	0	0
1700100I10RIK	NA	0	0	0	0	0	0	0	0	0	0	0	0	0	0	0	0	0
1700100L14RIK	NA	0	0	0	0	0	0	0	0	0	0	0	0	0	0	0	0	0
1700101I11RIK	NA	2	1	2	0	3	2	3	7	7	2	4	3	3	2	2	1	2
1700101I19RIK	NA	0	0	0	0	0	0	0	0	0	0	0	0	0	0	0	0	0
1700101O22RIK	NA	0	0	0	0	0	0	0	0	0	0	0	0	0	0	0	0	0
1700102F20RIK	NA	0	0	0	0	0	0	0	0	0	0	0	0	0	0	0	0	0
1700102P08RIK	NA	13	12	13	8	7	8	7	13	5	7	9	13	14	16	15	17	18
1700104B16RIK	NA	1	0	0	0	0	2	0	0	0	0	0	1	0	0	0	0	0
1700104L18RIK	NA	0	0	0	0	0	0	0	0	0	0	0	0	0	0	0	0	0
1700105G05RIK	NA	0	0	0	0	0	0	0	0	0	0	0	0	0	0	0	0	0
1700105P06RIK	NA	0	2	2	0	2	2	3	0	0	1	4	0	0	1	1	2	4
1700108F19RIK	NA	4	16	3	7	23	10	26	11	8	11	1	8	1	7	2	7	13
1700108J01RIK	NA	0	0	0	0	0	0	0	0	0	0	0	0	0	0	0	0	0
1700108N06RIK	NA	0	0	0	0	0	0	0	0	0	0	0	0	0	0	0	0	0
1700108N11RIK	NA	9	3	24	9	8	8	6	11	4	4	13	5	8	4	10	6	16
1700109G14RIK	NA	0	1	0	0	0	0	0	0	0	0	0	0	0	1	0	0	1
1700109G15RIK	NA	0	0	0	0	0	0	0	0	0	0	0	0	0	0	0	0	0
1700109H08RIK	NA	18	26	21	33	8	16	21	23	33	32	22	17	19	10	5	2	12
1700109I08RIK	NA	0	0	0	0	0	0	0	0	0	0	0	0	0	0	0	0	0
1700109K24RIK	NA	0	0	0	0	0	0	0	0	0	0	2	0	0	0	0	0	0
1700110C19RIK	NA	0	0	0	0	0	0	0	0	0	0	0	0	0	0	0	0	0
1700110I01RIK	NA	0	0	0	0	0	0	0	0	0	0	0	0	0	0	0	0	0
1700110I07RIK	NA	0	0	0	0	0	0	0	0	0	0	0	0	0	0	0	0	0
1700110K17RIK	NA	14	33	20	32	7	7	15	9	2	16	10	8	16	7	9	9	22
1700111E14RIK	NA	0	0	0	0	0	0	0	0	0	0	0	0	0	0	0	0	0
1700111N16RIK	NA	0	0	0	0	5	0	0	0	0	0	0	0	0	0	0	0	0
1700112D23RIK	NA	1	2	0	0	2	1	0	2	2	0	0	0	0	0	1	0	2
1700112H15RIK	NA	0	0	0	0	0	0	0	0	0	0	0	0	0	0	0	0	0
1700112J05RIK	NA	0	0	0	0	0	0	0	0	0	0	0	0	0	0	0	0	0
1700112J16RIK	NA	5	5	3	11	12	2	5	4	10	7	3	2	0	5	2	6	4
1700112K13RIK	NA	0	0	0	0	0	0	0	0	0	0	0	0	0	0	0	0	0
1700112L15RIK	NA	0	0	0	0	0	0	0	0	0	0	0	0	0	0	0	0	0
1700112M02RIK	NA	0	0	0	0	0	0	0	0	0	0	0	0	0	0	0	0	0
1700113A16RIK	NA	40	65	39	43	43	39	48	59	56	29	29	41	42	48	45	54	72
1700113B09RIK	NA	0	0	0	0	0	0	0	0	0	0	0	0	0	0	0	0	0
1700113B19RIK	NA	0	0	0	0	0	0	0	0	0	0	0	0	0	0	0	0	0
1700113H08RIK	NA	0	0	0	0	0	0	0	0	0	0	0	0	0	0	0	0	0
1700116B05RIK	NA	0	0	0	0	0	0	0	0	0	0	0	0	0	0	0	0	0
1700119H24RIK	NA	9	4	4	2	8	10	0	2	13	4	10	12	1	13	2	10	4
1700119I11RIK	NA	0	0	0	0	0	0	0	0	0	0	0	0	0	0	0	0	0
1700120B22RIK	NA	1	2	2	0	0	2	7	0	1	3	2	0	2	2	0	2	2
1700120C14RIK	NA	4	7	6	2	15	5	3	4	6	5	5	5	7	7	2	4	7
1700120C18RIK	NA	0	0	0	0	0	0	0	0	0	0	0	0	0	0	0	0	0
1700120E14RIK	NA	0	0	0	0	0	0	0	0	0	0	0	0	0	0	0	0	0
1700120G07RIK	NA	0	0	0	0	0	0	0	0	0	0	0	0	0	0	0	0	0
1700120G11RIK	NA	0	0	0	0	0	0	0	0	0	0	0	0	0	0	0	0	0
1700120K04RIK	NA	1	2	0	2	0	0	1	0	2	1	1	1	2	2	3	1	1
1700120O09RIK	NA	0	0	0	0	0	0	0	0	0	0	0	0	0	0	0	0	0
1700121C08RIK	NA	0	0	0	0	0	0	0	0	0	0	0	0	0	0	0	0	0
1700121L03RIK	NA	0	0	0	0	0	0	0	0	0	0	0	0	0	0	0	0	0
1700121L16RIK	NA	0	0	0	0	0	0	0	0	0	0	0	0	0	0	0	0	0
1700121N20RIK	NA	0	0	0	0	0	0	0	0	0	0	0	0	0	0	0	0	0
1700122D07RIK	NA	0	0	0	0	0	0	0	0	0	0	0	0	0	0	0	0	0
1700122E12RIK	NA	0	1	1	0	3	2	7	1	1	0	2	0	0	1	2	2	1
1700122H20RIK	NA	0	0	0	0	0	0	0	0	0	0	0	0	0	0	0	0	0
1700122O11RIK	NA	0	0	0	0	0	0	0	0	0	0	0	0	0	0	0	0	1
1700123J17RIK	NA	0	0	0	0	0	0	0	0	0	0	0	0	0	0	0	0	0
1700123K08RIK	NA	0	0	0	0	0	0	0	0	0	0	0	0	0	0	0	0	0
1700123L14RIK	NA	0	0	0	0	0	0	0	0	0	0	0	0	0	0	0	0	0
1700123M08RIK	NA	21	18	11	11	16	6	15	11	8	13	18	14	13	11	23	24	20
1700123O12RIK	NA	0	0	0	0	0	0	0	0	0	0	0	0	0	0	0	0	0
1700123O20RIK	NA	905	782	913	679	2293	824	1072	944	1163	786	744	876	673	1335	856	1322	1131
1700123O21RIK	NA	0	0	0	0	0	0	0	0	0	0	0	0	0	0	0	0	0
1700124L16RIK	NA	5	5	1	6	0	7	2	7	3	4	3	3	3	1	12	1	4
1700124M09RIK	NA	0	0	0	0	0	0	0	0	0	0	0	0	0	0	0	0	0
1700125G02RIK	NA	0	0	0	0	0	0	0	0	0	0	0	0	0	0	0	0	0
1700125G22RIK	NA	1	0	0	0	0	1	1	0	0	0	0	0	0	0	0	0	1
1700125H03RIK	NA	0	0	0	0	0	0	0	0	0	0	0	0	0	0	0	0	0
1700125H20RIK	NA	0	0	0	1	0	0	0	0	0	0	0	0	0	0	0	0	0
1700126A01RIK	NA	0	0	0	0	0	0	0	0	0	0	0	0	0	0	0	0	0
1700126G02RIK	NA	0	0	0	0	0	0	0	0	0	0	0	0	0	0	0	0	0
1700126H18RIK	NA	0	0	0	0	0	0	0	0	0	0	0	0	0	0	0	0	0
1700127F24RIK	NA	0	0	0	0	0	0	0	0	0	0	0	0	0	0	0	0	0
1700128A07RIK	NA	0	0	0	0	0	0	0	0	0	0	0	0	0	0	0	0	0
1700128E19RIK	NA	0	0	0	0	0	0	0	0	0	0	0	0	0	0	0	0	0
1700128F08RIK	NA	0	0	0	0	0	0	0	0	0	0	0	0	0	0	0	0	0
1700128I11RIK	NA	0	0	0	0	0	0	0	0	0	0	0	0	0	0	0	0	0
1700129C05RIK	NA	0	0	0	0	0	0	0	0	0	0	0	0	0	0	0	0	0
1700129L04RIK	NA	0	0	0	0	0	0	0	0	0	0	0	0	0	0	0	0	0
1810006J02RIK	NA	15	10	5	7	18	13	5	7	4	4	11	5	6	20	7	13	10
1810007C17RIK	NA	0	0	0	0	0	0	0	0	0	0	0	0	0	0	0	0	0
1810007D17RIK	NA	0	0	0	0	0	0	0	0	0	0	0	0	0	0	0	0	0
1810008B01RIK	NA	0	4	1	1	3	4	1	2	2	1	4	1	0	2	0	1	3
1810008I18RIK	NA	19	50	57	33	39	40	37	22	50	112	35	48	18	60	21	36	33
1810009A15RIK	NA	2	7	5	7	2	1	2	3	4	0	5	7	2	1	9	5	8
1810009J06RIK	NA	0	0	0	0	0	0	0	0	0	0	0	0	0	0	0	0	0
1810010D01RIK	NA	20	100	55	79	38	16	44	36	51	48	22	28	16	47	37	36	46
1810010H24RIK	NA	22	42	18	31	23	19	21	36	30	21	23	27	18	20	13	19	33
1810010K12RIK	NA	0	0	0	0	0	0	0	0	0	0	0	0	0	0	0	0	0
1810012K08RIK	NA	3	6	2	2	5	4	5	3	3	5	2	3	2	2	4	2	4
1810012K16RIK	NA	2	6	0	3	0	1	2	1	0	1	1	5	5	1	1	3	1
1810013D15RIK	NA	1	1	1	0	5	0	1	0	0	2	1	2	0	0	0	0	1
1810013L24RIK	NA	1568	1063	1654	1627	1178	1248	1293	1587	1426	1184	1417	1268	1553	1181	1169	1196	1106
1810014B01RIK	NA	70	96	81	98	117	63	124	95	127	62	83	111	80	130	106	97	150
1810017P11RIK	NA	0	1	0	1	0	0	0	0	0	0	0	0	0	0	0	0	0
1810018F18RIK	NA	0	0	0	0	0	0	0	0	0	0	0	0	0	0	0	0	0
1810019D21RIK	NA	359	492	524	599	296	518	414	447	331	456	559	507	795	341	749	363	395
1810019N24RIK	NA	3	1	6	4	2	1	4	7	4	1	2	2	3	6	4	3	4
1810020O05RIK	NA	0	0	0	0	0	0	0	0	0	0	0	0	0	0	0	1	0
1810021B22RIK	NA	36	43	36	54	63	48	42	56	52	37	29	37	34	53	33	46	44
1810022K09RIK	NA	721	485	575	531	2089	378	544	515	737	462	428	545	384	829	338	748	699
1810024B03RIK	NA	36	35	20	33	58	29	39	57	41	25	18	43	11	37	23	33	69
1810026B05RIK	NA	840	441	525	497	994	473	621	798	521	408	526	440	471	626	407	672	625
1810028F09RIK	NA	0	0	0	0	0	0	0	0	0	3	0	1	1	0	0	2	0
1810030O07RIK	NA	603	566	644	705	553	580	648	652	550	524	568	647	777	538	737	659	682
1810032O08RIK	NA	213	194	140	152	234	176	172	207	160	162	158	184	158	222	139	193	271
1810034E14RIK	NA	153	146	137	115	173	126	116	273	128	76	127	128	180	189	119	180	190
1810037I17RIK	NA	1897	1899	1679	1482	5725	1573	2271	2630	2569	1823	1522	1851	998	3021	1078	2542	2835
1810041H14RIK	NA	15	5	3	6	44	20	14	9	17	5	16	9	2	14	2	12	11
1810043G02RIK	NA	146	181	110	151	163	116	140	175	173	122	120	126	171	157	138	151	163
1810044D09RIK	NA	46	56	44	46	49	29	60	54	42	27	21	36	28	43	30	39	89
1810046K07RIK	NA	17	34	9	13	35	16	13	13	21	5	6	9	13	18	15	10	15
1810049I09RIK	NA	0	0	0	0	0	0	0	0	0	0	0	0	0	0	0	0	0
1810049J17RIK	NA	5	13	4	7	15	5	12	13	6	5	11	9	4	11	5	13	12
1810053B23RIK	NA	2	0	0	0	3	0	0	0	0	0	0	0	0	0	0	0	0
1810055G02RIK	NA	277	394	415	505	324	307	389	232	550	451	331	379	400	396	464	374	324
1810058I24RIK	NA	467	507	427	422	574	456	524	582	428	524	459	469	580	550	609	533	514
1810059C17RIK	NA	0	1	0	1	2	0	1	0	0	1	0	0	0	1	0	0	0
1810059H22RIK	NA	61	88	66	56	87	46	66	52	56	51	50	48	64	58	60	54	80
1810062G17RIK	NA	12	23	19	14	20	10	12	10	8	27	8	23	10	20	7	8	8
1810062O18RIK	NA	16	29	19	19	28	18	24	36	8	11	15	9	26	30	17	19	28
1810063I02RIK	NA	26	28	14	16	81	14	29	42	24	29	20	29	8	40	9	36	46
1810064F22RIK	NA	5	3	1	2	5	2	2	1	0	3	5	6	6	0	1	0	1
1810065E05RIK	NA	31766	42400	39669	31428	149559	50227	68413	29131	63162	17890	37863	27036	29817	52485	28317	74355	50061
2010001A14RIK	NA	64	82	53	60	61	45	80	113	68	57	36	87	69	71	72	87	98
2010001K21RIK	NA	25	63	92	91	25	70	48	19	39	87	75	67	56	55	60	58	39
2010001M07RIK	NA	0	0	0	0	0	0	0	0	0	0	0	0	1	0	0	0	1
2010003K11RIK	NA	1457	592	728	897	1798	1325	1017	1310	1522	712	1282	1418	823	1683	895	1455	1184
2010005H15RIK	NA	10	9	5	1	26	4	6	12	8	5	12	10	4	10	6	22	8
2010007H06RIK	NA	26	45	40	44	18	46	31	15	12	27	39	38	35	29	35	13	21
2010008C14RIK	NA	37	14	38	29	7	34	12	19	31	20	32	24	39	18	37	18	18
2010009K17RIK	NA	1	1	3	3	0	0	1	1	2	5	0	0	1	1	0	2	1
2010010A06RIK	NA	61	60	21	13	150	47	24	46	115	18	108	131	31	193	22	87	44
2010013B24RIK	NA	0	0	0	0	0	0	0	0	0	0	1	0	0	0	1	0	0
2010015M23RIK	NA	6	13	7	7	8	5	21	3	10	9	6	7	19	7	19	10	11
2010016I18RIK	NA	234	246	498	424	189	693	343	175	186	375	795	477	354	223	378	171	191
2010103J01RIK	NA	10	8	8	8	18	6	9	10	4	5	4	5	0	14	2	4	15
2010106C02RIK	NA	7	6	6	3	8	5	3	14	4	2	2	2	3	4	4	3	10
2010106E10RIK	NA	90	191	83	62	239	36	77	376	54	193	52	126	81	116	69	112	194
2010109A12RIK	NA	16	8	3	7	12	8	5	5	17	4	7	23	2	14	3	5	18
2010109I03RIK	NA	1027	437	660	984	1560	1644	814	569	1608	3417	737	989	1079	982	1020	902	965
2010109P13RIK	NA	2	1	3	0	3	2	0	4	0	1	0	1	0	0	0	3	1
2010110E17RIK	NA	1	1	2	2	2	2	0	0	0	0	1	1	1	0	1	0	0
2010110G14RIK	NA	0	0	0	0	0	0	0	0	0	0	0	0	0	0	0	0	0
2010110K18RIK	NA	9	12	18	14	15	6	10	4	11	11	15	13	18	11	12	10	2
2010111I01RIK	NA	2484	1709	2136	1852	2761	1953	2235	1855	1978	1881	1998	2063	1786	2545	2049	2213	2132
2010203P06RIK	NA	0	0	0	0	0	0	0	0	0	0	0	0	0	0	0	0	0
2010204K13RIK	NA	0	1	2	0	0	2	1	0	0	0	1	3	0	1	3	0	0
2010300C02RIK	NA	1599	1981	1489	1730	1000	1560	1371	2357	1216	1415	1653	1785	2013	1268	1800	1204	1545
2010300F17RIK	NA	0	0	0	0	0	0	0	0	0	0	0	1	1	0	1	1	0
2010308F09RIK	NA	0	2	0	0	3	0	0	0	0	1	1	1	2	1	0	0	0
2010309G21RIK	NA	0	0	0	0	0	0	0	0	0	0	0	0	0	0	0	0	0
2010310C07RIK	NA	1	0	3	0	0	1	3	0	0	1	0	0	3	0	0	0	0
2010315B03RIK	NA	239	190	215	254	299	160	178	266	220	154	193	188	160	205	152	235	220
2010320M18RIK	NA	301	325	202	264	954	237	305	419	362	291	244	298	159	484	198	411	484
2010320O07RIK	NA	0	0	0	0	0	0	0	0	0	0	0	0	0	0	0	0	0
2200002A13RIK	NA	0	0	0	0	0	0	0	0	0	0	0	0	0	0	0	0	0
2200002D01RIK	NA	6316	6688	4556	5030	8996	5923	7653	11290	5768	4919	5441	5329	4393	6391	4056	6144	7916
2200002J24RIK	NA	6	6	3	3	3	2	5	3	6	5	3	5	2	6	1	11	5
2200007N16RIK	NA	0	0	0	0	0	0	0	1	0	0	0	0	0	0	0	0	0
2210008F06RIK	NA	4	3	5	3	12	2	6	3	7	8	4	1	10	8	11	7	5
2210010C04RIK	NA	0	0	0	0	0	0	0	0	0	0	0	0	0	0	0	4	0
2210011C24RIK	NA	17	60	55	41	48	47	59	48	45	43	43	29	34	67	39	40	65
2210011K15RIK	NA	12	5	2	3	2	9	4	4	3	4	5	5	4	4	6	4	3
2210016F16RIK	NA	2277	2416	2101	1981	4730	2123	2662	3303	3027	1989	2164	2479	1993	3486	2190	2961	3370
2210016L21RIK	NA	623	666	625	636	706	649	649	793	687	551	645	654	686	675	743	657	850
2210017I01RIK	NA	0	0	0	0	0	0	0	0	0	0	0	0	0	0	0	0	0
2210039B01RIK	NA	9	14	24	27	13	19	10	10	1	13	17	7	22	6	10	7	21
2210404E10RIK	NA	0	0	0	0	0	0	0	0	0	0	0	0	0	0	0	0	0
2210406H18RIK	NA	0	1	0	0	0	0	0	0	0	1	2	1	0	0	0	1	0
2210406O10RIK	NA	12	8	9	5	12	11	14	11	11	6	4	7	8	13	7	6	13
2210407C18RIK	NA	1454	1422	6379	1518	3307	2290	3690	861	3579	2451	1992	1494	1269	2524	1845	3814	2162
2210408F21RIK	NA	2	2	1	1	0	2	2	1	0	0	0	0	1	0	0	2	7
2210408I21RIK	NA	100	88	87	68	151	54	69	83	75	99	54	50	54	72	59	70	67
2210409E12RIK	NA	0	0	0	0	0	0	0	0	0	0	0	0	0	0	0	0	0
2210411M09RIK	NA	1	4	6	3	3	1	4	4	3	1	7	1	3	6	7	0	6
2210412B16RIK	NA	1	0	0	0	0	0	0	0	0	0	0	0	0	0	0	0	0
2210414B05RIK	NA	0	0	0	0	0	0	0	0	0	0	0	0	0	0	0	0	0
2210414F02RIK	NA	0	1	1	1	0	0	1	0	0	1	1	1	1	0	2	0	4
2210417A02RIK	NA	13	27	24	24	49	17	24	29	26	27	20	42	15	29	23	64	35
2210418O10RIK	NA	0	0	0	0	0	0	0	0	0	0	0	0	0	0	0	0	0
2210420H20RIK	NA	0	0	0	0	0	0	0	0	0	0	0	0	0	0	0	0	0
2300002M23RIK	NA	0	0	0	0	0	0	0	1	0	0	1	0	0	0	0	1	2
2300003K06RIK	NA	0	0	0	0	0	0	0	0	0	0	0	0	0	0	0	0	0
2300009A05RIK	NA	252	266	232	268	401	224	227	307	264	189	224	239	243	283	262	274	260
2310001H17RIK	NA	234	243	279	255	505	246	209	223	252	185	246	205	211	218	174	268	325
2310001K20RIK	NA	0	0	0	0	0	0	0	0	0	0	0	0	0	0	0	0	0
2310001K24RIK	NA	1	0	0	0	0	0	0	0	0	1	0	0	0	0	0	0	0
2310002D06RIK	NA	0	0	0	0	0	0	0	0	0	0	0	0	0	0	0	0	0
2310002F09RIK	NA	0	0	0	0	0	0	0	0	0	0	1	2	0	0	0	0	0
2310002L09RIK	NA	0	0	0	0	0	0	0	0	0	0	0	0	0	0	0	0	0
2310003L06RIK	NA	0	0	0	0	0	0	0	0	0	0	0	0	0	0	0	0	0
2310003N18RIK	NA	0	0	1	0	0	0	0	0	0	0	0	0	0	0	0	0	0
2310005A03RIK	NA	0	0	0	0	0	0	0	0	0	0	0	0	0	0	0	0	0
2310005E17RIK	NA	0	0	0	0	0	0	0	0	0	0	0	0	0	0	0	0	0
2310007B03RIK	NA	387	348	246	251	271	240	264	476	220	250	305	325	403	234	287	252	381
2310008N11RIK	NA	2	0	0	1	5	2	0	0	3	1	0	0	0	1	0	0	1
2310009A05RIK	NA	479	397	379	373	1497	393	426	517	631	318	317	415	227	646	274	602	672
2310009B15RIK	NA	139	119	116	113	327	127	143	139	193	109	124	168	107	200	120	186	220
2310010J17RIK	NA	75	90	53	56	141	38	94	122	58	74	57	88	50	58	46	79	108
2310011J03RIK	NA	1023	831	911	840	1535	863	1119	1079	1202	759	872	967	920	1281	890	1226	1215
2310014F06RIK	NA	1	0	2	3	0	6	1	0	0	1	0	3	1	2	1	0	1
2310015A10RIK	NA	62	70	58	78	99	65	70	90	43	75	69	59	59	76	50	70	68
2310015D24RIK	NA	0	0	0	0	0	0	0	0	0	1	0	0	0	0	0	0	0
2310015K22RIK	NA	0	0	0	0	0	0	0	0	0	0	0	0	0	0	0	0	0
2310016D03RIK	NA	0	0	0	0	0	0	0	0	0	0	0	0	0	0	0	0	0
2310016D23RIK	NA	0	0	0	0	0	1	0	0	0	0	0	0	0	0	0	0	0
2310016G11RIK	NA	36	31	19	30	36	15	23	33	36	36	23	16	20	25	12	32	45
2310020H05RIK	NA	0	0	1	0	0	0	0	0	0	0	0	0	0	0	0	0	0
2310022A10RIK	NA	333	335	335	347	255	344	322	353	361	335	344	399	425	271	476	349	309
2310022B05RIK	NA	589	743	637	789	490	724	624	574	670	826	721	707	960	592	919	641	723
2310026I22RIK	NA	0	0	0	0	0	0	0	0	0	0	0	0	0	0	0	0	0
2310026L22RIK	NA	0	0	0	0	0	1	0	0	0	1	0	0	0	0	0	0	0
2310030A07RIK	NA	0	0	0	0	0	0	0	0	0	2	0	0	0	0	0	0	0
2310030G06RIK	NA	477	447	432	418	630	478	610	560	430	557	378	471	327	552	418	481	467
2310031A07RIK	NA	3	2	0	1	10	3	2	0	5	0	9	2	2	5	6	3	4
2310033P09RIK	NA	372	321	265	278	298	307	297	320	336	229	279	327	385	312	365	308	363
2310034C09RIK	NA	4	4	28	3	13	13	2	1	13	12	13	0	10	13	17	22	8
2310034G01RIK	NA	176	132	144	157	140	171	143	191	148	119	170	169	189	164	249	204	151
2310034O05RIK	NA	0	0	0	0	0	0	0	0	0	0	0	0	0	0	0	0	0
2310039H08RIK	NA	586	629	559	550	1575	506	628	646	663	579	415	655	380	879	497	617	891
2310039L15RIK	NA	0	0	0	0	0	0	0	0	0	0	0	0	0	0	0	0	0
2310040G07RIK	NA	0	0	0	0	0	0	0	0	0	0	0	0	0	0	0	0	0
2310040G24RIK	NA	56	46	48	33	77	42	51	44	47	56	36	43	18	89	37	70	46
2310043L19RIK	NA	2	1	0	1	3	1	4	5	4	2	5	2	0	1	0	1	1
2310043M15RIK	NA	0	1	0	1	0	2	0	1	0	5	2	2	0	5	1	1	3
2310043O21RIK	NA	3	2	4	6	10	1	3	8	5	3	5	1	0	1	4	3	4
2310043P16RIK	NA	9	5	14	9	2	13	3	2	5	12	8	6	5	7	6	5	6
2310044K18RIK	NA	0	2	1	2	5	0	2	0	1	2	0	1	4	0	2	4	0
2310046K23RIK	NA	0	0	0	0	0	0	0	0	0	0	0	0	0	0	0	0	0
2310047D07RIK	NA	0	1	0	1	2	0	0	0	1	0	0	0	2	1	1	0	4
2310050C09RIK	NA	0	0	0	0	0	0	0	0	0	0	0	0	0	0	0	0	0
2310057J18RIK	NA	0	0	0	0	0	0	0	0	0	0	0	0	0	0	0	0	0
2310057M21RIK	NA	174	166	182	186	188	181	183	172	195	186	169	226	209	192	194	178	160
2310057N15RIK	NA	0	0	0	0	0	0	0	0	0	0	0	0	0	0	0	0	0
2310058D17RIK	NA	15	13	21	26	35	8	20	8	34	19	19	15	14	20	22	27	22
2310061I04RIK	NA	1498	1526	1426	1353	1303	1622	1260	1975	1367	1102	1589	1411	2307	1350	2006	1510	1625
2310061N02RIK	NA	0	0	0	0	5	0	0	1	0	0	0	0	0	0	0	0	0
2310065F04RIK	NA	0	0	0	0	0	0	0	0	0	0	0	0	0	0	0	0	0
2310067P03RIK	NA	0	0	0	0	0	0	0	0	0	0	0	0	0	0	0	0	0
2310068J16RIK	NA	7	8	12	13	21	13	19	5	11	9	7	12	16	6	7	9	12
2310069B03RIK	NA	8	0	9	3	30	25	12	7	19	7	22	14	15	24	11	13	10
2310074N15RIK	NA	2	1	0	1	2	0	2	0	4	1	2	1	0	1	0	1	0
2310075C17RIK	NA	0	0	0	0	0	0	0	0	0	0	0	0	0	0	0	0	0
2310079G19RIK	NA	74	68	92	111	281	255	174	171	377	79	229	219	43	307	66	329	186
2310081O03RIK	NA	0	0	0	0	0	1	1	0	0	2	0	0	0	0	0	0	1
2400006E01RIK	NA	0	4	4	3	2	0	1	2	0	2	3	2	1	5	2	2	5
2410002F23RIK	NA	1068	1183	925	1106	1010	961	1024	728	857	920	1030	1222	996	863	1095	805	993
2410003L11RIK	NA	1	0	0	0	0	0	0	0	0	0	0	0	0	0	0	0	0
2410004B18RIK	NA	552	467	516	424	1160	462	670	663	736	443	458	541	409	774	423	757	727
2410004I01RIK	NA	0	0	0	0	0	0	0	0	0	0	0	0	0	0	0	0	0
2410004P03RIK	NA	0	0	1	0	3	0	0	0	1	1	0	0	0	0	1	1	0
2410006H16RIK	NA	1256	937	568	627	2280	578	905	1178	897	824	513	716	363	1343	558	824	1989
2410012E07RIK	NA	0	0	0	0	0	0	0	0	0	0	0	0	0	0	0	0	0
2410015M20RIK	NA	3284	3548	2453	2564	9811	2528	3525	4220	3722	2867	2307	2933	1547	5271	1754	4568	5554
2410017I17RIK	NA	0	0	0	0	0	0	0	0	0	0	2	0	0	1	0	0	1
2410018L13RIK	NA	0	1	2	0	0	0	5	0	0	5	2	2	0	0	0	0	4
2410021H03RIK	NA	0	0	0	0	0	0	0	0	0	0	0	0	0	0	0	0	0
2410022M11RIK	NA	48	68	30	47	107	64	43	80	38	48	47	41	43	50	43	52	72
2410024N13RIK	NA	0	0	0	0	0	0	0	0	0	0	0	0	0	0	0	0	0
2410080I02RIK	NA	1	1	0	0	2	1	1	2	0	1	2	3	2	0	0	0	4
2410124H12RIK	NA	0	0	0	0	0	0	0	0	0	0	0	0	0	0	0	0	0
2410131K14RIK	NA	362	361	303	379	369	325	380	331	300	327	309	353	358	349	433	340	363
2410137M14RIK	NA	0	0	0	0	0	0	0	0	0	0	0	0	0	0	0	0	0
2410141K09RIK	NA	0	0	0	0	0	0	0	0	0	0	0	0	0	0	0	0	0
2410152P15RIK	NA	0	0	0	0	0	0	0	0	0	0	0	0	0	0	0	0	0
2500002B13RIK	NA	14	19	14	17	41	10	22	24	13	10	11	2	15	16	15	18	15
2500004C02RIK	NA	104	117	107	104	160	92	100	149	93	88	84	105	76	126	74	110	151
2510002D24RIK	NA	454	464	439	454	525	397	443	479	436	370	362	467	409	468	417	462	507
2510009E07RIK	NA	640	863	750	900	533	644	855	927	601	912	735	647	875	589	687	696	694
2510016D11RIK	NA	4	14	14	12	2	16	4	14	10	10	6	9	6	2	8	4	5
2510017J16RIK	NA	1	1	0	0	0	0	0	0	0	0	0	0	0	0	0	0	0
2510039O18RIK	NA	3296	3419	2905	2839	3519	3156	3628	4149	3201	2718	2941	3101	4073	3210	4111	3070	3674
2510046G10RIK	NA	72	119	58	62	92	46	82	83	50	58	34	64	52	85	46	67	96
2600006K01RIK	NA	0	0	0	0	0	1	0	0	0	0	1	0	0	1	0	0	1
2600014E21RIK	NA	0	0	0	0	0	0	0	0	0	0	0	0	0	0	0	0	0
2610001A08RIK	NA	0	0	0	0	0	0	0	0	0	0	0	0	0	0	0	0	0
2610001J05RIK	NA	883	951	818	791	1231	795	940	1005	936	883	768	840	594	1073	815	1220	1030
2610002M06RIK	NA	700	548	882	739	869	643	757	659	750	640	719	703	712	785	634	806	664
2610005L07RIK	NA	32	45	72	44	13	33	31	61	14	27	63	31	18	17	29	21	27
2610008E11RIK	NA	51	48	53	57	31	54	50	60	20	68	34	34	31	58	25	33	51
2610011E03RIK	NA	0	0	0	0	0	0	0	0	0	0	0	0	0	0	0	0	0
2610012C04RIK	NA	0	0	0	0	0	0	0	0	0	0	0	0	0	0	0	0	0
2610016A17RIK	NA	0	0	0	0	0	0	0	0	0	0	0	0	0	0	0	0	0
2610017A05RIK	NA	2	4	2	3	0	1	0	0	1	1	1	0	4	2	3	2	0
2610020C07RIK	NA	11	12	11	15	23	19	10	16	10	10	9	15	12	1	13	12	15
2610020F03RIK	NA	0	0	0	0	0	0	0	0	0	0	0	0	0	0	1	0	0
2610021A01RIK	NA	104	122	90	115	128	97	135	82	91	141	117	107	80	116	78	93	82
2610024D14RIK	NA	1	0	0	0	0	0	0	0	0	0	1	0	0	0	0	0	0
2610027F03RIK	NA	0	0	0	0	0	0	0	0	0	0	0	0	0	0	0	0	0
2610027K06RIK	NA	0	0	0	0	0	0	0	2	2	0	0	0	0	1	0	0	0
2610028D06RIK	NA	7	6	10	6	0	8	6	7	1	5	6	2	1	0	3	2	3
2610028E06RIK	NA	1	0	0	0	0	0	0	0	0	0	0	0	0	0	0	0	0
2610028H24RIK	NA	0	0	0	0	0	0	0	0	0	0	0	0	0	0	0	0	0
2610034O05RIK	NA	0	0	0	0	0	0	0	0	0	0	0	0	0	0	0	0	0
2610035D17RIK	NA	529	408	367	382	347	340	406	499	279	335	368	265	522	345	352	387	515
2610035F20RIK	NA	0	0	0	0	0	0	0	0	0	0	0	0	0	0	0	0	0
2610037D02RIK	NA	13	33	50	61	12	39	29	8	13	41	37	23	38	17	9	14	18
2610042L04RIK	NA	1	2	0	0	0	0	0	2	0	5	1	1	0	0	0	0	0
2610044O15RIK8	NA	34	13	23	28	74	19	32	29	42	26	32	19	23	42	9	32	37
2610105M22RIK	NA	0	0	0	0	0	0	0	0	0	0	0	0	0	0	0	0	0
2610203C22RIK	NA	0	3	1	3	3	0	0	0	0	1	0	1	0	0	0	0	1
2610204G07RIK	NA	0	0	0	0	0	0	0	0	0	0	0	0	0	0	0	0	0
2610206C17RIK	NA	0	3	6	3	7	5	7	9	7	3	8	6	3	7	5	7	7
2610300A13RIK	NA	0	0	0	0	0	0	0	0	0	0	0	0	0	0	0	0	0
2610300M13RIK	NA	0	0	0	0	0	0	0	0	0	0	0	0	0	0	0	0	0
2610301B20RIK	NA	157	159	131	151	346	140	175	197	188	134	135	148	111	225	119	216	166
2610303G11RIK	NA	0	0	0	0	0	0	0	0	0	0	0	0	0	0	0	0	0
2610306M01RIK	NA	69	105	69	65	169	63	105	148	101	75	69	65	66	97	77	98	111
2610306O10RIK	NA	4	0	5	5	2	0	1	1	0	3	4	1	4	0	0	1	3
2610307P16RIK	NA	0	0	0	0	2	0	0	0	0	6	0	0	0	0	0	0	0
2610316D01RIK	NA	0	0	0	0	0	0	0	0	0	0	0	0	0	0	0	0	0
2610318M16RIK	NA	0	0	0	1	0	0	0	0	0	0	0	0	0	0	0	0	0
2610318N02RIK	NA	40	37	63	49	51	72	54	31	63	75	58	72	76	67	82	68	42
2610507B11RIK	NA	9300	10547	10783	11740	6328	10365	9082	10685	9177	9671	10827	9886	13227	8134	10367	8670	8438
2610507I01RIK	NA	42	65	47	73	41	51	40	60	27	51	38	37	35	40	33	38	12
2610509F24RIK	NA	0	0	0	0	0	0	0	0	0	0	0	0	0	0	0	0	0
2610524H06RIK	NA	0	0	0	0	0	0	0	0	0	0	0	0	0	0	0	0	0
2610528A11RIK	NA	16961	14809	17578	10629	21734	15209	21916	28975	20110	18880	16037	14474	14092	20545	13631	25811	24760
2610528J11RIK	NA	1947	1855	1760	1725	2251	1927	1970	2363	2037	1491	1673	1938	1769	2151	1853	2121	2275
2700012I20RIK	NA	7	13	6	7	13	9	19	12	10	6	14	8	4	7	11	16	16
2700016F22RIK	NA	1	2	1	3	0	1	3	1	3	5	2	3	1	2	2	1	3
2700029L08RIK	NA	2	1	2	1	3	0	1	2	0	1	5	3	3	0	5	1	2
2700033N17RIK	NA	0	0	0	0	0	1	1	0	5	2	0	0	0	0	0	1	1
2700038G22RIK	NA	9	20	29	36	13	23	27	9	32	21	32	26	29	20	30	13	19
2700046A07RIK	NA	0	0	0	0	0	0	0	0	0	30	0	0	0	0	0	0	0
2700046G09RIK	NA	22	25	17	18	28	15	21	26	20	29	15	19	17	25	21	23	19
2700049A03RIK	NA	256	300	325	337	165	277	235	308	241	335	293	284	348	192	270	236	240
2700062C07RIK	NA	195	229	205	192	209	210	216	208	177	156	193	219	196	203	231	203	218
2700068H02RIK	NA	3	5	1	2	2	0	0	3	0	2	5	1	2	0	0	0	0
2700069I18RIK	NA	0	0	0	0	0	0	0	0	0	0	0	0	0	0	0	0	0
2700078F05RIK	NA	0	0	0	0	0	0	0	0	0	0	0	0	0	0	0	0	0
2700080J24RIK	NA	0	0	0	0	0	0	0	0	0	0	0	0	0	0	0	0	0
2700081O15RIK	NA	121	132	67	87	59	93	106	101	68	281	94	108	86	85	102	62	87
2700089I24RIK	NA	0	0	0	0	0	0	0	0	0	0	0	0	0	0	0	0	0
2700097O09RIK	NA	271	202	195	209	576	190	295	254	245	181	200	214	179	314	153	252	277
2700099C18RIK	NA	125	111	151	120	161	130	127	87	178	189	149	135	107	136	90	178	114
2810001G20RIK	NA	170	176	119	133	420	118	163	167	165	123	126	168	127	211	131	176	284
2810002D19RIK	NA	67	71	81	72	117	66	91	83	78	59	74	66	67	89	63	66	83
2810004N23RIK	NA	796	799	755	828	1313	808	952	828	1109	818	783	945	697	1185	825	1164	1045
2810006K23RIK	NA	82	90	85	98	89	103	108	99	100	77	101	114	80	95	87	135	116
2810013P06RIK	NA	251	267	194	218	306	185	275	324	193	189	207	176	215	240	143	201	270
2810021J22RIK	NA	173	173	153	148	105	178	182	182	134	115	162	175	187	130	178	194	197
2810025M15RIK	NA	129	140	145	133	169	139	140	119	184	159	116	161	115	169	141	155	129
2810029C07RIK	NA	11	12	9	9	5	8	9	21	9	6	4	17	7	16	9	12	13
2810030D12RIK	NA	73	82	77	103	72	114	90	102	70	61	114	77	96	76	78	60	62
2810032G03RIK	NA	0	0	0	0	0	0	0	0	0	0	0	0	2	0	0	2	0
2810039B14RIK	NA	3	23	18	21	23	35	26	18	20	25	24	17	30	19	27	28	30
2810047C21RIK1	NA	0	0	0	0	0	0	0	0	0	0	0	0	0	0	0	0	0
2810049E08RIK	NA	0	0	0	0	0	0	0	0	0	0	0	0	0	0	0	0	0
2810402E24RIK	NA	108	145	123	119	211	117	175	179	152	129	84	105	105	139	95	176	186
2810403D21RIK	NA	54	39	28	32	86	24	37	49	29	25	26	26	27	38	19	37	25
2810403G07RIK	NA	0	0	0	0	0	0	0	0	0	0	0	0	0	0	0	0	0
2810404F17RIK	NA	18	13	7	8	8	5	12	11	9	17	9	2	7	12	9	8	12
2810404M03RIK	NA	0	0	0	0	0	0	0	0	0	0	0	0	0	0	0	0	0
2810405F15RIK	NA	0	0	0	0	0	0	0	0	0	0	0	0	0	0	0	0	0
2810405F17RIK	NA	15	16	19	21	33	17	22	24	21	23	26	28	40	20	36	25	33
2810407A14RIK	NA	0	0	0	0	0	0	0	0	0	0	1	0	0	0	0	0	0
2810408A11RIK	NA	191	221	141	145	148	157	138	193	136	161	166	149	166	140	178	166	199
2810408I11RIK	NA	45	33	67	35	97	59	52	15	89	60	46	71	29	90	39	68	42
2810410L24RIK	NA	83	142	113	140	138	134	144	107	124	104	128	131	132	142	135	106	150
2810414N06RIK	NA	5	7	6	9	8	11	10	12	1	5	3	5	6	12	18	14	5
2810425M01RIK	NA	3	1	4	3	7	4	8	4	1	0	2	6	1	6	7	3	4
2810428J06RIK	NA	0	1	3	6	0	1	0	7	0	2	0	0	0	0	0	2	0
2810429I04RIK	NA	1	3	7	3	0	5	3	2	2	3	3	5	1	5	1	1	4
2810430I11RIK	NA	0	0	0	0	0	0	0	0	0	0	0	0	0	0	0	0	0
2810432F15RIK	NA	0	0	0	0	0	0	0	0	0	0	0	0	0	0	0	0	0
2810433D01RIK	NA	0	0	0	0	0	0	0	0	0	0	0	0	0	0	0	0	0
2810442N19RIK	NA	1	6	2	2	5	0	2	3	2	5	1	0	0	4	0	2	0
2810454H06RIK	NA	8	16	10	10	16	9	16	3	5	15	14	6	10	2	4	14	17
2810455O05RIK	NA	6	11	9	3	5	9	9	3	4	7	6	6	8	6	10	4	4
2810457G06RIK	NA	0	0	0	0	0	0	0	0	0	0	1	0	0	0	0	0	0
2810459M11RIK	NA	830	948	820	853	768	808	875	1033	710	591	811	864	1030	883	967	893	932
2810468N07RIK	NA	3	5	1	2	3	5	5	3	5	1	11	2	2	2	6	2	0
2810471M01RIK	NA	0	0	0	0	0	0	0	0	0	0	0	0	0	0	0	0	0
2900002M20RIK	NA	0	0	0	0	0	0	0	0	0	0	0	0	0	0	0	0	0
2900005J15RIK	NA	7	19	28	47	13	31	19	19	6	22	40	17	28	4	21	6	5
2900009J06RIK	NA	3	1	5	5	2	4	4	4	2	1	0	8	3	2	2	1	9
2900011O08RIK	NA	1	10	5	2	3	3	2	0	1	1	2	0	0	2	1	1	4
2900018N21RIK	NA	0	0	0	0	0	0	0	0	0	0	0	0	0	0	0	0	0
2900022M07RIK	NA	0	0	0	0	0	0	0	0	0	0	0	0	0	0	0	0	0
2900024D18RIK	NA	0	0	0	0	0	0	0	0	0	0	0	0	0	0	0	0	0
2900026A02RIK	NA	5001	4804	5653	5503	2925	6016	4373	5916	3864	5157	6063	4661	8665	3221	5604	3465	4159
2900027M19RIK	NA	0	0	0	0	0	0	0	0	0	0	0	0	0	0	0	0	0
2900035J10RIK	NA	0	0	0	0	0	0	0	0	0	0	0	0	0	0	0	0	0
2900037B21RIK	NA	0	0	0	0	0	0	0	0	0	0	0	0	0	0	0	0	0
2900040C04RIK	NA	0	0	0	0	0	0	0	0	0	0	0	0	0	0	0	0	0
2900041M22RIK	NA	0	1	4	0	8	1	0	0	0	4	0	1	1	5	5	4	0
2900042G08RIK	NA	0	0	0	0	0	0	0	0	0	0	0	0	0	0	0	0	0
2900042K21RIK	NA	0	0	0	0	0	0	0	0	0	0	0	0	0	0	0	0	0
2900045O20RIK	NA	0	0	0	0	2	0	0	0	0	0	0	0	0	0	0	0	0
2900052L18RIK	NA	25	106	44	75	54	58	44	48	29	60	65	52	61	31	35	27	69
2900052N01RIK	NA	0	0	1	0	0	0	0	0	0	0	1	0	0	0	0	0	0
2900055J20RIK	NA	0	0	0	0	0	0	0	0	0	0	0	0	0	0	0	0	0
2900060B14RIK	NA	6	2	1	1	13	0	4	0	0	1	0	1	0	1	0	2	0
2900060N12RIK	NA	0	0	0	1	0	0	0	0	0	5	0	0	0	0	3	0	1
2900064F13RIK	NA	0	0	0	0	0	0	0	0	0	0	0	0	0	0	0	0	0
2900064K03RIK	NA	0	0	0	0	0	0	0	0	0	0	0	0	0	0	0	0	0
2900069G24RIK	NA	0	0	0	0	0	0	0	0	0	0	0	0	0	0	0	0	0
2900072N19RIK	NA	1	1	0	0	0	0	1	1	0	0	0	0	0	0	0	0	0
2900076A07RIK	NA	59	117	95	107	118	101	104	95	60	80	77	85	79	68	78	89	81
2900076G11RIK	NA	0	0	0	0	0	0	0	0	0	0	0	0	0	0	0	0	0
2900078I11RIK	NA	0	0	1	1	0	0	0	0	2	2	0	0	0	0	0	0	0
2900079G21RIK	NA	0	0	0	0	0	0	0	0	0	0	0	0	0	0	0	0	0
2900089D17RIK	NA	4	1	1	4	0	1	0	0	0	2	1	0	2	0	1	0	1
2900092C05RIK	NA	0	0	0	0	0	0	0	0	0	0	0	0	0	0	0	0	0
2900092N22RIK	NA	0	0	0	0	0	0	0	0	0	0	0	0	0	0	0	0	0
2900092O11RIK	NA	0	1	0	0	0	3	0	0	0	2	1	0	0	1	0	0	0
2900093K20RIK	NA	26	44	19	32	46	20	32	45	20	29	18	19	16	22	21	25	38
2900097C17RIK	NA	873	972	1143	1134	714	1052	991	720	966	1147	1101	962	1262	824	1278	774	845
3000002C10RIK	NA	31	47	54	52	67	38	30	26	31	55	36	41	41	42	50	28	35
3010001F23RIK	NA	0	0	0	0	0	0	0	0	0	0	1	0	0	0	0	0	0
3010003L21RIK	NA	60	62	45	53	84	42	59	60	61	48	46	47	52	56	41	54	58
3100002H09RIK	NA	0	0	0	0	0	0	0	0	0	0	0	0	0	0	0	0	0
3100003L05RIK	NA	1	25	12	12	26	23	22	13	19	1	7	12	10	8	7	25	27
3110001I22RIK	NA	196	165	173	187	191	140	173	273	178	139	116	187	145	218	116	180	172
3110004A20RIK	NA	0	0	0	0	0	0	0	0	0	0	0	0	0	0	0	0	0
3110006O06RIK	NA	0	0	0	0	0	1	0	1	0	3	2	0	0	0	0	1	0
3110009E18RIK	NA	33	31	37	33	59	35	36	34	48	37	23	37	46	46	29	45	47
3110009F21RIK	NA	0	0	0	0	0	0	0	0	0	0	0	0	0	0	0	0	0
3110009M11RIK	NA	0	0	0	0	0	0	0	0	0	1	0	0	1	0	0	1	0
3110015C05RIK	NA	0	3	0	1	0	1	0	0	4	0	1	0	0	1	0	3	0
3110018I06RIK	NA	0	0	0	0	0	0	0	0	0	0	0	0	0	0	0	0	0
3110021N24RIK	NA	1	4	3	6	0	4	1	1	0	3	8	5	7	1	1	0	1
3110031N09RIK	NA	0	0	0	0	0	0	1	0	0	0	0	0	0	0	0	0	0
3110039I08RIK	NA	0	2	0	1	3	0	0	0	0	13	0	0	2	0	0	0	0
3110039M20RIK	NA	0	0	0	0	0	0	0	0	0	0	0	0	0	0	0	0	0
3110040M04RIK	NA	1	0	0	0	0	0	0	0	0	0	0	0	1	0	1	3	1
3110040N11RIK	NA	443	417	355	360	933	368	481	482	459	420	312	427	255	638	309	591	618
3110043J17RIK	NA	0	0	0	0	0	0	0	0	0	0	0	0	0	0	0	0	0
3110045C21RIK	NA	24	3	34	39	49	17	28	18	47	23	24	6	10	30	13	33	23
3110053B16RIK	NA	12	18	5	5	7	8	2	9	4	13	11	5	2	13	6	3	4
3110056K07RIK	NA	41	68	65	67	87	40	114	68	51	48	66	38	42	73	67	60	72
3110062G12RIK	NA	0	0	0	0	0	0	0	0	0	0	0	0	0	0	0	0	0
3110067C02RIK	NA	2	6	8	5	2	5	3	1	3	4	9	1	5	1	4	0	3
3110070M22RIK	NA	19	21	7	11	13	19	26	23	9	13	14	27	10	16	18	16	13
3110080E11RIK	NA	0	0	0	0	0	0	0	0	0	0	0	0	0	0	0	0	0
3110080O07RIK	NA	0	1	0	0	0	0	0	0	0	0	0	0	0	0	1	0	1
3110082I17RIK	NA	121	145	142	178	265	148	182	114	215	214	110	179	108	195	176	198	170
3110082J24RIK	NA	0	0	0	0	0	0	0	0	0	0	0	0	0	0	0	0	0
3110083C13RIK	NA	0	0	1	1	2	3	2	0	0	2	2	0	7	1	0	1	0
3110099E03RIK	NA	0	0	0	0	0	0	0	0	0	0	0	0	0	0	0	0	0
3200001D21RIK	NA	0	0	0	0	0	0	0	0	0	0	0	0	0	0	0	0	0
3222401L13RIK	NA	1	8	7	9	8	7	5	12	5	7	9	2	3	4	7	6	8
3300002A11RIK	NA	1	0	2	0	16	0	2	0	2	1	0	0	0	4	0	0	1
3300002I08RIK	NA	1	6	6	4	2	5	2	5	4	3	2	2	2	2	3	4	3
3300002P13RIK	NA	2	1	1	1	0	1	1	0	2	0	3	3	0	1	0	1	4
3300005D01RIK	NA	3	4	5	3	2	4	2	2	3	4	3	3	1	7	0	5	0
3425401B19RIK	NA	3	5	0	6	0	0	2	0	0	0	0	2	3	0	6	0	3
3632454L22RIK	NA	0	0	0	0	0	0	0	0	0	0	0	0	0	0	0	0	0
3732407C23RIK	NA	0	0	0	0	0	0	0	0	0	0	0	0	0	0	0	0	0
3830403N18RIK	NA	50	2	4	21	0	1	0	0	0	68	0	0	3	0	9	38	0
3830406C13RIK	NA	708	521	790	732	1193	514	846	505	657	519	613	550	719	823	579	893	778
3830408C21RIK	NA	11	20	12	21	7	17	17	11	13	13	21	17	10	1	21	13	12
3830417A13RIK	NA	0	0	0	1	0	0	0	0	0	0	0	0	0	0	0	0	0
3830422I06RIK	NA	0	0	0	0	0	0	0	0	0	0	0	0	0	0	0	0	0
3830432H09RIK	NA	0	0	0	0	0	0	0	0	0	0	0	0	0	0	0	0	0
3930402G23RIK	NA	35	11	28	39	63	19	40	14	54	55	39	38	34	7	17	28	22
4430402I18RIK	NA	17	43	15	24	23	18	25	48	18	15	13	15	21	18	22	18	30
4631405J19RIK	NA	2	0	1	2	3	0	1	8	0	0	2	0	0	0	0	0	0
4631405K08RIK	NA	6	7	7	11	7	4	5	5	2	8	6	3	6	8	7	7	15
4631422I05RIK	NA	0	0	0	0	0	0	0	0	0	0	0	0	0	0	0	0	0
4632404H12RIK	NA	98	225	164	252	125	190	192	125	106	152	189	172	226	128	184	145	139
4632404M16RIK	NA	0	0	0	0	0	0	0	0	0	0	0	0	0	0	0	0	0
4632411P08RIK	NA	12	17	10	12	10	15	23	10	12	14	13	17	14	8	4	12	19
4632415L05RIK	NA	211	236	189	193	169	192	233	203	207	138	250	186	213	222	188	205	223
4632418H02RIK	NA	2	0	0	5	2	3	1	3	1	3	8	0	3	0	6	1	0
4632427E13RIK	NA	29	30	49	47	7	33	35	27	13	25	36	26	44	16	19	13	17
4632428C04RIK	NA	20	36	28	27	31	30	16	58	13	16	34	21	27	25	23	30	40
4632432E15RIK	NA	0	0	0	0	0	0	0	0	0	0	0	0	0	0	0	0	0
4632433K11RIK	NA	0	0	0	0	0	0	0	0	0	0	0	0	0	0	0	0	0
4633401B06RIK	NA	7	8	9	13	0	2	0	5	0	5	7	7	2	0	1	2	6
4731419I09RIK	NA	4	17	13	11	3	9	12	11	0	9	18	2	15	7	15	2	4
4732414G09RIK	NA	0	0	1	0	0	0	0	0	0	0	0	0	0	0	0	0	0
4732416N19RIK	NA	6	25	25	29	46	27	36	19	27	28	26	27	33	19	12	21	23
4732419C18RIK	NA	3	1	2	2	2	18	4	3	9	4	8	5	4	14	3	9	7
4732440D04RIK	NA	31	62	65	123	44	56	89	45	44	48	74	43	97	49	46	51	45
4732463B04RIK	NA	0	2	0	1	0	0	0	1	0	1	1	0	0	0	0	0	0
4732465J04RIK	NA	229	187	231	221	403	289	273	443	272	115	252	191	206	230	181	270	288
4732471J01RIK	NA	100	56	152	145	189	119	126	135	134	99	186	168	115	163	135	166	83
4732487G21RIK	NA	1	0	1	0	0	0	0	2	0	1	1	0	0	0	0	0	1
4732490B19RIK	NA	19	19	31	27	35	19	21	10	29	42	32	20	18	25	18	32	22
4732491K20RIK	NA	33	41	55	38	54	53	26	66	36	58	27	50	34	48	31	39	47
4732496C06RIK	NA	7	3	13	8	7	20	7	7	7	12	11	13	9	10	11	5	7
4831440D22RIK	NA	0	1	0	0	0	0	0	0	0	0	0	0	0	0	0	0	0
4831440E17RIK	NA	5	3	4	9	0	1	3	1	4	5	2	2	1	1	3	1	3
4833403J16RIK	NA	2	0	1	4	2	0	2	0	1	0	4	0	4	4	2	1	0
4833404L02RIK	NA	0	0	0	0	0	1	0	0	0	0	0	0	0	0	0	0	0
4833405L11RIK	NA	1	0	0	0	0	0	0	0	0	0	0	0	0	0	0	0	0
4833407H14RIK	NA	126	110	116	86	117	207	129	231	120	89	169	145	109	169	84	166	131
4833411C07RIK	NA	0	0	0	0	0	0	0	0	0	1	0	0	0	0	0	0	0
4833412C05RIK	NA	0	0	0	0	0	0	0	0	0	0	0	0	0	0	0	0	0
4833412C15RIK	NA	0	0	0	0	0	0	1	0	0	0	1	0	0	0	0	0	0
4833412K13RIK	NA	6	2	3	2	2	1	2	0	0	4	6	1	0	0	0	1	1
4833413E03RIK	NA	0	0	0	0	0	1	0	0	4	1	1	0	1	2	1	0	0
4833413G10RIK	NA	43	38	49	40	20	27	30	61	48	31	39	29	65	32	43	26	44
4833415N18RIK	NA	0	1	2	4	0	0	3	2	1	1	1	3	0	1	1	0	0
4833417C18RIK	NA	0	6	4	6	8	2	7	7	12	2	4	8	3	8	0	5	3
4833418N02RIK	NA	51	54	55	68	54	68	36	44	33	50	54	51	47	38	48	61	44
4833418N17RIK	NA	0	0	0	0	0	0	0	0	0	0	0	0	0	0	0	0	0
4833420G17RIK	NA	1159	1035	1035	1037	734	950	929	1244	806	693	1004	875	1243	765	947	716	980
4833421G17RIK	NA	0	0	0	0	0	0	0	0	0	0	2	0	1	0	0	0	0
4833421K07RIK	NA	0	0	0	0	0	0	0	0	0	0	0	0	0	0	0	0	0
4833422C13RIK	NA	0	0	0	0	0	2	0	0	2	11	1	0	0	0	0	0	2
4833422M21RIK	NA	0	0	1	0	0	0	0	0	0	0	1	0	0	0	0	0	0
4833423E24RIK	NA	2	1	0	0	2	1	2	0	1	1	1	0	2	0	4	0	0
4833427F10RIK	NA	0	0	0	0	0	0	0	0	0	0	0	0	0	0	0	0	0
4833427G06RIK	NA	0	0	0	0	0	0	1	0	0	0	0	0	0	0	0	0	1
4833428L15RIK	NA	0	0	0	1	0	2	0	0	0	1	0	0	0	0	0	0	0
4833439L19RIK	NA	3047	3281	3639	3589	2909	3405	3077	3770	3520	2791	3330	2923	5055	3220	4121	3352	3111
4833445I07RIK	NA	41	48	47	56	58	42	54	34	56	58	60	54	53	43	49	52	63
4921501E09RIK	NA	0	0	0	0	0	0	0	0	0	0	0	0	0	0	0	0	0
4921501I09RIK	NA	0	1	0	0	0	0	0	0	0	2	2	0	1	0	0	0	0
4921504A21RIK	NA	0	0	0	0	0	0	0	0	0	0	0	0	0	0	0	0	0
4921504E06RIK	NA	0	0	0	0	0	0	0	0	0	0	0	0	0	0	0	0	0
4921507G05RIK	NA	1	0	0	0	0	0	0	0	0	0	0	0	0	0	0	0	0
4921507P07RIK	NA	35	25	20	30	28	22	27	45	27	38	28	29	25	23	18	23	37
4921508D12RIK	NA	0	0	0	0	0	0	0	0	0	0	0	0	0	0	0	0	0
4921508M14RIK	NA	0	0	0	0	0	0	0	0	0	0	0	0	0	0	0	0	0
4921509A06RIK	NA	0	0	0	0	0	0	0	0	0	0	0	0	0	0	0	0	0
4921509C19RIK	NA	0	0	0	0	0	0	0	0	0	0	0	0	0	0	0	0	0
4921509O07RIK	NA	0	0	0	0	2	0	0	0	0	0	0	0	0	0	0	0	0
4921511C10RIK	NA	0	0	1	0	0	1	0	0	0	0	0	0	0	0	0	0	0
4921511C20RIK	NA	0	0	0	0	0	0	0	0	0	0	0	0	0	0	0	0	0
4921511E07RIK	NA	0	0	0	0	0	0	0	0	0	0	0	0	0	0	0	0	0
4921511I17RIK	NA	0	0	0	0	0	0	0	0	0	0	0	0	0	0	0	0	0
4921511M17RIK	NA	0	0	0	0	0	0	0	0	0	0	0	0	0	0	0	0	0
4921513H07RIK	NA	0	0	0	0	0	0	0	0	0	0	0	0	0	0	0	0	0
4921513I03RIK	NA	0	0	0	0	0	0	0	0	0	0	0	0	0	0	0	0	0
4921513I08RIK	NA	0	0	0	0	0	0	0	0	0	0	0	0	0	0	0	0	0
4921514A10RIK	NA	6	7	8	3	16	5	7	11	13	2	10	1	6	17	9	3	17
4921515E04RIK	NA	0	0	0	0	0	0	0	0	0	0	0	0	0	0	0	0	0
4921515L22RIK	NA	0	0	0	0	0	0	0	0	0	0	0	0	0	0	0	0	0
4921516A02RIK	NA	0	3	2	2	2	0	0	1	0	0	1	1	3	6	6	1	3
4921517D22RIK	NA	0	0	0	0	0	0	0	0	0	0	0	0	0	0	0	0	0
4921518K17RIK	NA	1	0	0	2	0	1	0	0	0	0	0	0	0	0	0	0	0
4921520N01RIK	NA	0	0	0	0	0	0	0	0	0	0	0	0	0	0	0	0	0
4921521D15RIK	NA	0	0	0	0	0	0	0	0	0	0	0	0	0	0	0	0	0
4921522A10RIK	NA	0	0	0	0	0	0	0	0	0	0	0	0	0	0	0	0	0
4921522P10RIK	NA	0	0	0	0	0	0	0	0	0	0	0	0	0	0	0	0	0
4921523L03RIK	NA	0	0	0	0	0	0	0	0	0	0	0	0	0	0	0	0	0
4921524J17RIK	NA	272	314	205	240	211	172	225	461	231	213	190	285	174	277	177	226	338
4921524L21RIK	NA	0	0	0	0	0	0	0	0	0	0	0	0	0	0	0	0	0
4921525O09RIK	NA	0	0	0	0	0	0	1	0	0	58	0	0	1	0	0	0	0
4921527H02RIK	NA	0	0	0	0	0	0	0	0	0	0	0	0	0	0	0	0	0
4921528I07RIK	NA	0	0	0	0	0	0	0	0	0	0	0	0	0	0	0	0	0
4921529L05RIK	NA	0	0	0	0	0	3	0	0	0	0	0	0	0	0	0	0	2
4921530L21RIK	NA	0	0	0	0	0	0	0	0	0	0	0	0	0	0	0	0	0
4921531C22RIK	NA	76	97	95	87	94	72	115	164	79	82	65	74	78	95	75	120	132
4921534A09RIK	NA	1	1	2	3	0	3	1	1	3	3	2	3	3	2	3	1	1
4921534H16RIK	NA	0	0	0	0	0	0	0	0	0	0	0	0	0	0	0	0	0
4921536K21RIK	NA	48	73	47	44	43	70	41	66	61	34	45	51	46	41	54	45	31
4921539E11RIK	NA	0	0	1	0	0	0	1	1	0	0	0	0	0	1	2	1	0
4921539H07RIK	NA	0	0	0	0	0	0	0	0	0	0	0	0	0	0	0	0	0
4922502D21RIK	NA	4	1	5	6	12	6	2	2	4	14	6	8	6	11	3	4	4
4922502N22RIK	NA	0	0	0	0	0	0	0	0	0	0	0	0	0	0	0	0	0
4930401A07RIK	NA	0	0	0	0	0	0	0	0	0	0	0	0	0	0	0	0	0
4930401C15RIK	NA	0	0	0	0	0	0	0	0	0	0	0	0	0	0	0	0	0
4930401G09RIK	NA	0	0	0	1	0	0	0	0	0	0	0	0	0	0	0	0	0
4930401O10RIK	NA	0	0	0	0	0	0	0	0	0	0	0	0	0	0	0	0	0
4930401O12RIK	NA	0	0	0	0	0	0	0	0	0	0	0	0	0	0	0	0	0
4930402C01RIK	NA	0	0	0	0	0	0	0	0	0	0	0	0	0	0	0	0	0
4930402D18RIK	NA	0	0	0	0	0	0	0	0	0	0	0	0	0	0	0	0	0
4930402F06RIK	NA	0	0	0	0	0	0	0	0	0	0	0	0	0	0	0	0	0
4930402F11RIK	NA	0	0	0	0	0	0	0	0	0	0	0	0	0	0	0	0	0
4930402H05RIK	NA	0	0	0	0	0	0	0	0	0	0	0	0	0	0	0	0	0
4930402H24RIK	NA	395	376	287	363	242	300	315	354	278	247	305	261	432	217	275	250	272
4930402K13RIK	NA	0	0	0	0	0	0	0	0	0	0	0	0	0	0	0	0	0
4930403D09RIK	NA	0	0	0	0	0	0	0	0	0	0	0	0	0	0	0	0	0
4930403P22RIK	NA	0	0	0	0	0	0	0	0	0	0	0	0	0	1	0	0	0
4930404A12RIK	NA	0	2	5	1	3	1	2	1	4	2	2	0	6	0	3	2	2
4930404H11RIK	NA	0	0	0	0	0	0	0	0	0	0	0	0	0	0	0	0	0
4930404H24RIK	NA	0	0	0	0	0	0	0	0	0	0	0	0	0	0	0	0	1
4930404I05RIK	NA	3	0	2	0	0	0	0	0	0	0	3	1	1	0	0	1	0
4930404I20RIK	NA	0	0	0	0	0	0	0	0	0	0	0	0	0	0	0	0	0
4930404K13RIK	NA	0	0	0	0	0	0	0	0	0	0	0	0	0	0	0	0	0
4930404N11RIK	NA	33	69	53	83	63	27	48	27	55	80	49	63	38	62	39	40	36
4930404O17RIK	NA	0	0	0	0	0	0	0	0	0	0	0	0	0	0	0	0	0
4930405A10RIK	NA	0	0	0	0	0	0	0	0	0	0	0	0	0	0	0	0	0
4930405A21RIK	NA	2	4	3	4	2	1	2	5	2	7	3	5	1	7	4	4	6
4930405D11RIK	NA	0	0	0	0	0	0	0	0	0	0	0	0	0	0	0	0	0
4930405G09RIK	NA	0	0	0	0	0	0	0	0	0	0	0	0	0	0	0	0	0
4930405H06RIK	NA	0	0	0	0	0	0	0	0	0	0	0	0	0	0	0	0	0
4930405J17RIK	NA	2	1	3	1	0	1	2	9	1	1	1	2	0	0	0	2	3
4930405L22RIK	NA	0	0	0	0	0	0	0	0	0	0	0	0	0	0	0	0	0
4930405N21RIK	NA	0	0	0	0	0	0	0	0	0	0	0	0	0	0	0	0	0
4930405O22RIK	NA	0	0	0	1	0	1	0	2	5	3	2	1	0	0	1	0	0
4930406D18RIK	NA	0	0	0	0	0	0	0	0	0	0	0	0	0	1	0	0	0
4930407G08RIK	NA	0	0	0	0	0	0	0	0	0	0	0	0	0	0	0	0	0
4930407I10RIK	NA	0	0	0	0	0	0	0	0	0	0	0	0	0	0	0	0	0
4930407I19RIK	NA	0	0	0	0	0	0	0	0	0	0	0	0	0	0	0	0	0
4930408K08RIK	NA	0	0	0	0	0	0	0	0	0	0	0	0	0	0	0	0	0
4930408O17RIK	NA	1	1	1	1	2	3	5	0	0	0	2	0	0	0	0	2	4
4930412B13RIK	NA	0	0	0	0	0	0	0	0	0	0	0	0	0	0	0	0	0
4930412C18RIK	NA	2	13	10	8	10	5	1	2	4	5	6	5	12	7	12	12	12
4930412E21RIK	NA	0	0	0	0	0	0	0	0	0	0	0	0	0	0	0	0	0
4930412F09RIK	NA	0	0	0	0	0	0	0	0	0	1	0	0	0	0	0	0	0
4930412F12RIK	NA	5	5	3	7	5	1	0	3	3	6	2	1	6	0	3	0	2
4930412L05RIK	NA	0	0	0	0	0	0	0	0	0	0	0	0	0	0	0	0	0
4930412M03RIK	NA	6	7	4	4	10	5	1	1	5	9	5	5	2	1	4	9	2
4930412O13RIK	NA	0	0	0	0	0	0	0	0	0	0	0	0	0	0	0	0	0
4930413E15RIK	NA	0	0	0	0	0	0	0	0	0	0	0	0	0	0	0	0	0
4930413F20RIK	NA	1	3	3	0	3	3	2	5	2	5	3	0	2	7	3	0	4
4930413G21RIK	NA	5	1	2	3	2	3	2	2	0	4	6	2	0	2	0	1	3
4930414F18RIK	NA	0	0	0	0	0	0	0	0	0	0	0	0	0	0	0	0	0
4930415C11RIK	NA	0	0	0	0	0	0	0	0	0	0	0	0	0	0	0	0	0
4930415H17RIK	NA	0	0	0	0	0	0	0	0	0	0	0	0	0	0	0	0	0
4930415L06RIK	NA	0	0	0	0	0	0	0	0	0	0	0	0	0	0	0	0	0
4930415O20RIK	NA	161	76	148	74	270	124	136	106	178	88	107	122	72	186	73	233	156
4930417H01RIK	NA	30	42	41	26	100	50	31	58	48	18	36	31	24	31	30	69	31
4930417O13RIK	NA	0	0	0	0	0	1	0	0	1	0	0	0	4	0	0	0	2
4930417O22RIK	NA	0	0	0	0	0	0	0	0	0	0	0	0	0	0	0	0	0
4930419G24RIK	NA	0	0	0	0	0	0	0	0	0	0	0	0	0	0	0	0	0
4930420N18RIK	NA	0	0	0	0	0	0	0	0	0	0	0	0	0	0	0	0	0
4930421C12RIK	NA	0	0	0	0	0	0	0	0	0	1	0	0	0	0	0	0	0
4930421P07RIK	NA	0	0	0	0	0	0	0	0	0	0	0	0	0	0	0	0	0
4930422C21RIK	NA	0	0	0	0	0	0	0	0	0	0	0	0	0	0	0	0	0
4930422I22RIK	NA	0	0	0	0	0	0	0	0	0	0	0	0	0	0	0	0	0
4930422M22RIK	NA	0	0	0	0	0	0	0	0	0	0	0	0	1	0	0	0	0
4930423C22RIK	NA	0	0	0	0	0	0	0	0	0	0	0	0	0	0	0	0	0
4930423D22RIK	NA	14	15	17	6	7	9	4	11	18	9	17	7	5	19	14	8	9
4930423D24RIK	NA	0	0	0	0	0	0	0	0	0	0	0	0	0	0	0	0	0
4930423M02RIK	NA	0	0	0	0	0	0	0	0	0	0	0	0	0	0	0	0	0
4930425K10RIK	NA	0	0	0	0	0	0	0	0	0	0	0	0	0	0	0	0	0
4930425K24RIK	NA	1	0	0	0	0	0	0	0	0	0	1	0	0	0	0	0	0
4930425L21RIK	NA	0	0	0	0	0	0	0	0	0	0	0	0	0	0	0	0	0
4930425O10RIK	NA	0	0	0	0	0	0	0	0	0	4	0	0	0	0	0	0	0
4930425P05RIK	NA	0	0	0	0	0	0	0	0	0	0	0	0	0	0	0	0	0
4930426D05RIK	NA	0	1	1	1	0	1	0	5	0	13	1	1	0	0	0	0	1
4930426I24RIK	NA	3	0	0	2	0	0	0	0	5	0	0	0	1	0	0	0	0
4930426L09RIK	NA	0	0	1	0	2	0	1	0	0	0	1	0	0	5	0	0	1
4930428D20RIK	NA	0	0	0	0	0	0	0	0	0	0	0	0	0	0	0	0	0
4930428E07RIK	NA	0	0	0	0	0	0	0	0	0	0	0	0	0	0	0	0	0
4930428N03RIK	NA	0	0	0	0	0	0	0	0	0	0	0	0	0	0	0	0	0
4930428O21RIK	NA	0	1	1	0	5	0	0	0	0	2	1	0	0	1	1	0	0
4930429C20RIK	NA	0	0	0	0	0	0	0	0	0	0	0	0	0	0	0	0	0
4930429D17RIK	NA	0	0	0	0	0	0	0	0	0	0	0	0	0	0	0	0	0
4930429F24RIK	NA	1	1	2	0	2	0	2	2	1	0	0	0	0	2	0	1	2
4930429H19RIK	NA	0	0	0	0	0	0	0	0	0	0	0	0	0	0	0	0	0
4930429P21RIK	NA	0	0	0	0	0	0	0	0	0	0	0	0	0	0	0	0	0
4930430A15RIK	NA	0	0	0	0	0	0	0	0	0	0	0	0	0	0	0	0	0
4930430E12RIK	NA	0	0	0	0	0	0	0	0	0	0	0	0	0	0	0	0	0
4930430F08RIK	NA	148	166	133	115	346	128	165	248	145	185	118	133	96	203	109	218	200
4930430F21RIK	NA	0	0	0	0	0	0	0	0	0	0	0	0	0	0	0	0	0
4930430O22RIK	NA	0	0	0	0	0	0	0	0	0	0	0	0	0	0	0	0	0
4930431F10RIK	NA	0	0	0	0	0	0	0	0	0	0	0	0	0	0	0	0	0
4930431F12RIK	NA	0	0	0	0	0	0	0	0	0	0	0	0	0	0	0	0	0
4930431L21RIK	NA	0	0	0	0	0	0	0	0	0	0	0	0	0	0	0	0	0
4930431P03RIK	NA	0	0	0	0	0	1	0	0	0	0	0	0	0	0	0	0	0
4930431P19RIK	NA	31	44	38	44	63	32	42	66	44	33	46	35	38	42	31	35	57
4930431P22RIK	NA	0	0	2	0	0	0	0	0	0	0	0	0	0	0	0	0	0
4930432B10RIK	NA	0	0	1	1	3	0	1	0	0	0	0	0	0	1	1	2	0
4930432E11RIK	NA	1	3	0	0	0	2	0	0	0	5	3	0	1	0	0	0	1
4930432H08RIK	NA	0	0	0	0	0	0	0	0	0	0	0	0	0	0	0	0	0
4930432J09RIK	NA	0	0	0	0	0	0	0	0	0	0	0	0	0	0	0	0	0
4930432K21RIK	NA	28	41	18	17	25	20	36	118	26	27	31	29	24	34	19	35	42
4930432L08RIK	NA	0	0	0	1	0	0	0	0	0	1	0	0	1	0	0	0	0
4930432M17RIK	NA	0	0	0	0	0	0	0	0	0	0	0	0	0	0	0	0	0
4930432O09RIK	NA	1	0	0	0	0	0	1	0	0	5	1	1	0	0	0	1	2
4930433B08RIK	NA	0	0	0	0	0	0	0	0	0	0	0	0	0	0	0	0	0
4930433E05RIK	NA	0	0	0	0	0	0	0	0	0	0	0	0	0	0	0	0	0
4930433I11RIK	NA	0	0	0	0	0	0	0	0	0	0	0	0	0	0	0	0	0
4930433J02RIK	NA	0	0	0	0	0	0	0	0	0	0	0	0	0	0	0	0	0
4930433N12RIK	NA	3	8	0	0	2	0	0	1	0	2	1	2	0	0	1	0	2
4930434B07RIK	NA	0	0	0	0	0	0	0	0	0	0	0	0	0	0	0	0	0
4930434F21RIK	NA	0	3	0	0	0	1	2	0	3	0	0	0	6	2	1	3	0
4930434J06RIK	NA	0	0	0	0	0	0	0	0	0	0	0	0	0	0	0	0	0
4930434O05RIK	NA	0	0	0	0	0	0	0	0	0	0	0	0	0	0	0	0	0
4930435C17RIK	NA	0	0	0	0	0	0	0	0	0	0	0	0	0	0	0	0	0
4930435E12RIK	NA	0	0	0	0	0	0	0	0	0	0	0	0	0	0	0	0	0
4930435F18RIK	NA	0	0	0	0	0	0	0	0	0	0	0	0	0	0	0	0	0
4930435M08RIK	NA	0	0	0	0	0	0	0	0	0	0	0	0	0	0	0	0	0
4930435N07RIK	NA	0	0	0	0	0	0	0	0	0	0	0	0	0	0	0	0	0
4930437M23RIK	NA	0	0	0	0	0	0	0	0	0	0	0	0	0	0	0	0	0
4930438A08RIK	NA	2	4	3	1	12	1	3	1	0	3	0	0	2	2	6	1	2
4930438E09RIK	NA	0	0	0	0	0	0	0	0	0	0	0	0	0	0	0	0	0
4930439A04RIK	NA	1	0	0	1	0	0	0	0	0	1	0	0	0	0	0	1	0
4930439D14RIK	NA	4	9	3	0	3	3	5	0	0	4	6	2	3	1	1	2	3
4930440C22RIK	NA	0	0	0	0	0	0	0	0	0	0	0	0	0	0	0	0	0
4930440I19RIK	NA	0	0	0	0	8	0	0	0	0	1	1	0	1	0	1	0	0
4930441H08RIK	NA	0	0	0	0	0	0	0	0	0	0	0	0	0	0	0	0	0
4930441J16RIK	NA	0	0	0	0	0	0	0	0	0	0	0	0	0	0	0	0	0
4930442G10RIK	NA	0	0	0	0	0	0	0	0	0	0	0	0	0	0	0	0	0
4930442G15RIK	NA	0	0	0	0	0	0	0	0	0	0	0	0	0	0	0	0	0
4930442H23RIK	NA	0	4	0	0	2	1	1	1	0	1	1	0	0	2	3	0	2
4930442J19RIK	NA	0	0	0	0	0	0	0	0	0	0	0	0	0	0	0	0	0
4930442L01RIK	NA	0	0	0	0	0	0	0	0	0	0	0	0	0	0	0	0	0
4930442P19RIK	NA	0	0	0	0	0	0	0	0	0	0	0	0	0	0	0	0	0
4930443G03RIK	NA	0	0	0	0	0	0	0	0	0	0	0	0	0	0	0	0	0
4930443O20RIK	NA	0	0	0	0	0	0	0	0	0	0	0	0	0	0	0	0	0
4930444A19RIK	NA	0	0	0	0	0	0	1	0	0	0	1	0	0	0	2	0	1
4930444E06RIK	NA	0	0	0	0	0	0	0	0	0	0	0	0	0	0	0	0	0
4930444F02RIK	NA	0	0	0	0	0	0	0	0	0	0	0	0	0	0	0	0	0
4930444G20RIK	NA	0	0	0	0	0	0	0	0	0	0	0	0	0	0	0	0	0
4930444K16RIK	NA	0	0	0	0	0	0	0	0	0	0	0	0	0	0	0	0	0
4930444M15RIK	NA	0	0	0	0	0	0	0	0	0	1	0	0	0	0	0	0	0
4930444P10RIK	NA	0	0	0	0	0	0	0	0	0	3	0	0	0	0	0	0	0
4930445B16RIK	NA	0	0	0	0	0	0	0	0	0	0	0	0	0	0	0	0	0
4930445E18RIK	NA	0	0	0	0	0	0	0	0	0	0	0	0	0	0	0	0	0
4930445N06RIK	NA	0	0	0	0	0	0	0	0	0	0	0	0	0	0	0	0	0
4930445N08RIK	NA	0	0	0	0	0	0	0	0	0	0	0	0	0	0	0	0	0
4930445N18RIK	NA	0	1	0	0	0	0	0	0	0	0	0	0	0	0	0	0	1
4930447A16RIK	NA	0	0	0	0	0	0	0	0	1	0	0	0	0	0	0	0	0
4930447C04RIK	NA	0	0	0	0	0	0	0	0	0	0	0	0	0	0	0	0	0
4930447C11RIK	NA	0	0	0	0	0	0	0	0	0	0	0	0	0	0	0	0	0
4930447F04RIK	NA	0	0	0	0	0	0	0	0	0	0	0	0	0	0	0	0	0
4930447F24RIK	NA	20	56	50	67	31	33	46	29	49	51	40	34	35	22	32	27	29
4930447J18RIK	NA	0	0	0	0	0	0	0	0	0	0	0	0	0	0	0	0	0
4930447K03RIK	NA	0	0	0	0	0	0	0	0	0	0	0	0	0	1	1	2	0
4930447M23RIK	NA	0	0	0	0	0	1	1	2	0	3	0	0	0	0	0	0	1
4930447N08RIK	NA	0	0	0	1	0	0	1	0	0	1	0	0	0	0	0	0	0
4930448A20RIK	NA	0	0	0	0	0	0	0	0	0	0	0	0	0	0	0	0	0
4930448C13RIK	NA	0	0	0	0	0	0	0	0	0	0	0	0	0	0	0	0	0
4930448D08RIK	NA	5	1	4	3	3	3	1	1	0	0	2	1	1	0	0	0	0
4930448E22RIK	NA	0	0	0	0	0	0	2	0	0	0	0	0	0	0	0	0	0
4930448F12RIK	NA	0	0	0	0	0	0	0	0	0	0	0	0	0	0	0	0	0
4930448H16RIK	NA	0	0	0	0	0	0	0	0	0	0	0	0	0	0	0	0	0
4930448I06RIK	NA	0	0	0	0	0	0	0	0	0	0	0	0	0	0	0	0	0
4930448I18RIK	NA	0	0	0	0	0	0	0	0	0	0	0	1	0	0	0	0	0
4930448K20RIK	NA	0	2	1	0	0	0	0	0	1	0	1	0	1	0	0	1	2
4930449A18RIK	NA	0	0	0	0	0	0	0	0	0	0	0	0	0	0	0	0	0
4930449C09RIK	NA	0	0	0	0	0	0	0	0	0	0	0	0	0	0	0	0	0
4930449E01RIK	NA	0	0	0	0	0	0	0	0	0	0	0	0	0	0	0	0	0
4930449I04RIK	NA	1	1	0	2	0	1	0	0	0	0	0	1	0	1	1	0	0
4930449I24RIK	NA	0	0	0	0	0	0	0	0	0	0	0	0	0	0	0	0	0
4930451E10RIK	NA	0	2	0	0	0	1	0	3	0	0	0	0	2	5	0	0	3
4930451G09RIK	NA	11	14	7	15	15	17	18	29	14	7	11	13	15	7	12	10	16
4930451I11RIK	NA	0	0	0	1	0	0	0	0	0	0	0	0	0	1	0	0	0
4930452B06RIK	NA	57	93	7	32	5	59	23	57	74	85	5	57	5	11	87	11	24
4930452G13RIK	NA	0	0	0	0	0	0	0	0	0	0	0	0	0	0	0	0	0
4930452L12RIK	NA	0	0	0	0	0	0	0	0	0	0	0	0	0	0	0	0	0
4930452N14RIK	NA	0	0	0	0	0	0	0	0	0	0	0	0	0	0	0	0	0
4930453C13RIK	NA	0	0	0	0	0	0	0	0	0	0	0	0	0	0	0	0	0
4930453H23RIK	NA	0	0	0	0	0	0	0	0	0	0	0	0	0	0	0	0	0
4930453L07RIK	NA	0	0	0	0	0	0	0	0	0	0	0	0	0	0	0	0	0
4930453N24RIK	NA	814	726	782	683	1841	643	887	825	1087	737	682	700	510	1094	729	1124	847
4930453O03RIK	NA	0	0	0	0	0	0	0	0	0	0	0	0	0	0	0	0	0
4930455B14RIK	NA	0	0	0	0	0	0	0	0	0	0	0	0	0	0	0	0	0
4930455C13RIK	NA	0	0	0	2	0	1	2	1	0	0	2	0	0	1	0	1	2
4930455D15RIK	NA	0	0	0	0	0	0	0	0	0	0	0	0	0	0	0	0	0
4930455G09RIK	NA	0	0	0	0	0	1	2	2	1	1	1	0	0	0	2	3	4
4930455H04RIK	NA	0	0	0	0	0	0	0	0	0	0	0	0	0	0	0	0	0
4930455J16RIK	NA	0	1	0	0	0	1	0	0	0	0	0	0	0	0	0	0	0
4930455M05RIK	NA	0	0	0	0	0	0	0	0	0	0	0	0	0	0	0	0	0
4930456G14RIK	NA	0	1	0	0	0	0	0	0	0	0	0	0	0	0	0	0	0
4930456L15RIK	NA	0	0	0	0	0	1	0	0	0	0	0	0	0	0	0	0	0
4930458A03RIK	NA	0	0	0	0	0	0	0	0	0	0	0	0	0	0	0	0	0
4930458B22RIK	NA	5	1	2	0	5	2	4	0	3	1	0	0	3	1	2	2	1
4930458D05RIK	NA	9	16	4	13	13	14	8	1	14	2	6	9	14	5	0	5	9
4930458K08RIK	NA	0	0	0	0	0	0	0	0	0	0	0	0	0	0	0	0	0
4930459C07RIK	NA	0	0	0	1	7	2	2	1	0	0	0	0	1	1	1	1	4
4930459L07RIK	NA	0	0	0	0	0	0	0	0	0	0	0	0	0	0	0	0	0
4930461C15RIK	NA	0	0	0	0	0	0	0	0	0	1	0	1	1	0	0	1	0
4930461G14RIK	NA	2	0	0	1	0	1	1	3	5	7	1	1	0	0	2	0	1
4930463O16RIK	NA	0	0	0	0	0	0	0	0	0	0	0	0	0	0	0	0	0
4930465I24RIK	NA	0	0	0	0	0	0	0	0	0	0	0	0	0	0	0	0	0
4930465K09RIK	NA	0	0	0	0	0	0	0	0	0	0	0	0	0	0	0	0	0
4930465K10RIK	NA	0	0	1	0	0	0	0	0	0	1	0	2	0	0	0	0	0
4930465M20RIK	NA	0	0	0	0	0	0	0	0	0	0	0	0	0	0	0	0	0
4930466I24RIK	NA	0	0	2	0	2	4	1	2	0	1	0	1	0	1	0	1	0
4930466K18RIK	NA	10	14	17	21	7	20	13	7	11	19	17	16	30	12	19	12	19
4930467D21RIK	NA	0	0	0	0	0	0	0	0	0	0	0	0	0	0	0	0	0
4930467E23RIK	NA	0	0	0	0	0	0	0	0	0	0	0	0	0	0	0	0	0
4930467J12RIK	NA	0	0	0	0	0	0	0	0	0	0	0	0	0	0	0	0	0
4930467K11RIK	NA	0	0	0	0	0	0	0	0	0	0	0	1	0	0	0	0	0
4930469B13RIK	NA	0	0	0	0	0	0	0	0	0	0	0	0	0	0	0	0	0
4930469K13RIK	NA	0	0	0	0	0	0	0	0	0	0	0	0	0	0	0	0	0
4930470B04RIK	NA	0	0	0	0	0	0	0	0	0	0	0	0	0	0	0	0	0
4930470G03RIK	NA	0	2	3	1	0	3	1	0	1	6	2	1	0	0	0	0	1
4930470O06RIK	NA	0	0	0	0	0	0	0	0	0	0	0	0	0	0	0	0	0
4930470P17RIK	NA	0	0	0	0	0	0	0	0	0	0	0	0	0	0	0	0	0
4930471C04RIK	NA	0	0	0	0	0	0	0	0	0	1	0	1	0	0	0	0	0
4930471C06RIK	NA	0	0	0	0	0	0	0	0	0	0	0	0	0	0	0	0	0
4930471D02RIK	NA	0	0	0	1	0	2	4	1	0	1	1	0	1	0	0	0	0
4930471E15RIK	NA	0	0	0	0	0	0	0	0	0	0	0	0	0	0	0	0	0
4930471E19RIK	NA	0	0	0	0	0	0	0	0	0	0	0	0	0	0	0	0	0
4930471G24RIK	NA	0	0	0	0	0	0	0	0	0	0	0	0	0	0	0	0	0
4930471M09RIK	NA	0	0	0	1	2	0	0	0	0	0	1	0	0	0	1	0	2
4930473A02RIK	NA	2	3	1	0	2	4	3	7	4	2	1	2	2	5	10	3	1
4930473D10RIK	NA	0	0	0	0	0	0	0	0	0	0	0	0	0	0	0	0	0
4930473H19RIK	NA	0	0	1	0	0	0	1	0	0	0	0	1	1	0	0	0	0
4930473O22RIK	NA	0	0	0	0	0	0	0	0	0	0	0	0	0	0	0	0	0
4930474B08RIK	NA	0	0	0	0	0	0	0	0	0	0	0	0	0	0	0	0	0
4930474H06RIK	NA	0	0	0	0	0	0	0	0	0	0	0	0	0	0	0	0	0
4930474H20RIK	NA	0	0	0	0	0	0	0	0	0	0	0	0	0	0	0	0	0
4930474N05RIK	NA	0	0	0	0	0	0	0	0	0	0	0	0	0	0	0	0	0
4930474N09RIK	NA	0	0	0	0	0	0	0	1	0	0	0	0	0	0	0	0	0
4930477E14RIK	NA	0	0	0	0	0	0	0	0	0	0	0	0	0	0	0	0	0
4930477G07RIK	NA	0	0	0	0	0	0	0	0	0	0	1	0	0	0	0	0	0
4930477N07RIK	NA	0	0	0	0	0	0	0	0	0	0	0	0	0	0	0	0	0
4930477O15RIK	NA	0	0	0	0	0	0	0	0	0	0	0	0	1	0	0	0	0
4930478E11RIK	NA	0	0	0	0	0	0	0	0	0	0	0	0	0	0	0	0	0
4930478K11RIK	NA	0	0	0	0	0	0	0	0	0	0	0	0	0	0	0	0	0
4930478M09RIK	NA	0	0	0	0	0	3	0	0	0	0	0	0	0	0	0	0	0
4930478M13RIK	NA	0	0	0	0	0	1	0	0	0	0	0	0	0	0	0	0	0
4930478P22RIK	NA	0	0	0	0	0	0	0	0	0	0	0	0	0	0	0	0	0
4930479D17RIK	NA	1	0	0	0	0	0	1	2	0	0	1	0	0	0	1	0	0
4930479H17RIK	NA	2	3	2	4	20	4	9	2	2	0	1	1	3	6	1	4	6
4930480C01RIK	NA	0	0	0	0	0	0	0	0	0	0	0	0	0	0	0	0	0
4930480E11RIK	NA	0	0	0	0	0	0	0	0	0	0	0	0	0	0	0	0	0
4930480G23RIK	NA	0	0	0	0	0	0	0	0	0	0	0	0	0	0	0	0	0
4930480K02RIK	NA	0	0	0	0	0	0	0	0	0	0	0	0	0	0	0	0	0
4930480K15RIK	NA	0	0	0	0	0	0	0	0	0	0	0	0	0	0	0	0	0
4930480K23RIK	NA	21	18	9	31	2	6	10	4	13	5	14	8	12	6	6	3	8
4930480M12RIK	NA	0	0	0	0	0	0	0	0	0	0	0	0	0	0	0	0	0
4930481A15RIK	NA	87	81	78	114	36	74	137	78	25	73	71	24	86	85	114	88	123
4930481B07RIK	NA	10	27	20	32	28	17	24	25	15	18	21	14	21	22	22	20	50
4930483J18RIK	NA	3	6	4	3	0	3	1	7	2	2	1	2	1	0	7	2	1
4930483K19RIK	NA	1	1	0	0	0	0	0	0	0	2	1	0	0	0	0	0	0
4930483O08RIK	NA	0	1	2	2	0	0	1	0	0	0	1	0	0	0	0	0	4
4930484H19RIK	NA	0	0	0	0	0	0	0	0	0	0	0	0	0	0	0	0	0
4930486F22RIK	NA	0	0	0	0	0	0	0	0	0	0	0	0	0	0	0	0	0
4930486I03RIK	NA	0	0	0	0	0	0	0	0	0	0	0	0	0	0	0	0	0
4930486L24RIK	NA	0	0	0	0	0	0	0	0	0	0	0	0	0	0	0	0	0
4930486N12RIK	NA	0	0	0	0	0	0	0	0	0	0	0	0	0	0	0	0	0
4930487D11RIK	NA	0	0	0	0	0	0	0	0	0	0	0	0	0	0	0	0	0
4930488B22RIK	NA	0	0	0	0	0	0	0	0	0	0	0	0	0	0	0	0	0
4930488L21RIK	NA	0	0	0	0	0	0	0	0	0	0	0	0	0	0	0	0	0
4930488N15RIK	NA	0	0	0	0	0	0	0	0	0	0	0	0	0	0	0	0	0
4930488N24RIK	NA	0	0	0	0	0	0	0	0	0	0	0	0	0	0	0	0	0
4930500F04RIK	NA	0	0	0	0	0	0	0	0	0	0	0	0	0	0	0	0	0
4930500F10RIK	NA	4	3	1	3	5	1	7	2	0	4	8	2	5	4	0	5	4
4930500L23RIK	NA	0	0	0	0	0	0	0	0	0	0	0	0	0	0	0	0	0
4930500M09RIK	NA	1	1	1	1	0	1	0	0	0	1	3	0	3	0	0	0	0
4930502A04RIK	NA	0	0	0	0	0	0	0	0	0	1	0	0	0	0	0	0	0
4930502C17RIK	NA	0	0	0	0	0	0	0	0	0	0	0	0	0	0	0	0	0
4930502E09RIK	NA	0	0	0	0	2	0	0	0	5	0	0	0	0	0	0	0	0
4930502E18RIK	NA	1	2	1	1	3	1	0	1	1	1	0	1	1	0	0	3	0
4930503B20RIK	NA	0	6	11	8	0	3	0	0	1	5	5	1	1	2	1	1	1
4930503E14RIK	NA	0	0	0	0	0	0	0	0	0	0	0	0	0	0	0	0	0
4930503E24RIK	NA	3	2	2	0	2	2	1	0	0	4	0	6	0	1	4	2	2
4930503F20RIK	NA	0	0	0	0	0	0	0	0	0	0	0	0	0	0	0	0	0
4930503H13RIK	NA	0	0	0	0	0	0	0	0	0	0	0	0	0	0	0	0	0
4930503L19RIK	NA	11	17	32	31	20	80	19	10	10	28	36	13	42	26	34	30	26
4930503O07RIK	NA	0	0	0	0	0	0	0	0	0	0	0	0	0	0	0	0	0
4930504C09RIK	NA	0	0	0	0	0	0	0	0	0	0	0	0	0	0	0	0	0
4930504D19RIK	NA	0	0	0	0	0	0	0	0	0	0	0	0	0	0	0	0	0
4930504O13RIK	NA	0	0	0	0	0	0	0	0	0	0	0	0	0	0	0	0	0
4930505A04RIK	NA	0	0	0	0	0	0	0	2	0	1	0	0	0	0	0	0	0
4930505G20RIK	NA	0	0	0	0	0	0	0	0	0	0	0	0	0	0	0	0	0
4930505K13RIK	NA	0	0	0	0	0	0	0	0	0	0	0	0	0	0	0	0	0
4930505K14RIK	NA	0	0	1	0	0	0	0	0	0	0	2	0	0	0	0	0	0
4930505M18RIK	NA	0	0	0	0	0	0	0	0	0	0	0	0	0	0	0	0	0
4930505N22RIK	NA	1	1	1	5	3	0	1	4	0	0	0	0	0	2	3	0	2
4930505O20RIK	NA	0	0	0	0	0	0	0	0	0	0	0	0	0	0	0	0	0
4930506C21RIK	NA	0	6	1	1	5	1	3	8	9	1	2	1	4	7	2	0	11
4930507D05RIK	NA	3	0	1	1	0	0	2	4	0	1	2	2	1	1	2	5	2
4930507D10RIK	NA	0	0	0	0	0	0	0	0	0	0	0	0	0	0	0	0	0
4930509E16RIK	NA	5	12	7	9	8	5	8	1	6	5	6	12	1	10	3	5	2
4930509G22RIK	NA	6	10	14	6	13	8	1	1	2	3	10	3	3	6	3	5	7
4930509H03RIK	NA	0	0	0	1	0	0	1	0	2	1	1	1	0	0	0	0	1
4930509J09RIK	NA	0	0	0	0	0	0	0	0	0	0	0	0	0	0	0	0	0
4930509K18RIK	NA	0	0	0	0	0	0	0	0	0	0	0	0	0	0	0	0	0
4930510E17RIK	NA	0	0	0	1	0	0	0	0	0	1	1	0	0	1	0	0	0
4930511A02RIK	NA	0	0	0	0	0	0	0	0	0	0	0	0	0	0	0	0	0
4930511E03RIK	NA	1	0	0	1	2	1	0	5	0	0	3	2	2	2	1	0	4
4930511J24RIK	NA	0	0	0	0	2	0	0	0	0	0	0	0	0	0	0	0	0
4930511M06RIK	NA	0	0	0	0	0	0	0	0	0	0	1	0	1	1	0	0	0
4930511M18RIK	NA	0	0	0	0	0	0	0	0	0	0	0	0	0	0	0	0	0
4930511O05RIK	NA	0	0	0	0	0	0	0	0	0	0	0	0	0	0	0	0	0
4930512B01RIK	NA	2	3	0	0	0	0	1	3	4	0	0	0	0	2	0	0	0
4930512H18RIK	NA	0	2	1	0	0	1	1	0	2	1	2	1	0	1	5	1	3
4930512J16RIK	NA	0	0	0	0	0	0	0	0	0	2	0	0	0	0	0	0	0
4930512M02RIK	NA	0	0	0	0	0	0	0	0	0	0	0	0	0	0	0	0	0
4930512P04RIK	NA	0	0	0	0	0	0	0	0	0	0	0	0	0	0	0	0	0
4930513D17RIK	NA	0	0	0	0	2	0	1	1	0	0	0	1	0	0	0	0	1
4930513L16RIK	NA	0	0	0	0	0	0	0	0	0	0	0	0	0	0	0	0	0
4930513N10RIK	NA	12	15	16	15	18	13	7	7	8	26	17	6	9	17	11	11	9
4930513N20RIK	NA	0	0	0	1	0	0	1	0	0	0	0	0	0	0	0	0	0
4930513O06RIK	NA	0	0	0	0	0	0	0	0	0	0	0	0	0	0	0	0	0
4930515B02RIK	NA	0	0	0	0	0	0	0	0	0	0	0	0	0	0	0	0	0
4930515G01RIK	NA	30	33	22	15	35	21	20	9	42	21	18	27	27	20	21	19	34
4930515G13RIK	NA	0	0	0	0	0	0	0	0	0	0	0	0	0	0	0	0	0
4930515G16RIK	NA	0	0	0	0	0	0	0	0	0	0	0	0	0	0	0	0	0
4930515L19RIK	NA	0	0	0	0	0	0	0	0	0	0	0	0	0	0	0	0	0
4930516B21RIK	NA	0	0	0	0	0	0	0	0	0	0	0	0	0	0	0	0	0
4930516K23RIK	NA	0	0	0	0	0	0	0	0	0	0	0	0	0	0	0	0	0
4930517E11RIK	NA	0	0	0	0	0	0	0	0	0	0	0	0	0	0	0	0	0
4930517E14RIK	NA	9	11	14	11	15	8	5	9	12	16	12	9	14	8	15	10	17
4930517G19RIK	NA	0	0	0	0	0	0	0	0	0	0	0	0	0	0	0	0	0
4930517J16RIK	NA	0	0	0	0	0	0	0	0	0	0	0	0	0	0	0	0	0
4930517L18RIK	NA	0	0	0	0	0	0	0	0	0	0	0	0	0	0	0	0	0
4930517O19RIK	NA	0	0	0	0	2	3	0	0	0	0	0	0	1	0	0	0	0
4930518C09RIK	NA	0	0	0	0	0	0	0	0	0	0	0	0	0	0	0	0	0
4930518I15RIK	NA	1	7	9	10	3	17	13	1	0	8	13	3	7	2	1	2	1
4930518I17RIK	NA	0	0	0	0	0	0	0	0	0	0	0	0	0	0	0	0	0
4930518J20RIK	NA	0	0	0	0	0	0	0	0	0	1	0	0	0	0	0	0	0
4930518J21RIK	NA	2	0	0	1	2	1	0	0	1	0	0	0	2	2	3	1	3
4930518P08RIK	NA	0	0	0	0	0	0	0	0	0	0	0	0	0	0	0	0	0
4930519A11RIK	NA	0	0	0	0	0	0	0	0	0	0	0	0	0	0	0	0	0
4930519D14RIK	NA	0	0	0	0	0	0	0	0	0	0	0	0	0	0	0	0	0
4930519E07RIK	NA	0	0	0	0	0	0	0	0	0	0	0	0	0	0	0	0	0
4930519F09RIK	NA	3	1	1	1	0	1	2	1	2	0	1	0	1	1	1	3	2
4930519F16RIK	NA	0	0	0	2	0	0	0	0	0	0	0	0	0	0	0	0	0
4930519F24RIK	NA	0	0	0	0	0	0	0	0	0	0	0	0	0	0	0	0	0
4930519G04RIK	NA	0	0	0	0	0	0	0	0	0	1	0	0	0	0	0	0	0
4930519H02RIK	NA	0	0	0	0	0	0	0	0	0	0	0	0	0	0	0	0	0
4930519K11RIK	NA	0	3	0	1	2	1	2	0	1	1	3	1	0	0	0	4	2
4930519L02RIK	NA	0	0	0	0	0	0	0	0	0	0	0	0	0	0	0	0	0
4930519P11RIK	NA	3	8	2	2	0	7	4	1	1	5	2	2	4	6	2	6	8
4930520K02RIK	NA	0	0	0	0	0	0	0	0	0	0	0	0	0	0	0	0	0
4930520M14RIK	NA	0	0	0	0	0	0	0	0	0	0	0	0	0	0	0	0	0
4930520O04RIK	NA	37	50	39	42	43	47	42	16	52	37	41	48	29	31	41	26	21
4930520P13RIK	NA	0	0	0	0	0	0	0	0	0	0	0	0	0	0	0	0	0
4930521E06RIK	NA	0	0	0	0	0	0	0	0	0	0	0	0	0	0	0	0	0
4930521O17RIK	NA	0	0	0	0	0	0	0	0	0	0	0	0	0	0	0	0	0
4930522H14RIK	NA	0	0	0	0	0	0	0	0	0	0	0	0	0	0	0	0	0
4930522L14RIK	NA	10	5	7	3	23	9	6	8	13	7	5	3	2	10	3	17	16
4930522N08RIK	NA	0	0	0	0	0	0	0	0	0	0	0	0	0	0	0	0	0
4930522O17RIK	NA	0	0	0	0	0	0	0	0	0	0	0	0	0	0	0	0	0
4930523C07RIK	NA	289	291	339	303	243	307	222	280	275	373	324	335	328	317	247	247	328
4930523O13RIK	NA	0	0	0	0	0	0	0	0	0	0	0	0	0	0	0	0	0
4930524B15RIK	NA	0	0	0	0	0	0	0	0	0	0	0	0	0	0	0	0	0
4930524B17RIK	NA	0	0	0	0	0	0	0	0	0	0	0	0	0	0	0	0	0
4930524C18RIK	NA	0	0	0	0	0	0	0	0	0	0	0	0	0	0	0	0	0
4930524J08RIK	NA	14	9	19	28	28	19	27	24	25	32	29	30	30	13	21	23	20
4930524N10RIK	NA	0	0	0	0	0	0	0	0	0	0	0	0	0	0	0	0	0
4930524O07RIK	NA	20	33	21	23	39	33	25	43	23	33	22	24	12	37	28	26	35
4930524O08RIK	NA	0	0	0	0	0	0	0	0	0	0	0	0	0	0	0	0	0
4930525C09RIK	NA	0	0	0	0	0	0	0	0	0	0	0	0	0	0	0	0	0
4930525G20RIK	NA	2	2	2	2	2	4	1	4	1	3	0	1	0	2	1	2	3
4930526A20RIK	NA	1	8	2	5	0	6	1	2	3	2	6	1	7	1	4	2	4
4930526F13RIK	NA	0	0	0	0	0	0	0	0	0	0	0	0	0	0	0	0	0
4930526H09RIK	NA	0	0	0	0	0	0	0	0	0	0	0	0	0	0	0	0	0
4930526L06RIK	NA	0	0	0	0	0	0	0	0	0	0	0	0	0	0	0	0	0
4930526M16RIK	NA	0	0	0	1	0	0	0	0	0	0	0	0	0	0	0	0	0
4930527A07RIK	NA	0	0	0	0	0	0	0	0	0	0	0	0	0	0	0	0	0
4930527B05RIK	NA	0	0	0	0	0	0	0	0	0	0	0	0	0	0	0	0	0
4930527E20RIK	NA	0	0	0	0	0	0	0	0	0	0	0	0	0	0	0	0	0
4930527J03RIK	NA	1	0	0	0	3	3	2	2	0	0	0	0	0	1	0	0	0
4930528D03RIK	NA	0	0	2	2	0	0	0	0	0	0	1	0	0	0	0	1	0
4930528G23RIK	NA	0	0	0	0	0	0	0	0	0	0	0	0	0	0	0	0	0
4930528H21RIK	NA	0	0	0	0	0	0	0	0	0	0	0	0	0	0	0	0	0
4930528J11RIK	NA	0	0	0	0	0	0	0	0	0	0	0	0	0	0	3	0	1
4930528P14RIK	NA	0	0	0	0	0	0	0	0	0	0	0	0	0	0	0	0	0
4930529C04RIK	NA	0	0	0	0	0	0	0	0	0	0	0	0	0	0	0	0	0
4930529I22RIK	NA	0	0	0	0	0	0	0	0	0	0	0	0	0	0	0	0	0
4930529K09RIK	NA	0	0	0	0	0	0	0	0	0	0	0	0	0	0	0	0	0
4930529N20RIK	NA	0	0	0	0	0	0	0	0	0	0	0	0	0	0	0	0	0
4930532G15RIK	NA	4	2	0	5	3	4	7	3	0	4	7	2	5	0	3	0	4
4930532I03RIK	NA	0	0	0	0	0	0	0	0	0	0	0	0	0	0	0	0	0
4930532M18RIK	NA	0	0	0	0	0	0	0	0	0	0	0	0	0	0	0	0	0
4930533B01RIK	NA	0	0	0	0	0	0	0	0	0	0	0	0	0	0	0	0	0
4930533D04RIK	NA	0	0	0	0	0	0	0	0	0	1	0	0	0	0	0	0	3
4930533I22RIK	NA	0	0	0	0	0	0	0	0	0	0	0	0	0	0	0	0	0
4930533K18RIK	NA	0	0	0	0	0	0	0	0	0	0	0	0	0	0	0	0	0
4930533L02RIK	NA	0	0	0	0	0	0	0	0	0	0	0	0	0	0	0	0	0
4930533N22RIK	NA	0	0	0	0	0	0	0	0	0	0	0	0	0	0	0	0	0
4930533P14RIK	NA	0	0	0	0	0	0	0	0	0	0	0	0	0	0	0	0	0
4930534D22RIK	NA	0	0	0	1	0	0	0	0	0	0	0	0	0	0	1	0	0
4930534H03RIK	NA	0	0	0	0	0	0	0	0	0	0	0	0	0	0	0	0	0
4930535E02RIK	NA	0	0	0	0	0	0	0	0	0	0	0	0	0	0	0	0	0
4930535G08RIK	NA	0	0	0	0	0	0	0	0	0	0	0	0	0	0	0	0	0
4930535I16RIK	NA	0	0	1	2	2	0	2	0	1	0	5	1	0	4	1	1	0
4930535L15RIK	NA	0	0	0	0	3	0	0	0	0	0	0	0	0	0	0	0	0
4930535O05RIK	NA	0	0	0	0	0	0	0	0	0	0	0	0	0	0	0	0	0
4930537H20RIK	NA	0	0	0	1	0	0	3	0	3	0	0	1	5	1	0	1	1
4930538E20RIK	NA	0	0	0	0	0	0	0	0	0	0	0	0	0	2	0	0	1
4930538L07RIK	NA	0	0	0	0	0	0	0	0	0	0	0	0	0	0	0	0	0
4930539C22RIK	NA	0	0	0	0	0	0	0	0	0	0	0	0	0	0	0	0	0
4930539E08RIK	NA	746	809	1010	1159	1007	2071	1162	1816	1115	1028	1577	1100	1145	991	793	918	971
4930539J05RIK	NA	5	21	22	24	21	11	25	15	23	14	22	14	21	17	12	14	20
4930539M17RIK	NA	0	2	0	0	0	1	0	0	0	0	0	0	1	0	1	0	0
4930540E01RIK	NA	0	0	0	0	0	0	0	0	0	0	0	0	0	0	0	0	0
4930540I17RIK	NA	0	0	0	0	0	0	0	0	0	0	0	0	0	0	0	0	0
4930540M03RIK	NA	0	0	0	0	0	0	0	0	0	0	0	0	0	0	0	0	0
4930540M05RIK	NA	0	0	0	0	0	1	0	0	3	0	0	0	0	0	0	0	0
4930542C12RIK	NA	0	0	1	0	0	1	0	0	0	0	1	0	1	0	0	0	0
4930542C16RIK	NA	0	0	0	0	0	0	0	0	0	0	0	0	0	0	0	0	0
4930543E12RIK	NA	0	0	0	0	0	0	0	0	0	0	0	0	0	0	0	0	0
4930543I03RIK	NA	0	0	0	0	0	0	0	0	0	0	0	0	0	0	0	0	0
4930543I11RIK	NA	0	0	0	0	0	0	0	0	0	0	0	0	0	0	0	0	0
4930543K20RIK	NA	0	0	0	0	0	0	0	0	0	0	0	0	0	0	0	0	0
4930543N07RIK	NA	0	0	0	0	0	0	0	0	0	0	0	0	0	0	0	0	0
4930544D05RIK	NA	0	0	0	0	0	0	0	0	0	1	0	0	0	0	0	1	0
4930544F09RIK	NA	0	1	1	0	0	0	0	0	0	0	0	0	0	0	2	0	0
4930544G11RIK	NA	0	0	0	0	0	0	0	0	0	0	0	0	0	0	0	0	0
4930544I03RIK	NA	0	0	0	0	0	0	0	0	0	0	0	0	0	0	0	0	0
4930544L04RIK	NA	0	0	0	0	0	0	0	0	0	0	0	0	0	0	0	0	0
4930544M13RIK	NA	0	0	0	0	0	0	0	0	0	2	0	0	0	0	0	0	0
4930545H06RIK	NA	0	0	0	0	0	0	0	0	0	0	0	0	0	0	0	0	0
4930545L08RIK	NA	0	0	0	0	0	0	0	0	0	0	0	0	0	0	0	0	0
4930545L23RIK	NA	0	0	0	0	0	0	0	0	0	0	0	0	0	0	0	0	0
4930546C10RIK	NA	0	0	0	0	0	0	0	0	0	0	0	0	0	0	0	0	0
4930546K05RIK	NA	0	0	0	0	0	0	0	0	0	0	0	0	0	0	1	0	0
4930547E08RIK	NA	0	0	2	0	0	1	0	0	0	0	2	1	2	0	0	0	0
4930547H16RIK	NA	0	0	0	0	0	0	0	0	0	0	0	0	0	0	0	0	0
4930547M16RIK	NA	3	6	3	3	8	2	10	0	2	4	2	0	2	2	5	7	3
4930548G14RIK	NA	0	0	0	0	0	0	0	0	0	0	0	0	0	0	0	0	0
4930548H24RIK	NA	0	0	0	0	2	2	2	0	4	1	0	0	0	0	1	3	0
4930548K13RIK	NA	0	0	0	0	0	0	0	0	0	0	0	0	0	0	0	0	0
4930549C15RIK	NA	0	0	0	0	0	0	0	0	0	0	0	0	0	0	0	0	0
4930550C14RIK	NA	5	5	5	6	15	3	7	10	13	10	4	3	7	4	6	9	4
4930550C17RIK	NA	0	0	0	0	0	0	0	0	0	0	0	0	0	0	0	0	0
4930550L24RIK	NA	0	0	0	0	0	0	0	0	0	0	0	0	0	0	0	0	0
4930551I15RIK	NA	0	0	0	0	0	0	0	0	0	0	0	0	0	0	0	0	0
4930551L18RIK	NA	0	0	0	0	0	0	1	0	0	0	0	0	0	0	0	0	0
4930551O13RIK	NA	0	0	0	0	0	1	0	0	0	0	1	0	0	2	0	0	0
4930552P12RIK	NA	31	20	18	17	26	30	30	33	18	22	23	17	32	28	25	28	19
4930553I04RIK	NA	0	0	0	0	0	0	0	0	0	0	0	0	0	0	0	0	0
4930553I21RIK	NA	0	1	0	0	2	0	0	2	0	1	2	0	0	0	0	0	0
4930553M12RIK	NA	0	0	0	0	0	0	0	0	0	0	0	0	0	0	0	0	0
4930553P18RIK	NA	0	0	0	0	0	0	0	0	0	1	0	0	0	0	0	0	0
4930554C24RIK	NA	0	0	0	0	0	0	0	0	0	0	0	0	0	0	0	0	0
4930554G22RIK	NA	2	1	0	1	0	0	0	0	2	0	0	0	0	0	0	0	0
4930554G24RIK	NA	0	0	0	0	0	0	0	0	0	0	0	0	0	0	0	0	0
4930554H23RIK	NA	0	0	0	0	0	0	0	1	0	0	0	0	0	0	0	0	0
4930555A03RIK	NA	0	0	0	0	0	0	0	0	0	0	0	0	0	0	0	0	0
4930555B11RIK	NA	0	0	0	0	0	0	0	0	0	0	0	0	0	0	0	0	0
4930555B12RIK	NA	0	0	0	0	0	0	0	0	0	0	0	0	0	0	0	0	0
4930555F03RIK	NA	0	0	0	0	0	0	0	0	0	0	0	0	0	0	0	0	0
4930555G01RIK	NA	0	0	0	0	0	0	0	0	0	0	0	0	0	0	0	0	0
4930555G07RIK	NA	0	0	0	0	0	0	0	0	0	0	0	0	0	0	0	0	0
4930555G21RIK	NA	0	0	0	0	0	0	0	0	0	0	0	0	0	0	0	0	0
4930555K19RIK	NA	0	0	0	0	0	0	0	0	0	0	0	0	0	0	0	0	0
4930555M17RIK	NA	0	0	0	0	0	0	0	0	0	0	0	0	0	0	0	0	0
4930555O08RIK	NA	0	0	0	0	0	0	0	0	0	0	0	0	0	0	0	0	0
4930556G01RIK	NA	0	0	0	0	0	0	0	0	0	0	0	0	0	0	0	0	0
4930556G22RIK	NA	0	0	0	0	0	0	0	0	0	0	0	0	0	0	0	0	0
4930556H04RIK	NA	2	0	1	1	2	0	0	0	0	2	2	0	0	4	0	4	1
4930556I23RIK	NA	0	0	0	0	0	0	0	0	0	0	0	0	0	0	0	1	0
4930556J02RIK	NA	0	1	0	0	0	4	0	0	1	0	0	0	0	2	0	1	3
4930556J24RIK	NA	1	10	3	7	0	1	7	5	4	4	11	6	6	4	1	0	5
4930556L07RIK	NA	0	0	0	0	0	0	0	0	0	0	0	0	0	0	0	0	0
4930556M19RIK	NA	27	40	12	28	16	11	42	42	9	29	32	6	21	4	8	19	38
4930556N09RIK	NA	0	0	0	1	0	0	0	0	0	0	2	0	0	0	0	0	3
4930556N13RIK	NA	0	0	0	0	0	0	0	0	0	0	0	0	0	0	0	0	0
4930557B06RIK	NA	0	0	0	0	0	0	0	0	0	0	0	0	0	0	0	0	0
4930557F08RIK	NA	0	0	0	0	0	0	0	0	0	0	0	0	0	0	0	0	0
4930557F10RIK	NA	0	0	0	0	0	0	0	0	0	0	0	0	0	0	0	0	0
4930557J02RIK	NA	0	0	0	0	0	0	0	0	0	0	0	0	0	0	0	0	0
4930557K07RIK	NA	0	1	0	0	2	0	0	0	0	0	0	0	0	0	0	0	0
4930558C23RIK	NA	0	0	0	0	0	0	0	0	0	0	0	0	0	0	0	0	0
4930558F17RIK	NA	0	0	0	0	0	0	0	0	0	0	0	0	0	0	0	0	0
4930558G05RIK	NA	0	0	0	0	0	0	0	0	0	0	0	0	0	0	0	0	0
4930558J18RIK	NA	6	6	2	3	2	5	2	2	13	5	10	3	1	1	1	5	4
4930558J22RIK	NA	0	1	1	0	2	1	0	0	2	0	1	1	0	5	0	0	0
4930558K02RIK	NA	0	0	0	0	0	0	1	0	0	0	0	0	0	0	0	0	0
4930558N11RIK	NA	0	0	0	0	0	0	0	0	0	0	0	0	0	0	0	0	0
4930559C10RIK	NA	0	0	0	0	0	0	0	0	0	0	0	0	0	0	0	0	0
4930560O18RIK	NA	2	1	0	1	0	0	0	1	0	1	0	0	0	2	1	0	4
4930562A09RIK	NA	0	0	0	0	0	0	0	0	0	0	0	0	0	0	0	0	0
4930562C15RIK	NA	0	0	0	0	0	0	0	0	0	0	1	0	0	0	0	0	0
4930562D21RIK	NA	0	0	0	0	0	0	0	0	0	0	0	0	0	0	0	0	0
4930562F07RIK	NA	1	0	0	0	2	0	1	1	1	0	0	0	0	1	1	0	1
4930562F17RIK	NA	0	0	0	0	0	0	0	0	0	0	0	0	0	0	0	0	0
4930563E18RIK	NA	0	1	1	1	0	2	2	3	2	0	5	1	1	2	2	0	3
4930563E22RIK	NA	1	11	8	9	8	5	6	3	4	5	5	3	15	5	5	3	17
4930563F08RIK	NA	0	0	0	0	0	0	0	0	0	0	0	0	0	0	0	0	0
4930563H07RIK	NA	0	0	0	0	0	0	0	0	0	0	0	0	0	0	0	0	0
4930563I02RIK	NA	0	0	0	0	0	0	3	0	0	0	1	0	0	0	0	0	0
4930563J15RIK	NA	0	0	0	0	0	0	0	0	0	0	0	0	0	0	0	0	0
4930563M21RIK	NA	0	0	0	0	0	0	0	0	0	0	0	0	0	0	0	0	0
4930564D02RIK	NA	0	1	0	0	0	0	0	0	0	0	0	0	0	0	0	0	0
4930565D16RIK	NA	0	0	0	0	0	0	0	0	0	0	0	0	0	0	0	0	0
4930565N06RIK	NA	0	1	0	0	0	0	0	0	0	0	0	0	0	0	0	0	0
4930566F21RIK	NA	0	0	1	1	2	0	0	0	0	0	1	0	0	1	0	0	0
4930566N20RIK	NA	0	0	0	0	0	0	0	0	0	0	0	0	0	0	0	0	0
4930567H12RIK	NA	0	0	0	0	0	0	0	0	0	0	0	0	0	0	0	0	0
4930567H17RIK	NA	0	0	0	0	0	0	0	0	0	0	0	0	0	0	0	0	0
4930567K12RIK	NA	0	0	0	0	0	0	0	0	0	0	0	0	0	0	0	0	0
4930567K20RIK	NA	0	0	0	0	0	0	0	0	0	0	0	0	0	0	0	0	0
4930568A12RIK	NA	0	1	0	0	0	0	1	0	0	0	1	0	0	0	0	0	0
4930568A13RIK	NA	0	0	0	0	0	0	0	0	0	0	0	0	0	0	0	0	0
4930568D16RIK	NA	0	0	0	0	0	0	0	0	0	0	0	0	0	0	0	0	0
4930568E12RIK	NA	0	0	0	0	0	0	0	0	0	0	0	0	0	0	0	0	0
4930568G15RIK	NA	0	0	0	0	0	0	0	0	0	0	0	0	0	0	0	0	0
4930569F06RIK	NA	0	0	0	0	0	0	0	0	0	0	0	0	0	0	0	0	0
4930570B17RIK	NA	0	0	0	0	0	0	0	0	0	0	0	0	0	0	0	0	0
4930570D08RIK	NA	0	2	0	0	2	0	1	1	1	0	0	0	0	2	1	0	0
4930570G19RIK	NA	0	2	1	0	0	2	0	0	0	1	0	0	0	0	0	1	1
4930570N18RIK	NA	0	1	0	0	0	0	0	0	0	0	0	1	1	0	1	0	0
4930571K23RIK	NA	0	0	0	0	0	0	0	0	0	0	0	0	0	0	0	0	0
4930571N24RIK	NA	0	0	0	0	0	0	0	0	0	0	0	0	0	0	0	0	0
4930572G02RIK	NA	0	0	1	0	0	0	0	0	0	0	0	2	1	0	0	0	0
4930572K03RIK	NA	0	0	0	0	0	0	0	0	0	0	0	0	0	0	0	0	0
4930572O03RIK	NA	0	0	0	0	0	0	0	0	0	0	0	0	0	0	0	0	0
4930572O13RIK	NA	0	0	0	0	0	0	0	0	0	0	0	0	0	0	0	0	0
4930573C08RIK	NA	0	0	0	0	0	0	0	0	0	0	0	0	0	0	0	0	0
4930573C15RIK	NA	6	3	3	7	15	8	5	1	8	4	3	3	2	5	2	2	10
4930573H18RIK	NA	0	0	0	0	0	0	0	0	0	0	0	0	0	0	0	0	0
4930573I07RIK	NA	0	0	0	0	0	0	0	0	0	0	0	0	0	0	0	0	0
4930577H14RIK	NA	0	0	0	0	0	0	0	0	0	0	0	0	0	0	0	0	0
4930577N17RIK	NA	28	29	22	31	33	30	18	23	20	16	26	21	34	23	44	37	35
4930578C19RIK	NA	0	0	0	0	0	0	0	0	0	0	0	0	0	0	0	0	0
4930578G10RIK	NA	0	0	0	0	0	0	0	0	0	0	0	0	0	0	0	0	0
4930578I06RIK	NA	0	0	0	0	0	0	1	0	0	0	0	0	0	0	0	0	0
4930578I07RIK	NA	0	0	0	0	0	0	0	0	0	0	0	0	0	0	0	0	0
4930578M01RIK	NA	0	2	0	0	0	0	2	1	0	1	0	3	0	0	1	0	0
4930578M07RIK	NA	0	0	0	0	0	0	0	0	0	0	0	0	0	0	0	0	0
4930579C12RIK	NA	0	0	0	0	0	0	0	0	0	0	0	0	0	0	0	1	0
4930579D09RIK	NA	0	0	0	0	0	0	0	0	0	0	0	0	0	0	0	0	0
4930579F01RIK	NA	0	0	2	0	0	1	0	0	0	1	0	0	1	0	0	1	0
4930579G18RIK	NA	0	7	0	2	2	1	2	3	1	0	2	1	4	7	7	1	7
4930579G24RIK	NA	80	61	85	64	36	77	62	61	105	80	65	79	88	82	65	101	55
4930579H20RIK	NA	0	0	0	0	0	0	0	0	0	0	0	0	0	0	0	0	0
4930579J19RIK	NA	0	0	0	0	0	0	0	0	0	0	0	0	0	0	0	0	0
4930579K19RIK	NA	12	24	13	12	26	7	19	11	7	20	19	7	17	12	9	14	14
4930579M01RIK	NA	0	0	0	0	0	0	0	0	0	1	0	0	0	0	0	0	0
4930579O11RIK	NA	0	0	0	0	0	0	0	0	0	0	0	0	0	0	0	0	0
4930579P08RIK	NA	0	0	0	0	0	0	0	0	0	0	0	0	0	0	0	0	0
4930580E04RIK	NA	0	0	0	0	0	0	0	0	0	0	0	0	0	0	0	0	0
4930581F22RIK	NA	159	101	138	113	128	214	133	136	145	80	164	161	67	156	145	81	83
4930583I09RIK	NA	0	0	0	0	0	0	0	0	0	0	0	0	0	0	0	0	0
4930583K01RIK	NA	1	0	1	2	0	0	2	0	0	2	1	1	2	1	0	2	2
4930583P06RIK	NA	0	0	0	0	0	0	0	0	0	0	0	0	0	0	0	0	0
4930584E12RIK	NA	0	0	0	0	0	0	0	0	0	0	0	0	0	0	0	0	0
4930584F24RIK	NA	0	0	0	0	0	0	0	0	0	0	0	0	0	0	0	0	0
4930586N03RIK	NA	0	0	0	0	0	0	0	0	0	0	0	0	0	0	0	0	0
4930587A21RIK	NA	0	0	0	1	0	0	0	0	0	1	0	0	0	0	0	0	0
4930587E11RIK	NA	0	0	0	0	0	0	0	0	0	0	0	0	0	0	0	0	0
4930588D02RIK	NA	0	0	0	0	0	0	0	0	0	0	0	0	0	0	0	0	0
4930588G17RIK	NA	0	0	0	0	0	0	0	0	0	0	0	0	2	0	0	0	0
4930588J15RIK	NA	0	0	0	0	0	0	0	0	0	0	0	0	0	0	0	0	0
4930588K23RIK	NA	0	0	0	0	0	0	0	0	0	0	0	0	0	0	0	0	0
4930589L23RIK	NA	0	0	1	0	0	0	0	0	0	0	0	0	0	0	1	0	0
4930589O11RIK	NA	9	9	21	18	18	7	23	16	8	12	13	8	19	5	5	13	13
4930589P08RIK	NA	0	0	0	0	0	0	0	0	0	0	0	0	0	0	0	0	0
4930590H14RIK	NA	0	0	0	0	0	0	0	0	0	0	0	0	0	0	0	0	0
4930590J08RIK	NA	2	6	3	3	2	7	3	3	1	5	3	0	7	2	2	2	4
4930590L14RIK	NA	0	0	0	0	0	0	0	0	0	0	0	0	0	0	0	0	0
4930590L20RIK	NA	0	0	0	0	0	0	0	0	0	0	0	0	0	0	0	0	0
4930591A17RIK	NA	0	0	0	0	0	0	0	0	0	0	0	0	0	0	0	0	0
4930591E09RIK	NA	0	0	0	0	0	0	0	0	0	0	0	0	0	0	0	0	0
4930592A05RIK	NA	0	0	1	0	2	1	0	3	0	1	0	0	0	4	0	0	1
4930592C13RIK	NA	1	2	1	1	5	1	0	0	0	0	2	1	0	1	3	1	2
4930593A02RIK	NA	0	0	0	0	0	0	0	0	0	0	0	0	0	0	0	0	0
4930593C16RIK	NA	0	0	0	0	0	0	0	0	0	0	0	0	0	0	0	0	0
4930594C11RIK	NA	6	1	2	0	0	1	2	11	0	1	1	0	4	0	1	1	2
4930594M17RIK	NA	0	0	0	0	0	0	0	0	0	0	0	0	0	0	0	0	0
4930594M22RIK	NA	8	21	18	17	15	9	20	16	6	5	9	21	16	10	8	23	4
4930594O21RIK	NA	0	0	0	0	0	0	0	0	0	0	0	0	0	0	0	0	0
4930595D18RIK	NA	0	0	0	0	0	0	0	0	0	0	0	0	0	0	0	0	0
4930595L18RIK	NA	0	0	0	0	0	0	0	0	0	0	0	0	0	0	0	0	0
4930595M18RIK	NA	0	0	0	0	0	0	0	0	0	0	0	0	0	0	0	0	0
4930595O18RIK	NA	0	0	0	0	0	0	0	0	0	0	0	0	0	0	0	0	0
4930596D02RIK	NA	0	0	0	0	0	0	0	0	0	0	0	0	0	0	0	0	0
4930596I21RIK	NA	0	0	1	1	0	0	1	1	0	0	0	0	0	0	0	1	1
4930597A21RIK	NA	0	0	0	0	0	0	0	0	0	0	0	0	0	0	0	0	0
4930597L12RIK	NA	0	0	0	0	0	0	0	0	0	0	0	0	1	0	0	0	0
4930597O21RIK	NA	1	8	7	2	2	3	6	10	4	2	3	1	2	2	1	2	3
4930598A11RIK	NA	0	1	0	0	0	0	0	0	1	0	2	0	0	0	0	0	0
4930598F16RIK	NA	0	0	0	0	0	0	0	0	0	0	0	0	0	0	0	0	0
4930598N05RIK	NA	0	0	0	0	0	0	0	0	0	0	0	0	0	0	0	0	0
4930599A14RIK	NA	0	0	0	0	0	0	0	0	0	0	0	0	0	0	0	0	0
4930599N23RIK	NA	6	9	5	7	7	10	8	15	3	8	13	13	4	17	5	9	8
4930599N24RIK	NA	0	0	0	0	0	0	0	0	0	0	0	0	0	0	0	0	0
4931400O07RIK	NA	0	0	0	0	0	0	0	0	0	0	0	0	0	0	0	0	0
4931403E22RIK	NA	0	0	0	0	0	0	0	0	0	0	0	0	0	1	0	0	1
4931403G20RIK	NA	0	0	0	0	0	0	0	0	0	1	0	0	0	0	1	0	0
4931406B18RIK	NA	0	0	0	0	0	0	0	0	0	1	0	0	0	0	0	0	0
4931406C07RIK	NA	3853	5651	5491	4434	4452	5696	5523	5014	5408	2788	4059	3032	4938	3879	3947	5583	4645
4931406G06RIK	NA	0	2	0	4	2	0	0	1	4	0	1	0	0	0	1	0	4
4931406P16RIK	NA	771	695	761	766	571	765	665	786	643	703	819	685	847	627	712	596	650
4931407E12RIK	NA	0	0	0	0	0	0	0	0	0	0	0	0	0	0	0	0	0
4931408C20RIK	NA	0	0	0	0	0	0	0	0	0	0	0	0	0	0	0	0	0
4931409K22RIK	NA	2	0	0	0	0	0	1	0	0	0	0	0	1	0	1	0	0
4931412I15RIK	NA	0	0	0	0	0	0	0	0	0	0	0	0	0	0	0	0	0
4931413I07RIK	NA	0	0	0	0	0	0	0	0	0	0	0	0	0	0	0	0	0
4931413K12RIK	NA	0	0	0	0	0	0	0	1	0	0	0	0	0	0	0	0	0
4931414P19RIK	NA	246	261	269	277	285	250	297	374	254	212	249	265	274	265	306	243	357
4931415C17RIK	NA	0	0	0	0	0	2	0	0	0	0	0	0	1	0	1	0	0
4931417E11RIK	NA	0	0	0	0	0	0	0	0	0	0	0	0	0	0	0	0	0
4931419H13RIK	NA	0	0	0	0	0	0	0	0	0	0	0	0	0	0	0	0	0
4931422A03RIK	NA	0	1	0	0	0	0	1	1	1	0	2	0	0	1	0	0	2
4931423N10RIK	NA	0	0	0	0	0	3	0	1	0	0	2	0	2	0	0	1	2
4931428F04RIK	NA	107	103	105	120	79	99	100	101	118	147	125	148	115	82	127	115	101
4931428L18RIK	NA	5	1	0	2	3	2	3	9	1	8	4	0	1	2	2	0	1
4931429L15RIK	NA	0	0	0	0	0	0	0	0	0	0	0	0	0	0	0	0	0
4931429P17RIK	NA	0	0	0	0	0	0	0	0	0	0	0	0	0	0	0	0	0
4931431B13RIK	NA	0	0	0	0	0	1	0	0	0	0	1	0	0	0	0	0	0
4931431C16RIK	NA	2	1	3	2	2	2	1	3	2	0	2	1	1	0	3	2	1
4931440F15RIK	NA	38	38	33	27	69	51	49	34	65	16	41	38	57	42	36	40	42
4931440J10RIK	NA	0	0	0	1	0	0	1	0	0	0	0	0	0	0	0	2	0
4931440P22RIK	NA	15	21	15	20	28	9	17	18	13	19	23	19	19	17	24	22	22
4932411K12RIK	NA	1	0	1	1	0	0	0	0	0	1	0	0	0	0	0	0	0
4932411N23RIK	NA	0	0	0	0	0	0	0	0	0	0	0	0	0	0	0	0	0
4932412D23RIK	NA	0	0	0	0	0	0	0	0	0	0	0	0	0	0	0	0	0
4932413F04RIK	NA	0	0	0	0	0	0	0	0	0	0	0	0	0	0	0	0	0
4932414J04RIK	NA	0	0	0	0	0	0	0	0	0	0	0	0	0	0	0	0	0
4932414N04RIK	NA	0	0	0	0	0	0	0	0	0	0	0	0	0	0	0	0	0
4932415D10RIK	NA	0	0	0	1	0	0	0	0	0	0	0	0	4	0	3	0	0
4932415M13RIK	NA	0	1	0	2	0	0	0	0	0	0	0	0	0	0	0	0	1
4932416K20RIK	NA	0	0	0	0	0	0	0	0	0	0	0	0	0	0	0	0	0
4932422M17RIK	NA	12	14	6	10	21	6	6	23	10	9	16	15	9	19	3	12	12
4932429P05RIK	NA	0	0	0	0	0	0	0	0	0	0	0	0	0	0	0	0	0
4932430I15RIK	NA	2	0	1	0	5	0	1	0	0	1	1	0	1	0	0	0	1
4932431L22RIK	NA	0	0	0	0	0	0	0	0	0	0	0	0	0	0	0	0	0
4932431P20RIK	NA	0	0	0	0	0	0	1	0	0	0	0	0	0	0	0	0	0
4932435O22RIK	NA	0	0	0	0	0	0	0	0	0	0	0	0	0	0	0	0	0
4932438A13RIK	NA	2700	2931	3764	3897	1630	3865	2584	2646	2049	2819	4008	2741	3201	1920	2397	1834	2172
4932438H23RIK	NA	44	36	48	45	63	42	61	35	47	46	38	55	51	55	44	55	51
4932441J04RIK	NA	0	0	0	0	0	0	0	0	0	5	0	0	0	0	0	0	0
4932442E05RIK	NA	1	3	8	3	2	3	3	5	3	3	5	1	3	2	2	2	3
4932443L11RIK	NA	5	4	1	3	0	3	5	1	1	0	6	1	1	1	8	0	2
4932702P03RIK	NA	0	1	2	0	2	2	0	0	0	0	2	0	1	1	3	1	1
4933400A11RIK	NA	0	0	0	0	0	0	0	0	0	0	0	0	0	0	0	0	0
4933400C23RIK	NA	0	0	0	0	0	0	0	0	0	0	0	0	0	0	0	0	0
4933400F21RIK	NA	0	0	0	0	0	0	0	0	0	0	0	0	0	0	0	0	0
4933400L20RIK	NA	0	0	0	0	0	0	0	0	0	0	0	0	0	0	0	0	0
4933401B06RIK	NA	0	0	0	0	0	0	0	0	0	0	0	0	0	0	0	0	0
4933401H06RIK	NA	2	0	0	3	2	2	0	2	0	1	0	0	2	0	1	4	1
4933401J01RIK	NA	0	0	0	0	0	0	0	0	0	0	0	0	0	0	0	0	0
4933402C05RIK	NA	0	0	0	0	0	0	0	0	0	0	0	0	0	0	0	0	0
4933402C06RIK	NA	0	0	0	0	0	0	0	0	0	0	0	0	0	0	0	0	0
4933402D24RIK	NA	0	0	0	0	0	0	0	0	0	0	0	0	0	0	0	0	0
4933402E13RIK	NA	0	0	0	1	0	0	0	0	0	0	0	0	0	2	0	0	0
4933402J07RIK	NA	0	0	0	0	0	0	0	0	0	0	0	0	0	0	0	0	0
4933402J10RIK	NA	0	0	0	0	0	0	0	0	0	0	0	0	0	0	0	0	0
4933402J15RIK	NA	0	1	0	1	0	0	2	2	1	5	0	0	0	1	1	1	1
4933402N03RIK	NA	0	0	0	0	0	0	0	0	0	0	0	0	0	0	0	0	0
4933402N22RIK	NA	0	0	0	0	0	0	0	0	0	0	0	0	0	0	0	0	0
4933403L11RIK	NA	0	0	0	0	0	0	0	0	0	0	0	0	0	0	0	0	0
4933403O08RIK	NA	0	0	0	0	0	0	0	0	0	0	0	0	0	0	0	0	0
4933404G15RIK	NA	0	0	0	0	0	0	0	0	0	0	0	0	0	0	0	0	0
4933404I11RIK	NA	0	0	0	0	0	0	0	0	0	0	0	0	0	0	0	0	0
4933404K08RIK	NA	0	0	0	0	0	0	0	0	0	0	0	0	0	0	0	0	0
4933404K13RIK	NA	0	0	0	0	0	0	0	0	0	0	0	0	0	1	0	0	0
4933404O12RIK	NA	35	40	125	89	64	41	28	55	32	30	82	48	84	34	36	77	23
4933405D12RIK	NA	0	1	6	3	3	2	4	0	0	3	0	0	2	2	1	1	1
4933405E24RIK	NA	0	0	0	0	0	0	0	0	0	0	0	0	0	0	0	0	0
4933405L10RIK	NA	0	0	0	0	2	0	0	0	0	2	3	1	0	0	2	1	0
4933405O20RIK	NA	0	0	0	0	0	0	0	0	0	0	0	0	0	0	0	0	0
4933406B15RIK	NA	0	0	0	0	0	0	0	0	0	0	0	0	0	0	0	0	0
4933406B17RIK	NA	0	0	0	0	0	0	0	0	0	0	0	0	0	0	0	0	0
4933406C10RIK	NA	36	68	41	55	61	54	52	39	50	75	30	37	34	43	53	54	57
4933406D12RIK	NA	0	0	0	0	0	0	0	0	0	0	0	0	0	0	0	0	0
4933406F09RIK	NA	0	0	0	0	0	0	0	0	0	0	0	0	0	0	0	0	0
4933406G16RIK	NA	0	0	0	0	0	0	0	0	0	0	0	0	0	0	0	0	0
4933406I18RIK	NA	0	2	1	1	0	3	0	0	0	0	3	1	0	0	0	0	1
4933406J09RIK	NA	1	0	0	0	0	0	0	0	0	0	0	1	0	0	0	0	0
4933406J10RIK	NA	0	0	0	0	0	0	0	0	0	0	0	0	0	0	0	0	0
4933406K04RIK	NA	0	0	0	0	0	0	0	0	0	0	0	0	0	0	0	0	0
4933406L23RIK	NA	0	0	0	0	0	0	0	0	0	0	0	0	0	0	0	0	0
4933406M09RIK	NA	0	0	0	0	0	0	0	0	0	0	0	0	0	0	0	0	0
4933406P04RIK	NA	17	15	13	6	16	21	10	15	8	15	8	5	16	13	15	10	12
4933407E24RIK	NA	0	0	0	0	0	0	0	0	0	0	0	0	0	0	0	0	0
4933407I05RIK	NA	0	0	0	0	0	0	0	0	0	0	0	0	0	0	0	0	0
4933407I08RIK	NA	0	0	0	0	0	0	0	0	0	0	0	0	0	0	0	0	0
4933407K13RIK	NA	72	45	42	58	39	47	45	38	37	54	72	48	73	32	61	31	27
4933407L21RIK	NA	0	0	0	0	0	0	0	0	0	0	0	0	0	2	0	0	0
4933408A14RIK	NA	0	0	0	0	0	0	0	0	0	0	0	0	0	0	0	0	0
4933408B17RIK	NA	9	7	6	11	2	5	5	10	8	6	8	2	6	0	3	3	2
4933408J17RIK	NA	2	5	4	3	12	10	8	12	10	1	8	2	3	13	8	4	10
4933408N05RIK	NA	0	0	0	0	0	0	0	0	0	0	0	0	0	0	0	0	0
4933409D19RIK	NA	0	0	0	0	0	0	0	0	0	0	0	0	0	0	0	0	0
4933409F18RIK	NA	0	0	0	0	0	0	0	0	0	0	0	0	0	0	0	0	0
4933409G03RIK	NA	0	0	0	0	0	0	0	0	0	0	0	0	0	0	0	0	0
4933411E02RIK	NA	0	0	0	0	0	0	0	0	0	0	0	0	0	0	0	0	0
4933411E06RIK	NA	0	0	0	0	0	0	0	0	0	0	0	0	0	0	0	0	0
4933411E08RIK	NA	0	1	0	0	0	0	0	0	0	0	0	0	0	0	3	0	0
4933411G06RIK	NA	0	0	0	0	0	0	0	0	0	0	0	0	0	0	0	0	0
4933411K16RIK	NA	3	8	6	7	2	8	1	2	4	5	13	10	1	1	4	2	1
4933411O13RIK	NA	0	0	0	0	0	0	0	0	0	0	0	0	0	0	0	0	0
4933412A08RIK	NA	1	4	5	6	10	6	1	1	5	0	9	1	8	5	4	3	7
4933412E12RIK	NA	20	10	21	11	16	18	17	7	18	18	22	12	19	11	20	10	19
4933412E24RIK	NA	0	0	0	0	0	0	0	0	0	0	0	0	0	0	0	0	0
4933412L11RIK	NA	0	0	0	0	0	0	0	0	0	0	1	0	0	0	0	0	0
4933412O06RIK	NA	0	0	0	0	0	0	0	0	0	0	0	0	0	0	0	0	0
4933413C19RIK	NA	1	0	3	2	0	1	0	0	1	3	4	1	1	0	0	0	0
4933413J09RIK	NA	0	0	0	0	0	0	0	0	0	1	0	0	0	0	0	0	0
4933413L06RIK	NA	0	0	0	0	0	0	0	0	0	0	0	0	0	0	0	0	0
4933414I15RIK	NA	0	0	0	0	0	0	0	0	0	0	0	0	0	0	0	0	0
4933415A04RIK	NA	11	7	5	9	3	10	8	5	10	9	10	19	13	11	20	12	9
4933415F23RIK	NA	0	0	0	0	0	0	0	0	0	0	0	0	0	0	0	0	0
4933415J04RIK	NA	0	0	0	0	0	0	0	0	0	0	0	0	0	0	0	0	0
4933416C03RIK	NA	0	0	2	0	0	0	0	1	0	0	0	0	0	0	0	0	0
4933416E03RIK	NA	1	0	0	0	0	0	0	0	0	0	0	0	0	0	0	0	2
4933416E14RIK	NA	0	0	0	0	0	0	0	0	0	0	0	0	0	0	0	0	0
4933416I08RIK	NA	0	0	0	0	0	0	0	0	0	0	0	0	0	0	0	0	0
4933416M07RIK	NA	1	5	1	3	7	2	1	2	5	0	9	6	8	2	2	0	6
4933416O17RIK	NA	0	0	0	0	0	0	0	0	0	0	0	0	0	0	0	0	0
4933417A18RIK	NA	0	0	0	0	0	0	0	0	0	0	0	0	0	0	0	0	1
4933417C20RIK	NA	11	6	11	6	15	7	5	4	7	10	14	6	4	16	11	0	11
4933417D19RIK	NA	1	1	0	0	0	1	0	0	1	0	0	0	0	0	0	0	1
4933417E11RIK	NA	0	0	0	0	0	1	0	0	0	0	0	0	0	0	0	0	0
4933417G07RIK	NA	0	0	0	1	0	0	0	0	1	0	0	0	0	0	0	0	0
4933417O13RIK	NA	0	0	0	0	0	2	1	0	3	0	0	0	3	4	0	0	0
4933421A08RIK	NA	0	3	8	4	10	3	1	0	4	4	2	2	1	4	7	1	2
4933421D24RIK	NA	0	0	0	0	0	0	0	0	0	0	0	0	0	0	0	0	0
4933421I07RIK	NA	0	0	0	0	0	0	0	0	0	0	0	0	0	0	0	0	0
4933421O10RIK	NA	84	141	128	149	151	108	122	94	111	103	110	108	106	120	123	148	122
4933422A05RIK	NA	1	0	1	0	0	2	0	0	0	1	1	1	0	1	2	0	2
4933423L19RIK	NA	0	0	0	0	0	0	0	0	0	0	0	0	0	0	0	0	0
4933423P22RIK	NA	1	4	1	3	3	4	5	4	1	1	1	1	4	0	4	2	3
4933424G06RIK	NA	0	0	1	0	0	2	0	1	4	1	0	1	0	5	0	0	0
4933424H11RIK	NA	0	0	0	0	0	0	0	0	0	0	0	0	0	0	0	0	0
4933424L21RIK	NA	0	0	0	0	0	0	0	0	0	0	0	0	0	0	0	0	1
4933424M12RIK	NA	1	0	2	0	2	1	0	0	0	0	2	0	1	0	0	3	2
4933424N20RIK	NA	0	0	0	0	0	0	0	0	0	0	0	0	0	0	0	0	0
4933425B07RIK	NA	0	0	0	0	0	0	0	0	0	0	0	0	0	0	0	0	0
4933425D22RIK	NA	0	0	0	0	0	0	1	0	0	1	0	1	0	2	2	0	0
4933425L06RIK	NA	0	0	0	0	0	0	0	0	0	0	0	0	0	0	0	0	0
4933425M03RIK	NA	2	4	3	8	2	9	8	2	3	3	5	2	3	4	0	9	4
4933426K07RIK	NA	0	0	1	1	0	0	3	1	0	1	0	0	0	0	0	2	0
4933427D06RIK	NA	0	0	0	0	0	0	0	0	0	0	0	0	0	0	0	0	0
4933427D14RIK	NA	279	280	250	267	184	284	228	258	226	236	323	257	289	210	228	187	248
4933427E11RIK	NA	0	0	3	1	0	0	2	0	0	1	0	1	3	0	0	1	2
4933427E13RIK	NA	0	0	0	0	0	0	0	0	0	0	0	0	0	0	0	0	0
4933427G23RIK	NA	0	2	0	1	0	1	0	1	0	0	1	3	0	0	0	0	3
4933427I04RIK	NA	2	0	1	1	0	0	0	1	1	0	1	0	1	0	0	0	0
4933427I22RIK	NA	0	0	0	0	0	0	0	0	0	0	0	0	0	0	0	0	0
4933427J07RIK	NA	0	0	0	0	0	0	0	0	0	0	0	0	0	0	0	0	0
4933428C19RIK	NA	0	0	0	0	0	0	0	0	0	0	0	0	0	0	0	0	0
4933428G20RIK	NA	0	0	0	0	0	0	0	0	0	0	0	0	0	0	0	0	0
4933428M09RIK	NA	0	0	0	0	0	0	0	0	0	0	0	0	0	0	0	0	0
4933428P19RIK	NA	0	0	0	1	0	2	2	2	3	0	3	0	1	1	2	0	0
4933429H19RIK	NA	2	3	3	1	2	5	14	3	2	2	6	1	2	4	8	4	11
4933429O19RIK	NA	1	0	1	0	0	0	0	0	0	1	1	0	0	0	0	1	0
4933430A20RIK	NA	1	0	0	0	2	0	1	0	0	0	0	0	0	0	0	1	0
4933430H06RIK	NA	0	0	0	0	0	0	0	0	0	0	0	0	0	0	0	0	0
4933430H16RIK	NA	0	0	0	0	0	0	0	0	0	0	0	0	0	0	0	0	0
4933430I17RIK	NA	8	12	15	9	16	22	12	18	5	18	16	14	16	8	12	13	19
4933430L12RIK	NA	1	1	0	0	2	1	4	2	2	1	2	2	1	0	1	0	2
4933430M04RIK	NA	1	1	1	1	0	0	0	0	1	0	1	0	1	0	0	0	0
4933430N04RIK	NA	0	0	0	0	0	0	0	0	0	0	0	0	0	0	0	0	0
4933431C10RIK	NA	0	0	0	0	0	0	0	0	0	0	0	0	0	0	0	1	0
4933431E20RIK	NA	343	619	431	523	321	316	376	492	273	400	386	413	375	317	417	343	464
4933431G14RIK	NA	0	0	0	0	0	0	0	0	0	0	0	0	0	0	0	0	0
4933431J24RIK	NA	0	0	0	0	0	0	0	0	0	0	0	0	0	0	0	0	0
4933431K14RIK	NA	44	51	38	42	20	39	46	48	42	29	37	31	53	38	40	51	38
4933431K23RIK	NA	0	0	0	0	0	0	0	0	0	0	0	0	0	0	0	0	0
4933431M02RIK	NA	0	0	0	0	0	0	0	0	0	0	0	0	0	0	0	0	0
4933432G23RIK	NA	0	0	0	0	0	0	0	0	0	0	0	0	0	0	0	0	0
4933432I03RIK	NA	0	0	0	0	0	0	0	0	0	1	0	0	0	0	0	0	0
4933432K03RIK	NA	0	0	0	0	0	0	0	0	0	0	0	0	0	0	0	1	0
4933433F19RIK	NA	0	0	0	0	0	0	0	0	0	0	0	0	0	0	0	0	0
4933433G08RIK	NA	0	0	0	1	0	0	0	0	0	0	0	0	0	0	0	0	0
4933433G15RIK	NA	0	8	3	6	2	5	1	2	1	0	2	1	3	5	2	2	7
4933433G19RIK	NA	1	2	1	2	0	3	2	0	3	0	4	2	3	0	5	1	4
4933433N18RIK	NA	0	0	0	0	0	0	0	0	0	0	0	0	0	0	0	0	0
4933434E20RIK	NA	1130	955	1149	1046	2006	1033	1379	1200	1287	1100	1044	944	789	1411	1046	1287	1290
4933434M16RIK	NA	0	0	0	0	0	0	0	0	0	0	0	0	0	0	0	0	0
4933435F18RIK	NA	0	0	0	0	0	0	0	0	0	0	0	0	0	0	0	0	0
4933435G04RIK	NA	4	14	2	5	8	9	12	8	1	3	4	7	3	10	11	12	9
4933436E23RIK	NA	0	0	0	0	0	0	0	0	0	0	0	0	0	0	0	0	0
4933436F18RIK	NA	0	0	0	0	0	0	0	0	0	0	0	0	0	0	0	0	0
4933436H12RIK	NA	0	3	0	1	2	0	0	0	0	3	0	0	3	0	2	1	0
4933436I01RIK	NA	0	0	0	0	0	0	0	0	0	0	0	0	0	0	0	0	0
4933436I20RIK	NA	0	0	0	0	0	0	0	0	0	0	0	0	0	0	0	0	0
4933436N17RIK	NA	0	0	0	0	0	0	0	0	0	0	0	0	0	0	0	0	0
4933436P19RIK	NA	0	0	0	0	0	0	0	0	0	0	0	0	0	0	0	0	0
4933437G19RIK	NA	3	4	3	5	15	5	4	8	2	4	3	2	5	2	6	1	2
4933438A12RIK	NA	0	0	0	0	0	0	0	0	0	0	0	0	0	0	0	0	0
4933438B17RIK	NA	0	0	0	0	0	0	0	0	0	0	0	0	0	0	0	0	0
4933438K21RIK	NA	0	0	0	0	0	0	0	0	0	0	0	0	0	0	0	0	0
4933439C10RIK	NA	122	161	162	167	114	187	174	111	78	200	178	129	163	125	156	67	114
4933439J24RIK	NA	0	0	0	0	0	0	0	0	0	0	0	0	0	0	0	0	0
4933439K11RIK	NA	88	111	87	94	59	66	121	101	59	66	95	83	102	116	99	75	92
4933439N06RIK	NA	0	0	0	0	0	0	0	0	0	0	0	0	0	0	0	0	0
4933439N14RIK	NA	0	0	0	0	0	0	0	0	2	0	0	0	1	0	0	0	0
4933440J02RIK	NA	0	0	0	0	0	0	0	0	0	0	0	0	0	0	0	0	0
4933440M02RIK	NA	0	0	0	0	2	2	1	0	3	0	2	1	0	0	0	0	0
4933440N22RIK	NA	60	62	51	49	58	53	44	42	48	37	60	56	40	56	73	52	51
5031410I06RIK	NA	0	0	0	0	0	0	0	0	0	0	0	0	0	0	0	0	0
5031415H12RIK	NA	5	6	2	5	2	4	2	1	2	3	12	2	5	1	0	12	7
5031425E22RIK	NA	279	324	294	348	322	269	301	317	213	222	342	266	300	327	260	287	285
5031425F14RIK	NA	2	1	0	0	2	7	1	1	3	0	1	5	1	1	2	2	0
5031434C07RIK	NA	0	0	0	0	0	0	0	0	0	0	0	0	0	0	0	0	0
5031434O11RIK	NA	41	38	37	32	20	57	40	36	5	42	51	29	62	23	44	18	26
5031439G07RIK	NA	1153	1254	1177	1239	1119	1221	1319	1172	1546	1517	1257	1240	1356	1266	1466	1166	1265
5033403F01RIK	NA	6	9	11	15	18	8	8	7	7	12	7	16	18	14	6	3	8
5033403H07RIK	NA	0	0	0	0	0	0	0	0	0	0	0	0	0	0	0	0	0
5033404E19RIK	NA	52	203	137	50	53	65	141	208	84	115	75	65	31	149	54	87	185
5033406O09RIK	NA	155	179	166	94	137	177	175	153	217	157	153	157	123	217	138	208	243
5033417F24RIK	NA	10	12	12	11	5	9	15	12	6	18	11	5	8	7	7	12	17
5033421B08RIK	NA	7	7	1	2	5	8	2	23	1	10	3	9	3	1	3	4	6
5033423K11RIK	NA	3	1	0	2	10	7	6	2	1	4	4	2	0	1	0	6	5
5033424D13RIK	NA	0	0	0	0	0	0	0	0	0	0	0	0	0	0	0	0	0
5033425B01RIK	NA	11	13	22	37	8	18	25	9	15	18	37	13	16	17	14	4	12
5033426E14RIK	NA	0	0	0	0	0	0	0	0	0	0	0	0	0	0	0	0	0
5033426O07RIK	NA	0	0	0	0	0	0	0	0	0	1	0	0	0	0	0	0	0
5033428I22RIK	NA	0	0	0	0	0	0	0	0	0	0	0	0	0	1	0	0	0
5033430I15RIK	NA	43	38	37	56	69	39	39	91	53	34	61	38	24	53	28	43	60
5330406M23RIK	NA	0	1	2	3	2	0	2	0	3	0	2	1	3	2	4	1	0
5330409N07RIK	NA	0	3	0	0	0	2	0	0	0	0	0	0	0	0	0	0	0
5330411J11RIK	NA	0	0	1	0	0	0	0	0	0	0	0	0	0	0	0	1	0
5330411O13RIK	NA	0	0	0	0	0	0	0	0	0	0	0	0	0	0	0	0	0
5330413D20RIK	NA	0	0	0	0	0	0	0	0	0	0	0	0	0	0	0	0	0
5330413P13RIK	NA	0	0	0	1	2	0	1	0	0	0	0	0	0	1	0	0	0
5330416C01RIK	NA	0	0	0	0	0	0	0	0	3	0	0	0	0	0	0	0	0
5330417C22RIK	NA	4390	6700	4959	7749	3572	3969	5587	3591	4311	5134	4149	4186	7385	3364	6823	3562	4723
5330417H12RIK	NA	0	0	0	0	0	0	0	0	0	0	0	0	0	0	0	0	0
5330425B07RIK	NA	0	0	0	0	0	0	0	0	0	0	0	0	0	0	0	0	0
5330426L24RIK	NA	0	0	0	0	0	0	0	0	0	0	0	0	0	0	0	0	0
5330429C05RIK	NA	0	0	0	0	0	0	0	0	0	0	0	0	0	0	0	0	0
5330431K02RIK	NA	0	0	0	0	0	0	0	0	0	0	0	0	0	0	0	0	0
5330434G04RIK	NA	0	0	0	0	0	0	0	0	0	0	0	0	0	0	0	0	0
5330437M03RIK	NA	0	0	0	0	0	0	0	0	0	0	0	0	0	0	0	0	0
5330438D12RIK	NA	40	69	59	71	49	52	63	49	41	57	46	49	71	40	67	62	60
5330438I03RIK	NA	0	0	0	0	0	0	0	0	0	0	0	0	0	0	0	0	0
5330439A09RIK	NA	0	0	0	0	0	0	0	0	0	0	0	0	0	0	0	0	0
5330439B14RIK	NA	0	0	0	0	0	0	0	0	0	0	0	0	0	0	0	0	0
5330439K02RIK	NA	0	4	3	4	0	4	1	4	0	5	1	2	5	0	3	2	4
5330439M10RIK	NA	0	0	0	0	0	0	0	0	0	0	0	0	0	0	0	0	0
5430400D12RIK	NA	4	4	1	4	2	3	4	0	0	5	2	5	2	4	4	0	1
5430401F13RIK	NA	0	0	0	0	0	0	0	0	0	0	0	0	0	0	0	0	0
5430401H09RIK	NA	0	0	0	0	0	0	0	0	0	0	0	0	0	0	0	0	0
5430402E10RIK	NA	0	0	0	0	0	0	0	0	0	0	0	0	0	0	0	0	0
5430402O13RIK	NA	2	0	0	2	5	0	5	1	0	2	1	1	0	2	1	1	3
5430402P08RIK	NA	0	0	0	0	0	0	0	0	0	0	0	0	0	0	0	0	0
5430403G16RIK	NA	6	4	6	15	10	5	9	9	8	7	10	9	9	10	8	11	4
5430403N17RIK	NA	0	0	0	0	0	0	0	0	0	0	0	0	0	0	0	0	0
5430405H02RIK	NA	37	47	64	60	41	66	38	64	42	43	43	40	46	52	64	32	56
5430414B19RIK	NA	0	0	0	0	0	1	1	0	0	0	1	0	0	0	0	0	0
5430416N02RIK	NA	205	109	89	109	181	117	144	186	141	132	136	158	75	177	81	121	160
5430419D17RIK	NA	0	0	0	0	0	1	0	0	0	0	0	0	0	0	0	0	0
5430420F09RIK	NA	1	0	2	0	0	2	0	0	0	0	2	0	0	0	0	0	0
5430421F17RIK	NA	0	3	2	0	0	0	2	0	0	0	0	0	0	0	0	0	0
5430425E15RIK	NA	0	0	0	0	0	0	0	0	0	0	0	0	0	0	0	0	0
5430425K12RIK	NA	0	0	1	1	0	0	3	0	0	0	0	0	1	0	0	0	0
5430427M07RIK	NA	6	14	1	3	3	8	5	18	4	5	12	5	7	8	2	7	12
5430427N15RIK	NA	0	0	0	0	0	0	0	0	0	2	0	0	0	0	0	0	0
5430427O19RIK	NA	33	16	14	4	46	35	7	46	20	12	21	33	8	41	11	25	21
5430430B14RIK	NA	5	6	9	11	3	4	4	4	4	11	3	3	10	5	2	1	0
5430430K15RIK	NA	0	0	1	0	2	1	0	0	0	0	0	0	0	0	0	0	1
5430431A17RIK	NA	0	0	0	0	0	0	0	0	0	1	0	0	0	0	0	0	0
5430433H01RIK	NA	0	0	0	0	0	0	0	0	0	0	0	0	0	0	0	0	0
5430434F05RIK	NA	1	1	3	1	0	0	1	2	1	0	1	1	0	0	0	1	0
5430434I15RIK	NA	0	0	0	0	0	0	0	0	0	0	0	0	0	0	0	0	0
5430435K18RIK	NA	0	0	0	0	0	0	0	1	0	0	0	0	0	0	0	0	0
5430437J10RIK	NA	0	0	0	0	0	0	0	0	0	4	0	1	1	0	0	0	0
5430440P10RIK	NA	2	3	1	2	3	2	2	1	4	1	8	2	1	1	8	4	4
5530400C23RIK	NA	0	0	0	0	0	0	0	0	0	0	0	0	0	0	0	0	0
5530400K19RIK	NA	0	0	0	0	0	0	0	0	0	0	0	0	0	0	0	0	0
5530401A14RIK	NA	0	0	0	0	0	0	0	0	0	0	0	0	0	0	1	0	0
5530402G07RIK	NA	0	0	0	0	0	2	0	0	0	0	0	0	0	0	0	0	0
5530601H04RIK	NA	134	95	89	108	163	90	150	132	135	110	84	108	75	154	74	126	207
5730403I07RIK	NA	0	0	0	2	0	0	0	0	0	2	0	0	0	0	0	0	0
5730405O15RIK	NA	0	1	2	1	2	5	5	3	1	4	4	2	1	0	1	5	0
5730408A14RIK	NA	0	0	0	0	0	0	0	0	0	0	0	0	0	0	0	0	0
5730409E04RIK	NA	18	34	8	21	5	22	33	26	33	20	22	23	19	24	9	13	26
5730412P04RIK	NA	0	0	0	0	0	0	0	0	0	0	0	0	0	0	0	0	0
5730414N17RIK	NA	18	16	20	14	15	11	20	7	3	15	8	12	29	20	9	14	17
5730416F02RIK	NA	0	0	0	0	0	0	0	0	0	0	0	0	0	0	0	0	0
5730419F03RIK	NA	14	24	22	22	13	25	27	46	21	15	16	8	26	16	21	11	18
5730420D15RIK	NA	1	4	3	5	2	1	5	1	0	2	1	0	3	1	6	0	6
5730422E09RIK	NA	0	0	0	0	0	1	2	0	4	0	1	1	0	1	1	2	1
5730435O14RIK	NA	0	1	1	1	2	0	0	0	0	3	0	1	2	0	0	0	1
5730437C11RIK	NA	9	5	4	7	13	2	5	19	9	5	7	7	3	2	3	4	16
5730455P16RIK	NA	254	280	300	301	290	233	261	243	213	303	260	278	218	263	192	259	282
5730460C07RIK	NA	0	0	0	0	0	0	0	0	0	0	0	0	0	0	0	0	0
5730480H06RIK	NA	225	248	205	214	263	196	208	269	226	238	198	258	179	218	154	205	208
5730488B01RIK	NA	0	0	0	0	0	0	0	0	0	0	0	0	0	0	0	0	0
5730507A11RIK	NA	0	0	0	1	0	0	0	0	0	1	1	0	0	0	0	0	0
5730507C01RIK	NA	5	6	10	1	21	6	0	5	13	4	5	10	2	6	0	6	5
5730521K06RIK	NA	17	24	12	35	10	28	22	29	8	9	23	19	23	16	10	12	10
5730522E02RIK	NA	5	7	2	3	7	9	1	5	6	3	3	5	4	6	4	5	4
5730585A16RIK	NA	0	0	0	0	0	0	0	0	0	0	0	0	0	0	0	0	0
5730596B20RIK	NA	9	3	2	3	3	2	4	7	2	1	6	0	7	1	5	0	1
5830405F06RIK	NA	0	0	0	0	0	0	0	0	0	0	2	0	0	2	0	0	0
5830408C22RIK	NA	39	43	57	47	28	52	54	26	35	35	48	48	83	42	62	48	48
5830411K02RIK	NA	0	1	0	0	0	0	0	0	0	0	0	0	0	0	0	0	0
5830411N06RIK	NA	1	0	0	1	0	4	0	0	3	2	6	2	4	0	0	1	1
5830415G21RIK	NA	0	0	0	0	0	0	0	0	0	0	0	0	0	0	0	0	0
5830416I19RIK	NA	26	25	20	19	20	11	10	9	15	23	58	22	53	56	60	56	59
5830417I10RIK	NA	373	409	384	434	248	480	349	341	301	414	498	413	512	246	463	286	325
5830418P13RIK	NA	0	0	0	1	0	1	0	0	0	0	5	0	1	0	0	2	0
5830426I08RIK	NA	0	0	0	0	0	0	0	0	0	0	0	0	0	0	0	0	0
5830428M24RIK	NA	65	68	62	63	46	76	69	94	62	88	75	63	60	66	49	50	89
5830432E09RIK	NA	3	2	5	7	16	24	6	5	17	4	23	2	7	16	13	6	14
5830437K03RIK	NA	0	0	0	0	0	0	0	0	0	1	0	0	0	0	0	0	0
[truncated: 52,393 more rows]

## Sheet: S2B (Volcano plot)
	logFC	logCPM	LR	PValue	FDR	FC
s	-7.56846	2.48275	29.1899	6.56e-08	0.00182154	0.00526825
Mptx2	6.81632	2.86696	28.0438	1.19e-07	0.00182154	112.698
Lpo	2.40185	6.65435	26.8276	2.22e-07	0.00227766	5.2848
5830416I19Rik	1.41925	0.377033	25.3014	4.9e-07	0.00376562	2.67446
Gm48804	-2.73563	-1.85363	21.1124	4.33e-06	0.0266093	0.150138
Abhd3	1.34208	3.52914	19.6438	9.33e-06	0.0477704	2.53516
Gm10517	-2.96563	-2.80095	18.5027	1.7e-05	0.0744516	0.128014
Gm11814	-2.19438	2.20381	17.9963	2.21e-05	0.0849891	0.218486
6030400A10Rik	-2.69338	-2.65459	15.4358	8.54e-05	0.12761	0.154601
AC150314.1	3.50151	-3.25883	16.3924	5.15e-05	0.12761	11.3255
Gabrb3	-3.2168	-2.83694	15.5971	7.84e-05	0.12761	0.107559
Gm10704	-3.06562	2.28411	16.2947	5.42e-05	0.12761	0.119442
Gm42611	-2.90111	-2.79888	15.3098	9.12e-05	0.12761	0.133868
Gm43088	-2.9124	-2.24559	15.2289	9.52e-05	0.12761	0.132825
Gm46515	-3.02608	-2.81063	15.2042	9.65e-05	0.12761	0.122761
Gm7633	-3.91918	-3.07668	15.1853	9.75e-05	0.12761	0.0661014
Gm8355	4.50439	2.80991	15.1423	9.97e-05	0.12761	22.6963
Gm8850	-3.04728	-2.79643	16.2987	5.41e-05	0.12761	0.12097
Ighv1-63	4.00655	-3.08143	15.9176	6.62e-05	0.12761	16.0728
Igkv4-55	2.77348	-1.89395	15.5767	7.92e-05	0.12761	6.83756
Morn4	-1.74617	0.0596511	15.2171	9.58e-05	0.12761	0.298092
Pcdhb7	1.59772	-1.07088	15.3722	8.83e-05	0.12761	3.02665
Snora47	-2.8711	-2.96023	15.7994	7.04e-05	0.12761	0.136682
Tfr2	3.3909	-3.24275	15.1639	9.86e-05	0.12761	10.4897
Ccl22	1.69413	-1.74937	14.8288	0.000117722	0.139906	3.23582
Eno1b	-3.72872	-0.58512	14.6247	0.000131184	0.139906	0.0754301
Gm10340	-4.0345	-2.94515	14.7335	0.00012383	0.139906	0.0610232
Gm9765	5.23868	-1.83801	14.6119	0.000132081	0.139906	37.7571
Ifi202b	5.5456	0.719325	14.7533	0.000122533	0.139906	46.7079
Gm45309	-2.08529	-2.122	14.2147	0.00016309	0.15195	0.235649
Gm8420	-3.59787	0.886657	14.258	0.000159381	0.15195	0.0825912
Phyhip	-3.58232	-1.11566	14.2675	0.000158579	0.15195	0.0834861
Rpl7a-ps5	2.28079	-2.89159	14.213	0.000163238	0.15195	4.85945
Nxph1	-2.61196	-2.69557	13.9709	0.000185666	0.167744	0.163576
Gm26816	3.36757	-3.34368	13.785	0.000204962	0.174642	10.3214
Gm5292	-3.50609	0.734736	13.699	0.000214574	0.174642	0.0880161
Gm7381	4.53009	-2.93008	13.6861	0.000216043	0.174642	23.1043
Ighv8-8	2.89178	-2.536	13.7491	0.000208924	0.174642	7.42184
Antxr1	-3.03996	-2.49159	13.422	0.000248697	0.181892	0.121585
Ctrb1	3.92952	-3.2294	13.4468	0.000245424	0.181892	15.2371
Gm43237	-2.01904	-2.32389	13.4321	0.000247352	0.181892	0.246723
Gm43294	-3.36613	-3.03006	13.5238	0.000235558	0.181892	0.0969827
AC162938.1	-2.49616	-2.60864	13.2566	0.000271627	0.191653	0.177248
Gm15628	3.26915	-3.33021	13.2367	0.000274521	0.191653	9.64079
Igkv4-61	3.11872	-2.3204	13.1678	0.000284804	0.194414	8.68618
Clec5a	2.28788	-1.27702	13.0185	0.000308431	0.203759	4.88336
Gm3739	-3.3054	-3.12516	12.9875	0.000313576	0.203759	0.101152
Rgs2	-0.67554	3.74709	12.9204	0.000325027	0.203759	0.626098
Zp2	-1.95356	-2.00922	12.9547	0.000319114	0.203759	0.258177
Cma1	0.97737	2.77544	12.8519	0.000337135	0.207122	1.96887
Gm28306	3.22094	-3.36636	12.7712	0.000352005	0.212017	9.32392
Gm8479	-3.26686	-3.09401	12.7055	0.000364581	0.215369	0.103891
Defa24	-3.25383	4.6319	12.4665	0.000414315	0.2278	0.104834
Gm12816	-1.86659	-2.50185	12.4515	0.00041766	0.2278	0.274222
Rp1	2.91773	-3.13349	12.4249	0.000423637	0.2278	7.55658
Spink5	1.96445	-0.774152	12.5493	0.000396361	0.2278	3.90265
Trav6-1	3.174	-3.38605	12.3966	0.000430119	0.2278	9.02546
Trbv13-3	1.94621	-1.88745	12.4336	0.000421684	0.2278	3.8536
Gm42573	-3.20046	-3.02269	12.3363	0.00044423	0.231286	0.108784
Calml3	3.14337	-3.3135	12.0811	0.000509355	0.234006	8.83587
Dach2	-1.68888	-1.74926	12.1049	0.000502885	0.234006	0.310169
Fign	-3.73315	-3.01749	11.9692	0.00054087	0.234006	0.0751989
Gm45494	1.93165	-2.55199	12.082	0.000509099	0.234006	3.81492
Gm47254	3.1201	-3.30002	12.1996	0.000478001	0.234006	8.69448
Gm4761	3.12414	-3.26977	12.243	0.000467012	0.234006	8.71884
Ighv13-2	3.80677	-3.17793	12.0898	0.000506991	0.234006	13.9944
Ighv2-6	3.63717	-3.20288	12.0954	0.000505456	0.234006	12.4422
Klhl30	3.12981	-3.3895	12.0147	0.000527821	0.234006	8.7532
Slc38a4	-3.87229	1.73587	12.0571	0.000515952	0.234006	0.0682848
Snord71	-2.7625	-2.77553	12.0178	0.000526954	0.234006	0.147369
Zfp366	1.62112	-2.20422	11.9942	0.000533654	0.234006	3.07613
Tex11	-3.9419	-2.68163	11.9048	0.000559908	0.238879	0.0650683
Gm26694	-3.17563	-3.14461	11.8395	0.000579874	0.244008	0.110673
Sdr9c7	1.21127	-1.78639	11.7783	0.000599246	0.248752	2.31541
Igkv13-84	2.55974	-2.65425	11.7386	0.000612155	0.250722	5.89602
Gm11427	1.71231	-2.42837	11.6546	0.000640434	0.255491	3.27685
She	2.83473	-3.08396	11.6757	0.000633217	0.255491	7.13411
Gpr17	1.03489	0.505219	11.613	0.000654941	0.257929	2.04896
Ereg	-0.941589	0.790954	11.5511	0.000677109	0.263284	0.520659
Sycp3	3.06461	-3.32564	11.4886	0.000700232	0.265552	8.3664
Tenm3	-3.57374	-2.84862	11.5011	0.000695564	0.265552	0.083984
1110002J07Rik	-1.4665	-1.90715	11.2957	0.000776853	0.267083	0.361858
Gdpd2	-0.729712	2.22601	11.2214	0.000808606	0.267083	0.603024
Gm12707	-2.20745	-2.61615	11.2324	0.000803834	0.267083	0.216516
Gm22935	2.71785	-3.17647	11.2672	0.000788894	0.267083	6.57892
Gm43343	-3.39486	-3.21752	11.3401	0.000758509	0.267083	0.0950703
Gm43843	-1.48546	-1.71298	11.3228	0.00076563	0.267083	0.357136
Gm45405	3.08831	-3.27892	11.4144	0.000728785	0.267083	8.50501
Ifi44l	-6.27926	-2.00745	11.4504	0.000714786	0.267083	0.0128752
Igkv8-21	-3.3709	-2.32223	11.2272	0.000806061	0.267083	0.0966625
Mest	-2.14282	-2.6447	11.3304	0.000762495	0.267083	0.226437
Ppp2r2b	1.67679	-2.08351	11.2303	0.000804735	0.267083	3.19716
Tnnt3	2.75428	-3.19402	11.2883	0.000779977	0.267083	6.74718
Gm7392	1.94243	-2.83611	11.0786	0.000873297	0.280496	3.84353
Lama2	-2.67393	-2.66332	11.0716	0.000876606	0.280496	0.156699
Prss2	2.14376	-2.7169	11.1024	0.000862143	0.280496	4.41911
Folr1	-1.4426	-1.72825	11.0071	0.000907656	0.28163	0.367905
Gm48933	2.64434	-3.13264	11.0106	0.000905907	0.28163	6.25209
Igkv6-13	3.02959	-1.98594	11.0152	0.000903695	0.28163	8.16578
Gm12985	-2.55659	-2.99476	10.9584	0.000931806	0.283398	0.169976
Gprc5d	-3.11162	-3.22084	10.9646	0.000928704	0.283398	0.115693
Gm2531	-3.15899	-3.1121	10.8853	0.000969288	0.291908	0.111957
Dpt	-1.3338	-1.28252	10.7552	0.00103986	0.30845	0.396723
Ranbp17	-0.930517	0.366662	10.7473	0.0010443	0.30845	0.52467
Calhm6	1.09662	0.487471	10.6835	0.00108093	0.309549	2.13853
Gm43859	-2.53085	-2.97827	10.6782	0.00108404	0.309549	0.173037
Hba-a2	1.23017	-0.251388	10.6915	0.00107627	0.309549	2.34594
Slco1a6	-3.19707	-3.13751	10.6694	0.00108921	0.309549	0.10904
Vldlr	-0.572418	3.8943	10.6539	0.00109841	0.309549	0.672489
Igkv3-1	2.88652	-3.16489	10.608	0.00112602	0.314447	7.39484
5930438M14Rik	-3.21234	-3.19051	10.5354	0.00117112	0.324095	0.107892
Gm16235	2.7328	-3.22243	10.5173	0.00118263	0.324356	6.64744
Gm7478	-3.21792	-1.83801	10.4658	0.00121602	0.330563	0.107476
2810428J06Rik	-3.22909	-3.12604	10.2964	0.00133291	0.332882	0.106646
Adi1	0.410162	4.4618	10.329	0.00130958	0.332882	1.32883
C1ra	0.699401	3.25013	10.3367	0.00130412	0.332882	1.62383
Gjd2	2.62904	-3.14613	10.3437	0.00129921	0.332882	6.18613
Gm45081	-2.99754	-3.16264	10.3039	0.00132751	0.332882	0.125213
Gria2	-2.68991	-2.8108	10.2993	0.00133078	0.332882	0.154973
Il12rb1	0.930035	0.496359	10.3861	0.00126967	0.332882	1.90532
Kcne4	-3.33545	-3.10494	10.3509	0.0012941	0.332882	0.0990669
Rgs17	-0.802946	2.64654	10.4196	0.00124686	0.332882	0.573178
Robo1	-1.88478	-0.208839	10.3748	0.00127748	0.332882	0.270784
A430033K04Rik	-0.560005	2.63745	10.2558	0.00136253	0.337533	0.6783
Sspn	2.66606	-3.21324	10.2351	0.00137791	0.338614	6.34695
Oxct2a	-1.45062	-2.42502	10.2028	0.00140224	0.341858	0.365865
Gm45293	2.90816	-3.39322	10.1668	0.00142991	0.345858	7.50662
Cpb1	3.60367	-3.27144	10.1374	0.00145292	0.345974	12.1566
Cxcl13	-1.8328	-0.742941	10.1377	0.00145267	0.345974	0.280719
Akr1c21	-3.18551	-3.1089	10.0757	0.00150237	0.347122	0.109917
Gm25082	-1.67268	-2.20992	10.0752	0.00150282	0.347122	0.31367
Gm6329	1.15838	-1.77793	10.075	0.00150294	0.347122	2.23207
Gnai1	-0.980336	1.54183	10.0908	0.00149009	0.347122	0.506862
Gm7804	-3.11006	-3.3146	9.9105	0.00164338	0.375588	0.115819
Hebp1	-1.41641	-1.94225	9.90167	0.00165128	0.375588	0.374644
Mkrn3	-1.53986	-1.7598	9.88881	0.00166287	0.375588	0.343919
Grip2	-1.8051	-2.02877	9.86724	0.00168248	0.377244	0.286161
4930512B01Rik	-3.06359	-3.25122	9.83375	0.00171339	0.38139	0.11961
Stc2	-0.470733	4.32362	9.78924	0.00175536	0.385596	0.721598
Tmem210	-2.57134	-2.96202	9.78712	0.00175739	0.385596	0.168248
AC154232.2	-1.39131	1.71276	9.76469	0.00177896	0.38756	0.381218
G730013B05Rik	2.83123	-3.40344	9.69341	0.0018493	0.389087	7.11679
Gm37986	-1.58638	-2.41091	9.7075	0.00183517	0.389087	0.333007
Gm48349	-1.76706	-2.21409	9.6948	0.00184791	0.389087	0.293808
Snord91a	-2.20486	-2.74211	9.72842	0.0018144	0.389087	0.216905
Vmn2r57	-1.8201	-2.49249	9.72475	0.00181803	0.389087	0.2832
Gm44692	-3.07177	-3.34048	9.6679	0.00187515	0.3908	0.118934
Gm45162	-2.90885	-3.19898	9.65338	0.00189003	0.3908	0.133152
Ttc12	-2.07163	-2.598	9.64797	0.00189561	0.3908	0.237891
Ighv5-9-1	2.33111	-2.40561	9.6035	0.00194207	0.395181	5.03191
Spr-ps1	3.39909	-0.854317	9.60301	0.00194259	0.395181	10.5494
Gm14861	-3.02136	-3.19441	9.57656	0.00197077	0.395567	0.123163
Gm45823	-2.41663	-3.0293	9.5651	0.00198311	0.395567	0.187294
Saa4	1.96622	-2.07798	9.58674	0.00195988	0.395567	3.90744
Gm2974	-2.95405	-3.23993	9.49101	0.00206481	0.406583	0.129046
Gm45140	-2.88723	-3.19491	9.49826	0.00205667	0.406583	0.135163
Gm7997	2.83688	-3.37296	9.4484	0.00211334	0.413487	7.14473
1700028I16Rik	-3.1783	-3.30416	9.42897	0.00213585	0.415246	0.110468
Zfp949	-0.506558	2.50437	9.41502	0.00215215	0.415785	0.7039
Xlr3a	-1.3158	1.23606	9.38411	0.00218874	0.420211	0.401704
Gm5865	-0.941497	-1.15335	9.36662	0.00220973	0.421605	0.520692
Gm12063	2.78681	-3.43377	9.3295	0.00225494	0.425644	6.90102
Gm14558	-3.0051	-3.22539	9.30933	0.00227989	0.425644	0.124559
Gm43542	2.63341	-3.23234	9.32393	0.0022618	0.425644	6.2049
Ugt8a	-1.42846	-0.310206	9.30417	0.00228632	0.425644	0.371527
Dynlt1c	-1.38939	-2.28471	9.29128	0.00230248	0.42588	0.381726
Gm48455	3.03198	-3.334	9.27015	0.00232918	0.42588	8.1793
Rnf17	2.03763	-2.43291	9.27538	0.00232254	0.42588	4.10572
Gm14760	2.79992	-3.24402	9.22534	0.00238688	0.433848	6.96401
Gm48038	-2.97525	-3.3531	9.20617	0.00241201	0.435835	0.127163
Pear1	0.577818	3.85368	9.19349	0.00242877	0.436298	1.49259
Gm40621	2.78792	-3.37924	9.14658	0.00249184	0.442452	6.90634
Gpr62	2.8175	-3.2657	9.15261	0.00248363	0.442452	7.04942
Gm10010	-2.93751	-3.36234	9.10135	0.0025542	0.444534	0.130534
Gm17949	-3.00202	-3.24942	9.11435	0.00253612	0.444534	0.124825
Gm37047	-2.93911	-3.1657	9.08494	0.00257722	0.444534	0.130389
Gm43513	-1.69136	-2.3248	9.0858	0.00257602	0.444534	0.309634
Lta	1.30223	-1.58989	9.08089	0.00258294	0.444534	2.4661
Sparcl1	-1.64618	-2.09184	9.06682	0.00260289	0.444534	0.319484
Wfdc16	1.49878	-2.47801	9.06544	0.00260486	0.444534	2.82603
Adgrb1	0.806796	0.0671137	9.05181	0.00262435	0.445385	1.74932
Gm9947	2.78665	-3.41712	9.03925	0.00264244	0.445991	6.90027
9430034N14Rik	-1.66448	-2.42482	8.93094	0.0028038	0.446838	0.315458
A930040O22Rik	-2.90683	-3.19938	8.98339	0.00272444	0.446838	0.133339
Fras1	-2.68844	-2.81639	8.87481	0.00289132	0.446838	0.155131
Gm11707	1.63362	-2.73134	8.93035	0.00280471	0.446838	3.10291
Gm12922	-2.37348	-2.99566	8.90746	0.00284008	0.446838	0.19298
Gm13604	-1.91064	-2.8321	8.92499	0.00281294	0.446838	0.265975
Gm24629	-2.8982	-3.33911	8.87265	0.00289474	0.446838	0.134139
Gm26461	-2.89586	-3.34263	8.87733	0.00288734	0.446838	0.134356
Gm38302	-2.93413	-3.34063	8.9619	0.00275669	0.446838	0.130839
Gm45564	-2.90503	-3.33859	8.97174	0.00274188	0.446838	0.133505
Gm47483	-0.975764	-0.020205	8.89323	0.0028623	0.446838	0.508471
Gm5678	-2.78199	-1.32875	8.95807	0.00276247	0.446838	0.145391
Gm7094	-2.91074	-3.28791	8.92937	0.00280621	0.446838	0.132978
Gm9089	-2.13583	-2.71439	8.88115	0.0028813	0.446838	0.227537
Mum1l1	-1.1227	-1.64781	8.89591	0.0028581	0.446838	0.459232
Olfr750	2.7727	-3.35746	8.98374	0.00272393	0.446838	6.83386
Wdr95	2.75721	-3.38399	8.92373	0.00281489	0.446838	6.76089
Opcml	-2.88776	-3.37825	8.85989	0.00291506	0.447724	0.135113
5830405F06Rik	2.72815	-3.44383	8.83155	0.00296067	0.452467	6.62604
Zfp469	-2.10313	-1.00564	8.81932	0.00298057	0.453254	0.232753
Gm15851	1.87092	-3.01737	8.75291	0.00309108	0.46318	3.65766
Gm20735	-2.38624	-3.14325	8.76039	0.00307844	0.46318	0.19128
Ntn5	-1.51138	0.0434433	8.77072	0.00306105	0.46318	0.350775
Gm48627	-3.01322	-3.11046	8.68399	0.00321018	0.47182	0.123859
Ifi203-ps	1.27156	-1.12843	8.70955	0.00316547	0.47182	2.41423
Myoz2	2.2289	-1.66674	8.68714	0.00320463	0.47182	4.68777
Pgap1	-0.473194	4.59059	8.6909	0.00319803	0.47182	0.720368
Gm11407	-2.47021	-2.98307	8.6609	0.00325111	0.47556	0.180465
Pak3	-3.15831	-2.3005	8.64506	0.00327949	0.477437	0.112009
Khdc3	1.98711	-2.9068	8.63517	0.00329735	0.477774	3.96442
2610028D06Rik	-1.41332	-2.00024	8.49637	0.00355855	0.486282	0.375447
4930452B06Rik	-1.53044	0.63742	8.51831	0.0035159	0.486282	0.346172
AC154763.2	-1.78195	-2.20572	8.53056	0.00349231	0.486282	0.290791
C1s2	2.3439	-2.94849	8.58624	0.00338712	0.486282	5.07671
Ddn	-2.76249	-3.22442	8.49468	0.00356187	0.486282	0.14737
Depp1	-1.94371	0.743404	8.56143	0.0034336	0.486282	0.259948
Gm25541	2.62168	-3.16245	8.54029	0.00347369	0.486282	6.15468
Gm43201	-2.80951	-3.28211	8.55853	0.00343907	0.486282	0.142644
Grid2	2.51113	-3.26488	8.54536	0.00346405	0.486282	5.70066
Igkv4-80	3.17561	-2.94031	8.54074	0.00347284	0.486282	9.03555
Prkcb	0.888793	0.731141	8.49615	0.00355898	0.486282	1.85163
Sgk1	-0.705503	6.43345	8.51918	0.00351423	0.486282	0.613229
Zfy1	-2.86225	-3.25512	8.5054	0.00354094	0.486282	0.137523
Pkd1l2	2.41619	-3.18211	8.46902	0.00361246	0.491006	5.33758
Ifitm10	1.96531	-2.43685	8.44245	0.00366563	0.496038	3.90498
Gm1123	-0.710279	6.34822	8.39547	0.00376158	0.502384	0.611202
Gm18413	-2.37147	-2.91387	8.40146	0.00374919	0.502384	0.193248
Olfr560	-2.88697	-3.34021	8.40633	0.00373917	0.502384	0.135187
Tmem136	-2.95851	-3.25463	8.3723	0.00380983	0.506624	0.128647
Rps27a-ps1	-2.24388	-3.11571	8.34473	0.00386807	0.512152	0.211117
Gm38253	-1.2613	-1.36081	8.33357	0.0038919	0.512421	0.417168
Gm43658	-2.39479	-2.95284	8.32819	0.00390346	0.512421	0.19015
Gm43094	-2.74359	-3.25516	8.30361	0.00395664	0.515	0.149313
Pced1b	0.855694	-0.380193	8.30891	0.00394511	0.515	1.80963
2023-03-01	-2.38167	-3.13563	8.29377	0.00397812	0.515612	0.191887
Ksr2	-1.12727	-0.836246	8.27343	0.00402294	0.519229	0.457781
1700020N18Rik	1.37226	-2.26459	8.11544	0.00438897	0.525043	2.58876
4930579G18Rik	1.53952	-2.46611	8.2442	0.00408824	0.525043	2.90697
4931423N10Rik	2.42647	-3.22256	8.21181	0.00416185	0.525043	5.37578
Ackr3	-0.577882	1.88005	8.19314	0.00420491	0.525043	0.669947
Atp6v0a4	-1.39514	-0.800543	8.11229	0.00439661	0.525043	0.380208
Cubn	-1.39825	1.15245	8.18273	0.00422911	0.525043	0.379388
Cxcr3	0.892626	1.10366	8.16372	0.00427366	0.525043	1.85655
Gm25777	-2.3967	-2.89331	8.18832	0.00421609	0.525043	0.189899
Gm26517	1.43881	-2.35582	8.15555	0.00429296	0.525043	2.71098
Gm26797	-1.00514	-0.781829	8.13808	0.00433451	0.525043	0.498222
Gm27028	-1.44547	-2.11866	8.14645	0.00431456	0.525043	0.367173
Gm42748	-1.19559	-0.705285	8.14564	0.00431649	0.525043	0.436607
Gm48996	-2.74523	-3.21671	8.1906	0.00421081	0.525043	0.149144
Gm7638	1.58422	-2.79322	8.12931	0.00435554	0.525043	2.99846
Hmx2	-1.26692	-1.65864	8.22982	0.00412076	0.525043	0.415547
Nos1	-3.45866	-2.85503	8.22071	0.00414149	0.525043	0.090958
Plk2	-0.562052	3.99713	8.11245	0.00439622	0.525043	0.677338
Rimklb	-2.40733	-2.99557	8.15913	0.0042845	0.525043	0.188504
Rpl15-ps1	-2.80894	-3.30274	8.17407	0.00424934	0.525043	0.1427
Tbx3os2	-2.4039	-0.880093	8.10685	0.00440983	0.525043	0.188954
Tsc22d1	-0.439974	7.43959	8.0961	0.00443605	0.526126	0.737148
Ankrd34b	-2.28369	-2.3555	8.06284	0.00451823	0.527738	0.205371
Gm26514	-1.11734	-0.159988	8.05823	0.00452974	0.527738	0.460942
Il2rb	0.827041	3.39059	8.07516	0.00448761	0.527738	1.77404
Lgi2	-1.99906	-2.06274	8.07165	0.00449631	0.527738	0.250163
Pi16	-1.23891	-0.789457	8.0525	0.00454408	0.527738	0.423694
Tmem91	-2.38815	-3.07569	8.04906	0.00455272	0.527738	0.191027
Stpg2	2.5954	-3.4568	8.00844	0.00465598	0.537678	6.04356
Lama3	-0.702266	5.315	7.99399	0.00469328	0.539955	0.614606
Gm36638	-1.29522	-1.35958	7.97647	0.00473893	0.543174	0.407474
Gm43328	-1.20961	-1.04889	7.95407	0.00479794	0.547893	0.432384
Ank3	-0.348745	5.87133	7.85586	0.00506563	0.548755	0.785267
Gm12918	-2.74076	-3.37454	7.90379	0.00493313	0.548755	0.149606
Gm15931	-2.9342	-3.31511	7.86125	0.00505055	0.548755	0.130833
Gm19056	-1.68109	-2.14508	7.915	0.00490265	0.548755	0.311846
Gm23344	-2.70675	-3.1464	7.85901	0.00505681	0.548755	0.153175
Gm37050	-2.70865	-3.26993	7.87051	0.00502475	0.548755	0.152973
Gm38316	2.18396	-3.09925	7.87577	0.00501014	0.548755	4.544
Gm41307	-2.7258	-3.40188	7.89294	0.00496281	0.548755	0.151165
Gm7902	-2.73693	-3.14082	7.90349	0.00493396	0.548755	0.150003
Insyn1	-2.87241	-0.185824	7.84671	0.00509132	0.548755	0.136558
Meg3	-1.6947	0.842689	7.85092	0.00507949	0.548755	0.308919
Pbsn	-2.75069	-3.40488	7.92309	0.00488079	0.548755	0.14858
Synpo2l	1.58552	-2.50995	7.90814	0.00492129	0.548755	3.00116
Tmem116	-1.40239	-0.16708	7.94334	0.00482647	0.548755	0.378303
Tmem163	-1.36191	-1.83536	7.87628	0.00500873	0.548755	0.389066
Tmprss13	0.45068	3.6577	7.8823	0.00499209	0.548755	1.36668
Atp2b3	-2.76035	-3.29968	7.80061	0.00522285	0.551325	0.147588
Gli2	2.64032	-3.37476	7.80151	0.00522026	0.551325	6.23472
Gm43008	1.81848	-2.7327	7.81085	0.00519335	0.551325	3.52709
Il2rg	0.866205	1.46926	7.80835	0.00520054	0.551325	1.82286
Kcnab1	-2.27429	-3.02271	7.82557	0.00515123	0.551325	0.206715
Tubb2a	-0.544097	4.01096	7.80096	0.00522185	0.551325	0.685821
Il21	2.60863	-3.38668	7.79084	0.00525118	0.552417	6.09922
Rlbp1	2.43257	-3.26195	7.78453	0.00526955	0.552458	5.39856
Clec2e	-0.766775	2.34892	7.77347	0.00530192	0.55396	0.58773
Gm39318	1.53055	-2.79938	7.76482	0.00532736	0.554731	2.88895
Tmem45a	-1.55471	-0.774524	7.75513	0.00535601	0.555831	0.340397
Amdhd1	1.2858	-2.57031	7.73958	0.00540234	0.556876	2.43817
Olfm4	-2.01714	-1.45311	7.74323	0.00539143	0.556876	0.247048
Rnf217	-0.583069	2.525	7.73184	0.00542555	0.557398	0.667542
Gm5626	-1.8119	-2.58103	7.71761	0.00546846	0.558074	0.284815
Gm6374	-2.67183	-3.29776	7.72303	0.00545207	0.558074	0.156927
Aldh1a7	-0.414996	4.10093	7.70305	0.00551276	0.558881	0.750021
Gm10655	-2.73097	-3.18843	7.70521	0.00550617	0.558881	0.150625
Dzip1l	-0.871192	-0.101875	7.66487	0.00563063	0.559747	0.546695
Gm10268	1.68653	-2.87529	7.66864	0.00561887	0.559747	3.21882
Gm10540	2.61142	-3.29246	7.67386	0.00560264	0.559747	6.11104
Gm12681	-2.68636	-3.37949	7.66573	0.00562794	0.559747	0.155355
Gm36107	-1.957	-2.66012	7.68558	0.00556639	0.559747	0.257564
Ly6e-ps1	2.55195	-3.43708	7.68218	0.00557687	0.559747	5.86428
Gm37140	-2.72164	-3.31774	7.63878	0.00571265	0.562856	0.151601
Gm37902	-1.57012	-2.19465	7.63745	0.00571687	0.562856	0.33678
Gm9315	-2.70933	-3.3448	7.64291	0.00569959	0.562856	0.152901
Abcg2	-0.36212	7.11052	7.62483	0.005757	0.564996	0.778021
Gm18079	-2.71767	-3.34547	7.61096	0.00580146	0.56725	0.15202
Gm42638	-1.41009	-2.54628	7.60617	0.0058169	0.56725	0.376289
Gm17206	1.77756	-3.0703	7.57674	0.00591262	0.570747	3.42847
Gm27960	2.6117	-3.38184	7.58287	0.00589254	0.570747	6.11222
Gm3687	2.5765	-3.38726	7.58681	0.00587968	0.570747	5.96493
Gm7781	2.57694	-3.35171	7.57234	0.00592709	0.570747	5.96671
Gm12430	-2.22766	-2.98261	7.56599	0.00594798	0.570969	0.213504
2300002M23Rik	2.57941	-3.4166	7.53622	0.00604709	0.571552	5.97696
Abca8a	-2.70769	-3.34934	7.53718	0.00604385	0.571552	0.153075
Gm13387	2.32955	-3.20552	7.53934	0.0060366	0.571552	5.02647
Gm37470	-2.68158	-3.38729	7.54877	0.00600509	0.571552	0.155871
Nov	-1.45952	4.84995	7.55414	0.00598725	0.571552	0.363614
Gm47652	-2.73347	-3.15715	7.52895	0.00607153	0.572102	0.150363
A930017M01Rik	-1.38055	-2.19323	7.50671	0.00614695	0.573148	0.384073
C630050I24Rik	2.59416	-3.33746	7.50588	0.00614977	0.573148	6.03836
Fgf1	0.441041	5.07235	7.50389	0.00615658	0.573148	1.35758
Hcn4	-1.213	-1.65941	7.50369	0.00615727	0.573148	0.43137
1600015I10Rik	2.27102	-3.29627	7.44624	0.00635692	0.574448	4.82664
1700065I16Rik	-2.7051	-3.33238	7.30779	0.00686565	0.574448	0.15335
1700109H08Rik	-1.05665	-0.331576	7.47112	0.00626966	0.574448	0.480747
3110040M04Rik	2.56186	-3.39196	7.32451	0.00680207	0.574448	5.90468
A030001D20Rik	0.543082	1.54207	7.3641	0.00665389	0.574448	1.45708
A630035G10Rik	2.52856	-3.46995	7.42696	0.00642539	0.574448	5.76995
Asxl3	-0.748051	0.467501	7.2821	0.00696452	0.574448	0.595407
C78197	2.57316	-3.32207	7.46839	0.00627918	0.574448	5.9511
Cdkl3	-0.557489	1.15132	7.27722	0.00698344	0.574448	0.679484
Cfap44	-1.6474	-1.95781	7.28912	0.00693733	0.574448	0.319214
D6Ertd527e	0.829695	-0.306446	7.36852	0.00663757	0.574448	1.77731
Fgf7	1.90662	-3.04907	7.29879	0.00690011	0.574448	3.74931
Gm11227	-2.65845	-3.34079	7.28318	0.00696032	0.574448	0.158389
Gm12390	-2.6793	-3.3491	7.43159	0.00640886	0.574448	0.156117
Gm16343	2.55174	-3.44443	7.45384	0.00633013	0.574448	5.8634
Gm29036	-1.72559	-2.59546	7.40476	0.00650514	0.574448	0.302375
Gm29785	2.55975	-3.38828	7.44875	0.00634806	0.574448	5.89606
Gm30191	2.5084	-3.38887	7.38621	0.0065726	0.574448	5.68989
Gm31784	-2.65904	-3.34166	7.39352	0.00654592	0.574448	0.158325
Gm35572	2.4453	-3.33058	7.3564	0.00668244	0.574448	5.44639
Gm37082	2.52235	-3.46728	7.48178	0.00623263	0.574448	5.74518
Gm4034	2.50811	-3.44006	7.38376	0.00658154	0.574448	5.68876
Gm41230	-2.67644	-3.30505	7.33895	0.00674762	0.574448	0.156427
Gm43561	-2.61075	-3.23901	7.2745	0.00699405	0.574448	0.163714
Gm44171	-3.00904	-1.98135	7.39969	0.00652351	0.574448	0.124219
Gm44386	-2.02818	-2.64094	7.46657	0.00628551	0.574448	0.245164
Gm47208	2.56006	-3.41277	7.43976	0.00637982	0.574448	5.89732
Gpr135	-1.0009	-1.70184	7.29381	0.00691926	0.574448	0.499687
Gpr152	2.39464	-3.27603	7.36918	0.00663512	0.574448	5.25845
Isyna1	0.341847	6.42642	7.37164	0.00662606	0.574448	1.26738
Itgb6	-0.37183	5.07166	7.44174	0.00637281	0.574448	0.772802
Kcnj15	-2.67378	-3.29707	7.38166	0.00658925	0.574448	0.156716
Mesp2	0.835032	-0.94458	7.32489	0.00680061	0.574448	1.7839
Mir194-1	-3.01175	-3.05305	7.35619	0.00668323	0.574448	0.123986
Mt4	2.40265	0.312162	7.28757	0.00694334	0.574448	5.28775
Myh7	-1.99088	-2.4227	7.3225	0.00680965	0.574448	0.251586
Oaz3	0.890449	0.946547	7.42795	0.00642183	0.574448	1.85375
Ppp1r36	-2.89152	-3.01447	7.2776	0.00698196	0.574448	0.134761
Prkag2os2	2.56727	-3.41532	7.40765	0.00649471	0.574448	5.92689
Rinl	0.614822	2.48328	7.28925	0.00693686	0.574448	1.53137
Rpl7a-ps12	-2.62585	-3.31193	7.29882	0.00689999	0.574448	0.16201
Slc6a19os	-2.65687	-3.32405	7.28259	0.0069626	0.574448	0.158564
Ttc8	-1.12908	-0.148828	7.41326	0.0064745	0.574448	0.457207
Uts2b	2.56556	-3.38874	7.34393	0.00672897	0.574448	5.91986
Bach2os	-2.69719	-3.06744	7.25434	0.00707299	0.576166	0.154193
C7	-2.00743	-2.51048	7.21592	0.00722599	0.576166	0.248716
Capn8	-0.507999	3.53969	7.22122	0.00720469	0.576166	0.703197
Elovl6	-0.367738	6.29235	7.21493	0.00722998	0.576166	0.774997
Gm1821	2.33348	-2.29738	7.22004	0.00720939	0.576166	5.0402
Gm26888	-2.63232	-3.32233	7.21239	0.0072402	0.576166	0.161285
Gm42672	-1.79601	-2.77774	7.22479	0.00719035	0.576166	0.28797
Gm45252	-2.6254	-3.39628	7.25214	0.00708167	0.576166	0.16206
Gm7611	-2.12142	-2.89894	7.22673	0.00718258	0.576166	0.229821
Napb	-0.90745	0.207345	7.21755	0.00721944	0.576166	0.533127
Nupr1	-0.631413	6.17576	7.25242	0.00708057	0.576166	0.645544
Rasal3	0.767429	2.60058	7.24379	0.00711467	0.576166	1.70223
Rian	-1.59499	-0.12287	7.20778	0.00725882	0.576166	0.331025
Arhgap45	0.659384	4.0115	7.16598	0.0074299	0.5762	1.57941
Cand2	0.351688	4.00631	7.18979	0.00733197	0.5762	1.27605
Cdsn	0.564541	1.21679	7.15532	0.00747418	0.5762	1.47892
Dmrta1	-1.18089	-1.62206	7.19645	0.0073048	0.5762	0.441078
Gm10451	0.476037	2.05342	7.13698	0.00755103	0.5762	1.39092
Gm11762	2.31808	-3.279	7.17948	0.00737422	0.5762	4.9867
Gm15502	-1.02984	-0.79659	7.18585	0.00734808	0.5762	0.489766
Gm16379	2.36851	-3.03655	7.14662	0.00751055	0.5762	5.16409
Gm24944	2.28504	-3.28975	7.13056	0.00757812	0.5762	4.87379
Gm37334	-2.13766	-3.07259	7.16555	0.00743168	0.5762	0.227248
Gm37607	1.21688	-2.40045	7.15079	0.0074931	0.5762	2.32443
Gm5829	-1.31484	-2.31235	7.17608	0.00738818	0.5762	0.401971
Gm8601	-2.09742	-3.13969	7.15738	0.00746562	0.5762	0.233676
Ifi27l2a	1.12322	2.07115	7.1416	0.00753159	0.5762	2.17833
Mgam2-ps	-0.4171	7.60129	7.13218	0.00757126	0.5762	0.748929
Pglyrp2	0.939457	0.694565	7.13611	0.0075547	0.5762	1.91781
Trav7-1	2.52429	-3.47752	7.19695	0.00730275	0.5762	5.75292
Gm43300	-1.37287	-0.939335	7.08963	0.00775313	0.585161	0.386123
Ripply1	-0.973953	-0.736973	7.09096	0.00774737	0.585161	0.509109
Rnf144b	-1.34508	-0.877165	7.09229	0.00774163	0.585161	0.393631
Gm45159	2.21284	-3.20268	7.07773	0.00780477	0.586178	4.63587
Pold1	0.346478	5.17271	7.07983	0.00779565	0.586178	1.27145
Gm20481	-3.16636	-2.41003	7.06032	0.007881	0.59046	0.111386
Cysltr2	0.810107	-0.0845833	7.03132	0.00800962	0.597184	1.75334
Igkv8-27	-2.5441	-2.73777	7.03563	0.00799036	0.597184	0.171454
Lypd3	-2.32182	-2.22025	7.02183	0.00805219	0.597968	0.200015
Nrg2	-1.56572	-2.30735	7.0203	0.00805908	0.597968	0.33781
Pspn	2.34813	-3.33007	7.00828	0.00811338	0.600546	5.09162
Gm43403	-2.56307	-3.08568	7.00113	0.00814584	0.6015	0.169215
Hmgb1-rs17	2.23875	-3.27044	6.99006	0.00819637	0.60378	4.71987
Gm32618	-2.57517	-3.32228	6.97908	0.00824682	0.606043	0.167802
Apol7d	-2.67641	-3.1897	6.96884	0.00829415	0.606051	0.15643
Gm12463	2.259	-3.22374	6.96625	0.00830612	0.606051	4.78659
Gm37320	-1.55299	-2.659	6.96776	0.00829912	0.606051	0.340802
4930412F12Rik	-1.34498	-2.31551	6.90161	0.0086118	0.607534	0.393659
Ctsl	-0.368196	6.42313	6.91537	0.0085458	0.607534	0.774751
Gm11839	-1.23789	-2.38588	6.91722	0.00853694	0.607534	0.423993
Gm13809	-2.58166	-3.34001	6.9231	0.00850892	0.607534	0.167049
Gm14935	-1.91177	-3.02699	6.93238	0.00846491	0.607534	0.265767
Gm15607	2.47746	-3.38589	6.89927	0.00862311	0.607534	5.56917
Gm17767	-1.82551	-2.54832	6.91474	0.00854879	0.607534	0.28214
Gm3252	-2.39337	-2.62152	6.92604	0.00849495	0.607534	0.190338
Gm43625	2.19206	-3.25784	6.9166	0.00853991	0.607534	4.56958
Gm8378	-0.734585	-0.491412	6.90292	0.00860553	0.607534	0.600991
Otud7a	-2.0633	-2.66321	6.9075	0.00858348	0.607534	0.239269
Pdxp	0.996349	-1.28823	6.92835	0.00848401	0.607534	1.99495
Schip1	-2.85788	-3.20782	6.90377	0.00860144	0.607534	0.137941
Snap91	-2.5953	-3.26218	6.95183	0.00837336	0.607534	0.165476
Tas2r138	-2.5469	-3.42301	6.91842	0.00853125	0.607534	0.171122
4933408B17Rik	-0.96828	-1.71234	6.89383	0.0086494	0.607991	0.511115
Cxcl11	-1.26618	0.116427	6.88482	0.00869307	0.608786	0.41576
Gm6734	-2.57195	-3.23466	6.87885	0.00872215	0.608786	0.168176
Kcnn1	-1.1009	-1.51929	6.8752	0.00873998	0.608786	0.466224
Pcdhb6	2.15189	-2.77608	6.87798	0.00872642	0.608786	4.44408
Gm37411	-1.74288	-2.76661	6.86265	0.00880159	0.61169	0.298773
Gm23202	2.44714	-3.38793	6.85181	0.00885515	0.612641	5.45335
Gm7973	-2.55585	-3.22066	6.85257	0.0088514	0.612641	0.170064
Arhgap8	0.451952	3.76735	6.842	0.00890389	0.61283	1.36789
Cel	2.38275	-3.26812	6.84689	0.00887958	0.61283	5.21529
Qpct	0.852299	1.15128	6.83923	0.00891774	0.61283	1.80538
Gm43581	-1.3149	-2.10292	6.83358	0.00894598	0.613399	0.401955
Gm44292	-0.919506	-0.224183	6.82772	0.00897536	0.614043	0.52869
Gm45457	-1.09493	-1.00617	6.8193	0.00901779	0.615574	0.468159
Acsl3	-0.336359	7.38426	6.79827	0.00912464	0.618066	0.792037
Eda	-1.34288	-2.24373	6.79628	0.00913478	0.618066	0.394233
Hoxd1	-2.24415	-3.1261	6.79968	0.00911743	0.618066	0.211078
Klk1b3	1.04377	-1.77124	6.79872	0.00912234	0.618066	2.06161
AC133103.1	1.60334	-2.77291	6.77476	0.0092456	0.619547	3.03846
Amt	-0.672431	2.30204	6.75941	0.00932547	0.619547	0.627448
Gm18913	1.45995	-2.6814	6.76795	0.00928096	0.619547	2.751
Gm23634	-2.54005	-3.37224	6.75698	0.00933818	0.619547	0.171937
Gm37549	1.75661	-2.98344	6.75966	0.00932414	0.619547	3.37902
Gm43961	-1.67572	-2.33805	6.78066	0.0092151	0.619547	0.31301
Grap2	0.674815	2.48484	6.75903	0.00932742	0.619547	1.59639
Ighv1-37	2.43797	-3.48362	6.76812	0.00928003	0.619547	5.41878
Lck	0.62653	3.94307	6.7721	0.00925937	0.619547	1.54385
2010300F17Rik	2.35895	-3.4819	6.5888	0.0102622	0.621733	5.12995
4933405L10Rik	2.29585	-3.32241	6.59632	0.010219	0.621733	4.91044
A530058N18Rik	2.41051	-3.4825	6.72086	0.00952916	0.621733	5.31661
Batf3	1.26644	-2.36326	6.68312	0.009733	0.621733	2.40567
Chst8	-0.845489	0.387338	6.66319	0.00984247	0.621733	0.556522
Cmah	-1.02772	2.28813	6.6648	0.00983357	0.621733	0.490486
Gjc1	-2.71306	-3.16523	6.66558	0.00982924	0.621733	0.152506
Gm12043	-2.5601	-3.26691	6.62055	0.0100809	0.621733	0.169564
Gm12428	2.22252	-3.28883	6.72196	0.00952329	0.621733	4.66708
Gm12851	-2.53092	-3.31634	6.70598	0.00960902	0.621733	0.173029
Gm15756	1.60342	-2.60191	6.66975	0.00980632	0.621733	3.03863
Gm28892	2.35895	-3.4819	6.5888	0.0102622	0.621733	5.12995
Gm33666	1.66637	-2.97794	6.64245	0.0099577	0.621733	3.17415
Gm34583	-2.56075	-3.22063	6.64472	0.00994502	0.621733	0.169488
Gm37716	-2.55601	-3.2494	6.6568	0.00987783	0.621733	0.170045
Gm37787	2.35888	-3.45131	6.58539	0.0102819	0.621733	5.12971
Gm38351	-2.50907	-3.40431	6.68346	0.00973113	0.621733	0.175669
Gm4017	-1.76585	-2.67968	6.7335	0.00946185	0.621733	0.294052
Gm44578	-0.749683	-0.283009	6.71429	0.00956432	0.621733	0.594734
Gm45084	-2.53579	-3.26633	6.72668	0.00949815	0.621733	0.172445
Gm48088	-2.08216	-3.12692	6.63673	0.00998974	0.621733	0.23616
Gm715	2.35895	-3.4819	6.5888	0.0102622	0.621733	5.12995
Gm8010	-2.50909	-3.40999	6.60828	0.0101506	0.621733	0.175667
Gm8062	2.29036	-3.3428	6.62522	0.0100545	0.621733	4.89179
Haus4	0.403727	4.3809	6.6575	0.00987396	0.621733	1.32292
Hsd11b1	0.848947	-0.953049	6.59396	0.0102325	0.621733	1.80119
Ighv1-62	2.35895	-3.4819	6.5888	0.0102622	0.621733	5.12995
Il12b	2.19679	-3.29845	6.67949	0.00975286	0.621733	4.58458
Itgb7	0.684584	3.72071	6.72441	0.0095102	0.621733	1.60724
Khdc1a	1.22856	-0.69537	6.59935	0.0102016	0.621733	2.34333
Lrp2	2.33355	-3.29434	6.69656	0.00965994	0.621733	5.04046
Lrrc75b	-1.19383	-2.14559	6.59511	0.0102259	0.621733	0.437141
Lrrn1	-2.61394	-3.31607	6.63226	0.0100148	0.621733	0.163352
Nkiras1	-0.379294	3.45294	6.66371	0.0098396	0.621733	0.768814
Nrsn1	-1.74527	-2.77243	6.65984	0.00986096	0.621733	0.298279
Pnpla1os	2.40798	-3.4828	6.70517	0.00961336	0.621733	5.3073
Psca	-3.06955	-2.80378	6.6161	0.0101061	0.621733	0.119117
Rps4l	-0.719442	2.54418	6.63562	0.00999592	0.621733	0.607332
Skap1	0.807066	1.51703	6.67428	0.00978139	0.621733	1.74965
Snord66	2.51043	-3.37281	6.74622	0.00939467	0.621733	5.69791
Tdo2	-1.65618	-1.6566	6.66229	0.00984743	0.621733	0.317279
Tll1	2.35895	-3.4819	6.5888	0.0102622	0.621733	5.12995
Tpd52l1	-0.798206	2.26845	6.62912	0.0100325	0.621733	0.575064
Tsix	-1.91014	-2.82036	6.64538	0.00994134	0.621733	0.266067
Zfp939	-0.624888	1.47951	6.72424	0.00951112	0.621733	0.64847
E130304I02Rik	-1.94093	-3.11817	6.57334	0.0103518	0.622282	0.260449
Gm11460	2.17474	-3.2654	6.57471	0.0103438	0.622282	4.51506
Tnfrsf21	-0.356929	5.74612	6.57576	0.0103377	0.622282	0.780825
Cacna1d	-1.10489	-0.771704	6.55302	0.0104706	0.626604	0.464937
Gm19461	1.82525	-3.17765	6.54541	0.0105155	0.626604	3.54368
Itpripl2	-0.622547	2.56547	6.55367	0.0104668	0.626604	0.649523
Myo3a	-0.647561	1.47349	6.54369	0.0105257	0.626604	0.638359
Skil	-0.358656	6.15272	6.54965	0.0104905	0.626604	0.779891
Dnajb4	-0.386494	3.61228	6.53643	0.0105687	0.627933	0.764986
Gm43432	-2.48476	-3.43409	6.53199	0.0105952	0.627933	0.178654
Sfmbt2	-1.33037	-1.59158	6.52961	0.0106093	0.627933	0.397665
Dnase1	-2.51513	-3.29665	6.52257	0.0106514	0.628162	0.174932
Gm44104	-2.50707	-3.27114	6.52078	0.0106621	0.628162	0.175912
Olfr960	-2.48253	-3.43446	6.51871	0.0106745	0.628162	0.17893
Fmo1	0.495971	3.24472	6.49384	0.0108249	0.634577	1.41027
Zfp37	-0.643641	1.68679	6.49597	0.0108119	0.634577	0.640096
Trhr	2.27306	-3.34078	6.48788	0.0108613	0.635498	4.83348
Gm48883	-1.41587	-2.10448	6.48416	0.010884	0.635616	0.374785
4930528J11Rik	2.36281	-3.46298	6.3517	0.0117269	0.636568	5.1437
A930004J17Rik	-0.941901	1.36674	6.41314	0.0113279	0.636568	0.520547
Acvr2b	-0.544498	1.88379	6.35849	0.0116821	0.636568	0.68563
Alox15	0.59684	2.73002	6.39556	0.0114406	0.636568	1.5124
Asmt	2.28796	-3.36309	6.44956	0.011098	0.636568	4.88366
Atp6v0c-ps2	1.3717	-1.81277	6.40366	0.0113886	0.636568	2.58776
Casc4	-0.614577	3.66667	6.38382	0.0115165	0.636568	0.653121
Ccdc129	-1.03307	-1.50991	6.36746	0.0116232	0.636568	0.488669
Ccdc186	-0.385354	6.03818	6.39716	0.0114303	0.636568	0.765591
Col5a2	-1.47372	-1.95327	6.44143	0.0111489	0.636568	0.360051
Cthrc1	-2.31529	-2.91982	6.39424	0.0114491	0.636568	0.200922
Cyth4	0.683625	2.70318	6.37715	0.0115599	0.636568	1.60617
Dixdc1	-0.680175	1.7675	6.34762	0.0117539	0.636568	0.624089
Dnajc5b	2.03256	-2.8242	6.36946	0.0116101	0.636568	4.0913
Dnali1	-2.46881	-3.43659	6.43993	0.0111583	0.636568	0.180641
E2f4	0.274718	6.07853	6.4081	0.0113601	0.636568	1.20976
Fam43a	-0.522684	2.90373	6.39887	0.0114193	0.636568	0.696076
Gm12828	-2.0785	-3.12726	6.34509	0.0117707	0.636568	0.236761
Gm18066	-2.4544	-3.43882	6.35768	0.0116874	0.636568	0.182453
Gm22442	-1.4223	-2.73345	6.41333	0.0113267	0.636568	0.373118
Gm29718	2.29891	-2.06405	6.38084	0.0115359	0.636568	4.92087
Gm36501	-2.47281	-3.2777	6.41733	0.0113012	0.636568	0.18014
Gm37120	-2.48197	-3.40854	6.44843	0.011105	0.636568	0.178999
Gm37303	-1.35107	-1.48356	6.4443	0.0111309	0.636568	0.392001
Gm37357	-2.52165	-3.35539	6.36676	0.0116278	0.636568	0.174144
Gm37968	-1.2441	-1.98093	6.44462	0.0111289	0.636568	0.422171
Gm42809	1.39238	-2.80234	6.40008	0.0114115	0.636568	2.62511
Gm44401	-2.45411	-3.41	6.3459	0.0117653	0.636568	0.18249
Gm48071	1.09591	-2.40799	6.35066	0.0117337	0.636568	2.13747
Ighj4	-2.05873	-2.9143	6.47764	0.010924	0.636568	0.240027
Lilra5	2.45212	-3.2025	6.46677	0.010991	0.636568	5.47219
Nts	-0.831172	3.51756	6.36987	0.0116074	0.636568	0.562072
Olig1	2.28611	-3.24886	6.46209	0.01102	0.636568	4.87739
Pcdhac2	-2.49608	-3.41552	6.40383	0.0113874	0.636568	0.177258
Ptprcap	0.824723	2.08262	6.35852	0.0116819	0.636568	1.77119
Rassf9	-0.627359	2.17436	6.37845	0.0115515	0.636568	0.64736
Slc10a2	-0.613478	4.19973	6.41295	0.0113291	0.636568	0.653619
Sst	-0.677692	1.89426	6.39127	0.0114683	0.636568	0.625165
Syt16	1.77772	-2.79073	6.39934	0.0114163	0.636568	3.42884
U90926	2.44361	-3.4126	6.43622	0.0111816	0.636568	5.44002
Xcl1	0.965237	2.05987	6.45684	0.0110526	0.636568	1.95238
Zeb2os	-2.16859	-3.03528	6.34806	0.011751	0.636568	0.222428
Car8	-0.510318	4.94357	6.31449	0.0119755	0.638653	0.702068
Gm12188	2.38712	-3.38142	6.32012	0.0119375	0.638653	5.23113
Gm36245	-2.63144	-3.0009	6.32304	0.0119179	0.638653	0.161383
Gm45540	-0.999505	0.391447	6.3174	0.0119559	0.638653	0.500172
Ikzf1	0.651022	2.48158	6.32112	0.0119309	0.638653	1.57028
Itgav	-0.409614	4.9419	6.32306	0.0119177	0.638653	0.752825
Lcorl	-0.405204	5.16682	6.32364	0.0119139	0.638653	0.75513
Naip3	-0.598341	3.40235	6.3337	0.0118465	0.638653	0.660513
Gm6423	-2.45782	-3.38213	6.29702	0.0120941	0.643801	0.182022
Slc3a1	-0.358914	5.55267	6.29411	0.012114	0.643801	0.779752
Ganc	-0.355339	3.89042	6.29083	0.0121364	0.643879	0.781686
Gm20039	-2.53149	-3.32933	6.28286	0.0121911	0.644975	0.172959
Prox1	-0.931693	2.93586	6.27866	0.01222	0.644975	0.524243
Tdrd5	-1.36627	-2.16355	6.28066	0.0122063	0.644975	0.387892
Gm7774	-2.48377	-3.29586	6.27299	0.0122592	0.645931	0.178777
9530036M11Rik	1.90895	-3.16298	6.26072	0.0123444	0.64642	3.75536
Asb2	0.738206	1.50226	6.25994	0.0123498	0.64642	1.6681
Cd72	0.729142	1.10614	6.24675	0.0124421	0.64642	1.65765
Gjb4	-1.00776	0.549642	6.26131	0.0123403	0.64642	0.497318
Gm43984	-2.46717	-3.27808	6.24634	0.012445	0.64642	0.180845
Ighv1-47	-2.65769	-2.98662	6.24237	0.0124729	0.64642	0.158473
Igkv3-4	-2.57234	-2.80755	6.24474	0.0124563	0.64642	0.168131
Il3ra	-0.750716	2.13529	6.25577	0.0123789	0.64642	0.594308
Khdrbs2	-2.43644	-3.44236	6.2426	0.0124713	0.64642	0.184739
Rictor	-0.466339	5.1251	6.24152	0.0124789	0.64642	0.723799
Fam166a	1.58919	-2.7391	6.2316	0.0125491	0.648446	3.0088
Iapp	-1.10542	-0.810569	6.23002	0.0125602	0.648446	0.464766
Gm21378	2.14436	-3.31223	6.22485	0.012597	0.649251	4.42097
Gm10143	0.914574	-1.59788	6.22017	0.0126303	0.649879	1.88501
Bche	-0.44218	4.92675	6.2146	0.0126701	0.650836	0.736022
Csgalnact1	2.16713	-3.29236	6.21036	0.0127005	0.651306	4.49128
Ccbe1	-2.51579	-3.16416	6.20412	0.0127454	0.652058	0.174853
Mrvi1	0.575418	-0.187783	6.20242	0.0127576	0.652058	1.49011
Apol9a	0.661562	3.82601	6.19029	0.0128453	0.652696	1.58179
Gm43430	-1.60445	-2.29265	6.18844	0.0128587	0.652696	0.328861
Gm5131	-0.795612	-0.154546	6.19034	0.0128449	0.652696	0.576099
Rnf39	-0.429426	3.02351	6.19084	0.0128413	0.652696	0.742557
Tcerg1l	1.51401	-2.84795	6.18603	0.0128763	0.652696	2.85603
Nipal1	-0.343498	4.98492	6.17537	0.0129541	0.65448	0.788128
Tmem95	-1.48019	-2.44856	6.17743	0.012939	0.65448	0.358441
Hc	-0.742468	-0.7032	6.16776	0.01301	0.655169	0.597716
Pik3cd	0.665735	3.42142	6.1677	0.0130104	0.655169	1.58638
Gm38248	-1.36724	-2.23544	6.14462	0.0131812	0.657307	0.387633
Gm43011	-1.28838	-2.01813	6.148	0.0131561	0.657307	0.409411
Gm4853	-1.49424	-2.70319	6.14466	0.0131809	0.657307	0.354969
Gm8417	-2.48973	-3.31381	6.15133	0.0131314	0.657307	0.178039
Hspa1l	-2.50221	-3.08267	6.15077	0.0131355	0.657307	0.176507
Impg2	-1.13291	-1.65519	6.14665	0.0131661	0.657307	0.455994
Eya4	2.35505	-3.43941	6.13806	0.0132302	0.658391	5.11612
Gm14822	2.16089	-3.29141	6.13419	0.0132592	0.658391	4.47189
Gm5868	-2.42786	-3.4472	6.13246	0.0132722	0.658391	0.185841
Skint9	-2.49236	-3.37534	6.13026	0.0132887	0.658391	0.177715
Ahsg	-2.46137	-3.19608	6.1148	0.0134055	0.658609	0.181574
Crtam	0.886034	0.33279	6.12549	0.0133246	0.658609	1.84809
Gm10305	-2.42549	-3.44785	6.11414	0.0134105	0.658609	0.186147
Lat	0.788681	2.3409	6.11513	0.013403	0.658609	1.72749
Mir3060	-1.05176	-2.13702	6.11265	0.0134218	0.658609	0.48238
Slc26a3	-0.414031	8.94418	6.1218	0.0133525	0.658609	0.750523
Dhrs13	0.37429	3.34218	6.1024	0.0134999	0.659282	1.2962
Gm44996	-1.4164	-2.87821	6.10308	0.0134946	0.659282	0.374645
Gm9439	2.35692	-3.38629	6.1072	0.0134633	0.659282	5.12275
Chn1	-1.269	-1.11766	6.09639	0.0135458	0.65943	0.414946
H2afx	0.337548	6.04167	6.09859	0.013529	0.65943	1.26361
Adamtsl2	1.14347	-1.96467	6.08578	0.0136274	0.659694	2.20912
Gm38352	-2.40894	-3.42382	6.08412	0.0136402	0.659694	0.188295
Gm42460	1.01886	-1.88069	6.08174	0.0136586	0.659694	2.02632
Rassf8	-1.21425	-1.42321	6.08828	0.0136081	0.659694	0.430997
Rpl31-ps11	1.19391	-2.40276	6.08178	0.0136583	0.659694	2.28772
Elavl2	-2.30606	-2.84834	6.06674	0.0137751	0.664275	0.202212
Abca8b	-1.47304	-2.16793	6.06389	0.0137974	0.664306	0.360223
Abcc12	-2.46682	-2.97482	6.02329	0.0141183	0.664643	0.18089
Acox2	-0.658569	0.778692	6.04255	0.0139651	0.664643	0.633506
C330022C24Rik	2.24611	-3.3651	6.02302	0.0141205	0.664643	4.74404
Col3a1	-0.848152	0.813455	6.02603	0.0140964	0.664643	0.555496
Cyp24a1	2.55203	-3.13025	6.05735	0.0138486	0.664643	5.86458
Gm14418	-1.40901	-2.83906	6.05117	0.0138971	0.664643	0.376571
Gm16335	-2.40936	-3.32236	6.01926	0.0141506	0.664643	0.188239
Gm29243	1.70666	-2.86282	6.02642	0.0140933	0.664643	3.26404
Gm42716	-1.19395	-2.31833	6.02702	0.0140885	0.664643	0.437105
Gm42987	-2.42536	-3.32818	6.02372	0.0141149	0.664643	0.186163
Gm47732	2.31378	-3.49766	6.02686	0.0140898	0.664643	4.97182
Heyl	1.36002	-1.04578	6.04928	0.013912	0.664643	2.56689
Ing4	-0.884558	-0.802075	6.03471	0.0140273	0.664643	0.541654
Mir3109	-1.76176	-3.00909	6.04772	0.0139242	0.664643	0.294888
Samd5	-0.885245	1.60577	6.0193	0.0141503	0.664643	0.541396
Wincr1	-2.54751	-3.23727	6.0258	0.0140983	0.664643	0.17105
Foxh1	-2.02427	-3.14219	6.01096	0.0142173	0.664709	0.245829
Gm18877	-2.39672	-3.41109	6.01195	0.0142093	0.664709	0.189896
Ighv1-58	-2.40452	-2.40064	6.01637	0.0141738	0.664709	0.188872
Mir6976	-2.40461	-3.42533	6.00833	0.0142385	0.664709	0.18886
B230398E01Rik	1.77267	-2.9192	5.98624	0.0144179	0.667001	3.41685
Bmp3	-0.486144	4.9371	5.98923	0.0143935	0.667001	0.713931
Cd2	0.720219	1.05594	5.9893	0.0143929	0.667001	1.64743
E330040D14Rik	-2.40192	-3.45091	5.99215	0.0143696	0.667001	0.189213
Ffar3	-1.08393	-1.66389	5.99874	0.0143161	0.667001	0.471742
Gpr173	-2.4607	-3.26648	5.98828	0.0144012	0.667001	0.181659
Ptch2	2.30802	-1.3569	5.98062	0.014464	0.667123	4.95202
Scara5	-0.699828	0.307419	5.98131	0.0144582	0.667123	0.615646
Rsg1	-0.671013	-0.459934	5.97481	0.0145116	0.668317	0.628066
Gm28746	-2.38757	-3.42088	5.96621	0.0145826	0.669113	0.191104
Gm35986	2.18178	-3.05287	5.96716	0.0145747	0.669113	4.53713
Rnf150	-0.596531	2.90717	5.9648	0.0145942	0.669113	0.661342
Gm37849	-2.42075	-3.36231	5.96006	0.0146335	0.669914	0.186759
4930554G22Rik	-2.37989	-3.45129	5.92313	0.0149434	0.675343	0.192124
AC140186.1	1.50056	-3.02337	5.8917	0.0152124	0.675343	2.82952
Acap1	0.689928	2.85537	5.87523	0.0153554	0.675343	1.6132
Adamts16	-0.901398	-0.663758	5.88841	0.0152408	0.675343	0.535368
Cd3e	0.84552	3.24663	5.90023	0.0151389	0.675343	1.79691
Dapl1	-2.56127	-2.79518	5.87746	0.0153359	0.675343	0.169426
Fam234b	0.71405	0.32753	5.9148	0.0150142	0.675343	1.6404
Gm10933	-1.72364	-2.97446	5.8995	0.0151452	0.675343	0.302784
Gm11575	-2.0564	-3.14828	5.93091	0.0148775	0.675343	0.240415
Gm11837	-2.4048	-3.36601	5.87782	0.0153328	0.675343	0.188835
Gm19276	-1.05496	-1.63607	5.87563	0.0153519	0.675343	0.48131
Gm31104	-0.748849	-0.760997	5.90544	0.0150942	0.675343	0.595078
Gm37522	-2.39295	-3.4551	5.89174	0.0152121	0.675343	0.190393
Gm40319	2.11593	-3.28092	5.91599	0.0150041	0.675343	4.33469
Gm4076	-2.07053	-3.02055	5.88512	0.0152694	0.675343	0.238072
Gm43010	-2.02458	-3.15135	5.90383	0.015108	0.675343	0.245777
Gm45669	-2.38668	-3.4529	5.91367	0.0150239	0.675343	0.191221
Gm48593	1.6941	-3.03498	5.91003	0.0150549	0.675343	3.23575
Greb1l	0.639431	3.12093	5.93502	0.0148429	0.675343	1.55771
Hhex	0.53876	0.968704	5.9278	0.0149039	0.675343	1.45272
Klk1	-0.60388	9.64473	5.88146	0.0153011	0.675343	0.657982
Lhfp	-1.80188	-2.74676	5.88196	0.0152968	0.675343	0.286801
Loxl1	-1.57038	-2.24742	5.93981	0.0148026	0.675343	0.33672
Mipol1	-0.46509	1.80044	5.87382	0.0153677	0.675343	0.724426
Mir709	-2.39177	-3.42452	5.94298	0.014776	0.675343	0.190549
Paqr8	-0.413079	4.18841	5.88321	0.0152859	0.675343	0.751019
Prss57	-2.39112	-3.45312	5.92216	0.0149516	0.675343	0.190634
Syt14	-1.00254	-1.0326	5.87495	0.0153578	0.675343	0.499119
Gm5279	-2.40481	-3.37716	5.87052	0.0153965	0.675643	0.188834
Cabp4	0.991699	-2.07737	5.85819	0.0155047	0.676306	1.98852
Cwc27	-0.280376	4.37156	5.85128	0.0155657	0.676306	0.823376
Gm45418	1.35758	-2.37362	5.85936	0.0154944	0.676306	2.56255
Gm7420	-0.985042	-0.984446	5.85661	0.0155187	0.676306	0.505211
Ighv1-53	1.49218	-1.32157	5.86226	0.015469	0.676306	2.81314
Ighv1-55	1.89699	-1.98742	5.85344	0.0155466	0.676306	3.72436
Ptgir	-2.4182	-3.32976	5.85188	0.0155605	0.676306	0.18709
Skor1	-1.99422	-3.20366	5.84443	0.0156265	0.67775	0.251004
Tmem52b	-2.02915	-3.0527	5.84255	0.0156431	0.67775	0.245
Gm20496	1.06918	-1.3713	5.83291	0.0157291	0.680517	2.09825
Gm29462	0.957154	-1.69682	5.82695	0.0157825	0.681866	1.94148
AW047730	2.09241	-3.33235	5.82135	0.0158328	0.68304	4.2646
Ceacam16	1.75769	-2.9816	5.80874	0.0159467	0.68304	3.38155
Gm12256	-2.3507	-3.41855	5.80669	0.0159653	0.68304	0.19605
Gm5335	1.48544	-2.67583	5.81312	0.015907	0.68304	2.80002
Gm7553	2.113	-3.2695	5.80764	0.0159567	0.68304	4.32591
Ubash3a	0.784605	0.341883	5.81401	0.015899	0.68304	1.72262
Ugt2b38	-2.34917	-3.4529	5.80831	0.0159506	0.68304	0.196259
Cldnd2	1.13115	-2.39458	5.79357	0.0160849	0.685953	2.19033
Edar	-1.76258	-1.9949	5.79188	0.0161004	0.685953	0.294721
Rgs5	-2.37817	-3.41795	5.79541	0.0160681	0.685953	0.192354
Gm21284	-1.82523	-2.6973	5.7713	0.0162899	0.68655	0.282196
Gm28055	-2.3324	-3.36647	5.76711	0.0163289	0.68655	0.198554
Gm28455	-0.665755	-0.330223	5.77686	0.0162385	0.68655	0.630359
Gm33312	-2.33259	-3.39445	5.77402	0.0162648	0.68655	0.198528
Gm37694	-2.36449	-3.45794	5.76189	0.0163774	0.68655	0.194186
Gm42902	-1.47949	-2.44555	5.77283	0.0162758	0.68655	0.358615
Gm49410	2.11054	-3.26796	5.7676	0.0163243	0.68655	4.31852
Il1bos	-2.33246	-3.42344	5.76755	0.0163247	0.68655	0.198546
Irs2	-0.510399	4.68762	5.76256	0.0163712	0.68655	0.702028
Mapkapk5	-0.617563	-0.377364	5.77745	0.016233	0.68655	0.651771
Ube4bos1	1.72547	-3.20935	5.76134	0.0163826	0.68655	3.30689
Utp14b	-0.371822	4.6419	5.77048	0.0162976	0.68655	0.772806
Selenok-ps1	-2.37821	-3.30057	5.75316	0.016459	0.688813	0.192348
Ptar1	-0.504693	2.32594	5.74298	0.0165547	0.690933	0.70481
Trav16	1.87089	-3.18441	5.7438	0.016547	0.690933	3.65758
4732419C18Rik	1.10941	-1.73583	5.73509	0.0166293	0.691974	2.15757
Atp8b4	0.921545	-0.638778	5.72916	0.0166855	0.691974	1.89414
Gm22192	2.10596	-3.32422	5.73055	0.0166723	0.691974	4.30483
Gm36595	-2.3635	-3.46029	5.71664	0.0168049	0.691974	0.19432
Gm42913	-1.38557	-2.74042	5.72681	0.0167078	0.691974	0.382739
Gm7265	1.45986	-2.99375	5.72222	0.0167516	0.691974	2.75083
Naf1	0.349785	3.49307	5.72029	0.01677	0.691974	1.27437
S100a2	2.04785	-3.30067	5.72481	0.0167268	0.691974	4.13488
Scnn1b	-0.699612	2.1617	5.71794	0.0167924	0.691974	0.615738
Zfp658	-0.636818	-0.206196	5.71711	0.0168004	0.691974	0.64313
2810405F17Rik	0.518134	0.0748814	5.6735	0.017223	0.696128	1.4321
Dclk1	-0.60588	1.66999	5.69681	0.0169958	0.696128	0.65707
Flt1	-2.19696	-0.62833	5.69676	0.0169962	0.696128	0.218097
Gm20072	2.20839	-3.4745	5.68381	0.0171221	0.696128	4.6216
Gm45145	1.68507	-2.68525	5.69103	0.0170518	0.696128	3.21557
Gm6166	2.20847	-3.43955	5.68125	0.0171471	0.696128	4.62186
Gm6931	1.30059	-2.36154	5.69258	0.0170368	0.696128	2.46329
Hic1	0.733755	1.51068	5.68149	0.0171448	0.696128	1.66296
Kcns3	-1.78724	-3.03159	5.68517	0.0171088	0.696128	0.289726
Lsm2	0.345805	4.40654	5.67663	0.0171923	0.696128	1.27086
Peg3	-0.784715	0.704159	5.67357	0.0172224	0.696128	0.580467
Ppm1n	-0.890034	-1.69961	5.67399	0.0172183	0.696128	0.539601
Rpl7a-ps13	-2.33868	-3.34014	5.6908	0.0170541	0.696128	0.197692
Zfp977	-1.50141	-2.89219	5.69609	0.0170028	0.696128	0.353208
Gm37824	1.33753	-2.48349	5.66913	0.017266	0.696947	2.52719
Btbd8	-0.446318	2.94645	5.66195	0.0173368	0.696991	0.733914
Gm11529	2.28253	-3.4513	5.65566	0.0173991	0.696991	4.8653
Gm5205	2.28924	-3.2812	5.65648	0.017391	0.696991	4.88798
Pkd1l1	-2.46671	-3.20591	5.65419	0.0174137	0.696991	0.180903
Snap23	-0.231023	5.69407	5.65389	0.0174167	0.696991	0.85203
Tmem139	-0.324023	5.03872	5.65296	0.0174259	0.696991	0.798839
Xaf1	0.497243	4.14939	5.65444	0.0174112	0.696991	1.41151
Gm17224	-2.33717	-3.43002	5.64974	0.017458	0.697111	0.197898
Gm49098	-2.33111	-3.34104	5.64807	0.0174746	0.697111	0.198731
Itgae	0.665469	4.60374	5.64354	0.0175198	0.697111	1.58608
Rnd3	-0.277985	5.8148	5.64128	0.0175424	0.697111	0.824742
Rps2-ps4	2.28865	-3.32908	5.6451	0.0175042	0.697111	4.88599
Kirrel3os	1.36196	-2.46979	5.63038	0.0176518	0.700552	2.57034
Lrrc14b	-2.36714	-3.29272	5.62389	0.0177173	0.701732	0.193829
Sytl2	-0.430655	5.81025	5.62291	0.0177272	0.701732	0.741925
Plxnb3	1.46386	-3.02419	5.61638	0.0177934	0.702541	2.75845
Trmt112	0.30897	3.69912	5.61691	0.017788	0.702541	1.23882
Gm6685	2.33907	-3.25297	5.61352	0.0178224	0.702784	5.05977
Gm42372	1.09845	-1.61298	5.60915	0.0178669	0.703636	2.14125
Gm11770	-2.31569	-3.45989	5.59453	0.0180167	0.704149	0.200866
Gm12684	2.03458	-3.33009	5.59183	0.0180444	0.704149	4.09704
Gm13829	2.20602	-3.5034	5.59148	0.018048	0.704149	4.61402
Gm44646	1.60941	-2.67212	5.59651	0.0179963	0.704149	3.05127
Gm44866	-2.35454	-3.38908	5.59	0.0180633	0.704149	0.19553
Mir7682	-1.53379	-2.55992	5.59031	0.0180601	0.704149	0.345369
Otog	2.21142	-3.21866	5.59772	0.0179839	0.704149	4.63131
Thrb	-0.385976	4.90526	5.60557	0.0179035	0.704149	0.765261
AC087556.1	2.04852	-3.29929	5.5786	0.0181813	0.704188	4.1368
Gm27616	-1.95205	-3.06502	5.58539	0.0181109	0.704188	0.258449
Gm44954	-1.08078	-1.947	5.57215	0.0182483	0.704188	0.472772
Gm5277	2.28778	-3.42674	5.58747	0.0180894	0.704188	4.88306
Gm609	-0.444767	3.69919	5.58167	0.0181494	0.704188	0.734703
Gpr55	0.646909	2.3782	5.57364	0.0182328	0.704188	1.56581
Gucy1a1	-1.48354	-2.83578	5.57004	0.0182703	0.704188	0.357611
Ticam2	0.826277	-0.172683	5.58004	0.0181663	0.704188	1.7731
Zfp442	-0.899179	-0.919246	5.57001	0.0182706	0.704188	0.536192
Cd7	0.765373	4.5765	5.55903	0.0183856	0.704466	1.69981
Gm16310	-1.294	-2.30614	5.5574	0.0184027	0.704466	0.407819
Gm33543	2.18707	-3.04169	5.55619	0.0184155	0.704466	4.55378
Gm5075	0.885056	-1.63504	5.5606	0.0183691	0.704466	1.84684
Gm6069	2.26894	-3.3947	5.56139	0.0183608	0.704466	4.81969
Rac2	0.695346	3.86088	5.55931	0.0183827	0.704466	1.61927
Gm16092	1.46885	-2.20916	5.55389	0.0184396	0.704514	2.76801
D330050G23Rik	2.28663	-3.4452	5.55049	0.0184755	0.705008	4.87916
Epha5	-2.30922	-3.41133	5.54697	0.0185127	0.705549	0.20177
5830473C10Rik	-2.50677	-3.02659	5.54015	0.018585	0.707427	0.175949
Apol7b	0.781424	-0.0720539	5.53343	0.0186565	0.707897	1.71883
Fndc1	-1.03526	-1.30668	5.51946	0.018806	0.707897	0.487929
Fpgt	-0.285351	5.39849	5.51691	0.0188335	0.707897	0.820542
Gm11235	2.25981	-3.43146	5.51509	0.0188531	0.707897	4.78928
Gm39460	-2.4526	-3.03117	5.52188	0.01878	0.707897	0.182681
Gm44245	2.2644	-3.36741	5.5227	0.0187713	0.707897	4.80456
Gm47719	-1.23692	-2.39199	5.52042	0.0187957	0.707897	0.424277
Gm6929	-2.00012	-3.17447	5.53251	0.0186663	0.707897	0.249979
Mir3058	-1.37771	-2.51179	5.51316	0.0188739	0.707897	0.38483
Mysm1	-0.368781	4.68557	5.5221	0.0187777	0.707897	0.774437
Sh3bp5	0.359651	3.44939	5.53094	0.0186831	0.707897	1.28312
Tnfsf15	-0.635616	0.771103	5.51437	0.0188608	0.707897	0.643666
Gm2534	-2.31316	-3.2653	5.5081	0.0189286	0.709086	0.20122
Arhgef9	-0.916828	-0.449368	5.50336	0.01898	0.709527	0.529672
Lrp12	-0.342631	4.04532	5.50062	0.0190097	0.709527	0.788602
Rell1	-0.262511	5.88052	5.50191	0.0189958	0.709527	0.833636
1700069B07Rik	-2.31636	-3.3728	5.39552	0.0201885	0.709644	0.200774
2410017I17Rik	2.15381	-3.47554	5.40306	0.0201015	0.709644	4.45002
9630028B13Rik	1.99732	-3.29594	5.44545	0.0196193	0.709644	3.99258
AC169509.1	-1.97418	-3.12934	5.48951	0.019131	0.709644	0.254515
Abcc5	-0.440244	3.10563	5.40292	0.0201031	0.709644	0.73701
Arrdc3	-0.414792	5.57237	5.43673	0.0197176	0.709644	0.750127
Barhl1	2.15609	-3.48138	5.41459	0.0199691	0.709644	4.45707
Bex4	-1.41731	-0.265945	5.39365	0.0202101	0.709644	0.37441
Chrdl1	-2.31532	-3.38757	5.39131	0.0202373	0.709644	0.200919
Dtx1	0.709096	2.71214	5.41667	0.0199454	0.709644	1.63478
Egfros	-1.93939	-2.7323	5.41668	0.0199453	0.709644	0.260727
F830115B05Rik	-2.3278	-3.36784	5.47283	0.0193143	0.709644	0.199188
Gm12713	2.1557	-3.41478	5.40556	0.0200727	0.709644	4.45585
Gm13411	2.08355	-3.27943	5.46275	0.0194261	0.709644	4.23848
Gm14820	-1.87306	-3.16425	5.39177	0.020232	0.709644	0.272995
Gm15173	-2.32013	-3.37259	5.41741	0.019937	0.709644	0.200249
Gm15459	1.21945	4.45063	5.41984	0.0199092	0.709644	2.32858
Gm16570	-2.32317	-3.36876	5.44298	0.0196471	0.709644	0.199828
Gm18979	2.50549	-2.76969	5.42335	0.0198692	0.709644	5.67843
Gm20644	2.03588	-3.32169	5.48459	0.0191848	0.709644	4.10072
Gm30934	-1.45314	-2.64027	5.4032	0.0200999	0.709644	0.365225
Gm3667	-2.51109	-2.8886	5.48228	0.0192101	0.709644	0.175423
Gm37216	-2.32054	-3.31785	5.40146	0.0201199	0.709644	0.200192
Gm37520	2.2405	-3.46163	5.39506	0.0201939	0.709644	4.72561
Gm42869	-2.30431	-3.21802	5.42322	0.0198707	0.709644	0.202458
Gm43172	1.68551	-3.10975	5.39454	0.0201999	0.709644	3.21654
Gm45518	2.11989	-3.19341	5.3919	0.0202304	0.709644	4.34661
Gm45737	-1.01157	-1.42578	5.3934	0.020213	0.709644	0.496005
Gm48639	1.5919	-3.09957	5.44602	0.0196129	0.709644	3.01446
Gm7444	2.05534	-3.32441	5.4961	0.0190589	0.709644	4.15643
Gm7993	1.44634	-1.58422	5.49592	0.0190609	0.709644	2.72516
Gm9419	0.70943	-0.942911	5.40642	0.0200628	0.709644	1.63516
Gpr174	0.7994	-0.758087	5.40228	0.0201104	0.709644	1.74038
Guca2a	-0.46712	9.76596	5.39798	0.0201601	0.709644	0.723407
Hmgb1-ps3	1.69437	-3.14251	5.44902	0.0195793	0.709644	3.23635
Klhl14	-1.67261	-1.92512	5.40337	0.0200979	0.709644	0.313685
Meltf	-2.52287	-2.4509	5.44834	0.0195869	0.709644	0.173997
Mir6979	2.15163	-3.47578	5.39157	0.0202342	0.709644	4.44331
Mir7089	-2.30898	-3.26672	5.40172	0.0201169	0.709644	0.201803
Nid1	-0.800133	0.0501047	5.48401	0.0191912	0.709644	0.574296
Pcolce2	-1.36088	-2.6423	5.43421	0.019746	0.709644	0.389344
Pknox2	1.14154	-2.37091	5.45978	0.0194591	0.709644	2.20617
Pou3f1	1.87427	-2.94554	5.46971	0.0193489	0.709644	3.66616
Ppic	-0.805046	1.07878	5.48013	0.0192339	0.709644	0.572344
Ptbp2	-0.384707	3.49388	5.44611	0.0196119	0.709644	0.765935
Ptpn22	0.642671	2.69095	5.43035	0.0197897	0.709644	1.56122
Rarres1	-1.37228	-2.48235	5.43889	0.0196932	0.709644	0.38628
Rpl21-ps7	1.99894	-3.29807	5.40731	0.0200526	0.709644	3.99705
Rpl30-ps11	-2.33452	-3.32978	5.42075	0.0198988	0.709644	0.198261
Spry3	-1.48852	-2.19222	5.43944	0.019687	0.709644	0.356378
St8sia5	0.756711	4.05996	5.47501	0.0192902	0.709644	1.68963
Tet2	-0.445005	4.67966	5.40892	0.0200341	0.709644	0.734582
Ttc14	-0.369435	5.28719	5.48565	0.0191732	0.709644	0.774086
A230056P14Rik	0.869547	-0.00585333	5.3852	0.0203082	0.709743	1.82709
Ctsw	0.666971	3.54654	5.38165	0.0203496	0.709743	1.58774
Gm20417	2.14961	-3.50601	5.38114	0.0203556	0.709743	4.43707
Ifi203	0.824293	1.6117	5.38718	0.0202853	0.709743	1.77067
Mir1943	-2.30693	-3.30098	5.38289	0.0203352	0.709743	0.20209
Gm40289	2.30168	-3.42199	5.37692	0.0204049	0.710656	4.93031
Dhrs9	-0.499906	5.43746	5.3664	0.0205283	0.711613	0.707153
Gm16120	1.75599	-3.1829	5.36512	0.0205433	0.711613	3.37758
Gm5117	-0.626666	-0.619718	5.36825	0.0205066	0.711613	0.647671
Gm9509	2.15645	-3.50743	5.35882	0.0206177	0.711613	4.45817
Homer2	-0.326101	4.73958	5.36702	0.020521	0.711613	0.797689
Mir6948	-2.2938	-3.36185	5.36047	0.0205982	0.711613	0.203938
Prg2	2.23501	-3.40137	5.36069	0.0205956	0.711613	4.70765
Zfp60	-0.363094	3.00972	5.36394	0.0205573	0.711613	0.777495
Chst7	-2.30828	-3.36576	5.35203	0.0206981	0.713585	0.201901
Selplg	0.67684	3.03724	5.3493	0.0207306	0.713903	1.59863
Gm13665	2.21005	-3.47478	5.3439	0.0207948	0.715315	4.6269
Gm40438	2.22582	-3.42655	5.34135	0.0208254	0.715564	4.67775
4930511E03Rik	1.48902	-2.93734	5.33757	0.0208706	0.715631	2.80699
Igkv8-28	1.69749	-2.80092	5.33534	0.0208972	0.715631	3.24336
Ptprb	0.687332	-0.838743	5.33628	0.0208861	0.715631	1.6103
4930447K03Rik	2.13168	-3.50763	5.29384	0.021401	0.720875	4.38226
5830462O15Rik	-1.98644	-3.09494	5.29522	0.0213841	0.720875	0.252361
Alox5	-0.591481	0.32536	5.30261	0.0212936	0.720875	0.663661
Chp2	-0.321812	6.3773	5.29637	0.0213699	0.720875	0.800064
Col6a3	-1.0241	-1.7904	5.31087	0.0211928	0.720875	0.491716
Gm13126	2.13165	-3.50763	5.29373	0.0214024	0.720875	4.3822
Gm22721	2.23333	-3.4276	5.31099	0.0211913	0.720875	4.70218
Gm25636	2.28669	-3.44152	5.31958	0.0210871	0.720875	4.87936
Gm26738	2.13268	-3.48349	5.29993	0.0213262	0.720875	4.38531
Gm42907	-2.32229	-3.29771	5.29529	0.0213832	0.720875	0.19995
Gm48225	2.24735	-3.45001	5.31676	0.0211212	0.720875	4.74809
Ikzf3	0.661105	2.89881	5.3167	0.021122	0.720875	1.58129
Klhl40	2.1347	-3.48346	5.30942	0.0212104	0.720875	4.39145
Rdh1	-0.515168	2.20688	5.30577	0.0212549	0.720875	0.699712
Sipa1	0.44747	3.37238	5.30885	0.0212173	0.720875	1.36365
Gm13205	0.566598	-0.148563	5.28723	0.0214823	0.721985	1.48103
Gm16014	-1.8321	-3.09479	5.28816	0.0214709	0.721985	0.280855
Gm16276	2.12886	-3.50788	5.28031	0.0215679	0.722493	4.37373
Gm37306	2.12886	-3.50788	5.2803	0.021568	0.722493	4.37372
Traj24	2.12886	-3.50788	5.28031	0.0215679	0.722493	4.37373
Fst	-2.51886	-0.851996	5.27163	0.0216757	0.723799	0.174481
Hist1h4m	1.8391	-2.9468	5.27112	0.021682	0.723799	3.57787
Ighv6-6	1.57736	-2.4594	5.26958	0.0217012	0.723799	2.98424
Tiam2	-0.38238	4.22254	5.26979	0.0216987	0.723799	0.767171
Igkv8-34	2.17756	-3.51244	5.26614	0.0217442	0.723821	4.52388
Trmt112-ps1	-2.27879	-3.36588	5.26575	0.021749	0.723821	0.20607
9530056E24Rik	-2.27378	-3.30263	5.2614	0.0218035	0.72468	0.206788
Gm15915	0.903933	-1.69342	5.24771	0.0219757	0.72468	1.87116
Gm37123	-0.635982	-0.305952	5.25311	0.0219075	0.72468	0.643503
Gm48719	2.13208	-3.50935	5.24759	0.0219772	0.72468	4.38348
Gm6245	-1.50015	-2.7986	5.25139	0.0219293	0.72468	0.353516
Gm7446	1.52955	-3.00652	5.25464	0.0218883	0.72468	2.88696
Lcp2	0.623384	2.49878	5.25254	0.0219147	0.72468	1.54048
Nell1	-2.34548	-3.15355	5.2468	0.0219872	0.72468	0.196761
Rps16-ps3	2.1331	-3.48311	5.25262	0.0219138	0.72468	4.38659
Gfra2	-2.28538	-3.24112	5.2396	0.0220784	0.725134	0.205132
Gm47553	-1.9399	-3.14165	5.23826	0.0220954	0.725134	0.260635
Gm47936	2.20815	-3.42896	5.23926	0.0220827	0.725134	4.62083
2023-03-07	-0.281185	6.38122	5.23852	0.0220921	0.725134	0.822915
Gm11759	2.11744	-3.44765	5.22467	0.0222687	0.727712	4.33925
Gm11906	-2.31804	-3.40467	5.22682	0.0222412	0.727712	0.20054
Lmx1b	2.07271	-3.13462	5.22498	0.0222647	0.727712	4.20677
Ttc6	-0.483427	1.98772	5.22553	0.0222576	0.727712	0.715277
Gm11799	-1.91032	-2.71352	5.21627	0.0223765	0.729594	0.266033
Gm5547	0.95077	-1.47761	5.21677	0.0223701	0.729594	1.9329
Mup-ps23	-1.22055	-2.02778	5.21279	0.0224213	0.729594	0.429118
Sec62	-0.239019	6.41729	5.21332	0.0224145	0.729594	0.847321
Ces2c	-0.309846	7.73255	5.20656	0.0225018	0.730665	0.806728
Hey2	2.13525	-3.35915	5.20744	0.0224904	0.730665	4.39314
Casp14	0.471035	4.46797	5.20216	0.0225588	0.730971	1.3861
Kcne2	-1.1433	-1.21085	5.20363	0.0225397	0.730971	0.452722
Gm10773	-2.22301	-3.44212	5.19836	0.0226082	0.731029	0.214194
Pck1	-0.458794	6.034	5.19937	0.022595	0.731029	0.727594
Gm11875	-2.22161	-3.44303	5.19157	0.0226967	0.731583	0.214402
Gm26825	2.35636	-2.48975	5.19268	0.0226822	0.731583	5.12076
Gm42892	-2.2216	-3.46867	5.19424	0.0226618	0.731583	0.214404
4933415A04Rik	0.639532	-1.02672	5.16832	0.0230025	0.732111	1.55782
Cxcr2	2.17483	-2.73196	5.17132	0.0229628	0.732111	4.51533
Gm25835	-0.970452	-1.29245	5.17557	0.0229066	0.732111	0.510346
Gm26853	1.98205	-3.23653	5.18064	0.0228399	0.732111	3.95054
Gm26956	1.2336	-2.5369	5.18057	0.0228408	0.732111	2.35153
Gm45719	-2.28067	-3.26456	5.17601	0.0229009	0.732111	0.205802
Gm5046	1.66341	-2.76306	5.17262	0.0229456	0.732111	3.16764
Gm7507	0.79665	-1.45944	5.16705	0.0230192	0.732111	1.73706
Mrpl53	-1.90972	-3.01023	5.17244	0.022948	0.732111	0.266145
Pcdh17	-0.621085	2.08338	5.16677	0.023023	0.732111	0.650182
Rsf1	-0.329475	5.48652	5.18359	0.0228011	0.732111	0.795826
Slc38a3	-2.35671	-3.05478	5.17975	0.0228516	0.732111	0.195236
Ttc39c	0.840119	1.27431	5.18532	0.0227785	0.732111	1.7902
Hr	0.345607	6.08227	5.16477	0.0230495	0.732195	1.27069
CT571247.2	1.71081	-3.19729	5.15508	0.0231785	0.735534	3.27344
Gm45845	-2.25362	-3.39091	5.15269	0.0232103	0.735784	0.209697
AC140346.1	1.97616	-3.27055	5.1452	0.0233107	0.738206	3.93445
Ddo	-2.26904	-3.39512	5.14194	0.0233546	0.738832	0.207467
Akr1d1	-2.21903	-3.44194	5.13553	0.0234409	0.740274	0.214786
Gm37559	-1.57603	-3.10968	5.1332	0.0234725	0.740274	0.335404
Rasgrp1	0.66163	2.1823	5.13472	0.0234518	0.740274	1.58187
Aldh8a1	-1.99329	-3.07726	5.13041	0.0235101	0.740702	0.251165
Gm38357	-1.02513	-1.17753	5.12857	0.0235352	0.740731	0.491367
Col8a1	-0.630698	3.12149	5.12088	0.0236397	0.741216	0.645864
Gm44851	1.7588	-3.08298	5.11943	0.0236594	0.741216	3.38416
Mapk10	2.20815	-3.40006	5.12531	0.0235794	0.741216	4.62082
Rabep1	-0.27249	4.83089	5.11856	0.0236712	0.741216	0.827889
Zfp292	-0.353095	6.20965	5.11962	0.0236569	0.741216	0.782903
Il17c	-1.16361	-1.50303	5.11662	0.0236978	0.741291	0.446394
Gm16332	-2.20795	-3.38905	5.11405	0.0237329	0.741636	0.216442
Gm11645	-2.23848	-3.38742	5.11035	0.0237836	0.741709	0.211909
Pde2a	-1.31363	-2.4302	5.11138	0.0237695	0.741709	0.402308
Gm19287	-1.41529	-2.9139	5.10329	0.0238805	0.743976	0.374934
Gm10406	-2.0413	-2.75235	5.09976	0.0239291	0.744736	0.242944
Meiob	2.27934	-3.02454	5.09736	0.0239623	0.745015	4.85456
Gm31522	1.9867	-3.34911	5.08593	0.0241207	0.748355	3.96329
Gm6296	-1.51472	-2.86948	5.087	0.0241059	0.748355	0.349964
Kcnj11	-0.669457	-0.771249	5.08434	0.0241428	0.748355	0.628743
4930511M06Rik	2.03481	-3.42627	4.93666	0.0262928	0.748805	4.09769
5430421F17Rik	-2.2159	-3.47617	5.04788	0.024656	0.748805	0.215252
A930015P04Rik	-2.18998	-3.44301	5.04323	0.0247224	0.748805	0.219154
AC163694.1	1.01657	-2.18065	4.98214	0.0256102	0.748805	2.0231
Abhd6	-0.247755	5.98587	5.04368	0.0247159	0.748805	0.842206
Actrt3	-2.17466	-3.44816	4.97425	0.0257273	0.748805	0.221494
Anks4b	-0.23769	6.75233	4.92715	0.0264379	0.748805	0.848102
Arhgap22	-1.39917	-0.465377	5.01609	0.0251128	0.748805	0.379148
Arhgap27os3	0.987558	-1.77264	5.0233	0.0250085	0.748805	1.98283
Bhlhb9	-0.606742	1.06627	4.9235	0.0264937	0.748805	0.656678
C1galt1	-0.328226	7.91975	4.99649	0.0253988	0.748805	0.796515
C8b	-2.17498	-3.47441	4.97778	0.025675	0.748805	0.221445
Cd14	0.390699	7.25907	4.94459	0.0261724	0.748805	1.31103
Cd55	-0.312411	4.90967	5.00123	0.0253294	0.748805	0.805295
Crp	2.03473	-3.48999	4.9416	0.0262178	0.748805	4.09747
Cyp2a12	-2.19001	-3.41292	5.0383	0.0247929	0.748805	0.21915
D530033B14Rik	2.18744	-3.44512	4.96128	0.025921	0.748805	4.55497
Dmtn	-1.81155	-1.27824	4.98095	0.025628	0.748805	0.284884
Dnmt3l	2.03489	-3.42788	4.9371	0.026286	0.748805	4.09791
Erlec1	-0.223447	5.84145	4.93306	0.0263477	0.748805	0.856516
Galnt2	-1.0713	-2.18827	4.98674	0.0255423	0.748805	0.475889
Gm10297	-1.59472	-2.85675	5.08046	0.0241969	0.748805	0.331086
Gm10447	2.03474	-3.42627	4.9365	0.0262952	0.748805	4.0975
Gm11258	2.03469	-3.45216	4.93979	0.0262452	0.748805	4.09736
Gm12705	-2.24613	-3.40098	5.02701	0.024955	0.748805	0.210789
Gm12977	1.14544	-2.55466	4.97687	0.0256884	0.748805	2.21213
Gm13313	2.17992	-3.44593	4.92542	0.0264643	0.748805	4.53128
Gm13588	2.0348	-3.45216	4.94005	0.0262413	0.748805	4.09767
Gm14086	2.04925	-3.40077	5.01914	0.0250686	0.748805	4.13889
Gm14200	-2.16216	-3.47614	4.91649	0.0266015	0.748805	0.223421
Gm14441	-2.18908	-3.47274	5.04171	0.024744	0.748805	0.219292
Gm15458	2.03473	-3.48308	4.9416	0.0262178	0.748805	4.09747
Gm15574	-2.1772	-3.38969	4.97329	0.0257416	0.748805	0.221105
Gm16128	-2.19076	-3.44291	5.04659	0.0246745	0.748805	0.219035
Gm16490	-2.16004	-3.45084	4.90901	0.0267169	0.748805	0.223751
Gm16726	-1.82007	-3.1507	5.03701	0.0248113	0.748805	0.283207
Gm19918	1.31095	-2.86157	4.95932	0.0259505	0.748805	2.48104
Gm20108	2.03473	-3.48722	4.9416	0.0262178	0.748805	4.09747
Gm2077	2.03473	-3.51228	4.9416	0.0262178	0.748805	4.09747
Gm23136	-1.66137	-2.87789	4.91945	0.026556	0.748805	0.316139
Gm26535	2.03473	-3.48722	4.9416	0.0262178	0.748805	4.09747
Gm27010	-1.43547	-2.57093	5.04722	0.0246655	0.748805	0.369725
Gm27037	-2.18596	-3.35623	5.01665	0.0251047	0.748805	0.219766
Gm33424	-0.962393	-0.98468	5.00256	0.0253099	0.748805	0.513205
Gm34653	2.03473	-3.51228	4.9416	0.0262178	0.748805	4.09747
Gm34961	-1.03679	-2.3589	5.0526	0.0245891	0.748805	0.487412
Gm37166	2.03473	-3.48721	4.9416	0.0262178	0.748805	4.09747
Gm37376	2.20541	-3.44292	4.91243	0.0266642	0.748805	4.61205
Gm43366	1.43379	-2.82352	4.92225	0.026513	0.748805	2.70156
Gm44553	-2.17465	-3.45057	4.94362	0.0261872	0.748805	0.221495
Gm44759	1.30056	-2.84407	4.91787	0.0265803	0.748805	2.46325
Gm45153	2.217	-3.33031	4.95279	0.0260485	0.748805	4.64926
Gm45758	-2.18366	-3.4754	4.98206	0.0256114	0.748805	0.220117
Gm45853	-1.5262	-2.63361	5.07926	0.0242136	0.748805	0.347191
Gm45866	2.03473	-3.51228	4.9416	0.0262178	0.748805	4.09747
Gm45872	2.08331	-3.48609	5.06813	0.0243696	0.748805	4.23779
Gm48068	2.0348	-3.45216	4.94005	0.0262413	0.748805	4.09767
Gm4926	2.03561	-3.35687	5.04199	0.02474	0.748805	4.09996
Gm4952	1.14247	-2.37826	5.04918	0.0246376	0.748805	2.20759
Gm5876	-2.17326	-3.44523	4.96711	0.0258338	0.748805	0.22171
Gm5987	2.03471	-3.42301	4.93971	0.0262464	0.748805	4.09741
Gm6331	2.03473	-3.48824	4.9416	0.0262178	0.748805	4.09747
Gm6394	0.532761	-0.284163	4.92283	0.0265041	0.748805	1.4467
Gm6762	-1.51131	-2.86056	4.90925	0.0267132	0.748805	0.350793
Gm8702	2.03473	-3.42301	4.9397	0.0262466	0.748805	4.09747
Gm9192	2.03473	-3.48309	4.9416	0.0262178	0.748805	4.09747
Gm9577	2.03473	-3.48721	4.9416	0.0262178	0.748805	4.09747
Gpr33	2.0348	-3.45216	4.94004	0.0262415	0.748805	4.09766
Guf1	-0.238841	5.09816	4.98171	0.0256166	0.748805	0.847426
Hbp1	-0.278676	6.28427	5.00409	0.0252875	0.748805	0.824347
Hmgb1-rs16	-1.87011	-3.14657	4.96851	0.0258129	0.748805	0.273553
Ipcef1	0.618499	1.62884	5.02572	0.0249736	0.748805	1.53528
Jam2	-1.65096	-2.25624	4.97367	0.025736	0.748805	0.318429
Kcnab3	-0.722357	-0.986246	4.98085	0.0256294	0.748805	0.606106
Kcnh4	2.03473	-3.48722	4.9416	0.0262178	0.748805	4.09747
Kcnh8	-0.588601	0.626677	5.06742	0.0243796	0.748805	0.664987
Lats2	-0.442057	1.99553	4.95083	0.0260782	0.748805	0.736085
Lax1	0.695337	1.14009	4.99992	0.0253485	0.748805	1.61926
Lrrc9	1.962	-3.34764	4.95433	0.0260254	0.748805	3.89602
Mir142	-2.18805	-3.44728	4.97138	0.0257701	0.748805	0.219449
Mir7666	-2.16453	-3.39709	4.92935	0.0264043	0.748805	0.223056
Mpl	2.07872	-3.45079	5.04552	0.0246896	0.748805	4.22432
Muc6	-1.65713	-1.18513	4.91529	0.02662	0.748805	0.317068
Myo1g	0.688852	2.14358	4.95775	0.0259739	0.748805	1.612
Nkd2	-2.27328	-3.22389	4.98356	0.0255892	0.748805	0.206859
Npc1l1	-0.842065	-0.91337	5.07057	0.0243353	0.748805	0.557845
Olfr1564	2.03473	-3.51228	4.9416	0.0262178	0.748805	4.09747
P2ry6	0.289117	4.75758	4.97291	0.0257473	0.748805	1.22189
Plk-ps1	1.5515	-3.05846	5.07467	0.0242779	0.748805	2.93122
Pnisr	-0.424119	6.18951	4.94561	0.0261571	0.748805	0.745294
Pou2f3	-0.668963	-0.269141	4.95625	0.0259965	0.748805	0.628959
Ppp1r14c	-0.553297	-0.0646646	4.97675	0.0256902	0.748805	0.681461
Ppp2r3a	-0.378114	3.74515	5.05324	0.0245799	0.748805	0.769443
Pstpip2	-0.415349	2.52291	5.0642	0.024425	0.748805	0.749838
Rbm44	1.97212	-3.27019	4.91941	0.0265565	0.748805	3.92345
Rnase12	1.17878	-2.31576	4.91673	0.0265978	0.748805	2.26386
Rpl13-ps3	1.21622	-2.73667	4.97893	0.0256579	0.748805	2.32337
S100pbp	-0.377161	3.46739	4.99914	0.0253599	0.748805	0.769951
Scarna6	-1.60778	-3.0471	4.9827	0.0256021	0.748805	0.328103
Scgb2b19	-2.58186	-3.19863	4.91171	0.0266752	0.748805	0.167026
Snord15a	-2.26495	-3.05405	5.05521	0.0245521	0.748805	0.208058
Svopl	-2.41824	-0.0049686	4.91952	0.0265549	0.748805	0.187084
Syt1	-1.78455	-2.09493	4.95783	0.0259727	0.748805	0.290267
Tek	-1.47888	-2.60692	5.02012	0.0250545	0.748805	0.358766
Tmem229a	-2.00235	-2.51062	4.91333	0.0266502	0.748805	0.249594
Gm15577	-1.88292	-3.27391	4.9036	0.0268007	0.749785	0.271135
Gm42664	-1.05304	-0.330674	4.90479	0.0267824	0.749785	0.481951
Gm5655	-2.21297	-3.41096	4.89707	0.0269023	0.75126	0.215689
Gm5749	-2.21305	-3.27096	4.89767	0.0268929	0.75126	0.215678
D1Pas1	-2.21367	-3.28427	4.89374	0.0269543	0.752027	0.215586
AC154779.2	-2.15682	-3.41669	4.88883	0.027031	0.752461	0.22425
Crip3	-2.15525	-3.45134	4.88804	0.0270433	0.752461	0.224494
Gm28499	-2.15819	-3.39178	4.88822	0.0270405	0.752461	0.224037
Gm15503	-2.15892	-3.47784	4.87914	0.0271832	0.755186	0.223924
Gm36862	-2.22313	-3.3965	4.87868	0.0271904	0.755186	0.214176
Gm42782	-1.53854	-2.82704	4.87672	0.0272213	0.755359	0.344234
Cldn10	-0.831754	-1.21819	4.85927	0.027498	0.756207	0.561846
Gm10702	-0.945878	-2.01327	4.86129	0.0274658	0.756207	0.519113
Gm17344	0.909305	-1.95807	4.86417	0.0274201	0.756207	1.87814
Gm9824	-1.00968	-2.26811	4.87209	0.0272944	0.756207	0.496656
Ighv1-5	-2.31873	-2.96057	4.87093	0.0273127	0.756207	0.200444
Igkv6-14	2.31521	-2.39993	4.85958	0.027493	0.756207	4.97676
Nfat5	-0.483726	5.5015	4.86749	0.0273673	0.756207	0.715128
Slc22a13	2.12399	-3.44737	4.86121	0.027467	0.756207	4.35898
Trav12-3	2.37197	-3.22116	4.86407	0.0274216	0.756207	5.17648
Trbv13-1	1.41929	-1.73001	4.86757	0.0273661	0.756207	2.67455
2600006K01Rik	2.12244	-3.4418	4.85302	0.0275978	0.756642	4.35429
E030022I16Rik	-1.09904	-1.80731	4.85144	0.0276231	0.756642	0.466827
Enpp2	-1.97827	-2.05023	4.85212	0.0276123	0.756642	0.253793
Gm19409	-2.21797	-3.31337	4.85057	0.027637	0.756642	0.214943
Gm26527	1.55654	-3.11182	4.85216	0.0276115	0.756642	2.94147
2010010A06Rik	0.915348	1.25971	4.84512	0.0277245	0.757549	1.88602
Cyp3a13	-0.354008	7.08334	4.8439	0.0277441	0.757549	0.782408
Gm4258	2.15054	-3.41255	4.84592	0.0277116	0.757549	4.43993
Gm47765	2.11975	-3.44546	4.83914	0.0278208	0.758296	4.34619
Igkv5-37	2.20052	-3.31606	4.83942	0.0278163	0.758296	4.59645
Cyfip2	0.599128	2.70542	4.83751	0.0278471	0.758339	1.5148
Bin2	0.613832	1.70436	4.83187	0.0279383	0.758651	1.53032
Catspere2	-0.856703	-0.479825	4.83096	0.027953	0.758651	0.552213
Dsg1c	-1.62057	-2.16149	4.82956	0.0279758	0.758651	0.325206
Gm42735	-1.03088	-1.54983	4.82918	0.0279819	0.758651	0.489412
Gm43588	2.16695	-3.43367	4.82917	0.027982	0.758651	4.49072
Arhgef6	0.657461	1.5379	4.8067	0.0283493	0.759029	1.5773
Ccdc170	-2.20427	-3.24365	4.81602	0.0281964	0.759029	0.216995
Ccdc180	-2.35959	-2.76574	4.82373	0.0280705	0.759029	0.194847
Evx1os	1.12469	1.03109	4.80298	0.0284105	0.759029	2.18054
Gm12144	1.32282	-2.84157	4.80782	0.0283308	0.759029	2.50154
Gm12951	-1.40463	-2.77354	4.80252	0.0284181	0.759029	0.377716
Gm13731	-1.45869	-2.9319	4.81232	0.0282569	0.759029	0.363824
Gm16580	0.502705	0.316245	4.80115	0.0284407	0.759029	1.41687
Gm20628	1.37193	-2.85959	4.81517	0.0282103	0.759029	2.58817
Gm26647	-2.14567	-3.45451	4.81493	0.0282142	0.759029	0.22599
Gm4265	-1.32458	-2.35335	4.81175	0.0282663	0.759029	0.399265
Gm44349	-2.21316	-3.37124	4.81657	0.0281873	0.759029	0.215662
Gm4956	0.721266	0.697241	4.81504	0.0282125	0.759029	1.64863
Lrrc8c	0.692201	1.74402	4.80496	0.0283779	0.759029	1.61575
Mipepos	2.13906	-3.44156	4.80751	0.028336	0.759029	4.40474
Nhs	-0.57708	1.18735	4.82534	0.0280444	0.759029	0.670319
Srpx	-2.22544	-3.32699	4.8162	0.0281935	0.759029	0.213834
Syce1	1.27728	-1.86763	4.80611	0.0283591	0.759029	2.42381
Apol9b	0.578011	2.9369	4.79778	0.0284964	0.759402	1.49279
Iglv2	-2.00059	-2.71957	4.79731	0.0285041	0.759402	0.249898
Gm11611	1.07412	-2.52753	4.79356	0.0285664	0.759742	2.10544
Pfn4	-1.59794	-2.95612	4.7936	0.0285657	0.759742	0.330348
Slc44a5	1.57358	-0.920359	4.79028	0.0286208	0.760531	2.97642
Rrh	-1.13852	-2.43343	4.78686	0.0286776	0.761381	0.454227
Cotl1	0.286667	6.66141	4.78359	0.0287322	0.761515	1.21982
Cwh43	-0.467408	4.65068	4.78477	0.0287124	0.761515	0.723263
4833412K13Rik	-1.4932	-2.85422	4.77498	0.0288761	0.762003	0.355223
Fdx1l	-1.8481	-3.17829	4.77903	0.0288084	0.762003	0.277759
Gm14921	-0.88635	-0.711465	4.77212	0.0289243	0.762003	0.540981
Gm17661	-1.24875	-2.26912	4.77821	0.0288221	0.762003	0.420814
Gm26583	1.55306	-2.63192	4.77255	0.0289169	0.762003	2.93438
Mtfp1	0.313151	4.03557	4.77708	0.028841	0.762003	1.24242
Ppifos	1.02896	-2.45148	4.77586	0.0288614	0.762003	2.04056
Gm29434	2.10521	-3.47061	4.76698	0.0290107	0.762972	4.30262
H2-T10	0.479586	2.3022	4.76752	0.0290015	0.762972	1.39434
Rpl34-ps2	-1.86052	-1.64542	4.76523	0.0290402	0.763094	0.275377
Gm45397	0.515096	2.87106	4.75783	0.0291653	0.765726	1.42909
6430571L13Rik	1.23485	-2.51266	4.75543	0.029206	0.766139	2.35357
Acbd7	1.72497	-3.03474	4.74376	0.0294047	0.768728	3.30573
Cd160	0.735753	2.65894	4.74477	0.0293875	0.768728	1.66527
Fmnl1	0.623343	2.83619	4.74505	0.0293827	0.768728	1.54044
Mfap1a	-0.322815	2.5381	4.74452	0.0293918	0.768728	0.799508
Asah2	-0.327922	3.97724	4.73996	0.0294698	0.769457	0.796683
Tbr1	2.10798	-3.47006	4.7392	0.0294828	0.769457	4.31089
Gm42729	1.59986	-3.00728	4.73349	0.0295807	0.770475	3.03113
Gm44957	-1.84535	-3.19243	4.72818	0.0296722	0.770475	0.278288
Lbhd2	2.13672	-3.47778	4.72849	0.029667	0.770475	4.39761
Miat	-1.03605	-0.659218	4.72996	0.0296416	0.770475	0.48766
Ppif	0.204532	6.80169	4.73149	0.0296152	0.770475	1.15231
Umod	-1.77075	-2.98046	4.73054	0.0296315	0.770475	0.293056
Gm2451	-1.303	-2.72016	4.72643	0.0297025	0.770608	0.405283
Ankrd63	-1.8257	-3.19954	4.72143	0.0297889	0.771703	0.282103
Itgal	0.570006	3.3255	4.72109	0.0297949	0.771703	1.48453
Zfp871	-0.582314	3.61784	4.71772	0.0298533	0.772564	0.667892
Gm47690	1.91249	-3.23089	4.71526	0.0298961	0.77302	3.76458
Gm15157	-1.30204	-2.4859	4.70899	0.0300053	0.774534	0.405551
Gm8681	1.23401	-2.58669	4.71019	0.0299844	0.774534	2.3522
Ier3	-0.517689	3.50711	4.70756	0.0300303	0.774534	0.69849
Gm43368	2.02894	-3.25519	4.70593	0.0300587	0.774618	4.08105
Tmem220	-0.34964	2.83303	4.70005	0.0301618	0.775971	0.78478
Zmym2	-0.263293	6.09325	4.70117	0.030142	0.775971	0.833184
Klf6	-0.347582	7.62032	4.69723	0.0302112	0.776593	0.7859
Gnat2	-0.54109	0.154907	4.69517	0.0302474	0.776874	0.687251
Cyp2b10	-2.36576	-1.56275	4.68726	0.0303871	0.777219	0.194015
Gm44180	2.12787	-3.34342	4.68831	0.0303684	0.777219	4.37073
Gm5831	1.04457	-2.64698	4.68795	0.0303748	0.777219	2.06275
Gm9803	1.20764	-2.42078	4.68724	0.0303874	0.777219	2.30959
Matr3-ps2	-0.98128	-2.46652	4.6878	0.0303775	0.777219	0.50653
Clec3b	-1.07115	-1.69744	4.68519	0.0304236	0.777499	0.475938
Gm43080	-0.788966	-0.71777	4.68224	0.0304759	0.777937	0.578759
Mycl	0.229267	5.06217	4.68069	0.0305035	0.777937	1.17224
Pkib	-0.691032	0.705239	4.67994	0.0305167	0.777937	0.619411
D830044D21Rik	-2.19276	-3.37411	4.67417	0.0306194	0.777971	0.218732
Gm14125	-1.505	-2.9899	4.67839	0.0305444	0.777971	0.352331
Gm5552	-0.818791	-1.42695	4.67659	0.0305764	0.777971	0.566917
Grk6	0.232466	6.6845	4.67464	0.0306112	0.777971	1.17484
0610043K17Rik	1.31843	-2.49448	4.64362	0.0311692	0.77817	2.49395
1700020G03Rik	-2.0806	-3.4819	4.62211	0.0315623	0.77817	0.236416
2810442N19Rik	-1.3179	-2.64741	4.65128	0.0310304	0.77817	0.401119
2900072N19Rik	-2.08062	-3.45799	4.62084	0.0315857	0.77817	0.236414
4932411K12Rik	-2.0805	-3.45013	4.61978	0.0316054	0.77817	0.236433
9530034E10Rik	2.09149	-3.323	4.64216	0.0311956	0.77817	4.26188
Atp2b1	-0.353733	7.41639	4.64131	0.0312112	0.77817	0.782557
Cd101	0.678165	0.695326	4.65544	0.0309553	0.77817	1.6001
Daxx	0.290281	5.13183	4.64983	0.0310565	0.77817	1.22288
Gimap3	0.56127	2.56857	4.62266	0.0315523	0.77817	1.47557
Gm10263	1.2098	-2.59215	4.65682	0.0309304	0.77817	2.31306
Gm13339	-2.0806	-3.4819	4.62211	0.0315623	0.77817	0.236416
Gm13368	-2.0806	-3.4819	4.62211	0.0315623	0.77817	0.236416
Gm13919	-2.0806	-3.4528	4.62031	0.0315955	0.77817	0.236416
Gm14419	-2.08033	-3.42301	4.61527	0.0316885	0.77817	0.236461
Gm14777	-2.0806	-3.4819	4.62211	0.0315623	0.77817	0.236416
Gm18032	1.95918	-3.25602	4.67027	0.030689	0.77817	3.88842
Gm18749	-2.08039	-3.42301	4.61543	0.0316855	0.77817	0.23645
Gm21614	-2.08026	-3.42301	4.61512	0.0316912	0.77817	0.236471
Gm26827	-2.08062	-3.45279	4.62035	0.0315948	0.77817	0.236414
Gm2862	1.31785	-2.86705	4.6517	0.0310229	0.77817	2.49294
Gm3002	-2.08055	-3.45446	4.62034	0.0315949	0.77817	0.236425
Gm43424	-2.08061	-3.45666	4.62071	0.0315882	0.77817	0.236414
Gm49220	-1.32938	-2.78736	4.63113	0.0313969	0.77817	0.397939
Gm5878	2.08896	-3.37883	4.64192	0.0312	0.77817	4.25442
Gm6133	2.10213	-3.46271	4.63709	0.0312881	0.77817	4.29343
Gm9370	-2.08055	-3.39908	4.61986	0.0316039	0.77817	0.236425
Hrh4	1.94175	-3.35292	4.66051	0.0308641	0.77817	3.84172
Igkv9-124	-1.69745	-2.4255	4.62133	0.0315767	0.77817	0.30833
Il21r	0.646359	1.59402	4.65376	0.0309855	0.77817	1.56521
Lrch2	-2.42333	-3.22915	4.66975	0.0306984	0.77817	0.186425
Lsp1	0.655145	3.43872	4.66544	0.0307755	0.77817	1.57477
Lyn	0.41629	6.03089	4.63145	0.0313911	0.77817	1.33449
Mdm4	-0.421841	5.70478	4.64121	0.0312131	0.77817	0.746471
Plcxd3	-1.86532	-3.00856	4.63248	0.0313722	0.77817	0.274462
Prex1	0.327858	4.28962	4.66329	0.0308141	0.77817	1.25515
Rps19-ps11	-2.0806	-3.4819	4.62211	0.0315623	0.77817	0.236416
Samd11	1.1266	-2.6067	4.65987	0.0308755	0.77817	2.18344
Stac	1.25199	-0.981263	4.61688	0.0316588	0.77817	2.3817
Tpt1-ps2	-2.08047	-3.42301	4.61562	0.031682	0.77817	0.236438
Wasf1	-1.79802	-1.75414	4.66613	0.0307632	0.77817	0.287569
Zfp683	0.706962	-0.242947	4.65529	0.030958	0.77817	1.63236
Igkv3-5	1.33987	-2.75654	4.61313	0.0317281	0.778454	2.53128
Tecta	-2.08016	-3.39445	4.60826	0.0318184	0.780045	0.236488
Dse	0.741294	-1.04628	4.60192	0.0319361	0.782307	1.67167
Zfp937	-0.688681	-0.829233	4.60002	0.0319715	0.782551	0.620421
Aurka	0.310905	4.70314	4.59772	0.0320145	0.782896	1.24049
Tex22	1.44928	-3.09476	4.59654	0.0320366	0.782896	2.73071
Rgs13	-0.845672	0.489565	4.59349	0.0320936	0.783042	0.556452
Tmco4	0.24706	6.39905	4.59351	0.0320932	0.783042	1.18679
Gm13882	-0.476591	1.75322	4.58787	0.0321989	0.783889	0.718674
Gm8251	-1.12942	-2.01371	4.58944	0.0321695	0.783889	0.4571
Nrn1	-1.31261	-1.79513	4.58756	0.0322048	0.783889	0.402591
Arl14	-0.417345	4.52377	4.58599	0.0322344	0.783988	0.748801
BC028528	-1.26031	-2.43383	4.57931	0.0323601	0.784561	0.417454
Gm13935	1.07446	-2.10569	4.57947	0.0323572	0.784561	2.10593
Gm5147	-1.33037	-2.92968	4.57953	0.0323561	0.784561	0.397667
Spag9	-0.280496	6.49444	4.58176	0.032314	0.784561	0.823308
Apoc4	-2.25644	-2.3391	4.57676	0.0324085	0.785113	0.209288
4921516A02Rik	1.38437	-2.78739	4.56855	0.032564	0.78702	2.61057
Ptpdc1	-0.751483	-0.975745	4.56925	0.0325507	0.78702	0.593993
Syne1	-0.510748	2.81697	4.56985	0.0325394	0.78702	0.701859
Cxxc4	-0.629339	0.320317	4.56435	0.0326441	0.787357	0.646472
Gm12362	-1.48797	-3.09667	4.56237	0.0326818	0.787357	0.356513
Gm44836	-1.79322	-3.10902	4.5611	0.0327061	0.787357	0.288528
Katnal2	0.744996	-1.3062	4.5611	0.032706	0.787357	1.67597
Prkag3	2.10645	-3.44617	4.56247	0.03268	0.787357	4.3063
Gm22270	0.781036	-1.68137	4.55928	0.0327409	0.787575	1.71836
Myom2	-2.13226	-3.36141	4.55764	0.0327721	0.787711	0.2281
Gm4668	1.672	-3.03404	4.55464	0.0328297	0.788135	3.18656
Hist1h2ae	0.778721	-0.821039	4.55404	0.0328411	0.788135	1.71561
Gm10941	-1.23487	-2.48624	4.54921	0.0329339	0.789727	0.42488
Gm13534	-2.12252	-3.35694	4.54304	0.0330529	0.789727	0.229645
Gm15991	2.10908	-3.47605	4.54717	0.0329732	0.789727	4.31416
Gm23628	2.06029	-3.44434	4.54627	0.0329905	0.789727	4.1707
Rasl11b	-0.700229	1.1783	4.54258	0.0330617	0.789727	0.615474
Wfdc15b	-1.92444	-1.70436	4.54462	0.0330223	0.789727	0.263442
Ambp	-0.726078	0.200819	4.53485	0.0332114	0.790394	0.604545
Cxcl3	-2.04376	-1.37102	4.53665	0.0331764	0.790394	0.242531
Gm12397	1.92148	-3.25128	4.53754	0.0331592	0.790394	3.78811
Itk	0.593787	2.55847	4.5345	0.0332182	0.790394	1.5092
Pim2	0.341101	2.64398	4.53842	0.0331422	0.790394	1.26672
Clk4	-0.308505	5.34645	4.53174	0.0332717	0.790417	0.807478
Efna5	1.73692	-2.91043	4.53092	0.0332878	0.790417	3.33323
Gm16305	-1.40597	-2.78527	4.52929	0.0333195	0.790417	0.377364
Synm	-1.69626	-2.93328	4.52915	0.0333222	0.790417	0.308585
AC122481.2	-2.05365	-3.48534	4.50144	0.0338662	0.790688	0.240874
BC023719	-2.05487	-3.45854	4.50554	0.0337853	0.790688	0.24067
Cyp3a25	-1.14547	-2.36785	4.50775	0.0337416	0.790688	0.452042
Dnm1	-0.688252	-0.330436	4.50299	0.0338357	0.790688	0.620605
Gm11532	-1.19802	-2.43826	4.52471	0.0334087	0.790688	0.435873
Gm13022	-2.05365	-3.48533	4.50146	0.033866	0.790688	0.240874
Gm28719	-1.87825	-3.14743	4.50105	0.0338741	0.790688	0.272013
Gm29216	-0.811823	-1.31491	4.52006	0.0334997	0.790688	0.569661
Gm31452	2.05753	-3.49407	4.51986	0.0335036	0.790688	4.16274
Gm37436	-2.05413	-3.46031	4.50239	0.0338475	0.790688	0.240793
Gm42647	-2.05365	-3.48534	4.50145	0.0338662	0.790688	0.240874
Gm45728	-1.6393	-2.50937	4.51422	0.0336142	0.790688	0.321013
Gm47724	-1.10546	-2.51593	4.50714	0.0337536	0.790688	0.464755
Gm4987	1.33556	-2.67906	4.52121	0.0334772	0.790688	2.52373
Gm6594	-2.05365	-3.48534	4.50145	0.0338662	0.790688	0.240874
Gm6905	1.40711	-3.03106	4.52254	0.0334512	0.790688	2.65206
Kcnk4	-2.05365	-3.48534	4.50144	0.0338662	0.790688	0.240874
Mir6905	-2.05839	-3.38946	4.5065	0.0337663	0.790688	0.240084
Olfr1392	1.87467	-3.35586	4.50519	0.0337922	0.790688	3.66719
Pid1	-1.79757	-2.43008	4.50333	0.033829	0.790688	0.287659
Rpl31-ps18	2.05555	-3.46715	4.50901	0.0337168	0.790688	4.15703
Baiap3	0.512399	2.84158	4.49622	0.0339699	0.790902	1.42642
Cacnb2	-0.978515	-2.18646	4.49587	0.0339767	0.790902	0.507502
Gm9341	-1.00016	-2.10909	4.4941	0.034012	0.790902	0.499944
Mark1	-0.547938	1.42163	4.4943	0.0340081	0.790902	0.683997
Slc36a4	-0.430675	2.62705	4.49915	0.0339116	0.790902	0.741914
Gm19269	-1.44137	-2.42545	4.49051	0.0340836	0.791967	0.368219
Spag17	-0.795373	-0.779717	4.48768	0.0341399	0.792676	0.576194
1500015L24Rik	-2.14465	-3.3372	4.48413	0.034211	0.793726	0.226149
Fxyd1	-1.6332	-2.95158	4.47497	0.0343947	0.793728	0.322372
Gm14966	-0.936662	-1.65201	4.47524	0.0343894	0.793728	0.52244
Gm44164	-0.886587	0.294952	4.47383	0.0344178	0.793728	0.540892
Gm44673	2.05609	-3.46792	4.48048	0.0342841	0.793728	4.15856
Gm47826	-1.18238	-2.35701	4.48016	0.0342905	0.793728	0.440623
Kcnab2	0.606393	1.39034	4.47531	0.034388	0.793728	1.52245
Pdzrn3	-0.621352	1.86102	4.47701	0.0343538	0.793728	0.650061
Rnaset2a	0.648158	-0.82249	4.48008	0.0342922	0.793728	1.56717
Pcsk5	-0.438416	4.86738	4.47151	0.0344644	0.793786	0.737944
Zpbp	1.48493	-3.13352	4.47114	0.034472	0.793786	2.79903
Col6a5	-1.05833	-1.88968	4.46152	0.0346667	0.794694	0.480187
Ehd3	0.722018	0.0697283	4.46482	0.0345998	0.794694	1.64949
Gm11505	1.85892	-3.38313	4.46563	0.0345833	0.794694	3.62737
Gm21885	-0.486143	3.88536	4.46193	0.0346584	0.794694	0.713931
Gm35409	-1.54042	-3.00424	4.46733	0.0345489	0.794694	0.343786
Kcnh1	-0.917095	-1.65255	4.46224	0.034652	0.794694	0.529574
Noa1	0.233527	4.70728	4.45625	0.0347737	0.796553	1.17571
BC106179	-1.72302	-3.2135	4.44768	0.0349487	0.796997	0.302915
Gm16035	-0.769512	-1.35556	4.44823	0.0349373	0.796997	0.586616
Gm29704	-2.11919	-3.41871	4.45134	0.034874	0.796997	0.230177
Gm38245	-1.80069	-3.22755	4.45073	0.0348863	0.796997	0.287038
Gm4991	1.30953	-2.83737	4.45014	0.0348983	0.796997	2.47861
Oasl2	0.572338	6.45778	4.44773	0.0349477	0.796997	1.48693
Gm37953	-1.53602	-3.13444	4.44604	0.0349823	0.79717	0.344835
Gm35066	-0.82841	-1.21174	4.43827	0.0351417	0.800211	0.563149
Cby3	-2.11709	-3.36079	4.43589	0.035191	0.800713	0.230512
Gm10676	-0.504107	0.27457	4.43467	0.0352159	0.800713	0.705097
Slc35a1	-0.238549	7.43781	4.43325	0.0352453	0.800787	0.847598
Gm4779	-2.21765	-3.09144	4.43047	0.0353029	0.801503	0.214991
Brinp2	1.91391	-3.38989	4.42289	0.0354599	0.801582	3.76829
Cacnb4	-1.51074	-2.89998	4.42183	0.035482	0.801582	0.350931
Enpp3	-0.56819	0.257439	4.4288	0.0353373	0.801582	0.674463
Gm10555	2.06442	-3.44394	4.42294	0.0354589	0.801582	4.18265
Gm2999	-0.653494	-0.878976	4.42026	0.0355146	0.801582	0.635739
Gm42551	2.07339	-3.44917	4.42734	0.0353676	0.801582	4.20874
Gm7488	0.735104	-1.38367	4.41898	0.0355412	0.801582	1.66452
Lamb1	-1.02589	1.35673	4.42348	0.0354477	0.801582	0.491109
Pex5l	-0.791008	0.207308	4.41966	0.035527	0.801582	0.57794
Kcnq5	1.70181	-2.7878	4.41666	0.0355897	0.802087	3.25309
Gm47694	-0.510147	1.26514	4.41429	0.0356391	0.80261	0.702151
Gm26656	-2.12934	-3.36302	4.41285	0.0356693	0.802702	0.228563
Capn12	1.06501	-2.46555	4.41148	0.0356978	0.802757	2.09218
Gm37564	2.0615	-3.45108	4.40768	0.0357774	0.803958	4.1742
Gm12895	0.634648	1.46624	4.40526	0.0358282	0.80451	1.55256
Impdh2	0.205034	6.62854	4.40024	0.035934	0.805547	1.15271
Tcrg-V1	0.76045	-0.648526	4.40094	0.0359191	0.805547	1.69402
Zfp677	-0.603757	-0.0169134	4.39933	0.035953	0.805547	0.658038
Ago3	-0.43126	3.68748	4.39237	0.0361002	0.805919	0.741614
Gm6443	1.91352	-3.21839	4.39274	0.0360922	0.805919	3.76728
Mtf2	-0.275834	5.19645	4.39369	0.0360722	0.805919	0.825973
Tnn	1.85761	-3.36111	4.39234	0.0361008	0.805919	3.62407
Zfp992	-0.738392	0.101806	4.39457	0.0360536	0.805919	0.599407
Taok1	-0.301193	6.39834	4.39067	0.0361361	0.806121	0.811581
Ets1	0.458173	3.87297	4.3893	0.0361652	0.806185	1.3738
Gm28535	-1.21958	-2.50872	4.37849	0.0363953	0.806631	0.429407
Gm37233	-0.651214	-0.70356	4.38371	0.0362839	0.806631	0.636744
Gm43185	-1.7969	-3.19651	4.3796	0.0363716	0.806631	0.287791
Klhl33	-1.14378	-0.726112	4.38633	0.0362282	0.806631	0.452573
Slc17a9	-0.245218	5.38075	4.38154	0.0363302	0.806631	0.843688
Tlr12	0.718987	-0.359827	4.38035	0.0363556	0.806631	1.64603
Unc80	-0.760784	-0.975655	4.38585	0.0362384	0.806631	0.590176
Ywhaq-ps3	-1.70799	-3.08441	4.37864	0.0363921	0.806631	0.306087
Gm45469	-1.78263	-3.22607	4.37481	0.0364739	0.807789	0.290653
Crybb3	0.527545	0.726873	4.37245	0.0365244	0.808029	1.44147
Prkch	0.417148	3.58498	4.37062	0.0365636	0.808029	1.33529
Trp53inp1	-0.38441	5.75535	4.37174	0.0365397	0.808029	0.766092
Gm8870	-2.09269	-3.3926	4.36843	0.0366107	0.808488	0.234443
2610507I01Rik	-0.508695	0.80193	4.36368	0.0367129	0.809	0.702858
Cntfr	-1.36195	-2.80805	4.36368	0.0367129	0.809	0.389057
Krt88	1.89046	-3.27125	4.36456	0.036694	0.809	3.70753
Gm37292	-1.02459	-1.93811	4.3591	0.0368118	0.809384	0.49155
Gm42979	-0.902327	0.172155	4.36123	0.0367658	0.809384	0.535023
Lyz1	1.13532	8.3562	4.35677	0.036862	0.809384	2.19668
Pls3	-0.354241	4.42428	4.35743	0.0368479	0.809384	0.782281
Ptpn14	-0.530402	2.20845	4.36031	0.0367857	0.809384	0.692362
Gm14723	1.8683	-3.35702	4.34786	0.0370556	0.812472	3.65102
Gm38197	-1.38559	-2.66241	4.34831	0.0370458	0.812472	0.382733
Trgj4	0.90906	-1.86086	4.34287	0.0371643	0.814274	1.87782
Spag1	-0.498915	0.884533	4.3383	0.037264	0.815877	0.707639
Tmc7	-0.460229	2.44955	4.33599	0.0373147	0.816406	0.726871
Gm11779	1.82293	-3.21635	4.33169	0.0374091	0.817306	3.538
Selenok-ps5	1.63976	-3.09561	4.33206	0.037401	0.817306	3.11613
Adam28	-2.14765	-3.24845	4.32735	0.0375046	0.818229	0.22568
Fgfr1	-1.23596	-1.10961	4.32764	0.0374983	0.818229	0.424561
Gm31597	0.676435	-0.343971	4.32274	0.0376064	0.819868	1.59819
Gm11752	-1.07967	-2.03481	4.32119	0.0376406	0.820032	0.473138
1700003G13Rik	1.35653	-3.01475	4.2996	0.0381214	0.822282	2.56069
1700026N04Rik	-2.09418	-3.30169	4.30619	0.0379738	0.822282	0.234201
1700102P08Rik	0.561233	-0.895169	4.31434	0.0377925	0.822282	1.47553
2310031A07Rik	1.09687	-2.34396	4.30095	0.0380911	0.822282	2.1389
AC109255.2	1.8623	-3.30343	4.30299	0.0380454	0.822282	3.63586
Akna	0.407277	4.12655	4.29326	0.0382636	0.822282	1.32618
Fth-ps2	-1.7245	-3.11359	4.31396	0.0378008	0.822282	0.302604
Gm16589	1.53146	-2.80321	4.29743	0.0381701	0.822282	2.89078
Gm42722	1.83159	-3.38231	4.31148	0.037856	0.822282	3.55928
Gm4811	1.13892	-2.08605	4.29805	0.0381562	0.822282	2.20216
Gm5839	1.41011	-3.10595	4.3078	0.0379379	0.822282	2.65757
Gm9750	-2.08973	-3.38996	4.30274	0.038051	0.822282	0.234925
Hyal1	-0.496069	0.341882	4.29303	0.038269	0.822282	0.709036
Lhfpl2	-0.268924	5.92912	4.30112	0.0380872	0.822282	0.829938
Nexn	0.383197	1.81719	4.30535	0.0379927	0.822282	1.30423
Slc25a46	-0.253062	6.11465	4.29754	0.0381676	0.822282	0.839114
Smoc1	-0.879264	0.0577439	4.29664	0.0381877	0.822282	0.543645
Sstr1	-0.456467	2.71627	4.31031	0.0378821	0.822282	0.728769
Tbce	-0.225872	5.18806	4.29257	0.0382793	0.822282	0.855078
Trav13-2	1.4714	-2.7796	4.29484	0.0382282	0.822282	2.7729
AC133498.1	-1.73366	-3.14253	4.28604	0.0384265	0.822284	0.300689
Dtnbos	-2.09598	-3.42061	4.2881	0.03838	0.822284	0.233909
Galr1	-1.03446	-2.05534	4.28043	0.0385536	0.822284	0.488198
Gm12498	-0.811792	-1.27381	4.27954	0.0385739	0.822284	0.569674
Gm2447	-1.05884	-2.50293	4.2892	0.0383553	0.822284	0.480016
Gm37163	1.86412	-3.29333	4.28798	0.0383828	0.822284	3.64046
Gm47138	1.85123	-3.38561	4.28439	0.0384639	0.822284	3.60809
Hmgb1-ps5	-0.800194	-1.90302	4.28526	0.0384441	0.822284	0.574272
Lncppara	-0.566863	-0.335546	4.28347	0.0384848	0.822284	0.675083
Slc26a6	0.359886	1.57488	4.28266	0.0385029	0.822284	1.28332
Zfyve16	-0.272069	5.03344	4.27994	0.0385647	0.822284	0.828131
Ccnb1-ps	1.00565	-2.59461	4.26837	0.0388282	0.82407	2.00784
Dnajb13	1.00422	-2.183	4.27331	0.0387155	0.82407	2.00586
Gm5732	1.13864	-2.5086	4.27032	0.0387836	0.82407	2.20173
Gm7126	-1.46389	-3.09396	4.27221	0.0387404	0.82407	0.362514
Ighv6-3	-1.6007	-1.96784	4.26809	0.0388345	0.82407	0.329716
Pde1c	-0.560507	0.818118	4.2733	0.0387157	0.82407	0.678064
Suco	-0.260959	5.63825	4.26762	0.0388454	0.82407	0.834533
Gm24610	2.04246	-3.4882	4.26343	0.0389412	0.8253	4.11947
Lama5	-0.771297	3.25008	4.26274	0.0389571	0.8253	0.585891
Bicd1	-0.366129	3.25343	4.25689	0.0390914	0.825403	0.775862
Gm13571	1.83023	-3.34604	4.25687	0.039092	0.825403	3.55595
Gm26925	2.05306	-3.34902	4.25668	0.0390963	0.825403	4.14986
Socs2	-0.295111	4.55555	4.25908	0.039041	0.825403	0.81501
Trbv1	0.984223	-1.13086	4.25813	0.0390629	0.825403	1.97825
Igkv2-109	1.65402	-2.76171	4.2541	0.0391557	0.826089	3.1471
1700026D11Rik	2.0246	-3.48823	4.22842	0.0397525	0.827667	4.06878
9330111N05Rik	-2.01065	-3.47022	4.23257	0.0396553	0.827667	0.248161
AU020206	0.441876	3.79158	4.24245	0.0394252	0.827667	1.35837
Abhd18	-0.356694	2.56542	4.23076	0.0396978	0.827667	0.780952
Alpi	-0.444773	4.64251	4.23795	0.0395298	0.827667	0.7347
Atoh7	-2.08248	-3.39388	4.22726	0.0397796	0.827667	0.236108
C130026I21Rik	0.989617	-2.09242	4.22655	0.0397964	0.827667	1.98566
Capn6	-0.976364	-0.625697	4.24262	0.0394213	0.827667	0.508259
Ccdc50	-0.235982	5.77887	4.2355	0.0395869	0.827667	0.849107
Cd200r4	0.619061	-0.0595354	4.2299	0.0397178	0.827667	1.53587
Cnga1	1.55832	-2.93336	4.22903	0.0397381	0.827667	2.9451
Exoc5	-0.235732	6.19621	4.24068	0.0394664	0.827667	0.849254
Fam135a	-0.250975	6.3539	4.23348	0.0396341	0.827667	0.840328
Gm16575	-1.87705	-3.01676	4.22672	0.0397922	0.827667	0.27224
Gm20513	0.744957	-1.5003	4.24751	0.039308	0.827667	1.67592
Gm28548	1.49006	-2.42664	4.23791	0.0395307	0.827667	2.80901
Gm6623	-1.79321	-3.11296	4.23374	0.039628	0.827667	0.288529
Ighv10-1	1.49399	-2.08173	4.24724	0.0393142	0.827667	2.81666
Naa40	0.228069	5.47077	4.23846	0.0395179	0.827667	1.17127
Nlrc3	0.645025	1.24965	4.23988	0.039485	0.827667	1.56377
Prkg1	-2.0463	-3.35002	4.23793	0.0395303	0.827667	0.242105
BC030867	0.44991	2.35189	4.21826	0.0399911	0.828722	1.36595
Gcnt1	-0.300102	5.06328	4.21849	0.0399858	0.828722	0.812195
Gm12919	-1.75526	-3.16636	4.21751	0.0400089	0.828722	0.29622
Gm43609	-0.860619	-0.459974	4.2194	0.0399643	0.828722	0.550716
H2-T-ps	0.426531	1.58514	4.22165	0.0399114	0.828722	1.344
Mss51	-0.562279	-0.348653	4.22049	0.0399386	0.828722	0.677232
Astn1	1.38125	-2.50001	4.21307	0.0401137	0.830332	2.60495
Cd27	0.650904	-0.110105	4.21187	0.0401421	0.83036	1.57015
Gm13056	-1.44039	-2.63366	4.20995	0.0401876	0.830742	0.368468
Apom	-1.22872	-2.66661	4.2069	0.0402598	0.831115	0.426696
Ighv1-31	-2.26227	-3.0676	4.20759	0.0402434	0.831115	0.208444
Siglece	1.00461	-1.56106	4.20328	0.040346	0.832335	2.0064
Gm8973	-2.09009	-3.43573	4.1989	0.0404503	0.83281	0.234866
Spn	0.646201	3.1227	4.20113	0.040397	0.83281	1.56504
Tef	-0.480794	3.67972	4.19921	0.0404428	0.83281	0.716583
Cdt1	0.299957	4.8163	4.19654	0.0405066	0.832853	1.23111
Gm9274	1.7915	-3.2954	4.19765	0.0404801	0.832853	3.46176
Ncam1	-1.39789	-2.90843	4.19116	0.0406354	0.833155	0.379484
Npas1	2.00088	-3.50102	4.19473	0.0405498	0.833155	4.00245
Ptprc	0.508718	5.03577	4.19026	0.0406569	0.833155	1.42278
Rtp4	0.471552	4.79649	4.19214	0.0406118	0.833155	1.3866
Scx	-1.45462	-2.54408	4.19248	0.0406037	0.833155	0.364852
Gm18342	1.81075	-3.38783	4.18802	0.0407106	0.833212	3.50824
Lrp3	-0.691646	-0.88438	4.18788	0.0407139	0.833212	0.619147
Adgrg5	0.655773	2.00277	4.18073	0.0408862	0.833406	1.57546
Fam50b	-2.07677	-3.30373	4.18097	0.0408802	0.833406	0.237044
Gm10155	1.22166	-2.89263	4.18203	0.0408548	0.833406	2.33215
Gm15868	1.80019	-3.38427	4.1839	0.0408096	0.833406	3.48267
Gm32899	-2.06326	-3.34322	4.18115	0.0408759	0.833406	0.239275
I830134H01Rik	1.82253	-3.38419	4.18397	0.0408081	0.833406	3.537
Klhl22	0.192724	5.6408	4.17904	0.0409269	0.833683	1.14292
Gm5638	0.897294	-2.34351	4.17377	0.0410544	0.835725	1.86257
Cd37	0.515157	1.96744	4.16606	0.0412416	0.836883	1.42915
Cd96	0.643944	2.80415	4.1641	0.0412893	0.836883	1.56259
Gm16153	1.79464	-3.35995	4.16788	0.0411974	0.836883	3.46928
Gm37939	2.01148	-3.45857	4.16358	0.041302	0.836883	4.03195
Gm38416	-0.582073	-0.0816021	4.16651	0.0412307	0.836883	0.668003
Hook3	-0.340046	4.63798	4.16569	0.0412506	0.836883	0.790016
Prkg2	-0.345754	4.98325	4.16802	0.0411939	0.836883	0.786896
Vat1l	1.83602	-3.38734	4.15842	0.0414281	0.838884	3.57024
Gm17970	1.5684	-3.21515	4.15489	0.0415146	0.838977	2.96577
Myo1f	0.556211	2.41956	4.15569	0.0414948	0.838977	1.4704
Zc3h6	-0.423838	2.37344	4.15527	0.0415053	0.838977	0.745439
AC129574.2	-1.03274	-2.31215	4.15086	0.0416134	0.839736	0.488783
Gm11725	-2.05269	-3.39677	4.14922	0.0416537	0.839736	0.241034
Gm12458	-2.05982	-3.27897	4.15014	0.0416312	0.839736	0.239846
Mir704	-2.05198	-3.39721	4.1489	0.0416615	0.839736	0.241152
Gm37879	-2.06932	-3.39302	4.14772	0.0416906	0.839771	0.238272
Gm37297	-1.98903	-3.40176	4.1453	0.0417502	0.840421	0.251908
Gm48162	-2.05302	-3.36708	4.14195	0.0418329	0.841534	0.240978
Ascl3	0.772135	-2.02931	4.14031	0.0418736	0.841791	1.70779
Gm13031	1.55368	-3.15694	4.13834	0.0419222	0.841791	2.93565
Npas3	-1.07864	-1.86307	4.13808	0.0419286	0.841791	0.473475
Rps12-ps4	-1.53108	-3.0103	4.13701	0.0419553	0.841791	0.346017
9030616G12Rik	-0.839121	-1.1108	4.13394	0.0420314	0.842769	0.558984
Gm18752	1.98231	-3.50312	4.13007	0.0421277	0.844148	3.95126
Dbp	-0.704967	1.657	4.12813	0.042176	0.844564	0.613457
Havcr1	-1.38415	-2.80654	4.12351	0.0422914	0.845772	0.383116
Slc12a5	-0.803877	-1.89738	4.12422	0.0422735	0.845772	0.572808
1700084E18Rik	0.733297	-1.70569	4.1193	0.0423967	0.847144	1.66243
Gm11437	-0.428214	2.19406	4.11366	0.0425382	0.847144	0.743181
Gm15151	-2.07204	-3.3719	4.11604	0.0424784	0.847144	0.237823
Gm15956	-1.03408	-2.54959	4.11471	0.0425117	0.847144	0.488327
Mroh2a	-0.597978	-0.361103	4.11472	0.0425115	0.847144	0.660679
Ndrg4	-1.18517	-1.86439	4.11531	0.0424968	0.847144	0.439772
2023-09-01	0.505247	3.14697	4.11198	0.0425806	0.847144	1.41937
Tubgcp5	-0.268393	4.13272	4.11272	0.0425618	0.847144	0.830244
Ap3b2	-0.742999	-1.17867	4.1104	0.0426203	0.847386	0.597496
Gm20775	-1.98578	-3.49975	4.10314	0.0428036	0.850242	0.252476
Gm28221	-1.7247	-3.26837	4.1018	0.0428377	0.850242	0.302561
Serpinb11	-1.91871	-1.88253	4.10143	0.042847	0.850242	0.264491
Gcnt3	-0.385784	6.91592	4.09252	0.0430733	0.852418	0.765363
Gls2	0.615982	0.598806	4.09163	0.0430961	0.852418	1.5326
Gm43362	-1.00372	-1.67605	4.09238	0.043077	0.852418	0.498712
Gm49442	1.53343	-2.60846	4.0954	0.0430001	0.852418	2.89473
Klra17	1.00248	-2.54105	4.09057	0.0431232	0.852418	2.00344
Ktn1	-0.260032	6.47377	4.09368	0.0430439	0.852418	0.835069
Gm49125	-0.968998	-1.762	4.08923	0.0431572	0.852543	0.510861
Gm47798	-0.770904	-1.26525	4.088	0.0431888	0.852619	0.58605
Gm9242	1.82556	-3.19306	4.08609	0.0432375	0.85303	3.54443
Fbn1	-0.492515	1.72487	4.0841	0.0432885	0.853349	0.710785
Olfr78	-0.643602	0.708912	4.08221	0.043337	0.853349	0.640113
Sapcd2	0.35243	3.59388	4.08247	0.0433303	0.853349	1.27671
Gm6181	1.82054	-3.244	4.07933	0.0434107	0.854254	3.53213
AC117232.1	1.82818	-3.30956	4.0673	0.043721	0.854518	3.55088
Fam169b	0.621027	-0.705176	4.07495	0.0435236	0.854518	1.53797
Gm10108	-1.71505	-3.26994	4.07133	0.0436169	0.854518	0.304592
Gm12191	0.967656	-2.49615	4.06271	0.0438401	0.854518	1.95566
Gm13215	-1.32274	-2.74038	4.06266	0.0438414	0.854518	0.399776
Gm16069	1.11416	-2.31258	4.07478	0.043528	0.854518	2.16469
Gm43466	-2.03716	-3.401	4.06274	0.0438394	0.854518	0.243642
Gm45493	-1.08219	-1.71933	4.07644	0.0434852	0.854518	0.47231
Gm5150	1.92937	-3.05013	4.06487	0.0437841	0.854518	3.80889
Hoxd13	0.35917	6.08578	4.07046	0.0436394	0.854518	1.28269
Ildr2	-0.729588	-1.40036	4.06741	0.0437183	0.854518	0.603076
Nod1	0.276577	4.89596	4.07433	0.0435394	0.854518	1.21132
Pyroxd1	-0.203292	5.75129	4.07127	0.0436183	0.854518	0.868567
Tysnd1	0.228119	5.0581	4.06328	0.0438254	0.854518	1.17131
Zbtb20	-0.518544	3.44524	4.0653	0.0437729	0.854518	0.698076
Gm10243	-2.01523	-3.41664	4.06074	0.0438913	0.854948	0.247375
Adamts3	-1.08777	-1.34314	4.05833	0.0439539	0.855584	0.470488
Gm44876	-2.05274	-3.36652	4.05734	0.0439797	0.855584	0.241026
Phex	-1.97895	-3.4739	4.0556	0.0440252	0.855928	0.253674
Klrb1a	0.885978	-0.824135	4.05446	0.0440548	0.855962	1.84802
4933426K07Rik	-2.0499	-3.20048	4.04667	0.0442587	0.856132	0.2415
Cecr2	-1.4691	-2.46179	4.04764	0.0442332	0.856132	0.361208
Dusp27	-0.861199	-1.99101	4.04723	0.0442438	0.856132	0.550495
Gm5535	-1.39419	-2.97788	4.04928	0.0441903	0.856132	0.380459
Josd2	0.246741	4.66293	4.04945	0.0441859	0.856132	1.18652
Mfsd7a	-0.343428	3.40214	4.05002	0.0441707	0.856132	0.788166
Pkd2l2	-1.06632	-2.47394	4.05287	0.0440962	0.856132	0.477535
Dnah5	-0.742702	-0.444202	4.04341	0.0443443	0.856709	0.597619
Fbxo16	-0.99628	-1.48198	4.04422	0.0443227	0.856709	0.501291
1110018N20Rik	1.84569	-3.49786	3.51147	0.0609453	0.857673	3.59426
1700037F03Rik	-1.92861	-3.43784	3.5985	0.0578318	0.857673	0.262682
1700061I17Rik	-1.77503	-3.42661	3.46355	0.0627356	0.857673	0.292188
1700112J16Rik	-0.793529	-1.70345	3.5343	0.0601119	0.857673	0.576931
1810059C17Rik	-1.99877	-3.41815	3.91336	0.0479036	0.857673	0.250213
2010109P13Rik	-1.51347	-3.04568	4.00052	0.0454862	0.857673	0.350268
2210408I21Rik	-0.391223	1.71631	3.66153	0.0556825	0.857673	0.762483
2310069B03Rik	0.690493	-0.654981	3.5156	0.0607938	0.857673	1.61383
2900078I11Rik	-2.00063	-3.3781	3.87004	0.0491552	0.857673	0.249891
3300002A11Rik	-1.67326	-3.07012	3.94675	0.0469618	0.857673	0.313545
4631405J19Rik	-1.73121	-3.2507	3.72716	0.0535343	0.857673	0.301198
4921518K17Rik	-1.84604	-3.50893	3.66007	0.0557313	0.857673	0.278154
4930444A19Rik	1.88989	-3.49761	3.70271	0.0543241	0.857673	3.70606
4930447N08Rik	-1.775	-3.48309	3.46659	0.0626204	0.857673	0.292195
4930448D08Rik	-1.23992	-2.84472	3.50445	0.0612043	0.857673	0.423397
4930483J18Rik	-0.960151	-2.5474	3.45777	0.0629551	0.857673	0.514003
4930507D05Rik	1.09228	-2.58429	3.80306	0.0511589	0.857673	2.1321
4930527J03Rik	-1.67977	-3.19315	3.56084	0.059158	0.857673	0.312132
6330410L21Rik	-1.79892	-3.51311	3.49817	0.0614367	0.857673	0.28739
6430584L05Rik	1.90585	-3.47176	3.72449	0.05362	0.857673	3.74729
9230020A06Rik	1.86591	-3.46765	3.59449	0.0579713	0.857673	3.64498
9430085M18Rik	1.70242	-3.39625	3.56967	0.0588439	0.857673	3.25446
9530078K11Rik	-1.78899	-3.48735	3.4652	0.0626728	0.857673	0.289374
9930120I10Rik	-1.31342	-2.49346	3.90556	0.0481267	0.857673	0.402366
A430078I02Rik	-0.603427	-0.00395953	3.76298	0.0523992	0.857673	0.658189
A630014C17Rik	1.87286	-2.96305	3.51285	0.0608945	0.857673	3.66257
A830009L08Rik	-1.84605	-3.50893	3.6601	0.0557302	0.857673	0.278153
AC087802.4	1.35487	-3.03956	4.0332	0.0446131	0.857673	2.55775
AC098641.1	-2.0229	-3.40888	3.95145	0.0468309	0.857673	0.246062
AC121151.1	1.72616	-3.31264	3.5833	0.0583632	0.857673	3.30847
AC129214.1	1.96445	-3.49549	3.91711	0.0477969	0.857673	3.90264
AC129539.1	-1.65059	-3.20239	3.68993	0.0547418	0.857673	0.318509
AC154200.1	-1.77504	-3.42773	3.46368	0.0627307	0.857673	0.292186
AC154438.1	-1.88814	-3.50769	3.76445	0.0523532	0.857673	0.270156
AC154507.3	-1.78821	-3.51403	3.46244	0.0627778	0.857673	0.289531
AC154912.5	-1.68109	-3.04936	3.88411	0.0487451	0.857673	0.311847
AC164558.1	-1.8295	-3.48473	3.58229	0.0583984	0.857673	0.281362
AC165079.1	1.19507	-2.6346	3.86834	0.0492053	0.857673	2.28955
AI467606	0.436386	2.14664	3.46589	0.0626469	0.857673	1.35321
AY512931	-1.775	-3.48824	3.46659	0.0626204	0.857673	0.292195
Abca1	-0.555242	2.84768	3.59526	0.0579444	0.857673	0.680543
Abca5	-0.507048	0.525628	3.45708	0.0629813	0.857673	0.703661
Abi3	0.364429	3.36969	3.47935	0.0621391	0.857673	1.28737
Adam19	0.594911	1.88347	3.86542	0.049291	0.857673	1.51038
Adamts18	-0.810461	-1.02762	3.67584	0.0552063	0.857673	0.570199
Adap2os	-1.775	-3.49	3.46659	0.0626204	0.857673	0.292195
Adgrb2	1.72942	-2.74235	3.72534	0.0535927	0.857673	3.31594
Adgrl4	-1.95372	-3.41312	3.53091	0.0602346	0.857673	0.25815
Adra1b	-2.07092	-1.80859	3.69969	0.0544226	0.857673	0.238008
Adra2a	-0.411516	5.07598	3.85898	0.0494803	0.857673	0.751833
Aff4	-0.282874	7.02469	3.72513	0.0535995	0.857673	0.821952
Agap2	0.558998	1.69787	3.45289	0.0631412	0.857673	1.47325
Ak3l2-ps	-1.98052	-3.43768	3.6923	0.0546643	0.857673	0.253398
Ak8	1.24517	-3.03416	3.73136	0.0533998	0.857673	2.37047
Ankrd12	-0.345581	4.56149	3.89431	0.0484498	0.857673	0.786991
Appl1	-0.256031	6.66602	3.80439	0.0511185	0.857673	0.837389
Aqp8	-0.439767	8.24252	3.61149	0.0573818	0.857673	0.737254
Areg	-0.411924	4.52284	4.01936	0.0449807	0.857673	0.75162
Arhgap15	0.741862	0.547494	3.65592	0.0558702	0.857673	1.67233
Arhgap30	0.507415	2.62108	3.91497	0.0478579	0.857673	1.4215
Arhgdib	0.563174	3.22756	3.56611	0.0589702	0.857673	1.47752
Arid4b	-0.282197	5.5705	3.53848	0.0599602	0.857673	0.822338
Ascl2	0.375294	3.53806	3.81933	0.0506645	0.857673	1.2971
Aspdh	-1.81375	-3.51183	3.5483	0.0596065	0.857673	0.28445
Atp10a	0.516876	2.5788	3.99777	0.0455604	0.857673	1.43085
Aurkc	-1.83003	-3.51156	3.58418	0.0583324	0.857673	0.281259
B230354K17Rik	-0.535346	-0.136032	3.47966	0.0621276	0.857673	0.689993
B3gnt6	-0.70482	3.29446	3.91551	0.0478425	0.857673	0.613519
B430305J03Rik	1.02355	-2.5375	3.90711	0.0480821	0.857673	2.03292
B530045E10Rik	-1.92683	-3.34977	3.56751	0.0589206	0.857673	0.263006
BC005561	-0.417488	3.41894	3.76376	0.0523746	0.857673	0.748727
BC023105	0.632557	1.47817	3.62015	0.0570839	0.857673	1.55031
BC055308	-0.910317	-1.94566	3.72856	0.0534894	0.857673	0.532068
Batf2	0.374506	5.32912	3.99439	0.045652	0.857673	1.2964
Brf2	0.251351	2.87772	3.47799	0.0621901	0.857673	1.19032
C1qbp	0.235279	7.00238	3.94934	0.0468897	0.857673	1.17713
C2	0.439632	2.32579	3.60421	0.0576333	0.857673	1.35626
C4bp-ps1	-1.14595	-2.96774	3.58569	0.0582791	0.857673	0.451892
C920021L13Rik	-0.635764	-1.60523	3.57102	0.0587962	0.857673	0.6436
CT009715.1	-1.81218	-3.48835	3.54314	0.059792	0.857673	0.284761
CT010433.2	-0.623525	-0.552093	4.02854	0.0447366	0.857673	0.649083
Calhm3	-1.91116	-3.43818	3.58673	0.0582427	0.857673	0.265879
Camk1g	-1.775	-3.49	3.46659	0.0626204	0.857673	0.292195
Caps2	-1.98016	-3.23844	3.75301	0.0527124	0.857673	0.253462
Ccar1	-0.210806	6.73785	3.55413	0.0593976	0.857673	0.864054
Ccdc39	-1.32358	-2.91001	4.0058	0.045344	0.857673	0.399542
Ccdc62	-0.650035	0.303099	4.01237	0.0451677	0.857673	0.637265
Ccin	-1.84117	-3.46003	3.62352	0.0569684	0.857673	0.279096
Ccl9	-0.438049	4.53599	3.99236	0.045707	0.857673	0.738132
Ccne1	0.383575	3.54388	3.55153	0.0594905	0.857673	1.30457
Ccnt2	-0.248635	5.88931	3.51109	0.0609593	0.857673	0.841692
Cd209c	-1.775	-3.48776	3.46658	0.0626205	0.857673	0.292195
Cd247	0.64483	1.39489	3.50278	0.0612658	0.857673	1.56355
Cd74	0.489636	11.0653	3.88019	0.0488589	0.857673	1.40409
Cd8a	0.611798	4.04904	3.57962	0.0584926	0.857673	1.52816
Cdc20	0.25239	5.69621	3.81892	0.0506769	0.857673	1.19118
Cdh11	-0.915352	-0.851172	3.57005	0.0588307	0.857673	0.530215
Cdhr3	-1.82986	-3.48548	3.58358	0.0583532	0.857673	0.281292
Ces1a	1.8455	-3.50187	3.52471	0.0604604	0.857673	3.59376
Clca4a	-0.448883	7.01356	3.482	0.0620398	0.857673	0.73261
Clcn3	-0.240871	7.17632	3.59674	0.0578929	0.857673	0.846234
Clec2i	0.645759	-0.828781	3.74554	0.0529485	0.857673	1.56456
Cmtm8	-0.557503	0.987666	3.50055	0.0613486	0.857673	0.679477
Cntln	-0.58717	0.377654	3.59482	0.05796	0.857673	0.665647
Col27a1	-1.00743	-2.08733	3.79269	0.0514768	0.857673	0.497431
Colgalt2	-1.77499	-3.47246	3.46637	0.0626286	0.857673	0.292197
Copz2	-0.515706	2.03204	3.66418	0.0555939	0.857673	0.699451
Coro1a	0.602785	4.46135	3.56799	0.0589035	0.857673	1.51865
Cort	1.75627	-3.28445	3.60443	0.0576257	0.857673	3.37823
Cpa1	1.86985	-3.53482	3.98113	0.0460128	0.857673	3.65495
Cpne9	1.84513	-3.49228	3.47001	0.0624909	0.857673	3.59285
Crebrf	-0.352727	5.40475	3.6147	0.0572709	0.857673	0.783103
Ctgf	-1.68699	-1.58808	3.87154	0.0491114	0.857673	0.310574
Cxcr1	-1.775	-3.51228	3.46659	0.0626204	0.857673	0.292195
Cybrd1	-1.42578	-1.78144	3.65063	0.0560479	0.857673	0.372217
Cyp4a12a	1.85111	-3.53538	3.92998	0.0474324	0.857673	3.60778
Cyyr1	-2.21405	-2.87129	3.65312	0.0559644	0.857673	0.215529
D430018E03Rik	-0.946162	-1.67641	3.65253	0.0559841	0.857673	0.519011
Dbndd1	-1.775	-3.49	3.46659	0.0626204	0.857673	0.292195
Dlg2	-0.704448	-1.16108	3.71419	0.0539518	0.857673	0.613677
Dmxl1	-0.306172	5.94898	3.69909	0.0544422	0.857673	0.808785
Dnah12	1.03431	-2.5586	3.51935	0.0606561	0.857673	2.04814
Dnajb9	-0.265205	5.21773	3.85133	0.0497065	0.857673	0.83208
Dnm3os	-1.9669	-3.50158	4.0312	0.0446662	0.857673	0.255801
Dntt	-1.09909	-2.59292	3.68061	0.0550489	0.857673	0.466809
Dock10	0.579732	3.18132	3.97228	0.0462551	0.857673	1.49457
Dock2	0.554073	2.98113	4.02519	0.0448256	0.857673	1.46822
Dpysl5	-1.05827	-2.15399	3.73132	0.0534011	0.857673	0.480208
Draxin	1.8091	-3.21301	3.86957	0.0491692	0.857673	3.50424
Dscaml1	-1.56243	-3.03563	3.95364	0.04677	0.857673	0.338581
Dusp26	1.93674	-3.48848	3.86386	0.0493368	0.857673	3.82841
E030044B06Rik	-1.775	-3.48722	3.46659	0.0626204	0.857673	0.292195
Efcab1	-0.788116	-0.789711	3.95562	0.0467151	0.857673	0.5791
Ell2	-0.224879	5.63228	3.46914	0.062524	0.857673	0.855667
Emc10	0.216434	6.68045	3.96857	0.0463572	0.857673	1.16186
Eme1	0.353976	3.01068	3.60508	0.0576034	0.857673	1.27808
Epha3	-1.34196	-2.75054	3.65894	0.0557692	0.857673	0.394484
Errfi1	-0.258876	5.83084	3.73604	0.0532506	0.857673	0.835739
Exph5	-0.369137	5.37424	3.60528	0.0575964	0.857673	0.774246
F13a1	-1.23816	-1.49148	3.72621	0.0535648	0.857673	0.423913
F8	-0.579761	-0.535077	3.79478	0.0514125	0.857673	0.669075
F930017D23Rik	-2.02966	-3.35102	3.89249	0.0485026	0.857673	0.244913
Fabp3	-1.62422	-3.25455	3.6591	0.0557636	0.857673	0.324386
Fadd	0.201951	4.8448	3.77553	0.0520075	0.857673	1.15025
Fam161a	-0.444843	2.06475	3.76484	0.0523407	0.857673	0.734664
Fam169a	-2.11213	-3.15383	3.70289	0.0543183	0.857673	0.231305
Fam19a1	-1.16619	-2.07272	4.00603	0.0453377	0.857673	0.445596
Fam3c	-0.29401	3.89326	3.47548	0.0622848	0.857673	0.815632
Fcnaos	-1.98274	-3.34435	3.81734	0.0507247	0.857673	0.253008
Fem1a	0.204818	5.95449	3.70644	0.054203	0.857673	1.15254
Fhad1os2	1.94921	-3.48981	3.95918	0.0466163	0.857673	3.86164
Firre	-0.432419	5.52753	4.02232	0.044902	0.857673	0.741018
Fkbp4	0.272456	8.93364	3.81358	0.0508387	0.857673	1.20786
Flrt3	-0.298997	5.14769	3.9077	0.0480653	0.857673	0.812817
Fnip1	-0.293883	4.83243	3.57863	0.0585275	0.857673	0.815704
Folr2	-1.97209	-3.44407	3.7237	0.0536455	0.857673	0.254883
Foxe3	1.19893	-3.02342	3.49499	0.0615548	0.857673	2.29569
Foxn4	-1.775	-3.51228	3.46659	0.0626204	0.857673	0.292195
Frmd3	-1.04063	-1.84856	3.47025	0.0624819	0.857673	0.486115
Fstl1	-0.866821	-0.921275	3.48811	0.0618109	0.857673	0.548354
Fuca2	-0.199181	6.60777	3.85372	0.0496357	0.857673	0.871045
Gcc2	-0.275919	7.07187	3.60991	0.0574363	0.857673	0.825924
Gde1	-0.356382	5.55527	3.45989	0.0628744	0.857673	0.781121
Gfi1b	-0.946035	-1.7773	3.92068	0.0476955	0.857673	0.519057
Gimap4	0.515795	3.98208	3.70469	0.0542597	0.857673	1.42978
Gimap8	0.492838	2.64654	3.95896	0.0466226	0.857673	1.40721
Gimd1	-1.81507	-3.48671	3.53491	0.0600897	0.857673	0.28419
Gle1	0.206006	5.09691	3.50109	0.0613284	0.857673	1.15349
Gm10062	-1.775	-3.45216	3.46554	0.06266	0.857673	0.292194
Gm10642	-0.690458	-1.15812	3.91024	0.0479929	0.857673	0.619657
Gm10645	-1.62448	-3.08725	3.69376	0.0546165	0.857673	0.324326
Gm1070	1.23869	-2.79354	3.49172	0.0616765	0.857673	2.35984
Gm11224	-0.890872	-2.35141	3.63666	0.0565204	0.857673	0.539288
Gm11373	-1.09202	-2.50075	3.8384	0.0500912	0.857673	0.469105
Gm11420	-1.92722	-3.50394	3.90829	0.0480484	0.857673	0.262935
Gm11650	-1.775	-3.48309	3.46659	0.0626204	0.857673	0.292195
Gm11783	-1.77494	-3.45216	3.46542	0.0626645	0.857673	0.292207
Gm11791	-1.82109	-3.30664	3.51742	0.060727	0.857673	0.283006
Gm11827	-1.99526	-3.42219	3.82474	0.0505011	0.857673	0.250823
Gm11833	-1.77502	-3.45216	3.46557	0.0626591	0.857673	0.292191
Gm11894	-1.775	-3.48824	3.46659	0.0626204	0.857673	0.292195
Gm11957	-1.775	-3.51228	3.46659	0.0626204	0.857673	0.292195
Gm11960	0.90791	-2.51732	3.45737	0.0629706	0.857673	1.87633
Gm12229	-1.775	-3.51228	3.46659	0.0626204	0.857673	0.292195
Gm12267	-1.775	-3.48309	3.46659	0.0626204	0.857673	0.292195
Gm12274	-1.99659	-3.35994	3.75218	0.0527387	0.857673	0.250591
Gm12344	1.42495	-3.16331	3.66551	0.0555495	0.857673	2.68506
Gm12527	-1.90886	-3.50766	3.80606	0.0510676	0.857673	0.266303
Gm12536	0.727297	-1.58944	3.68069	0.0550462	0.857673	1.65553
Gm12596	-0.629949	-1.10412	3.59832	0.0578378	0.857673	0.646199
Gm12944	1.20097	-2.88777	3.83344	0.0502396	0.857673	2.29894
Gm13053	-1.9228	-3.41606	3.5474	0.0596389	0.857673	0.263742
Gm13244	1.68235	-3.37563	3.52048	0.0606149	0.857673	3.2095
Gm13246	-1.84726	-3.51016	3.64147	0.0563571	0.857673	0.277919
Gm13398	1.22197	-2.81782	3.60983	0.0574389	0.857673	2.33266
Gm13431	-1.77496	-3.45216	3.46548	0.0626623	0.857673	0.292203
Gm13500	0.980019	-2.75855	3.71534	0.0539145	0.857673	1.97249
Gm13531	-1.775	-3.48824	3.46659	0.0626204	0.857673	0.292195
Gm13566	-1.91173	-3.43819	3.58841	0.0581839	0.857673	0.265774
Gm13608	-1.95849	-3.47312	4.02641	0.0447933	0.857673	0.257298
Gm13626	-1.775	-3.51228	3.46659	0.0626204	0.857673	0.292195
Gm13650	-1.96396	-3.41353	3.70218	0.0543415	0.857673	0.256324
Gm13857	1.88782	-3.50604	3.85444	0.0496144	0.857673	3.70075
Gm13874	-0.944316	-2.17066	3.54746	0.0596366	0.857673	0.519676
Gm14052	1.00903	-2.59712	3.52815	0.0603352	0.857673	2.01256
Gm14173	-1.775	-3.51228	3.46659	0.0626204	0.857673	0.292195
Gm14227	-1.99399	-3.43478	3.83258	0.0502656	0.857673	0.251043
Gm14286	-0.775298	-1.71391	3.66173	0.0556758	0.857673	0.584268
Gm14403	-0.881897	-2.2213	3.90386	0.0481753	0.857673	0.542653
Gm14425	-1.34924	-3.12979	3.46779	0.0625748	0.857673	0.392499
Gm14573	1.87857	-3.49913	3.65785	0.0558056	0.857673	3.6771
Gm14827	-1.80104	-3.47886	3.48944	0.0617613	0.857673	0.286968
Gm15241	1.72511	-3.39794	3.73003	0.0534426	0.857673	3.30604
Gm15243	-1.78366	-3.51441	3.44737	0.0633524	0.857673	0.290445
Gm15270	-1.79098	-3.41352	3.46871	0.06254	0.857673	0.288976
Gm15340	-2.07487	-1.5373	3.70552	0.0542327	0.857673	0.237357
Gm15343	-1.3553	-3.16965	3.44986	0.0632573	0.857673	0.390854
Gm15347	-1.79991	-3.48271	3.50167	0.0613069	0.857673	0.287193
Gm15410	1.88599	-3.46605	3.61497	0.0572618	0.857673	3.69606
Gm15513	1.73946	-3.32202	3.74529	0.0529565	0.857673	3.33911
Gm15540	1.22036	-3.04096	3.85321	0.0496508	0.857673	2.33005
Gm15650	1.41848	-3.06761	3.91833	0.0477623	0.857673	2.67303
Gm15666	-1.71468	-3.03327	4.00569	0.0453468	0.857673	0.304669
Gm15703	1.49393	-3.13015	4.00204	0.0454453	0.857673	2.81655
Gm15843	0.694976	-1.66717	3.69258	0.0546549	0.857673	1.61886
Gm15877	1.35805	-3.12172	3.8293	0.050364	0.857673	2.56339
Gm15911	-1.775	-3.51228	3.46659	0.0626204	0.857673	0.292195
Gm15922	1.84033	-3.46892	3.47872	0.0621627	0.857673	3.58092
Gm15937	-1.77819	-3.04151	3.79302	0.0514667	0.857673	0.291549
Gm15971	-1.775	-3.51228	3.46659	0.0626204	0.857673	0.292195
Gm15979	-1.95962	-3.43861	3.69744	0.054496	0.857673	0.257096
Gm15994	1.93696	-3.48938	3.90314	0.0481959	0.857673	3.82898
Gm16156	-2.01204	-3.35151	3.84715	0.0498307	0.857673	0.247923
Gm16205	1.80156	-3.37123	4.0161	0.0450679	0.857673	3.48597
Gm16240	-1.775	-3.51228	3.46659	0.0626204	0.857673	0.292195
Gm16326	1.1224	-2.82354	4.01246	0.0451651	0.857673	2.1771
Gm16540	-1.79967	-3.51399	3.48474	0.0619369	0.857673	0.28724
Gm16741	-2.01765	-3.388	3.90211	0.0482254	0.857673	0.24696
Gm16861	-1.01857	-2.48456	3.97995	0.046045	0.857673	0.493604
Gm17021	1.51453	-2.94386	3.97932	0.0460622	0.857673	2.85706
Gm17023	1.29536	-3.11072	3.85816	0.0495045	0.857673	2.45438
Gm17052	-1.775	-3.49	3.46659	0.0626204	0.857673	0.292195
Gm17053	-1.775	-3.51228	3.46659	0.0626204	0.857673	0.292195
Gm17147	-1.775	-3.51228	3.46659	0.0626204	0.857673	0.292195
Gm17171	-1.70957	-3.19049	3.97053	0.0463032	0.857673	0.305752
Gm17511	1.78312	-3.41163	3.58314	0.0583687	0.857673	3.4417
Gm17552	1.09215	-2.51839	4.0391	0.0444575	0.857673	2.13192
Gm17555	-0.700934	-1.27088	3.91583	0.0478335	0.857673	0.615174
Gm17797	-1.67538	-3.0763	3.94665	0.0469649	0.857673	0.313084
Gm17922	-1.82945	-3.48693	3.60239	0.0576966	0.857673	0.281371
Gm18246	1.96157	-3.30832	3.94552	0.0469962	0.857673	3.89487
Gm18343	-1.775	-3.51228	3.46659	0.0626204	0.857673	0.292195
Gm18382	1.83152	-3.4974	3.45052	0.0632317	0.857673	3.55911
Gm18883	1.82169	-3.50987	3.81869	0.050684	0.857673	3.53496
Gm19195	-1.93909	-3.44336	3.62135	0.0570427	0.857673	0.26078
Gm19222	-1.775	-3.51228	3.46659	0.0626204	0.857673	0.292195
Gm1943	-1.68562	-3.29973	3.52811	0.0603367	0.857673	0.310869
Gm19557	1.03289	-2.50405	3.55615	0.0593251	0.857673	2.04612
Gm19716	1.87512	-3.46934	3.63562	0.0565555	0.857673	3.66832
Gm19815	1.88852	-3.4762	3.85747	0.049525	0.857673	3.70256
Gm19936	-1.775	-3.51228	3.46659	0.0626204	0.857673	0.292195
Gm20482	-1.97918	-3.40829	3.79271	0.0514762	0.857673	0.253634
Gm20512	0.708172	-1.49714	3.61061	0.0574119	0.857673	1.63373
Gm20636	-1.99771	-3.44073	3.90819	0.0480512	0.857673	0.250398
Gm20694	-1.86563	-3.48353	3.68037	0.0550567	0.857673	0.274403
Gm21887	0.788832	3.09174	3.47029	0.0624804	0.857673	1.72767
Gm21992	-0.528985	-0.387308	3.80753	0.0510227	0.857673	0.693042
Gm22748	-1.48686	-2.68676	3.77714	0.0519573	0.857673	0.356787
Gm22786	1.85007	-3.49562	3.52646	0.0603966	0.857673	3.60518
Gm23260	-1.775	-3.51228	3.46659	0.0626204	0.857673	0.292195
Gm23722	-1.1163	-2.55942	3.55456	0.0593822	0.857673	0.461276
Gm24289	-1.79991	-3.48632	3.5017	0.0613059	0.857673	0.287193
Gm25291	-1.61349	-3.17531	3.9095	0.048014	0.857673	0.326807
Gm25338	1.82857	-3.5367	3.85113	0.0497125	0.857673	3.55185
Gm26403	-2.00372	-3.32364	3.66824	0.0554588	0.857673	0.249356
Gm26718	0.73128	-1.79438	3.44824	0.0633192	0.857673	1.66011
Gm26810	0.800864	-2.32986	3.56902	0.0588671	0.857673	1.74214
Gm26841	1.28021	-2.8388	4.03716	0.0445087	0.857673	2.42874
Gm26877	-1.46391	-3.03469	3.53231	0.0601838	0.857673	0.362509
Gm26917	0.535654	7.96728	3.70296	0.054316	0.857673	1.4496
Gm27184	0.597285	-1.46844	3.54968	0.059557	0.857673	1.51287
Gm27254	-1.79892	-3.51311	3.49816	0.061437	0.857673	0.28739
Gm28172	-1.75176	-3.07686	3.95185	0.0468198	0.857673	0.296938
Gm28286	1.93406	-3.45889	3.88761	0.0486435	0.857673	3.8213
Gm28512	-1.91796	-3.41707	3.49362	0.0616058	0.857673	0.264628
Gm28686	-0.816031	-2.223	3.73473	0.0532923	0.857673	0.568002
Gm29112	-1.775	-3.51228	3.46659	0.0626204	0.857673	0.292195
Gm29233	1.95942	-3.40221	3.97827	0.0460909	0.857673	3.88907
Gm29430	-1.775	-3.51228	3.46659	0.0626204	0.857673	0.292195
Gm2981	1.01294	-2.39989	4.0308	0.0446768	0.857673	2.01802
Gm3052	-1.75512	-3.18675	4.03002	0.0446974	0.857673	0.296249
Gm31294	1.8731	-3.47493	3.60975	0.0574418	0.857673	3.6632
Gm3131	-1.91378	-3.43823	3.59672	0.0578936	0.857673	0.265396
Gm31630	-1.775	-3.48854	3.46658	0.0626205	0.857673	0.292195
Gm32340	-1.775	-3.48721	3.46659	0.0626204	0.857673	0.292195
Gm32376	1.74916	-3.35808	3.97425	0.046201	0.857673	3.36163
Gm35041	-1.77492	-3.45216	3.4654	0.0626654	0.857673	0.29221
Gm35696	-1.05917	-2.88902	3.62207	0.0570178	0.857673	0.479907
Gm36028	-1.85941	-3.44816	3.63478	0.056584	0.857673	0.275589
Gm36128	1.80712	-3.43826	3.65663	0.0558465	0.857673	3.49943
Gm36445	-0.817985	-1.63598	3.73502	0.0532829	0.857673	0.567234
Gm36500	-1.775	-3.48864	3.46658	0.0626205	0.857673	0.292195
Gm36634	1.09487	-2.67037	3.81885	0.0506792	0.857673	2.13594
Gm37019	-0.640673	-0.358156	3.52884	0.0603101	0.857673	0.641414
Gm37105	-1.30828	-3.01554	3.46481	0.0626877	0.857673	0.403803
Gm37132	-1.84604	-3.50893	3.66008	0.0557311	0.857673	0.278154
Gm37256	-1.78366	-3.51441	3.44738	0.0633523	0.857673	0.290445
Gm37261	-0.609105	2.68944	3.59759	0.0578633	0.857673	0.655603
Gm37301	1.83259	-3.50206	3.46889	0.0625333	0.857673	3.56175
Gm37310	-1.78918	-3.51481	3.45106	0.0632112	0.857673	0.289336
Gm37490	-1.56798	-3.18744	3.61832	0.0571467	0.857673	0.337281
Gm37550	-1.95807	-3.39243	3.70205	0.0543458	0.857673	0.257372
Gm37677	-1.46376	-2.65541	3.98197	0.0459898	0.857673	0.362548
Gm37900	-2.00745	-3.40155	3.92124	0.0476796	0.857673	0.248712
Gm3793	-1.775	-3.51228	3.46659	0.0626204	0.857673	0.292195
Gm37943	-1.92708	-3.47413	3.88208	0.0488041	0.857673	0.262961
Gm3800	-1.4239	-3.1541	3.64734	0.0561589	0.857673	0.372704
Gm38036	-1.92884	-3.36654	3.53603	0.060049	0.857673	0.26264
Gm38142	-1.81114	-3.51206	3.53942	0.0599264	0.857673	0.284965
Gm38257	-1.06267	-2.20514	3.71901	0.0537961	0.857673	0.478745
Gm38344	-1.96883	-3.44704	3.68423	0.0549294	0.857673	0.25546
Gm38346	-1.775	-3.48824	3.46659	0.0626204	0.857673	0.292195
Gm38375	-1.03913	-1.55225	3.85514	0.0495939	0.857673	0.48662
Gm39041	-1.09362	-2.18946	3.96352	0.0464965	0.857673	0.468586
Gm39348	1.78068	-3.3715	3.78427	0.0517364	0.857673	3.43588
Gm42463	-1.9574	-3.38049	3.75375	0.0526893	0.857673	0.257492
Gm42503	-1.775	-3.51228	3.46659	0.0626204	0.857673	0.292195
Gm42517	1.04416	0.454253	3.51574	0.0607887	0.857673	2.06217
Gm42538	1.90266	-3.46298	3.74969	0.0528174	0.857673	3.73903
Gm42549	-0.991728	-0.983177	3.97939	0.0460602	0.857673	0.502875
Gm42572	-0.74689	-0.996607	3.66059	0.0557139	0.857673	0.595887
Gm42608	-1.775	-3.51228	3.46659	0.0626204	0.857673	0.292195
Gm42632	-1.81377	-3.51183	3.54834	0.0596051	0.857673	0.284448
Gm43126	1.12922	-3.00995	3.52941	0.0602891	0.857673	2.1874
Gm43133	-1.26462	-3.00297	3.62023	0.0570809	0.857673	0.416208
Gm43145	-1.99543	-3.41057	3.78484	0.0517189	0.857673	0.250793
Gm43178	-1.99245	-3.32507	3.87443	0.0490271	0.857673	0.251312
Gm4319	-1.8184	-3.42814	3.56201	0.0591161	0.857673	0.283536
Gm43195	1.88808	-3.49714	3.69378	0.0546158	0.857673	3.70141
Gm43259	-1.95998	-3.42745	3.64539	0.0562247	0.857673	0.257032
Gm43654	-0.990165	-1.30705	3.70988	0.0540912	0.857673	0.50342
Gm438	-1.81472	-3.51279	3.53367	0.0601344	0.857673	0.284259
Gm43815	-0.989899	-2.54329	3.7107	0.0540646	0.857673	0.503513
Gm43912	-0.929747	-2.00151	3.87771	0.0489312	0.857673	0.524951
Gm43919	-1.78367	-3.51441	3.4474	0.0633512	0.857673	0.290443
Gm43923	-1.81565	-3.42562	3.48041	0.0620993	0.857673	0.284076
Gm44043	-1.94783	-3.43866	3.67421	0.0552605	0.857673	0.259207
Gm44065	-1.92962	-3.41794	3.54662	0.0596668	0.857673	0.262498
Gm44170	0.697337	-0.471573	3.91386	0.0478895	0.857673	1.62151
Gm44254	-1.94946	-3.40926	3.66517	0.0555609	0.857673	0.258913
Gm44280	0.874484	-2.12699	3.62633	0.0568721	0.857673	1.83335
Gm44321	-0.77436	-0.193068	3.60369	0.0576515	0.857673	0.584648
Gm44560	-1.62711	-3.25709	3.81262	0.0508677	0.857673	0.323737
Gm44943	1.35611	-2.83677	3.56662	0.0589521	0.857673	2.55994
Gm45048	-1.775	-3.48722	3.46659	0.0626204	0.857673	0.292195
Gm45069	-1.80029	-3.45172	3.48592	0.0618928	0.857673	0.287117
Gm45484	-1.82888	-3.48551	3.6003	0.0577691	0.857673	0.281482
Gm45486	-1.91819	-3.30949	3.46232	0.0627823	0.857673	0.264586
Gm45507	1.79592	-3.41437	3.6153	0.0572503	0.857673	3.47236
Gm45838	-0.543295	0.0667365	3.85859	0.049492	0.857673	0.686202
Gm45909	-1.9598	-3.40706	3.67623	0.0551936	0.857673	0.257064
Gm46210	1.47114	-3.22093	3.77834	0.0519201	0.857673	2.7724
Gm46218	-0.911551	-1.91374	3.73575	0.0532597	0.857673	0.531613
Gm46448	1.91152	-3.4318	3.76135	0.0524503	0.857673	3.76206
Gm47000	-1.7274	-3.21393	3.94214	0.0470909	0.857673	0.301996
Gm47121	-1.91062	-3.5056	3.84571	0.0498734	0.857673	0.265977
Gm47218	-0.675719	-0.307197	3.65734	0.0558228	0.857673	0.62602
Gm47586	-1.87022	-3.261	3.56068	0.0591634	0.857673	0.273532
Gm47676	-1.80064	-3.45126	3.50316	0.0612517	0.857673	0.287047
Gm47817	-1.71298	-3.06327	4.04024	0.0444275	0.857673	0.30503
Gm47961	-1.74151	-3.18785	3.76415	0.0523626	0.857673	0.299056
Gm4799	0.812156	-1.72794	3.45563	0.0630367	0.857673	1.75583
Gm48458	1.71428	-3.27485	3.60199	0.0577105	0.857673	3.28132
Gm48505	1.71443	-3.39918	3.5888	0.0581703	0.857673	3.28167
Gm48610	1.88614	-3.49641	3.63619	0.056536	0.857673	3.69645
Gm48622	-1.84605	-3.50893	3.66008	0.0557309	0.857673	0.278154
Gm48676	-1.775	-3.48091	3.46654	0.0626221	0.857673	0.292195
Gm48847	-1.775	-3.51228	3.46659	0.0626204	0.857673	0.292195
Gm48880	1.88486	-3.40106	3.67073	0.0553758	0.857673	3.69316
Gm48949	-1.08768	-2.07074	3.47661	0.062242	0.857673	0.470516
Gm48950	-1.775	-3.48825	3.46659	0.0626204	0.857673	0.292195
Gm48952	-1.91113	-3.43818	3.58663	0.0582461	0.857673	0.265885
Gm48985	-1.775	-3.48309	3.46659	0.0626204	0.857673	0.292195
Gm48994	-1.775	-3.51228	3.46659	0.0626204	0.857673	0.292195
Gm49070	-1.775	-3.48824	3.46659	0.0626204	0.857673	0.292195
Gm49132	-1.84134	-3.41876	3.57707	0.0585825	0.857673	0.279063
Gm49244	-1.775	-3.51228	3.46659	0.0626204	0.857673	0.292195
Gm49278	-1.78454	-3.48772	3.45046	0.0632343	0.857673	0.290268
Gm49350	-1.775	-3.51228	3.46659	0.0626204	0.857673	0.292195
Gm5108	-1.92121	-3.44595	3.50946	0.0610195	0.857673	0.264033
Gm5177	0.951694	-2.47948	3.68137	0.0550236	0.857673	1.93414
Gm5239	0.580671	-0.581539	3.57479	0.0586628	0.857673	1.49555
Gm5256	0.693855	-1.63662	3.66916	0.0554282	0.857673	1.6176
Gm5426	1.9595	-3.49011	4.00779	0.0452904	0.857673	3.88928
Gm5650	-1.77499	-3.45216	3.46552	0.0626608	0.857673	0.292196
Gm6011	0.350007	1.66722	3.55204	0.0594725	0.857673	1.27457
Gm6015	-1.775	-3.48309	3.46659	0.0626204	0.857673	0.292195
Gm6060	1.83342	-3.40145	3.45346	0.0631196	0.857673	3.56381
Gm6123	-0.950661	-0.501534	3.94253	0.0470799	0.857673	0.517395
Gm6225	-1.775	-3.49	3.46659	0.0626204	0.857673	0.292195
Gm6298	0.942597	-2.33551	3.96027	0.0465862	0.857673	1.92198
Gm6317	1.88869	-3.34488	3.68991	0.0547427	0.857673	3.703
Gm6390	-2.004	-3.27537	3.9867	0.0458607	0.857673	0.249308
Gm6421	0.462237	0.354149	3.95266	0.0467974	0.857673	1.37768
Gm6461	-1.9257	-3.41509	3.54823	0.0596088	0.857673	0.263212
Gm6615	-0.987994	-2.51933	3.68429	0.0549273	0.857673	0.504178
Gm6723	-0.740672	-1.83911	3.53148	0.060214	0.857673	0.598461
Gm6903	-1.77496	-3.45216	3.46546	0.062663	0.857673	0.292203
Gm7001	-1.775	-3.51228	3.46659	0.0626204	0.857673	0.292195
[truncated: 28,719 more rows]
