# Supplementary material for: Mutant APC reshapes Wnt signaling plasma membrane nanodomains by altering cholesterol levels via oncogenic β-catenin
Source: Nat Commun. 2023 Jul 19;14:4342. doi: 10.1038/s41467-023-39640-w (PMC10356786; doi:10.1038/s41467-023-39640-w)
Supplement: Supplementary file 4 — Source Data [file 41467_2023_39640_MOESM4_ESM.zip › Source Data Folder/new Figure 8/Figure 8.xlsx]

## Sheet: 8C&D (Fzd7 cluster area & freq)
	raw data (µm2)				mean (µm2)						frequency distribution (%)						frequency distribution (%)
	WT APC	Crispr APC	CRC			WT APC	Crispr APC	CRC			Bin Center	WT APC	Crispr APC	CRC			Range	WT APC	Crispr APC	CRC
	0.01125	0.0023	0.0038		mean	0.01107	0.04029	0.04159			0	38.535	11.9403	4			<0.01	38.535	11.9403	4
	0.00875	0.0889	0.0323								0.01	37.5796	8.95522	16			0.01-0.02	49.3631	22.3881	32
	0.0075	0.0046	0.0153								0.02	11.7834	13.4328	16			>0.02	12.1019	65.6716	64
	0.00375	0.038	0.0087								0.03	4.77707	5.97015	10
	0.00125	0.0045	0.0087								0.04	2.86624	16.4179	14
	0.0025	0.0429	0.0303								0.05	0.955414	22.3881	12
	0.00625	0.0508	0.0876								0.06	1.91083	4.47761	4
	0.0075	0.0182	0.0505								0.07	1.27389	1.49254	8
	0.02375	0.0276	0.0906								0.08	0	4.47761	2
	0.00111	0.0248	0.0228								0.09	0.318471	5.97015	14
	0.00375	0.0361	0.0167								0.1	0	4.47761	0
	0.0025	0.0534	0.0314
	0.0025	0.0476	0.015
	0.02625	0.0384	0.0463
	0.0325	0.0058	0.0182
	0.00375	0.0788	0.0013
	5.28e-05	0.0236	0.0498
	0.000792	0.0444	0.0426
	5.28e-05	0.052	0.0435
	0.000106	0.0978	0.0092
	5.28e-05	0.0929	0.0897
	0.000264	0.0013	0.0685
	0.000106	0.0006	0.0249
	0.000106	0.0556	0.0299
	0.005	0.097	0.0625
	0.005	0.0793	0.0885
	0.005	0.0151	0.0361
	0.04	0.017	0.0359
	0.0125	0.043	0.0441
	0.00875	0.05	0.0664
	0.00125	0.0912	0.0109
	0.00037	0.0019	0.0328
	0.000528	0.0208	0.0552
	5.28e-05	0.0747	0.0461
	0.00125	0.0175	0.0845
	0.00625	0.054	0.0145
	0.00375	0.0338	0.0459
	0.005	0.0338	0.0389
	0.00106	0.0462	0.0747
	0.0075	0.0442	0.0109
	0.000845	0.0547	0.0925
	5.28e-05	0.0491	0.0497
	0.000106	0.0539	0.0117
	0.00375	0.0099	0.0944
	0.00037	0.0468	0.0071
	0.0025	0.0209	0.0715
	0.005	0.056	0.0871
	0.0175	0.0073	0.0432
	0.0375	0.0001	0.0157
	0.00875	0.0354	0.0213
	0.01125	0.0606
	0.0075	0.0483
	0.0175	0.0451
	0.01125	0.0768
	0.0125	0.0053
	0.00125	0.0276
	0.00375	0.0385
	0.000687	0.0455
	0.00625	0.0202
	0.005	0.0123
	0.005	0.0431
	0.05375	0.0994
	0.06	0.0476
	0.00875	0.0014
	0.00125	0.0422
	0.0075	0.0149
	0.005	0.086
	0.01125
	0.025
	0.001
	0.005
	0.0075
	0.00625
	0.00106
	0.00625
	0.0025
	0.00125
	0.00037
	0.000898
	0.0025
	0.0175
	0.0075
	0.05625
	0.07375
	0.00375
	0.0175
	0.05875
	0.00625
	0.00875
	0.0025
	0.01
	0.000475
	0.000106
	0.00125
	0.000211
	0.03625
	0.005
	0.00625
	0.0325
	0.0175
	0.0125
	0.02
	0.00875
	0.0025
	0.01
	0.0075
	0.02375
	0.00625
	0.00625
	0.01
	0.00125
	0.00375
	0.04
	0.0125
	0.00625
	0.01
	0.01625
	0.01
	0.01375
	0.00625
	0.015
	0.005
	0.00625
	0.00037
	0.00375
	0.01625
	0.01125
	0.005
	0.000845
	0.0075
	0.01
	0.00625
	0.015
	0.00875
	0.015
	0.0025
	0.00375
	0.0075
	0.01125
	0.01
	0.0125
	0.0025
	0.01625
	0.045
	0.0175
	0.000211
	0.07125
	0.01125
	0.0125
	0.01125
	0.00125
	0.035
	0.0075
	0.01875
	0.0025
	0.01
	0.00875
	0.00125
	0.0025
	0.01
	0.01875
	0.0025
	0.025
	0.005
	0.01
	0.0075
	5.28e-05
	0.000211
	0.055
	0.0125
	0.0875
	0.0175
	0.0325
	0.00875
	0.005
	0.01375
	0.00116
	0.000158
	0.01375
	0.00111
	0.005
	0.005
	0.0075
	0.000528
	5.28e-05
	0.0175
	0.00625
	0.00125
	0.005
	0.00375
	0.01
	0.000898
	0.015
	0.025
	0.01625
	0.00625
	0.0075
	0.000106
	0.00375
	0.0025
	0.005
	0.000106
	0.000264
	0.000106
	0.00875
	0.0025
	0.015
	0.065
	0.00125
	0.01125
	0.05
	0.005
	0.01
	0.01
	0.005
	0.00375
	0.02625
	0.00375
	0.00375
	0.00625
	0.00375
	0.0175
	0.0125
	0.01125
	0.025
	0.01375
	0.00875
	0.00375
	0.000158
	0.00375
	0.01625
	0.035
	0.03125
	0.07
	0.05625
	0.000158
	5.28e-05
	0.0025
	0.0075
	0.0075
	0.000211
	5.28e-05
	0.01
	0.005
	0.000528
	5.28e-05
	0.01875
	0.00375
	0.01125
	5.28e-05
	0.00037
	5.28e-05
	0.000898
	0.000687
	5.28e-05
	0.000739
	0.000158
	0.000581
	0.000106
	0.06375
	0.02875
	0.045
	0.00625
	0.00625
	0.000211
	0.015
	0.02
	0.00125
	0.00375
	0.02
	0.0025
	0.02375
	5.28e-05
	0.00111
	0.000158
	0.000106
	0.01
	0.00375
	0.01125
	0.01375
	0.01
	0.01875
	0.02125
	0.00375
	0.01
	0.015
	0.000158
	5.28e-05
	0.015
	0.00625
	0.005
	0.0525
	0.025
	0.03
	0.00625
	0.01875
	0.0025
	0.00625
	0.0125
	0.0075
	0.01875
	0.00875
	5.28e-05
	0.00121
	0.03
	0.005
	0.01
	0.025
	0.01875
	0.01125
	0.00375
	0.00375
	0.045
	0.01875

## Sheet: 8E&F (LRP6 cluster area & freq)
	raw data (µm2)				mean (µm2)						frequency distribution (%)						frequency distribution (%)
	WT APC	Crispr APC	CRC			WT APC	Crispr APC	CRC			Bin Center	WT APC	Crispr APC	CRC			Range	WT APC	Crispr APC	CRC
	0.00066	0.007	0.006		mean	0.006111	0.01367	0.0127			0	57.2917	30.8176	40.985			<0.01	57.2917	30.8176	40.9851
	0.01518	0.007	0.008								0.01	29.6875	48.4277	37.6429			0.01-0.02	42.1875	59.1195	47.0536
	0.00528	0.000676	0.012								0.02	12.5	10.6918	9.41073			>0.02	0.520833	10.0629	11.9613
	0.00528	0.015	4.23e-05								0.03	0.520833	1.25786	3.86983
	0.00462	0.039	0.023								0.04	0	3.14465	2.15479
	0.00594	0.021	0.006								0.05	0	0.628931	1.18734
	0.01386	0.008	0.027								0.06	0	1.88679	1.14336
	0.00858	0.012	0.017								0.07	0	0.628931	0.791557
	0.00528	0.004	0.014								0.08	0	0.628931	0.395778
	0.0033	0.014	0.004								0.09	0	0	0.527704
	0.01	0.008	0.004								0.1	0	0.628931	0.351803
	0.0033	0.006	8.45e-05								0.11	0	0	0.263852
	0.00132	0.003	0.000296								0.12	0	0	0.131926
	0.01782	0.006	0.021								0.13	0	0.628931	0.0879507
	0.00198	0.003	0.008								0.14	0	0	0.175901
	0.00066	0.004	0.006								0.15	0	0	0.219877
	0.00058555	0.012	0.014								0.16	0	0	0.263852
	0.00264	0.013	0.003								0.17	0	0	0.131926
	0.00594	0.011	0.006								0.18	0	0	0.131926
	0.00044616	0.007	0.008								0.19	0	0	0.131926
	0.00264	0.016	0.000169								0.2	0	0	0
	0.00396	0.009	0.01								0.21	0	0	0
	0.00132	0.059	0.02								0.22	0	0	0
	0.00066	0.012	0.001								0.23	0	0.628931	0
	0.0066	0.018	4.23e-05
	0.00396	0.133	0.005
	0.00066	0.01	0.003
	0.0198	0.225	0.029
	5.577e-05	0.01	0.004
		0.006	0.009
	0.0198	0.014	0.006
		0.077	0.026
	0.00019516	0.028	0.004
	0.00462	0.104	0.004
	0.02112	0.002	0.006
	0.01914	0.007	0.003
		0.003	0.016
	0.00264	0.001	0.013
	0.00036247	0.003	0.015
	0.00264	0.016	4.23e-05
	0.00462	0.003	0.004
	0.00528	0.002	0.014
	0.00594	0.042	0.003
	0.01386	0.008	0.04
	0.01254	0.005	0.003
	0.00198	0.035	0.001
	0.00132	0.005	0.005
	0.0066	0.003	0.003
	0.00924	0.002	0.005
	0.0099	0.048	0.008
	5.577e-05	0.004	0.004
	0.0033	0.002	0.003
	0.00264	0.003	0.003
	0.01584	0.022	0.002
	0.00924	0.009	0.019
	0.00726	0.003	0.033
	0.00264	0.003	8.45e-05
	0.0066	0.000465	0.004
	0.00132	0.003	0.007
	0.01254	0.003	0.000676
	0.00462	0.000254	0.004
	0.00396	0.006	0.089
	2.7885e-05	0.005	0.000254
	0.00528	0.01	0.035
	0.00019516	0.011	0.013
	0.00264	0.006	0.011
		0.005	0.009
	0.00013939	0.000127	0.007
	2.7885e-05	8.45e-05	0.001
	0.0005577	0.008	0.066
	0.00066	0.008	0.016
		0.005	0.01
	0.00198	0.000972	0.000127
	0.01122	0.006	0.041
		0.006	0.005
	0.00019516	0.004	0.067
	0.01254	0.004	0.007
	0.00462	0.01	0.009
	0.0231	0.005	0.000254
	0.00132	0.007	0.136
	0.02112	0.014	0.004
	0.00528	0.017	0.017
	0.02046	0.004	0.005
	2.7885e-05	0.007	0.000423
	0.01122	0.007	0.084
	0.00924	0.014	0.003
	0.00264	0.001	0.001
	0.01848	0.001	0.004
	0.00264	0.015	0.047
	0.00924	0.000338	0.004
	0.01518	0.000127	0.125
	0.00132	0.003	0.000169
		0.034	0.007
	0.00594	0.006	0.002
	0.01716	0.000211	0.076
	0.0066	0.004	4.23e-05
	0.00132	0.009	4.23e-05
		0.004	0.007
	0.00528	0.008	0.004
		0.008	0.008
	0.0033	0.009	0.064
	0.00011154	0.005	0.000169
	2.7885e-05	0.005	0.007
	0.00858	0.002	0.01
	0.0033	0.004	0.036
	0.01914	0.005	0.007
		0.017	0.002
	0.01848	0.014	0.048
	0.0033	0.012	0.002
	0.00025093	0.005	0.007
	2.7885e-05	0.005	0.044
		0.000296	0.001
	0.02046	0.005	8.45e-05
		0.01	4.23e-05
	0.00132	0.011	0.006
	0.01122	0.015	0.001
	0.00027885	0.01	0.009
	0.0165	0.006	0.004
	0.00011154	0.002	0.005
	0.0033	0.004	0.005
	0.00132	0.066	0.002
	0.00396	0.06	0.043
	0.00132	0.016	0.029
	0.00198	0.005	0.004
	0.00792	0.008	4.23e-05
	5.577e-05	0.004	0.012
	5.577e-05	0.008	0.002
	0.00396	0.015	0.007
	0.00264	0.005	8.45e-05
	0.0132	0.005	0.006
	0.00264	0.011	0.002
		0.004	0.008
	0.0165	0.06	0.032
		0.003	0.009
	0.00594	0.024	0.007
	0.0033	0.01	0.000211
	0.00264	0.044	0.042
	0.01716	0.004	0.009
	0.01	0.005	0.004
	0.00047401	0.011	0.038
	0.00792	0.012	0.026
	0.0033	0.012	0.001
	0.00198	0.007	0.017
	0.02244	0.004	0.004
	0.00019516	0.004	0.111
	0.00594	0.007	0.004
	0.00924	0.013	0.000423
	0.00132	0.021	0.005
	0.0132	0.006	0.019
		0.011	0.013
	0.00396	0.011	0.008
	0.00528	0.013	0.002
	0.00462	0.016	0.000761
	0.01848	0.022	0.032
		0.016	0.000423
	0.0033	0.004	0.000549
	0.00041824	0.041	0.004
	0.01716	0.013	0.004
	0.00462	0.003	0.006
	0.00066		0.004
	0.00462		0.006
	0.0033		0.000127
			0.000254
	0.00198		0.008
	0.00792		0.003
	0.00264		0.013
	0.00396		0.007
	0.00044616		0.005
	0.02376		0.008
	0.00594		8.45e-05
	0.00066		0.102
	0.00396		0.025
			0.000465
	0.0066		0.000338
	2.7885e-05		4.23e-05
	0.00132		0.004
			0.000127
	0.00198		0.152
	0.00066		0.004
	0.00924		0.01
	5.577e-05		0.000169
	0.00198		0.002
	0.0066		0.016
			0.003
	0.00396		0.000338
	0.00726		0.004
	0.00462		0.01
	0.0099		0.000127
	0.00528		0.002
	0.0033		0.001
	0.00396		0.00038
			0.005
	0.01056		0.008
	0.0005577		0.000169
	0.00594		0.004
	0.00924		0.004
	0.00011154		0.00038
	0.00396		0.003
	0.00198		0.005
	0.00198		0.003
	0.00132		0.002
			0.004
	0.00264		0.005
	0.01		0.004
	0.00528		0.003
	0.0033		0.003
	0.00066		4.23e-05
	0.02508		4.23e-05
	0.00858		0.008
	0.0132		0.021
	0.02112		4.23e-05
	0.00066		0.001
			0.006
	0.00396		0.002
	0.0066		0.000127
			0.000338
			0.009
			0.028
			0.003
			0.004
			0.003
			0.000169
			4.23e-05
			0.001
			0.025
			0.004
			0.007
			0.007
			0.000254
			0.005
			0.006
			0.004
			4.23e-05
			0.001
			0.013
			0.005
			4.23e-05
			0.002
			4.23e-05
			0.004
			0.002
			0.013
			0.000169
			0.004
			0.004
			0.000887
			0.005
			0.003
			0.002
			0.004
			0.012
			0.008
			0.01
			0.021
			0.155
			0.004
			0.005
			0.024
			0.007
			0.000423
			0.018
			0.013
			0.047
			0.002
			0.005
			0.027
			0.006
			0.004
			0.004
			0.004
			0.016
			4.23e-05
			0.011
			0.004
			0.000296
			0.007
			0.012
			0.074
			0.009
			0.015
			0.002
			0.002
			0.002
			0.032
			0.011
			0.009
			0.01
			0.021
			0.009
			0.002
			0.015
			0.004
			0.018
			0.048
			0.018
			0.003
			0.007
			0.003
			0.177
			0.017
			0.054
			0.003
			0.005
			0.000254
			0.000423
			0.036
			0.031
			0.021
			0.151
			0.025
			0.028
			8.45e-05
			0.012
			0.005
			0.008
			0.006
			0.003
			0.003
			0.005
			0.005
			0.003
			0.059
			0.007
			0.000845
			0.006
			8.45e-05
			0.009
			0.007
			0.016
			8.45e-05
			4.23e-05
			0.002
			0.04
			0.007
			0.004
			0.007
			0.008
			0.011
			0.000676
			0.006
			0.011
			0.088
			0.000169
			0.015
			0.002
			0.004
			0.002
			0.007
			0.003
			4.23e-05
			0.005
			0.003
			0.000169
			0.002
			0.000211
			0.001
			8.45e-05
			0.006
			0.005
			0.002
			4.23e-05
			0.029
			0.001
			0.00038
			0.029
			0.005
			0.009
			0.01
			0.027
			0.000169
			0.000887
			0.002
			0.003
			0.000254
			0.015
			0.003
			0.000169
			0.01
			0.000127
			0.002
			0.006
			0.038
			0.004
			0.000127
			0.158
			0.02
			0.002
			0.005
			0.005
			0.004
			0.004
			0.000803
			0.004
			0.149
			0.005
			0.000211
			0.008
			0.017
			0.000592
			0.025
			0.000338
			4.23e-05
			0.021
			4.23e-05
			0.018
			0.01
			0.000887
			0.002
			0.008
			0.004
			0.000254
			0.006
			0.021
			0.004
			0.005
			0.044
			0.012
			0.023
			0.012
			0.003
			4.23e-05
			0.08
			0.035
			0.002
			0.005
			0.005
			0.003
			0.005
			0.032
			0.003
			0.006
			0.004
			0.004
			0.007
			0.014
			4.23e-05
			0.000803
			0.007
			0.000296
			0.002
			0.001
			0.004
			0.003
			0.035
			0.011
			0.019
			0.001
			0.007
			0.015
			0.000803
			0.014
			0.017
			0.006
			0.002
			0.006
			0.015
			0.001
			0.041
			0.007
			0.026
			0.018
			0.009
			0.009
			0.011
			0.005
			0.04
			4.23e-05
			0.005
			0.005
			4.23e-05
			0.005
			4.23e-05
			0.009
			4.23e-05
			0.004
			0.068
			0.016
			0.008
			0.000887
			0.042
			0.000254
			0.000127
			0.000169
			0.002
			0.01
			0.006
			0.042
			0.004
			0.004
			0.005
			0.008
			0.011
			0.014
			0.003
			0.004
			0.002
			0.007
			0.012
			0.009
			0.004
			0.003
			0.014
			0.013
			0.006
			0.032
			0.000296
			0.005
			0.003
			0.012
			0.052
			0.000761
			0.009
			0.000211
			0.005
			0.004
			0.007
			0.008
			0.013
			0.011
			0.004
			0.016
			0.042
			0.009
			0.02
			0.003
			0.016
			0.002
			0.005
			0.002
			0.023
			0.007
			0.01
			0.002
			0.011
			0.01
			0.002
			0.000254
			0.000127
			0.007
			0.002
			0.008
			0.022
			0.011
			0.004
			0.002
			0.02
			0.000887
			0.011
			0.008
			0.000465
			0.013
			0.028
			0.008
			0.002
			4.23e-05
			0.005
			0.006
			0.006
			0.006
			0.000507
			0.012
			0.005
			0.003
			0.002
			0.005
			0.002
			0.012
			0.002
			8.45e-05
			0.005
			0.006
			0.005
			0.000296
			0.005
			0.000127
			0.000254
			0.00093
			0.008
			0.023
			0.007
			0.007
			0.01
			0.000549
			0.141
			0.032
			0.009
			0.005
			8.45e-05
			0.01
			0.003
			0.025
			0.007
			0.000465
			0.012
			0.005
			0.000887
			0.004
			0.005
			0.005
			0.003
			0.02
			0.000887
			0.005
			0.002
			0.005
			0.007
			0.112
			0.002
			0.007
			0.004
			0.019
			0.009
			0.003
			0.003
			4.23e-05
			0.023
			0.000592
			0.006
			0.02
			0.011
			0.003
			0.009
			0.000465
			0.003
			0.007
			0.015
			0.009
			0.009
			0.002
			0.004
			0.013
			0.005
			0.000507
			0.007
			0.000169
			0.005
			0.007
			0.008
			0.01
			0.005
			0.01
			0.01
			0.008
			0.024
			0.004
			0.014
			0.008
			0.003
			0.006
			0.071
			0.008
			0.013
			0.013
			0.004
			0.05
			0.003
			0.016
			0.003
			0.00038
			0.004
			0.014
			0.008
			0.007
			0.009
			0.001
			0.013
			4.23e-05
			0.005
			0.003
			0.003
			4.23e-05
			0.001
			0.005
			0.009
			0.000549
			0.037
			0.047
			0.011
			0.006
			0.022
			0.036
			0.161
			0.002
			0.006
			0.015
			0.056
			0.036
			0.004
			0.006
			0.006
			0.005
			0.101
			0.004
			0.008
			0.007
			0.01
			0.042
			0.056
			0.009
			0.015
			0.007
			0.005
			0.003
			0.008
			0.000634
			0.025
			0.004
			0.01
			0.015
			0.012
			0.009
			0.005
			0.019
			0.011
			0.03
			0.003
			0.008
			0.001
			0.027
			0.004
			0.000465
			0.004
			0.005
			0.002
			0.016
			0.004
			8.45e-05
			0.01
			0.000211
			0.004
			0.019
			0.017
			0.007
			0.01
			0.062
			0.005
			0.015
			0.03
			0.004
			0.017
			0.000507
			0.009
			0.005
			0.008
			0.002
			0.008
			0.011
			0.000296
			0.006
			0.005
			8.45e-05
			0.007
			0.009
			0.000127
			0.087
			0.007
			0.008
			0.025
			0.185
			0.003
			0.007
			0.016
			0.004
			0.016
			0.000803
			0.002
			0.005
			0.034
			4.23e-05
			0.013
			0.131
			0.003
			4.23e-05
			0.019
			0.001
			0.012
			0.003
			0.013
			0.015
			0.01
			0.017
			0.009
			0.028
			0.005
			0.011
			0.000338
			0.004
			8.45e-05
			0.008
			0.006
			0.004
			0.004
			0.009
			0.004
			0.031
			0.042
			0.007
			0.006
			0.004
			0.000634
			0.014
			0.004
			4.23e-05
			0.004
			0.004
			0.008
			8.45e-05
			0.008
			0.003
			0.01
			0.004
			0.000296
			0.004
			0.029
			0.01
			0.00093
			0.006
			0.004
			0.000507
			0.002
			0.115
			0.003
			0.001
			0.009
			0.006
			0.002
			0.000254
			4.23e-05
			0.008
			0.005
			0.067
			4.23e-05
			0.006
			0.01
			0.005
			0.06
			0.064
			0.013
			0.012
			0.027
			0.002
			0.002
			0.012
			0.005
			0.023
			0.007
			0.021
			0.011
			0.000254
			0.000169
			0.008
			0.007
			0.005
			0.01
			0.007
			0.006
			0.006
			0.051
			0.018
			0.004
			0.000169
			0.006
			0.013
			0.005
			4.23e-05
			0.056
			0.004
			0.017
			0.005
			4.23e-05
			0.012
			0.006
			4.23e-05
			0.001
			0.003
			0.00038
			0.006
			0.007
			0.004
			4.23e-05
			0.00093
			0.005
			0.005
			0.000845
			0.029
			0.027
			0.008
			0.004
			0.004
			0.003
			0.000254
			0.000338
			0.019
			0.003
			0.011
			0.017
			0.009
			0.025
			0.005
			0.022
			0.006
			0.00093
			0.003
			0.01
			0.007
			0.026
			0.079
			0.009
			0.008
			0.005
			0.000465
			0.003
			0.02
			0.000296
			0.05
			0.015
			0.000169
			0.007
			0.028
			0.008
			0.004
			0.000169
			0.018
			0.002
			0.069
			0.003
			0.004
			0.086
			0.003
			0.000465
			0.007
			0.179
			0.000169
			0.085
			0.005
			0.008
			0.006
			0.021
			0.004
			0.007
			0.001
			0.028
			0.003
			0.014
			0.057
			0.011
			4.23e-05
			0.000718
			0.01
			8.45e-05
			0.006
			0.000211
			0.02
			0.161
			0.003
			0.005
			0.000169
			0.088
			0.015
			0.006
			0.000254
			0.005
			0.005
			0.01
			0.012
			0.007
			0.004
			0.013
			0.015
			0.000296
			0.008
			0.000211
			0.017
			0.000254
			0.004
			0.000465
			0.019
			0.004
			0.056
			0.109
			0.006
			0.039
			0.004
			0.015
			0.006
			0.000127
			0.003
			0.007
			0.006
			0.016
			0.003
			0.000127
			0.000211
			0.005
			0.046
			0.001
			0.012
			0.001
			0.019
			4.23e-05
			0.004
			0.024
			0.068
			0.002
			0.005
			0.004
			0.008
			8.45e-05
			0.028
			0.1
			0.017
			0.000254
			0.008
			0.181
			0.054
			0.004
			0.001
			0.003
			0.006
			0.065
			0.013
			0.004
			0.015
			0.004
			0.015
			0.016
			0.012
			0.008
			0.06
			0.001
			0.025
			0.000211
			0.003
			0.06
			0.005
			0.004
			0.002
			0.009
			0.002
			0.022
			0.000634
			0.003
			0.001
			0.013
			0.005
			0.024
			0.004
			0.004
			0.008
			0.006
			0.028
			0.017
			0.077
			0.015
			0.004
			0.009
			0.012
			0.000127
			0.007
			0.011
			0.004
			0.005
			0.002
			0.014
			0.009
			0.006
			0.008
			0.009
			0.007
			0.000296
			0.000887
			0.000549
			0.007
			0.003
			0.007
			0.003
			0.005
			0.02
			0.005
			0.004
			0.085
			0.014
			0.107
			0.04
			0.004
			0.000761
			0.012
			0.004
			0.00093
			0.022
			0.044
			0.008
			0.03
			0.005
			0.002
			0.015
			0.022
			0.014
			0.000761
			0.001
			0.000549
			0.011
			0.007
			0.006
			0.005
			0.015
			0.036
			0.000465
			0.000254
			0.01
			0.003
			0.000169
			0.034
			0.015
			0.002
			0.001
			0.000423
			0.02
			0.023
			0.018
			0.006
			0.005
			0.041
			0.004
			0.008
			0.002
			0.002
			0.002
			0.019
			0.009
			0.004
			0.021
			0.008
			0.002
			0.009
			0.007
			0.002
			4.23e-05
			0.002
			0.004
			0.007
			0.005
			0.01
			0.006
			0.015
			0.000211
			0.005
			0.048
			0.009
			0.072
			0.006
			0.006
			0.004
			0.018
			0.009
			0.005
			0.008
			0.000887
			0.000211
			0.000127
			0.014
			0.011
			0.059
			0.049
			0.000169
			0.004
			0.004
			0.003
			0.01
			0.000254
			0.000211
			0.003
			0.004
			0.004
			0.055
			0.023
			0.007
			0.003
			0.016
			0.01
			0.002
			0.013
			0.000254
			0.023
			0.014
			0.000127
			0.028
			0.168
			0.001
			0.06
			0.062
			0.013
			0.037
			0.025
			0.082
			0.037
			0.005
			0.034
			0.003
			0.003
			0.005
			0.025
			0.008
			0.037
			0.021
			0.024
			0.002
			0.000718
			0.007
			0.004
			0.000718
			0.005
			0.000592
			0.006
			8.45e-05
			0.008
			0.005
			8.45e-05
			0.012
			0.007
			0.019
			0.014
			0.004
			0.015
			0.011
			0.000549
			0.02
			0.008
			0.002
			0.007
			0.005
			4.23e-05
			0.000254
			0.004
			0.009
			0.004
			0.017
			0.033
			0.011
			0.017
			0.012
			4.23e-05
			0.005
			0.009
			0.000592
			0.048
			0.001
			0.000169
			0.008
			0.004
			0.002
			0.000296
			0.004
			0.018
			0.046
			0.000676
			0.008
			0.000169
			0.012
			0.009
			0.028
			0.006
			0.008
			0.014
			0.003
			0.019
			0.029
			0.004
			0.007
			0.000127
			0.059
			0.018
			0.006
			0.003
			0.013
			0.007
			0.004
			0.01
			0.005
			0.003
			0.004
			0.002
			0.003
			0.004
			0.011
			0.009
			0.000211
			0.003
			8.45e-05
			0.007
			0.004
			0.005
			0.008
			0.016
			0.006
			0.018
			0.00093
			0.002
			0.012
			0.004
			0.007
			0.007
			4.23e-05
			0.015
			0.002
			0.006
			0.006
			0.000211
			0.01
			0.004
			0.016
			0.025
			0.006
			0.000296
			0.006
			0.013
			0.000676
			0.006
			0.008
			0.009
			0.014
			0.015
			0.01
			0.014
			0.014
			0.019
			0.011
			0.01
			0.000254
			0.006
			0.007
			0.019
			0.01
			0.011
			0.004
			0.007
			0.012
			0.000127
			0.008
			0.003
			0.009
			0.004
			0.003
			0.003
			0.01
			0.009
			0.004
			0.000169
			0.006
			0.022
			0.013
			0.001
			4.23e-05
			0.008
			0.068
			0.000465
			0.011
			0.004
			4.23e-05
			4.23e-05
			0.000592
			0.007
			0.002
			0.002
			0.011
			0.107
			0.007
			0.00038
			0.014
			0.005
			0.012
			0.065
			0.002
			0.005
			4.23e-05
			0.003
			0.023
			0.01
			0.003
			0.004
			0.000211
			0.002
			0.005
			0.007
			0.011
			0.011
			0.005
			0.008
			0.004
			0.000423
			0.005
			0.012
			0.011
			8.45e-05
			0.007
			0.000296
			0.007
			0.000549
			0.00038
			0.000803
			0.014
			0.013
			0.021
			0.017
			0.008
			0.007
			0.01
			0.012
			0.003
			0.000254
			0.022
			0.006
			0.005
			0.102
			0.003
			0.000211
			4.23e-05
			0.000423
			0.006
			0.000338
			4.23e-05
			0.005
			0.000127
			0.034
			4.23e-05
			0.000761
			0.009
			0.000761
			0.000127
			0.003
			0.025
			0.068
			0.00038
			0.007
			0.000254
			0.007
			0.142
			0.003
			0.029
			0.016
			0.003
			4.23e-05
			0.001
			0.007
			0.003
			0.006
			0.011
			0.000761
			0.099
			0.012
			0.003
			0.008
			0.004
			0.005
			0.006
			0.003
			0.001
			0.013
			0.009
			0.008
			0.006
			0.023
			0.043
			0.002
			0.004
			0.01
			0.006
			0.032
			0.000761
			0.004
			0.002
			0.006
			0.006
			0.007
			0.008
			0.003
			0.006
			0.003
			0.029
			0.072
			0.004
			0.011
			0.002
			0.02
			0.018
			0.005
			0.004
			0.000549
			0.006
			0.008
			0.003
			0.003
			0.01
			4.23e-05
			0.007
			0.009
			0.04
			0.003
			0.007
			0.007
			0.01
			4.23e-05
			4.23e-05
			0.007
			0.007
			0.000127
			0.005
			0.013
			0.018
			0.004
			4.23e-05
			0.015
			4.23e-05
			0.006
			0.003
			0.002
			0.000169
			0.022
			0.01
			0.015
			0.007
			4.23e-05
			4.23e-05
			0.000338
			0.025
			0.011
			0.000211
			0.000296
			0.007
			0.05
			0.007
			0.058
			0.000676
			8.45e-05
			0.003
			0.017
			0.013
			0.006
			0.015
			0.091
			0.032
			0.008
			0.005
			0.032
			0.007
			0.008
			8.45e-05
			0.003
			0.008
			0.005
			0.011
			0.002
			0.044
			0.006
			0.002
			0.045
			0.009
			0.029
			0.003
			0.03
			0.004
			0.000465
			0.005
			0.000211
			0.012
			0.019
			0.009
			0.006
			0.005
			0.02
			0.012
			0.014
			0.004
			0.000507
			0.005
			0.017
			0.009
			0.005
			0.005
			0.015
			0.008
			0.019
			0.004
			0.169
			0.008
			0.000845
			0.096
			0.000423
			0.014
			0.001
			0.015
			0.009
			0.024
			0.00093
			0.037
			0.033
			0.007
			0.005
			0.011
			0.007
			0.014
			0.007
			0.032
			0.003
			0.014
			0.003
			0.005
			0.004
			0.005
			0.007
			0.002
			0.011
			0.000718
			0.01
			0.03
			0.011
			0.005
			0.011
			0.008
			0.002
			0.004
			0.000211
			0.005
			0.005
			0.01
			0.000127
			0.006
			0.07
			0.002
			8.45e-05
			0.008
			0.006
			0.004
			0.004
			0.000127
			0.009
			0.000127
			0.000634
			0.057
			0.000338
			0.004
			0.003
			0.009
			0.004
			4.23e-05
			0.009
			0.005
			0.013
			0.006
			0.001
			0.022
			0.017
			0.002
			0.002
			0.007
			0.003
			0.005
			0.002
			0.006
			0.005
			0.01
			0.12
			0.003
			0.007
			0.003
			0.000296
			0.005
			0.007
			0.002
			0.006
			0.004
			0.023
			0.148
			0.019
			0.01
			0.009
			0.156
			0.024
			0.013
			0.008
			4.23e-05
			0.003
			0.021
			0.005
			0.01
			0.013
			0.085
			4.23e-05
			0.003
			0.09
			0.009
			0.017
			0.02
			0.01
			0.005
			0.014
			0.006
			0.004
			0.016
			0.007
			0.024
			0.006
			0.005
			0.044
			0.008
			0.000972
			0.02
			0.004
			0.008
			0.002
			0.002
			0.022
			0.002
			4.23e-05
			8.45e-05
			0.019
			4.23e-05
			0.031
			0.011
			0.02
			0.006
			0.014
			0.007
			0.024
			0.000169
			0.001
			0.003
			4.23e-05
			0.006
			0.005
			0.000465
			0.007
			0.014
			0.011
			0.003
			0.003
			0.008
			0.005
			0.003
			0.002
			0.012
			0.012
			0.032
			0.007
			0.017
			0.000254
			0.000592
			0.004
			0.048
			0.002
			0.025
			0.011
			0.002
			0.019
			0.013
			0.000127
			0.004
			0.009
			0.016
			0.004
			0.009
			0.003
			0.005
			0.008
			0.000465
			0.007
			0.008
			0.013
			0.008
			0.004
			8.45e-05
			0.006
			4.23e-05
			0.011
			0.013
			0.007
			0.005
			0.008
			0.045
			0.000127
			0.011
			0.000127
			0.005
			0.006
			0.006
			0.011
			0.027
			0.003
			0.007
			0.007
			0.006
			0.000127
			0.006
			0.013
			4.23e-05
			0.000211
			0.003
			0.004
			0.002
			0.007
			0.003
			0.001
			0.006
			0.002
			0.005
			0.000549
			4.23e-05
			0.006
			0.001
			0.014
			0.002
			0.028
			0.104
			0.011
			0.015
			0.017
			0.006
			4.23e-05
			0.000211
			0.003
			0.002
			0.007
			0.021
			0.003
			0.008
			0.016
			0.002
			0.022
			0.015
			0.008
			0.002
			0.01
			0.01
			4.23e-05
			0.000592
			0.189
			0.004
			0.000592
			0.03
			0.007
			0.000211
			0.004
			0.004
			0.025
			0.000676
			0.005
			0.000169
			0.007
			0.008
			0.005
			0.015
			0.009
			0.013
			0.006
			0.013
			0.003
			0.003
			0.002
			0.014
			0.008
			0.002
			0.009
			0.001
			4.23e-05
			0.000254
			0.139
			0.000127
			0.004
			0.015
			0.008
			0.005
			0.013
			0.004
			0.001
			0.004
			0.011
			0.003
			0.005
			4.23e-05
			0.005
			0.003
			8.45e-05
			0.005
			0.016
			0.001
			0.004
			0.024
			0.005
			0.009
			0.007
			0.037
			0.036
			0.004
			0.002
			0.004
			0.016
			4.23e-05
			0.009
			0.003
			0.005
			0.007
			0.001
			0.018
			0.013
			0.000169
			0.006
			0.005
			0.002
			0.057
			0.002
			0.006
			0.001
			0.017
			0.017
			0.01
			0.004
			0.001
			0.003
			0.103
			0.002
			0.003
			0.004
			0.005
			0.014
			0.00093
			0.03
			0.004
			0.02
			0.034
			0.007
			4.23e-05
			0.002
			0.000296
			0.016
			0.072
			0.000127
			0.008
			0.016
			0.007
			0.016
			0.002
			0.002
			0.00093
			0.006
			0.000169
			0.014
			0.008
			0.012
			0.000254
			0.006
			0.002
			0.002
			4.23e-05
			0.007
			0.006
			0.021
			0.006
			0.003
			0.031
			0.003
			0.003
			0.003
			0.000972
			0.033
			0.007
			0.005
			0.005
			4.23e-05
			0.005
			0.004
			0.004
			4.23e-05
			0.048
			0.003
			0.002
			0.003
			0.005
			0.000338
			0.053
			0.006
			0.04
			4.23e-05
			0.007
			0.01
			0.023
			0.001
			0.01
			0.016
			0.002
			0.008
			0.002
			0.000211
			0.012
			0.011
			0.031
			0.007
			0.039
			0.013
[truncated: 276 more rows]

## Sheet: 8G,I,K,M & O
	CRC-PDO																	Crispr APC																	WT APC
	Cell	ROI	x bottom corner	y bottom corner	Size of ROI (nm)	Comments	Percentage of molecules in clusters	Average number of molecules per cluster	Average cluster area (nm^2)	Abslute density in clusters (molecules / µm^2)	Relative density in clusters	Total number of molecules in ROI	Circularity	Number of clusters in ROI	Density of clusters (clusters / µm^2)			Cell	ROI	x bottom corner	y bottom corner	Size of ROI (nm)	Comments	Percentage of molecules in clusters	Average number of molecules per cluster	Average cluster area (nm^2)	Abslute density in clusters (molecules / µm^2)	Relative density in clusters	Total number of molecules in ROI	Circularity	Number of clusters in ROI	Density of clusters (clusters / µm^2)			Cell	ROI	x bottom corner	y bottom corner	Size of ROI (nm)	Comments	Percentage of molecules in clusters	Average number of molecules per cluster	Average cluster area (nm^2)	Abslute density in clusters (molecules / µm^2)	Relative density in clusters	Total number of molecules in ROI	Circularity	Number of clusters in ROI	Density of clusters (clusters / µm^2)
	1	1	4534	30072	1273203226		22.2034	51.6	8213.49	8037.32	1831.71	6490	0.891029	116	1.93365			1	1	12410	9017	114000000		19.4758	26.1177	6775.38	3791.63	168.702	16292	0.794936	631	5.5156			1	1	15139	17116	300230061		16.442	21.4714	5390.85	3410.46	48.0347	34637	0.820311	21	0.0686007
	1	1	7187	6940	1.11484e+09		26.0161	32.129	6347	6058.16	1355.47	6077	0.848841	153	1.42685			1	2	33257	19594	265000000		20.9195	45.0476	8922.75	5115.69	357.157	6917	0.807288	137	0.517176			1	1	13250	15640	301000000		29.2725	32.7	6739.78	3836.7	130.207	14570	0.877672	29	0.103335
	1	1	9962	21251	398445654		23.3248	20.7857	4194.69	5399.9	1330.5	1955	0.930525	50	1.16071			1	1	5747	24729	64945272		19.7598	38.8462	7836.42	5080.72	132.209	4580	0.857643	110	1.69373			1	1	14548	5430	1.36996e+07		18.4122	9.9	2620.98	2546.48	41.36	1184	0.735715	57	0.0944864
	1	2	16131	11628	294345546		41.8664	63.8333	8929.65	5614.63	560.557	3504	0.857868	89	0.707719			1	2	18646	21244	163000000		28.9466	35.35	6223.93	5053.17	478.977	3313	0.893655	74	0.454635			1	2	39337	4840	63584543		28.9725	33.2	6947.26	3607.51	196.442	1674	0.925789	45	0.227667
	1	1	6508	17612	334951372		31.9365	39	8459.48	5203.14	966.853	2458	0.809747	78	0.374139			1	1	14489	18921	90397100		29.5698	42.1176	8218.02	4283.14	198.093	8299	0.818453	280	3.09744			1	3	17618	11037	315390702		24.3796	35.8579	7705.66	4355.82	463.773	4795	0.865382	18	0.17534
	1	2	21745	14959	3.2234e+08		29.6703	90.5	11647.3	15782.9	2959.11	2184	0.921012	30	1.43606			1	1	19013	36956	166000000		31.2039	40.3077	7806.54	8998.38	1104.89	2442	0.882757	74	0.444616			1	4	15965	34763	6.71442e+07		43.1227	41.839	10246.1	3478.12	55.45	7532	0.76886	65	0.070077
	1	1	9469	20819	1.74632e+08		28.6329	28.875	6156.02	6465.67	723.188	1858	0.878071	79	1.19753			1	2	3851	10118	211000000		23.8261	25.9474	4773.94	4816.53	433.759	4302	0.909441	140	0.663451			1	5	3689	35471	20328216		44.7368	55.125	10730.4	5411.27	138.974	1102	0.912581	65	0.340621
	1	2	24150	18907	1.94285e+08		25.5337	23.3571	4559.11	5343.06	513.069	2436	0.880358	83	0.604622			1	3	29589	25218	150000000		25.6545	26.1	5070.47	6445.77	816.757	2292	0.854828	85	0.5653			1	6	10476	30513	2.48089e+07		24.1176	14.4	4070.46	3183.1	369.246	340	0.850607	15	0.321667
	1	3	7803	7803	1.85981e+08		27.0765	27.2	5533.62	7055.87	781.943	2131	0.905187	54	0.207312			1	4	29895	8589	122000000		20.3788	22.1538	5064.44	5264.36	568.931	2640	0.857758	76	0.623725			1	7	28713	21601	164004383		20.0704	39.96	6435.78	7257.47	1161.39	1704	0.921955	34	0.218621
	1	1	5459	17673	3.90609e+08		33.8108	47.1111	8756.15	5039.91	692.486	3700	0.843353	113	0.897705			1	1	17362	5533	115000000		10.4505	19	4398.95	4774.65	1835.44	555	0.942511	8	0.069765			1	1	13722	18650	152000000		19.1558	24.66	5058.66	3692.39	721.138	1232	0.902854	30	0.217823
	1	2	30874	17550	249468258		31.7073	40.3	8545.62	4695.07	711.673	2050	0.839102	66	0.448516			1	2	18096	15681	75469168		46.9989	185	23768.9	18302.8	2961.67	883	0.863998	15	0.198757			1	2	15906	22723	263000000		8.95685	11.4	2939.48	2334.27	168.331	5493	0.961483	18	0.199203
	1	1	10641	23348	1.85567e+08		37.6957	30.2857	5491.45	6820.93	632.365	2491	0.883198	86	0.344507			1	3	9109	8956	68963764		15.6915	53	11946.3	3183.1	1042.38	376	0.882341	3	0.043501			1	1	16496	17824	131000000		21.0557	22.2	4529.41	4951.49	613.096	1724	0.925272	45	0.348953
	1	2	26556	27790	1.65993e+08		36.2832	25.6	4531.72	4933.8	513.657	1921	0.911108	85	0.748984			1	1	12105	28580	152000000		40.3509	57.5882	6994.64	5710.85	481.946	3021	0.888414	75	0.493539			1	1	2095	12866	109000000		24.6251	33.825	6956.46	4774.65	270.192	3001	0.892713	82	0.385564
	1	3	16069	16316	2.34833e+08		45.3608	42.8667	6990.35	6604.93	498.586	3589	0.909678	113	0.076559			1	2	23537	26196	259000000		13.5691	28	5007.04	4297.18	837.839	2432	0.953012	51	0.19662			1	2	27238	16703	170000000		11.5846	16.2	3581.14	3183.1	1174.95	751	0.860341	13	0.362315
	1	1	10703	14466	2.1492e+08		46.8966	149.4	15735.3	11618.3	1596.67	1885	0.840688	122	0.635438			1	3	13266	12747	349000000		10.5438	27.6364	5498.28	6438.54	751.636	5406	0.921316	73	0.209151			1	1	26057	11804	131000000		25.089	44.6727	6562.99	3125.22	196.339	3372	0.906474	83	0.119116
	1	2	25507	24829	149383094		28.6719	46.4	10544	5252.11	785.873	1137	0.83476	125	0.549278			1	4	2201	4127	80011221		12.0588	14	2947	2785.21	537.942	680	0.895919	15	0.187474			1	2	5636	24198	141000000		16.6923	58.95	10885.3	3183.1	530.859	1300	0.876456	21	0.141132
	1	3	9716	6631	168651065		31.4844	59.8	13350.1	4297.18	678.052	1280	0.757964	117	1.31988			1	1	17118	17576	205000000		17.1612	28.1333	5322.98	6631.46	609.807	4044	0.914657	78	0.380864			1	1	24877	16231	79745649		32.3929	29.625	8629.53	3315.73	86.9414	4643	0.737265	85	0.133937
	1	1	17241	6261	1.4322e+08		27.97	44.7	7569.52	6604.93	442.139	2803	0.819366	213	0.378607			1	2	7275	13358	122000000		42.2373	41.8421	5608.7	6617.49	580.455	2512	0.933662	82	0.672196			1	2	22044	26205	127000000		12.6157	20.0571	4475.85	2546.48	200.888	2592	0.906029	48	0.462643
	1	2	23965	17241	193039750		43.0236	81.6	9173.89	7427.23	565.763	3175	0.867915	45	0.36204			1	3	6175	35733	109000000		35.9351	96	15168.2	4933.8	533.801	1973	0.813888	56	0.512023			1	1	3807	6964	182300226		21.9376	28.2214	5114.86	4365.39	397.912	3045	0.933746	66	0.179423
	1	3	9099	30319	178980591		23.1592	24.5	5564.57	4111.5	582.269	1589	0.906328	118	0.420642			1	4	1834	12319	25241650		57.1	80.8333	10765.8	7294.6	306.388	1000	0.847034	27	1.06966			1	2	17204	31517	147393761		30.8794	31.05	6350.95	4562.44	541.244	2024	0.895098	62	0.23138
	1	4	5398	19647	1.27253e+08		29.5993	32.4286	6971.83	4547.28	638.732	1098	0.850481	365	0.545805			1	5	15222	14581	177000000		35.6542	80.625	10317	4476.23	637.554	2140	0.877547	36	0.202878			1	3	23579	4604	174935462		12.2545	19.95	4850.89	3925.82	470.1	2342	0.925226	43	0.171593
	1	5	11813	7557	1.65677e+08		11.0953	38	7987.36	3580.99	540.457	1406	0.923795	65	0.725998			1	1	15576	9839	146115247		33.5314	41.9444	5953.65	5172.54	441.879	3030	0.920305	78	0.533825			1	4	16614	14814	1.76993e+08		13.9049	20.25	4037.61	5331.69	658.528	2251	0.923965	40	0.0999838
																		1	2	26124	15082	1.24518e+08		11.5594	32.6667	7879.22	4244.13	508.708	1834	0.856451	31	0.248959			1	5	31310	28979	218836187		26.5514	49.9846	7799.24	5337.81	509.194	3529	0.878505	63	0.216765
																		1	3	13849	40189	154983467		19.16	20.4545	4023.54	5136.36	636.234	2119	0.883334	52	0.33552			1	1	26766	38245	246000000		23.7921	29.025	4619.11	5809.16	575.162	3829	0.906266	25	0.312562
																		1	4	30196	28715	1.61534e+08		29.6987	60.7778	9378.53	5747.26	597.733	2522	0.866724	57	0.352866			1	2	16791	15817	144000000		19.262	28.53	5008.5	4201.69	353.455	2466	0.921893	46	0.241067
																		1	5	10641	25878	221318083		17.5078	27.7273	5909.77	3327.79	421.87	3547	0.890916	84	0.379544			1	1	26884	29982	97098880		22.7786	22.2	4591.52	3466.04	329.538	1418	0.907453	35	0.271407
																		1	6	34575	3115	49213819		41.4091	56.9677	10215.9	4825.99	215.526	6373	0.830415	238	4.83604			1	2	27415	18355	120000000		32.9497	37.8	6304.03	5291.9	313.333	3041	0.908879	89	0.557302
																		1	1	25939	31861	84618649		29.1005	39.8571	6846.05	4888.33	509.35	1323	0.877594	33	0.389985			1	3	16319	20126	134000000		13.823	30	6577.25	4244.13	517.73	1729	0.899121	31	0.173708
																		1	2	2683	28530	115000000		24.2803	33.25	6245.22	5371.48	578.209	1841	0.919951	45	0.391485			1	4	5577	6610	289000000		32.6585	41.1632	7679.58	3719.2	431.028	4100	0.86348	26	0.328075
																		1	3	29826	8420	139000000		36.6667	69.2727	6888.77	12732.4	1067.88	2850	0.899321	80	0.574603			1	1	12070	19772	139000000		20.5394	29.34	6380.88	4329.01	256.542	3374	0.881064	63	0.341945
																		1	4	16069	8667	197000000		33.5653	59.6	10725.4	3183.1	245.933	5604	0.795051	184	0.934115			1	2	12837	21011	111000000		16.8516	20.1857	4324.56	2910.26	260.359	1893	0.936709	43	0.292934
																		1	5	9901	12553	65713209		48.8286	65.1111	11472.1	3227.31	231.209	3500	0.784992	145	2.20656			1	3	12188	5843	131000000		25.8906	37.2	7598.6	5941.78	500.725	2414	0.909231	67	0.385076
																		1	6	7063	12677	30855238		50.9135	67.1765	11840.9	3229.91	79.7853	3284	0.776372	143	4.63455			1	4	34084	23549	150000000		13.4884	15.9	2934.24	4350.24	490.203	1935	0.903787	47	0.23599
																		1	1	10394	19586	123000000		17.1946	20.2	3533.26	4456.34	1045.69	884	0.920862	17	0.137993			1	1	16378	17706	132000000		19.4283	24.8	5699.19	4527.07	446.84	2064	0.901849	40	0.227858
																		1	2	12615	22732	115000000		11.25	13	3053.08	2785.21	1009.33	560	0.872482	11	0.095698			1	2	19034	14696	167000000		13.1391	23.2364	4891.55	3877.59	292.907	3364	0.929491	47	0.212164
																		1	3	29640	23225	94196614		52.2283	118.4	14398.1	7798.59	1043.87	1279	0.874705	25	0.265402			1	3	26589	6787	204000000		27.9945	44.4857	6754.65	6411.67	535.946	3615	0.914271	89	0.328072
																		1	4	22300	15021	106000000		49.8849	152.5	22550.6	5769.37	807.929	1303	0.694351	14	0.132118			1	4	29185	19004	265000000		9.71209	14.7	3714.37	3713.62	538.498	2605	0.942233	40	0.11375
																																			1	5	5164	7732	220000000		41.8678	52.8907	9413.17	4293.48	181.193	8288	0.87229	70	0.926064
																																			1	1	28654	8794	152000000		26.9712	26.3647	5753.17	3370.34	247.335	2955	0.889877	94	0.466825
																																			1	2	28123	21011	266000000		14.368	20.4429	5303.02	2319.12	214.181	4169	0.8646	81	0.229053
																																			1	3	25054	21719	112000000		23.7644	30.42	7212.43	4031.93	169.952	4006	0.827795	24	0.833224
																																			1	4	4397	18001	171000000		22.7152	43.1438	7154.48	4575.7	254.123	4891	0.852737	96	0.422526
																																			1	5	18444	6374	155000000		24.047	46.44	8756.33	5474.93	455.265	2807	0.856164	48	0.233673
																																			1	6	20864	28330	197000000		22.5063	30.2625	6468.33	4575.7	355.787	3990	0.876288	12	0.386054
																																			1	1	3217	24021	177000000		21.9458	27.3	5604.13	3890.45	449.511	2251	0.930452	53	0.225809
																																			1	2	16260	19123	185000000		21.3452	24.7	5746.31	3183.1	209.258	4624	0.880857	22	0.496273
																																			1	3	22280	10801	151000000		25.5803	40.26	9602.7	2801.13	145.557	4437	0.842157	25	0.623787
																																			1	4	2862	18355	380000000		20.1833	32.2773	6084.2	3501.41	348.455	6000	0.881651	17	0.232115
																																			1	5	33730	17352	251000000		32.7016	31.3326	6738.28	4367.51	231.301	6807	0.875558	13	0.638737
																																			1	1	13309	9620	86256800		16.8399	27	5116.16	3342.25	459.55	962	0.917136	16	0.139668
																																			1	2	25821	2479	134000000		24.1884	27.9	5724.49	3607.51	277.404	2803	0.868304	66	0.369628
																																			1	3	17440	7909	143000000		15.0018	26.7429	5427.58	3455.94	296.546	2793	0.855431	59	0.310091
																																			1	4	12306	19831	146000000		24.1924	28.8562	6045.05	4257.39	320.113	2848	0.891696	58	0.298369
																																			1	5	33966	16172	302000000		22.7133	31.5	6803.23	2849.63	247.233	5521	0.869465	36	0.339594
																																			1	6	14607	32166	132000000		26.6176	40.05	8033.9	4456.34	446.006	1901	0.884997	39	0.223265
																																			1	1	2803	9915	1.17626e+08		17.5913	53.1	12122.1	3183.1	369.446	1478	0.842315	33	0.211242
																																			1	2	15552	5430	188310442		20.3029	26.2059	5303.43	5242.75	426.738	3763	0.900138	83	0.331873
																																			1	3	21749	21660	3.39618e+08		15.3412	17.6786	3583.76	4410.87	623.57	3722	0.924743	89	0.197318
																																			1	4	30661	10388	164398089		10.642	15	3493.1	3395.31	417.754	2321	0.937492	48	0.219843
																																			1	5	2390	19890	161689385		20.7303	56.7	13844.5	2387.32	342.926	1698	0.81007	30	0.139704
																																			1	6	15375	28979	112887515		27.3752	29.85	5269.8	5623.47	791.246	1242	0.881025	41	0.273468
																																			1	7	31900	38540	5.97202e+07		46.0239	54.9	10279.9	3183.1	265.466	1006	0.890136	32	0.403457
																																			1	1	20391	8617	298274713		14.4998	19.3235	4410.35	3819.72	345.266	5338	0.864954	12	0.282729
																																			1	2	25172	25792	189855030		25.1452	52.3	5257.33	9407.83	927.878	2927	0.958301	59	0.23399
																																			1	3	11420	11863	154660319		30.3182	47.0077	5812.14	4505.31	342.733	3206	0.885626	77	0.374869
																																			1	4	8764	22605	7.36972e+07		19.3347	28.575	5760.62	3501.41	406.119	962	0.935422	20	0.204337
	Cell	ROI	x bottom corner	y bottom corner	Size of ROI (nm)	Comments	Percentage of molecules in clusters	Average number of molecules per cluster	Average cluster area (nm^2)	Abslute density in clusters (molecules / µm^2)	Relative density in clusters	Total number of molecules in ROI	Circularity	Number of clusters in ROI	Density of clusters (clusters / µm^2)			Cell	ROI	x bottom corner	y bottom corner	Size of ROI (nm)	Comments	Percentage of molecules in clusters	Average number of molecules per cluster	Average cluster area (nm^2)	Abslute density in clusters (molecules / µm^2)	Relative density in clusters	Total number of molecules in ROI	Circularity	Number of clusters in ROI	Density of clusters (clusters / µm^2)			Cell	ROI	x bottom corner	y bottom corner	Size of ROI (nm)	Comments	Percentage of molecules in clusters	Average number of molecules per cluster	Average cluster area (nm^2)	Abslute density in clusters (molecules / µm^2)	Relative density in clusters	Total number of molecules in ROI	Circularity	Number of clusters in ROI	Density of clusters (clusters / µm^2)
average:	1	2	14115	17255.4	3.11846e+08		31.0463	47.2851	7966.01	6386.13	904.597	2600.77	0.868653	107.5	0.750116		average:	1	2.7027	16421.3	18266.6	1.35462e+08		28.7639	51.1501	8360.81	5572.74	670.742	3187.89	0.866889	90.8919	0.925983		average:	1	2.89394	18183.5	17901	1.67038e+08		22.6422	31.5544	6300.94	4114	387.193	3672.73	0.886329	46.803	0.290602

## Sheet: 8H,J,L,N & P
	CRC-PDO																	Crispr APC																	WT APC
	Cell	ROI	x bottom corner	y bottom corner	Size of ROI (nm)	Comments	Percentage of molecules in clusters	Average number of molecules per cluster	Average cluster area (nm^2)	Abslute density in clusters (molecules / µm^2)	Relative density in clusters	Total number of molecules in ROI	Circularity	Number of clusters in ROI	Density of clusters (clusters / µm^2)			Cell	ROI	x bottom corner	y bottom corner	Size of ROI (nm)	Comments	Percentage of molecules in clusters	Average number of molecules per cluster	Average cluster area (nm^2)	Abslute density in clusters (molecules / µm^2)	Relative density in clusters	Total number of molecules in ROI	Circularity	Number of clusters in ROI	Density of clusters (clusters / µm^2)			Cell	ROI	x bottom corner	y bottom corner	Size of ROI (nm)	Comments	Percentage of molecules in clusters	Average number of molecules per cluster	Average cluster area (nm^2)	Abslute density in clusters (molecules / µm^2)	Relative density in clusters	Total number of molecules in ROI	Circularity	Number of clusters in ROI	Density of clusters (clusters / µm^2)
	1	1	8544	19956	1.97978e+08		10.2729	20.5	4487.61	5570.42	2060.21	623	0.920645	38	0.367675			1	1	15021	7125	1.23412e+08		34.7368	32.0909	5571.47	3544.81	338.129	1672	0.860945	55	0.445663			1	1	16673	18532	255660365		21.0513	30.1962	5813.53	4028.61	222.553	3957	0.871032	47	0.0327309
	1	2	14342	22917	1.57362e+08		9.27357	12	3165.65	3183.1	958.411	647	0.860578	71	1.08296			1	2	19586	7063	1.50246e+08		35.4564	26.6667	5134.46	5305.16	532.441	1939	0.904856	67	0.445935			1	1	19919	15581	181000000		13.8973	27.1133	5952.05	2864.79	417.459	993	0.910435	37	0.056621
	1	1	18969	6138	292164940		60.7645	53.8507	9075.4	5463.53	285.641	7534	0.863709	306	1.23916			1	3	25384	25199	2.55543e+08		33.4115	40.625	7326.88	5669.89	541.887	3368	0.898859	111	0.434369			1	1	15611	16880	259000000		12.1231	15.386	3152.38	4512.04	302.864	3184	0.874816	31	0.0383564
	1	2	9407	21066	337477843		58.7857	54.5287	8488.21	6402.79	321.117	10113	0.847267	359	0.205853			1	1	4657	18352	169000000		30.0792	40.2222	8057.73	4730.44	240.99	4041	0.850233	109	0.646024			1	1	12778	19300	92299021		13.3087	16.072	4005.94	3437.75	243.257	1082	0.942822	9	0.0516566
	1	3	23348	8482	251240380		47.0633	36.587	6718.05	5829.91	384.093	5210	0.890738	222	0.20215			1	2	20017	11443	172000000		28.4215	25.8	5257.93	4870.14	299.77	3611	0.865714	95	0.552268			1	2	19270	20834	153000000		21.2211	36.54	7464.35	3274.04	230.427	1687	0.895094	15	0.715729
	1	1	12165	18909	1.60579e+08		38.9153	36.8182	5942.58	6366.2	825.51	1475	0.899143	50	0.133446			1	3	14466	25261	75221593		12.4557	16	2611.72	3580.99	238.868	1466	0.944804	29	0.385528			1	1	30189	23136	135000000		21.7973	31.164	6088.26	10170	1037.2	1046	0.897598	9	0.252212
	1	2	23313	18848	1.47968e+08		53.6782	73.5625	11313.8	6764.09	474.988	2610	0.852314	65	0.419295			1	4	28283	27790	83854876		28.4088	24.5	4870.63	5968.31	757.433	817	0.935185	42	0.500865			1	1	11007	23136	119000000		22.8931	25.34	4815.27	2967.1	166.237	1590	0.894159	25	0.35582
	1	3	20911	22297	117331918		48.2432	61.8	7329.73	6525.35	447.009	2220	0.90368	49	1.04175			1	1	10209	17118	131000000		40.2234	33.75	5408.02	6896.71	678.674	1567	0.928284	47	0.359809			1	3	17795	21365	140000000		34.1725	42.4258	7662.84	4625.44	129.246	4568	0.872049	73	0.338271
	1	4	27810	9732	1.34757e+08		34.4808	41.0909	3440.04	10706.8	1000.23	1772	0.936519	47	0.730014			1	2	9160	5829	122000000		36.3537	29.3636	5064.59	5570.42	497.153	1640	0.914531	63	0.515069			1	4	30366	16053	148000000		30.2831	29.4612	6177.13	4610.52	193.882	2896	0.884464	54	0.28251
	1	1	11241	18355	1.61863e+08		39.0013	36.8182	5942.58	6366.2	837.089	1482	0.899143	51	0.596704			1	3	32046	11751	99304887		40.0279	34.2857	5650.94	5740.95	375.225	1789	0.9182	50	0.5035			1	1	13486	25261	369000000		32.5403	47.516	6562	5934.21	227.385	7692	0.919282	110	0.255216
	1	2	11241	14290	114062029		55.2191	73.5625	11313.8	6764.09	353.536	2510	0.852314	63	0.27082			1	4	30689	21683	247000000		38.0451	61.7273	6443.65	8391.81	979.437	2527	0.917089	55	0.222314			1	2	7171	4722	295000000		20.1744	23.3975	3852.44	5640.05	385.263	3326	0.892201	40	0.447388
	1	3	25839	15645	1.29363e+08		47.8606	58.8125	7048.46	6415.93	490.471	2267	0.900802	50	0.383206			1	5	40436	40682	11491009		32.446	26	4261.3	9549.3	901.505	139	0.964039	4	0.348098			1	3	18916	6374	449000000		22.7932	50.5607	8780.83	6127.47	276.133	8621	0.894709	86	0.313073
	1	4	25777	13181	136917533		35.1242	41.0909	3440.04	10706.8	1030	1731	0.936519	46	0.401837			1	6	39017	28900	49992844		38.5545	25.5	4795.27	5371.48	585.174	505	0.928133	21	0.42006			1	1	6168	29038	207000000		28.9426	25.039	4945.76	4870.14	266.007	2771	0.903156	41	0.272135
	1	1	12904	18417	1.35709e+08		35.1951	40.125	6253.61	7858.28	1000.47	1307	0.937041	39	0.464129			1	1	24027	24150	106000000		17.2447	40.3333	5864.71	13262.9	1284.47	1263	0.932133	23	0.216359			1	2	10240	20598	263000000		20.3662	26.5825	5909.29	3715.27	185.606	4424	0.874125	61	0.232778
	1	2	25592	21496	150788621		31.8471	35.125	5813.67	6167.25	989.131	1099	0.920723	24	2.22486			1	2	14712	20573	171000000		39.3994	45.2632	8921.08	5528.54	347.831	3247	0.87409	94	0.549802			1	3	19624	7909	197000000		39.9173	58.8774	12736.2	4221.79	67.4514	9918	0.73849	219	0.128922
	1	3	15245	7576	175028283		36.6789	51.2222	7041.28	7427.23	482.067	3547	0.888546	111	0.475041			1	3	29085	9284	177000000		40.702	38.84	8250.05	5029.3	260.941	4316	0.863075	171	0.968178			1	1	40163	17175	65257488		30.5005	36.26	6950.28	6326.41	313.216	1059	0.876521	15	0.513688
	1	1	12781	22051	229650888		49.013	46.6471	7902.25	4891.67	341.096	4154	0.898354	139	0.554462			1	4	18722	21745	152000000		20.4448	52.5	9328.27	3580.99	352.133	2136	0.777734	48	0.314886			1	2	20569	7200	271000000		24.7874	34.3	7153.92	4131.91	167.303	5644	0.864678	75	0.490266
	1	2	14013	17985	2.18789e+08		37.059	47.7222	8591.02	5835.68	478.158	3373	0.846464	109	0.366684			1	5	4102	4719	176000000		40.3751	66.2727	11417	6727.91	535.803	2719	0.868032	74	0.420669			1	3	4338	28920	112000000		27.8535	37.044	7961.3	3580.99	271.656	1174	0.816175	20	0.40354
	1	3	21158	5728	2.22238e+08		33.764	50.6667	9134.37	5769.37	516.732	2941	0.839487	102	0.595659			1	1	10826	18845	145387303		30.6737	62.1613	12373.9	4107.22	69.0416	11221	0.786452	317	2.18038			1	4	7584	12984	161000000		28.968	24.7063	5782.31	2714.01	118.067	2810	0.877237	48	0.371764
	1	1	15650	9262	1.43839e+08		24.1848	36.6667	7766.14	5305.16	1289.89	736	0.784695	17	0.446646			1	2	17982	15021	4.82908e+07		35.4534	44.1176	10085.7	4400.17	49.375	4896	0.789531	229	4.7421			1	5	15729	10210	152000000		22.3439	33.4091	5348.84	8464.15	368.141	2739	0.903903	34	0.0957321
	1	2	16384	10301	1.50737e+08		17.9736	22.6	4950.77	5570.42	948.477	1135	0.920067	46	0.284879			1	3	6323	7803	1.43566e+08		28.0007	35.2	6278.24	5835.68	383.965	2911	0.905874	70	0.48758			1	6	33494	20716	179000000		18.2625	31.752	5295.14	6230.92	363.312	2705	0.905555	25	0.139714
	1	3	30628	9506	149257875		26.1029	36.8	6996.71	7161.97	1081.63	1088	0.905164	60	0.377934			1	4	33835	3177	81009544		27.958	27.375	4796.94	4774.65	355.237	1381	0.927781	41	0.506113			1	1	32018	27858	159000000		27.2287	25.55	4692.81	5320.32	294.737	2064	0.921739	30	0.162805
	1	1	25248	18493	233159913		17.2577	19.3	2731	4376.76	550.558	2115	0.956616	51	0.407872			1	5	10764	1080	1.34166e+08		23.0359	31.75	5723.27	8952.47	865.652	1614	0.883219	48	0.357765			1	2	36327	6964	311000000		20.5322	25.8411	4117.41	5164.16	263.438	4773	0.945247	63	0.177175
	1	2	9781	8956	209040777		24.1176	26.5	6570.39	4297.18	347.46	2890	0.868932	112	0.561823			1	6	31059	16686	71196765		29.0385	47	9334.5	3779.93	288.953	1144	0.863126	31	0.435413			1	3	14903	33878	226000000		33.8544	28.1987	4618.71	4135.46	189.139	3902	0.928813	63	0.433982
	1	3	9415	20939	426992946		37.1269	46.069	8727.34	6393.64	695.705	5026	0.842639	160	0.484467			1	7	29826	40436	7.03197e+07		19.2929	19	4754.25	4319.92	214.303	1796	0.88783	50	0.711039			1	4	9414	7614	619000000		27.0355	28.5982	5179.97	4731.24	299.722	10882	0.910897	150	0.303518
	1	1	16934	25707	1.48518e+08		29.1171	33.8	6731.78	7082.39	727.376	2016	0.916437	66	0.549329			1	1	19462	23780	147000000		39.7854	41.7273	6065.36	4919.34	247.283	3727	0.925685	128	0.870649			1	1	6758	28035	246000000		22.5121	20.72	4767.49	3887.93	193.386	4140	0.901077	67	0.359957
	1	2	20052	16598	230652790		35.1736	34.4516	5820.83	5647.43	426.387	4492	0.850847	147	0.528586			1	2	29332	20881	132000000		30.1238	25.0476	4260.34	6214.62	283.105	3553	0.924929	126	0.956971			1	2	14253	34350	132000000		40.8568	42.3979	5328.78	6370.39	267.916	2521	0.950033	35	0.51623
	1	3	21580	5166	1.26914e+08		25.9153	40.3333	10342.2	4244.13	451.83	1393	0.797191	36	0.484386			1	3	6076	18784	164000000		48.4752	32.7333	5844.36	4774.65	308.639	3161	0.90576	129	0.78737			1	3	38570	17647	254000000		22.5075	21.9211	4251.97	4221.79	237.508	4012	0.907728	61	0.229761
	1	4	34602	7000	1.42284e+08		26.1231	48.5	8552.79	9549.3	2838.15	601	0.889277	67	0.82767			1	4	7063	586	100000000		36.1017	22.8	4579.99	5517.37	340.299	1947	0.899769	80	0.796985			1	4	34556	23018	161000000		32.4475	34.6392	5780.01	4600.19	162.628	4139	0.904947	66	0.0967784
	1	1	4768	21856	110227056		45.8949	48	5998.92	4575.7	340.592	1693	0.891355	58	0.552535			1	1	11443	5768	85628124		36.1368	69.4706	11462.1	4119.3	85.5351	5190	0.82	142	1.65833			1	5	14726	1830	337000000		22.3496	24.8267	5408.44	4562.44	203.872	6282	0.86545	93	0.426211
	1	2	13450	8528	2.02304e+08		28.9369	56.75	10235.9	4907.28	366.727	3283	0.807571	76	0.429118			1	2	17735	6940	154000000		34.4651	42.875	7432.4	9698.5	620.752	2898	0.878386	68	0.440366			1	1	10063	11922	161000000		23.4805	33.4017	5459.57	4834.33	232.653	2764	0.931601	34	0.304294
	1	3	33502	7000	1.70377e+08		29.6712	36.8571	5866.79	7275.65	595.773	2494	0.890069	65	0.626973			1	3	23287	34082	236000000		34.8267	49.6316	8402.43	6156.78	393.269	4962	0.885945	153	0.648838			1	2	12424	27149	183000000		22.5195	23.6507	5274.62	4440.42	181.906	3588	0.904125	57	0.30902
	1	4	22069	29192	113797870		30.2498	33.5714	5618.13	5002.01	510.398	1481	0.923218	53	0.679855			1	4	28468	6631	165000000		24.5458	29.1667	5103.24	4907.28	420.327	2411	0.90021	55	0.334241			1	3	22811	7909	178000000		24.5235	28.91	4532.65	4655.28	188.471	3568	0.933221	60	0.377248
	1	5	21642	20816	203479977		22.4066	27.6	5773.34	2466.9	288.233	2410	0.875845	74	0.614828			1	5	24520	34329	380000000		28.7783	39	6901.72	5570.42	386.005	6540	0.890743	195	0.513714			1	4	33730	18886	168000000		28.6751	34.72	5082.56	5218.01	218.959	3170	0.909322	51	0.294574
																		1	1	16378	3855	149000000		11.2912	23	6285.52	2652.58	257.524	1851	0.876015	30	0.201394			1	1	25821	4190	130000000		26.0754	41.062	5293.36	5156.62	231.23	2255	0.933874	24	0.305459
																		1	2	22547	28592	218000000		30.5973	36.4444	6106.24	5924.1	468.174	3365	0.92162	82	0.376518			1	2	32845	31222	91003145		27.3032	24.5	5867.21	4297.18	241.81	1194	0.885647	22	0.391635
																		1	3	7803	13540	178000000		12.1202	24.3333	6054.74	4774.65	848.702	1198	0.857116	17	0.095265			1	3	13191	8204	636000000		20.3634	28.175	5571.65	4297.18	250.445	9576	0.900865	114	0.290583
																		1	1	10888	21313	165000000		28.6772	57.75	9391.11	6167.25	580.697	2336	0.87088	43	0.260248			1	1	15670	7791	244000000		21.8685	23.5592	5548.1	3380.45	132.033	5309	0.841286	80	0.533474
																		1	2	25693	30134	153000000		42.2878	30.9546	5157.72	6113	442.376	2557	0.909386	89	0.581984			1	2	16437	31399	160000000		39.397	38.815	7740.57	4757.6	177.771	4013	0.884378	68	0.688808
																		1	3	2930	6076	132000000		30.4265	26.4615	4859.18	7651.68	485.212	2509	0.887714	99	0.751117			1	3	17145	885	58205839		36.9507	48.608	6126.9	3580.99	136.958	1115	0.861763	22	0.61231
																		1	4	18969	6816	163000000		18.3553	38	5292.96	4535.92	234.027	4171	0.910492	84	0.513925			1	1	28595	5902	158000000		21.5663	21.42	3604.73	5115.69	384.753	1660	0.904973	26	0.266626
																		1	5	25507	11505	151000000		24.561	53.25	6496.27	6266.73	409.498	3041	0.928207	71	0.470503			1	2	17854	12807	240000000		16.6564	14.98	3634.94	3939.08	241.288	3248	0.936806	43	0.289991
																		1	6	39634	21066	83592280		30.5792	38.1667	5804.4	5703.05	324.826	1813	0.896298	71	0.849361			1	3	797	21365	162000000		33.0155	32.34	5283.25	5085	238.044	2832	0.89682	44	0.438918
																																			1	4	13958	21601	152000000		29.1153	36.3212	7352.04	4655.28	200.211	2837	0.851972	36	0.389694
																																			1	5	28359	28920	273000000		23.6476	30.4953	5401.94	3243.95	199.583	4030	0.903428	59	0.353588
	Cell	ROI	x bottom corner	y bottom corner	Size of ROI (nm)	Comments	Percentage of molecules in clusters	Average number of molecules per cluster	Average cluster area (nm^2)	Abslute density in clusters (molecules / µm^2)	Relative density in clusters	Total number of molecules in ROI	Circularity	Number of clusters in ROI	Density of clusters (clusters / µm^2)			Cell	ROI	x bottom corner	y bottom corner	Size of ROI (nm)	Comments	Percentage of molecules in clusters	Average number of molecules per cluster	Average cluster area (nm^2)	Abslute density in clusters (molecules / µm^2)	Relative density in clusters	Total number of molecules in ROI	Circularity	Number of clusters in ROI	Density of clusters (clusters / µm^2)			Cell	ROI	x bottom corner	y bottom corner	Size of ROI (nm)	Comments	Percentage of molecules in clusters	Average number of molecules per cluster	Average cluster area (nm^2)	Abslute density in clusters (molecules / µm^2)	Relative density in clusters	Total number of molecules in ROI	Circularity	Number of clusters in ROI	Density of clusters (clusters / µm^2)
average:	1	2.29412	18538.4	15364.4	1.83319e+08		34.7792	41.7744	6915.45	6143.25	727.504	2631.41	0.882762	89.0882	0.576841		average:	1	3.06977	19952.8	16892.9	1.42377e+08		30.7529	37.3757	6583.32	5747.84	444.434	2812.91	0.890207	83.8605	0.669246		average:	1	2.44444	19162.6	17494.9	2.14276e+08		25.6151	31.0399	5740.66	4713.3	251.581	3728	0.893878	54.2667	0.318684
