# Supplementary material for: Mutant APC reshapes Wnt signaling plasma membrane nanodomains by altering cholesterol levels via oncogenic β-catenin
Source: Nat Commun. 2023 Jul 19;14:4342. doi: 10.1038/s41467-023-39640-w (PMC10356786; doi:10.1038/s41467-023-39640-w)
Supplement: Supplementary file 4 — Source Data [file 41467_2023_39640_MOESM4_ESM.zip › Source Data Folder/new FIgure 6/Figure 6.xlsx]

## Sheet: 6A (FLIM-FRET Fzd7 and D4H)
Fluorescence lifetime per field of view
	YAMC (Apc+/+)							IMCE (Apc-/+)							IMCE Bcat (Apc-/+ Bcat-/+)
		(-) Wnt	(+) Wnt	(+) Wnt + MBCD	(+) Wnt + Mev				(-) Wnt	(+) Wnt	(+) Wnt + MBCD	(+) Wnt + Mev				(-) Wnt	(+) Wnt	(+) Wnt + MBCD	(+) Wnt + Mev
	GFP alone	Fzd7-GFP & D4H-mCherry	Fzd7-GFP & D4H-mCherry	Fzd7-GFP & D4H-mCherry	Fzd7-GFP & D4H-mCherry			GFP alone	Fzd7-GFP & D4H-mCherry	Fzd7-GFP & D4H-mCherry	Fzd7-GFP & D4H-mCherry	Fzd7-GFP & D4H-mCherry			GFP alone	Fzd7-GFP & D4H-mCherry	Fzd7-GFP & D4H-mCherry	Fzd7-GFP & D4H-mCherry	Fzd7-GFP & D4H-mCherry
	2.32796	2.358	2.26315	2.33231	2.3316			2.27295	2.1783	2.0552	2.28634	2.28532			2.27295	2.11794	2.0847	2.25644	2.22315
	2.3698	2.365	2.21642	2.33773	2.35742			2.11205	2.1945	2.08667	2.25138	2.20923			2.11205	2.22526	2.08183	2.2554	2.24971
	2.41847	2.33908	2.26699	2.34128	2.3251			2.26898	2.19924	2.14628	2.24104	2.2131			2.26898	2.16841	2.00168	2.25123	2.25324
	2.35678	2.33583	2.25437	2.35162	2.32291			2.25773	2.20154	2.08325	2.24254	2.14316			2.25773	2.21959	1.97409	2.25018	2.24044
	2.32282	2.33033	2.25836	2.33015	2.35875			2.34322	2.15674	2.0573	2.24301	2.23842			2.34322	2.16513	2.02377	2.26678	2.17838
	2.40098	2.36466	2.21172	2.33091	2.32642			2.34149	2.2075	2.08881	2.22485	2.21291			2.34149	2.15545	2.11356	2.20129	2.19296
	2.33093	2.36437	2.26219	2.32973	2.33764			2.25571	2.20401	2.1485	2.22367	2.27666			2.2557	2.14907	2.10049	2.23917	2.16661
	2.33763	2.32854	2.2496	2.35007	2.32799			2.26431	2.17572	2.0854	2.30129	2.29427			2.27013	2.20092	1.97409	2.24289	2.29292
	2.40999	2.33698	2.25092	2.33914	2.34127			2.2678	2.18993	2.09001	2.22042	2.20877			2.26784	2.17333	2.06775	2.24998	2.27024
	2.35759	2.32778	2.25997	2.32892	2.33741			2.25983	2.19002	2.08272	2.27936	2.20132			2.26711	2.17479	2.05888	2.25023	2.19251
% FRET efficiency per field of view
	YAMC (Apc+/+)							IMCE (Apc-/+)							IMCE Bcat (Apc-/+ Bcat-/+)
		(-) Wnt	(+) Wnt	(+) Wnt + MBCD	(+) Wnt + Mev				(-) Wnt	(+) Wnt	(+) Wnt + MBCD	(+) Wnt + Mev				(-) Wnt	(+) Wnt	(+) Wnt + MBCD	(+) Wnt + Mev
	GFP alone	Fzd7-GFP & D4H-mCherry	Fzd7-GFP & D4H-mCherry	Fzd7-GFP & D4H-mCherry	Fzd7-GFP & D4H-mCherry			GFP alone	Fzd7-GFP & D4H-mCherry	Fzd7-GFP & D4H-mCherry	Fzd7-GFP & D4H-mCherry	Fzd7-GFP & D4H-mCherry			GFP alone	Fzd7-GFP & D4H-mCherry	Fzd7-GFP & D4H-mCherry	Fzd7-GFP & D4H-mCherry	Fzd7-GFP & D4H-mCherry
		0.224009	4.2376	1.31118	1.34109				3.80258	9.23879	-0.968509	-0.923597				6.5226	7.98964	0.409574	1.879
		-0.0721873	6.21501	1.08175	0.248847				3.08716	7.8492	0.575382	2.43684				1.78596	8.11626	0.455564	0.706433
		1.02463	4.07503	0.931411	1.6163				2.87801	5.21695	1.03193	2.26607				4.29465	11.6539	0.639567	0.550677
		1.16219	4.60899	0.493929	1.70893				2.77635	8.00015	0.965639	5.35442				2.03617	12.8714	0.685822	1.11575
		1.3947	4.44032	1.40249	0.192232				4.75497	9.14605	0.944927	1.14754				4.43942	10.6788	-0.0468813	3.85497
		-0.0576314	6.41354	1.37059	1.56045				2.51328	7.75483	1.74673	2.2741				4.86692	6.71556	2.84355	3.21142
		-0.0456566	4.27809	1.42047	1.08564				2.6671	5.11878	1.79919	-0.54098				5.14864	7.29255	1.17167	4.37445
		1.47062	4.81087	0.559515	1.49389				3.91648	7.90511	-1.62868	-1.31876				2.8601	12.8714	1.00757	-1.20051
		1.11332	4.75493	1.0223	0.931961				3.28903	7.70166	1.94263	2.45702				4.07794	8.73779	0.694737	-0.19946
		1.50273	4.37199	1.45454	1.09525				3.28523	8.02342	-0.660217	2.78616				4.01311	9.12897	0.683527	3.23133

## Sheet: 6B (FLIM-FRET LRP6 and D4H)
Fluorescence lifetime per field of view
	YAMC (Apc+/+)							IMCE (Apc-/+)							IMCE Bcat (Apc-/+ Bcat-/+)
		(-) Wnt	(+) Wnt	(+) Wnt + MBCD	(+) Wnt + Mev				(-) Wnt	(+) Wnt	(+) Wnt + MBCD	(+) Wnt + Mev				(-) Wnt	(+) Wnt	(+) Wnt + MBCD	(+) Wnt + Mev
	GFP alone	LRP6-GFP & D4H-mCherry	LRP6-GFP & D4H-mCherry	LRP6-GFP & D4H-mCherry	LRP6-GFP & D4H-mCherry			GFP alone	LRP6-GFP & D4H-mCherry	LRP6-GFP & D4H-mCherry	LRP6-GFP & D4H-mCherry	LRP6-GFP & D4H-mCherry			GFP alone	LRP6-GFP & D4H-mCherry	LRP6-GFP & D4H-mCherry	LRP6-GFP & D4H-mCherry	LRP6-GFP & D4H-mCherry
	2.32868	2.34593	2.2652	2.30879	2.3016			2.32868	2.2383	2.22315	2.29035	2.31532			2.32868	2.2393	2.22483	2.32635	2.35533
	2.33156	2.35599	2.27767	2.32465	2.31742			2.33156	2.2445	2.20417	2.29718	2.32092			2.33156	2.2454	2.20442	2.30457	2.301
	2.42726	2.30652	2.25928	2.33236	2.3251			2.42726	2.23924	2.20699	2.30555	2.3331			2.42726	2.26934	2.23699	2.30538	2.30309
	2.34851	2.3052	2.26925	2.31237	2.30517			2.34851	2.2352	2.21433	2.2873	2.30316			2.34851	2.25513	2.19326	2.31198	2.33218
	2.32615	2.29014	2.26732	2.33492	2.32765			2.32615	2.25139	2.21315	2.31701	2.33842			2.32615	2.232	2.21312	2.32652	2.339
	2.40116	2.28557	2.2566	2.31645	2.30924			2.40116	2.24557	2.20941	2.32413	2.35328			2.40116	2.225	2.22	2.31039	2.3103
	2.33716	2.32608	2.26046	2.32739	2.32015			2.33716	2.24192	2.23699	2.28237	2.31111			2.33716	2.22902	2.21698	2.3299	2.334
	2.32713	2.29071	2.25813	2.32095	2.31372			2.32713	2.23759	2.21437	2.29099	2.31324			2.32713	2.2109	2.21437	2.25507	2.35433
	2.40401	2.30318	2.25016	2.30177	2.3346			2.40401	2.25661	2.21382	2.30312	2.32873			2.40401	2.22017	2.21642	2.3101	2.3163
	2.33284	2.28676	2.25398	2.32517	2.31793			2.33284	2.23018	2.20973	2.2863	2.31145			2.33284	2.24095	2.18699	2.33873	2.34492
% FRET efficiency per field of view
	YAMC (Apc+/+)							IMCE (Apc-/+)							IMCE Bcat (Apc-/+ Bcat-/+)
		(-) Wnt	(+) Wnt	(+) Wnt + MBCD	(+) Wnt + Mev				(-) Wnt	(+) Wnt	(+) Wnt + MBCD	(+) Wnt + Mev				(-) Wnt	(+) Wnt	(+) Wnt + MBCD	(+) Wnt + Mev
	GFP alone	LRP6-GFP & D4H-mCherry	LRP6-GFP & D4H-mCherry	LRP6-GFP & D4H-mCherry	LRP6-GFP & D4H-mCherry			GFP alone	LRP6-GFP & D4H-mCherry	LRP6-GFP & D4H-mCherry	LRP6-GFP & D4H-mCherry	LRP6-GFP & D4H-mCherry			GFP alone	LRP6-GFP & D4H-mCherry	LRP6-GFP & D4H-mCherry	LRP6-GFP & D4H-mCherry	LRP6-GFP & D4H-mCherry
		0.446062	3.87198	2.02242	2.32737				5.01362	5.65666	2.80491	1.74514				4.97123	5.58529	1.27702	0.0471982
		0.0193597	3.34297	1.34927	1.65632				4.75051	6.46207	2.51481	1.50746				4.71228	6.45163	2.20121	2.35283
		2.11888	4.12359	1.02221	1.33027				4.9739	6.34236	2.15991	0.990908				3.69651	5.06925	2.16717	2.26401
		2.17485	3.7002	1.87045	2.17587				5.14543	6.03079	2.93417	2.26117				4.29966	6.92523	1.88692	1.02982
		2.81382	3.78206	0.913663	1.22206				4.45821	6.08099	1.67342	0.764805				5.28101	6.08226	1.27001	0.740276
		3.00776	4.23707	1.69715	2.00311				4.70523	6.23953	1.37152	0.134279				5.57803	5.79026	1.95461	1.95812
		1.28873	4.07317	1.23281	1.54021				4.86021	5.06925	3.14339	1.92405				5.40743	5.91858	1.12632	0.952375
		2.78942	4.17197	1.50644	1.81299				5.04371	6.02913	2.77784	1.83358				6.17635	6.02913	4.30195	0.0895926
		2.26028	4.51057	2.32037	0.926913				4.23652	6.05273	2.26312	1.1761				5.78291	5.94235	1.96678	1.70355
		2.95717	4.34825	1.32731	1.63442				5.35846	6.22604	2.97657	1.90958				4.9012	7.19109	0.751734	0.48905

## Sheet: 6C (FLIM-FRET Fzd7 and PLCd1)
Fluorescence lifetime per field of view
	YAMC (Apc+/+)						IMCE (Apc-/+)						IMCE Bcat (Apc-/+ Bcat-/+)
		(-) Wnt	(+) Wnt	(+) Wnt + PAO				(-) Wnt	(+) Wnt	(+) Wnt + MBCD				(-) Wnt	(+) Wnt	(+) Wnt + MBCD
	GFP alone	Fzd7-GFP & PLCd1-PH-mCherry	Fzd7-GFP & PLCd1-PH-mCherry	Fzd7-GFP & PLCd1-PH-mCherry			GFP alone	Fzd7-GFP & PLCd1-PH-mCherry	Fzd7-GFP & PLCd1-PH-mCherry	Fzd7-GFP & PLCd1-PH-mCherry			GFP alone	Fzd7-GFP & PLCd1-PH-mCherry	Fzd7-GFP & PLCd1-PH-mCherry	Fzd7-GFP & PLCd1-PH-mCherry
	2.28544	2.24575	2.15187	2.1972			2.28544	2.24468	2.08148	2.17197			2.28544	2.26004	2.07059	2.17798
	2.2359	2.25451	2.1652	2.21969			2.2359	2.24551	2.04588	2.17433			2.2359	2.23148	2.05986	2.18028
	2.25634	2.21215	2.10412	2.21055			2.25634	2.24327	2.10523	2.17522			2.25634	2.2477	2.03424	2.16162
	2.26708	2.20788	2.18149	2.18738			2.26708	2.21983	2.07523	2.15248			2.26708	2.25736	2.07584	2.1679
	2.31445	2.22419	2.20104	2.20971			2.31445	2.23123	2.0873	2.19403			2.31445	2.24404	2.09484	2.18087
	2.26153	2.22732	2.1581	2.18826			2.26153	2.24212	2.09946	2.20255			2.26153	2.23286	2.0367	2.12964
	2.30323	2.22849	2.11317	2.20169			2.30323	2.23736	2.13429	2.15664			2.30323	2.2413	2.08917	2.19013
	2.2693	2.2513	2.13175	2.18216			2.2693	2.22657	2.01318	2.17662			2.2693	2.24131	2.03465	2.13778
	2.22746	2.23698	2.14398	2.1708			2.22746	2.24997	1.98687	2.19501			2.22746	2.25258	2.05766	2.16244
	2.27693	2.23354	2.15521	2.2195			2.27693	2.21995	2.08018	2.16406			2.27693	2.23843	2.04725	2.18123
	2.32402	2.21977	2.17902	2.19792			2.32402	2.22378	2.06675	2.15272			2.32402	2.22874	2.04925	2.14973
	2.29039	2.25554	2.13132	2.17072			2.29039	2.23453	2.10369	2.13578			2.29039	2.24012	2.10827	2.19206
	2.27956	2.25646	2.16132	2.20748			2.27956	2.23002	2.07082	2.19162			2.27956	2.22333	2.08016	2.19914
	2.24994	2.24815	2.15092	2.16683			2.24994	2.24997	2.13452	2.17138			2.24994	2.2455	2.03404	2.20798
	2.26452	2.22224	2.1581	2.22589			2.26452	2.25113	2.1125	2.18053			2.26452	2.22298	2.08056	2.18703
% FRET efficiency per field of view
	YAMC (Apc+/+)						IMCE (Apc-/+)						IMCE Bcat (Apc-/+ Bcat-/+)
		(-) Wnt	(+) Wnt	(+) Wnt + PAO				(-) Wnt	(+) Wnt	(+) Wnt + MBCD				(-) Wnt	(+) Wnt	(+) Wnt + MBCD
	GFP alone	Fzd7-GFP & PLCd1-PH-mCherry	Fzd7-GFP & PLCd1-PH-mCherry	Fzd7-GFP & PLCd1-PH-mCherry			GFP alone	Fzd7-GFP & PLCd1-PH-mCherry	Fzd7-GFP & PLCd1-PH-mCherry	Fzd7-GFP & PLCd1-PH-mCherry			GFP alone	Fzd7-GFP & PLCd1-PH-mCherry	Fzd7-GFP & PLCd1-PH-mCherry	Fzd7-GFP & PLCd1-PH-mCherry
		1.23116	5.35968	3.36612				4.1268	9.63906	4.14202				0.602428	8.93453	4.21177
		0.845541	4.77358	2.37713				2.79369	6.84492	4.4668				1.85843	9.40656	4.11042
		2.70879	7.46008	2.7791				4.13937	5.20505	4.35638				1.14513	10.5332	4.93089
		2.89673	4.05706	3.79797				5.95628	8.11562	5.16736				0.720597	8.70375	4.65482
		2.17935	3.19741	2.81606				4.30788	11.7818	4.77407				1.30613	7.86826	4.08438
		2.04151	5.08602	3.75955				4.16025	7.40779	4.29381				1.79778	10.4253	6.33737
		1.99028	7.06182	3.16896				2.26268	5.67778	2.9503				1.42666	8.1173	3.67718
		0.986805	6.24479	4.02761				4.3251	5.71748	6.23688				1.42643	10.5153	5.97949
		1.61652	5.70705	4.52751				4.47498	9.85242	4.9441				0.930689	9.50309	4.89495
		1.76816	5.21311	2.38563				4.83396	11.3087	4.99158				1.5528	9.961	4.06854
		2.37371	4.16599	3.3347				7.92338	8.26188	3.18052				1.97892	9.87307	5.45385
		0.800257	6.26358	4.5308				6.48986	11.3461	3.2582				1.47848	7.2775	3.59214
		0.760149	4.94408	2.91408				6.5851	11.1252	4.83994				2.21706	8.51392	3.28103
		1.1253	5.40169	4.70215				6.51807	11.3501	4.26202				1.24219	10.5423	2.89202
		2.26513	5.08587	2.10436				5.71101	11.3171	2.77469				2.23257	8.49605	3.81367

## Sheet: 6D (FLIM-FRET LRP6 and PLCd1)
Fluorescence lifetime per field of view
	YAMC (Apc+/+)						IMCE (Apc-/+)						IMCE Bcat (Apc-/+ Bcat-/+)
		(-) Wnt	(+) Wnt	(+) Wnt + PAO				(-) Wnt	(+) Wnt	(+) Wnt + MBCD				(-) Wnt	(+) Wnt	(+) Wnt + MBCD
	GFP alone	LRP6-GFP & PLCd1-PH-mCherry	LRP6-GFP & PLCd1-PH-mCherry	LRP6-GFP & PLCd1-PH-mCherry			GFP alone	LRP6-GFP & PLCd1-PH-mCherry	LRP6-GFP & PLCd1-PH-mCherry	LRP6-GFP & PLCd1-PH-mCherry			GFP alone	LRP6-GFP & PLCd1-PH-mCherry	LRP6-GFP & PLCd1-PH-mCherry	LRP6-GFP & PLCd1-PH-mCherry
	2.32114	2.31818	2.15583	2.21892			2.32114	2.22255	2.09476	2.22219			2.32114	2.22712	1.99231	2.21335
	2.33544	2.26559	2.14879	2.23339			2.33544	2.25345	2.15953	2.21466			2.33544	2.22926	2.03472	2.23765
	2.26035	2.2595	2.12411	2.22776			2.26035	2.22226	2.19755	2.21722			2.26035	2.23025	1.98539	2.18241
	2.3628	2.31347	2.18812	2.24715			2.3628	2.18014	2.13008	2.19842			2.3628	2.21483	2.07187	2.20167
	2.3409	2.24496	2.2035	2.23657			2.3409	2.21835	2.04509	2.20754			2.3409	2.24213	2.01636	2.21102
	2.29295	2.29445	2.17462	2.24922			2.29295	2.22177	2.14649	2.21868			2.29295	2.20496	2.08784	2.18385
	2.28898	2.25091	2.14658	2.21096			2.28898	2.26576	2.18659	2.24982			2.28898	2.15829	2.00929	2.18559
	2.28773	2.31399	2.13996	2.24176			2.28773	2.21795	2.18567	2.17363			2.28773	2.20821	2.03558	2.21617
	2.33842	2.30865	2.16368	2.23293			2.33842	2.21448	2.08981	2.2036			2.33842	2.20597	2.14415	2.2074
	2.3557	2.29482	2.14197	2.27062			2.3557	2.20615	2.05605	2.2025			2.3557	2.23267	2.1177	2.24483
	2.31291	2.26866	2.19808	2.21562			2.31291	2.13453	2.12669	2.24448			2.31291	2.19487	2.13759	2.19022
	2.31892	2.26242	2.16637	2.25261			2.31892	2.16777	2.05519	2.24268			2.31892	2.21261	2.01096	2.22695
	2.3302	2.25451	2.14126	2.25474			2.3302	2.16556	2.06031	2.20601			2.3302	2.22758	2.05173	2.22906
	2.31779	2.27164	2.14539	2.21783			2.31779	2.16711	2.05509	2.21941			2.31779	2.20292	2.08127	2.15199
	2.30898	2.2731	2.15199	2.21655			2.30898	2.18582	2.05586	2.25389			2.30898	2.21421	2.09268	2.15141
% FRET efficiency per field of view
	YAMC (Apc+/+)						IMCE (Apc-/+)						IMCE Bcat (Apc-/+ Bcat-/+)
		(-) Wnt	(+) Wnt	(+) Wnt + PAO				(-) Wnt	(+) Wnt	(+) Wnt + MBCD				(-) Wnt	(+) Wnt	(+) Wnt + MBCD
	GFP alone	LRP6-GFP & PLCd1-PH-mCherry	LRP6-GFP & PLCd1-PH-mCherry	LRP6-GFP & PLCd1-PH-mCherry			GFP alone	LRP6-GFP & PLCd1-PH-mCherry	LRP6-GFP & PLCd1-PH-mCherry	LRP6-GFP & PLCd1-PH-mCherry			GFP alone	LRP6-GFP & PLCd1-PH-mCherry	LRP6-GFP & PLCd1-PH-mCherry	LRP6-GFP & PLCd1-PH-mCherry
		0.00137604	7.00481	4.28343				4.1268	9.63906	4.14202				3.92958	14.0583	4.52369
		2.26988	7.30837	3.65911				2.79369	6.84492	4.4668				3.83727	12.229	3.47534
		2.53289	8.37314	3.90171				4.13937	5.20505	4.35638				3.79433	14.3569	5.85809
		0.204547	5.61195	3.06532				5.95628	8.11562	5.16736				4.45976	10.6264	5.02752
		3.16016	4.94821	3.52184				4.30788	11.7818	4.77407				3.28191	13.021	4.62413
		1.02493	6.19431	2.97642				4.16025	7.40779	4.29381				4.88527	9.93751	5.79597
		2.90333	7.40372	4.6265				2.26268	5.67778	2.9503				6.89857	13.3258	5.72111
		0.18205	7.68922	3.29819				4.3251	5.71748	6.23688				4.74515	12.1918	4.40204
		0.412767	6.66615	3.67884				4.47498	9.85242	4.9441				4.84194	7.5084	4.78004
		1.00921	7.60277	2.0531				4.83396	11.3087	4.99158				3.69001	8.6496	3.1656
		2.13755	5.18211	4.42539				7.92338	8.26188	3.18052				5.32075	7.79168	5.5214
		2.4069	6.55012	2.82984				6.48986	11.3461	3.2582				4.55526	13.2541	3.93694
		2.7481	7.63327	2.73809				6.5851	11.1252	4.83994				3.90953	11.4954	3.84583
		2.00888	7.45497	4.33016				6.51807	11.3501	4.26202				4.97342	10.2212	7.17029
		1.94597	7.17023	4.38569				5.71101	11.3171	2.77469				4.48632	9.72864	7.19543

## Sheet: 6E (IL PLCd1)
	raw data
	YAMC (Apc +/+)
	(-) Wnt		(+) Wnt		(+) Wnt + PAO
	mean	n	mean	n	mean	n
	0.1042	5722	0.2703	5829	0.2314	6922
	0.0961	4192	0.3085	6887	0.2787	6773
	0.1123	5528	0.3599	5718	0.1231	4394
	IMCE (Apc -/+)
	(-) Wnt		(+) Wnt		(+) Wnt + PAO
	mean	n	mean	n	mean	n
	0.1114	4701	0.36886	5274	0.3352	6211
	0.1073	5882	0.4154	5711	0.2987	3965
	0.0825	5783	0.3986	5422	0.2969	5190
	IMCE Bcat (Apc -/+ Bcat -/+)
	(-) Wnt		(+) Wnt		(+) Wnt + PAO
	mean	n	mean	n	mean	n
	0.1273	5508	0.3899	6699	0.3373	6146
	0.0887	4711	0.4373	5003	0.3373	4001
	0.0832	5021	0.3671	5963	0.2805	4499

## Sheet: 6F (FLIM-FRET Dvl1 and D4H)
Fluorescence lifetime per field of view
	YAMC (Apc+/+)							IMCE (Apc-/+)							IMCE Bcat (Apc-/+ Bcat-/+)
		(-) Wnt	(+) Wnt	(+) Wnt + MBCD	(+) Wnt + Mev				(-) Wnt	(+) Wnt	(+) Wnt + MBCD	(+) Wnt + Mev				(-) Wnt	(+) Wnt	(+) Wnt + MBCD	(+) Wnt + Mev
	GFP alone	Dvl1-GFP & D4H-mCherry	Dvl1-GFP & D4H-mCherry	Dvl1-GFP & D4H-mCherry	Dvl1-GFP & D4H-mCherry			GFP alone	Dvl1-GFP & D4H-mCherry	Dvl1-GFP & D4H-mCherry	Dvl1-GFP & D4H-mCherry	Dvl1-GFP & D4H-mCherry			GFP alone	Dvl1-GFP & D4H-mCherry	Dvl1-GFP & D4H-mCherry	Dvl1-GFP & D4H-mCherry	Dvl1-GFP & D4H-mCherry
	2.3011	2.2819	2.15556	2.18259	2.17875			2.3011	2.2956	2.09717	2.20427	2.22885			2.3011	2.23114	2.07977	2.13591	2.1328
	2.24321	2.26322	2.18866	2.18991	2.23677			2.24321	2.2611	2.10239	2.21376	2.23951			2.24321	2.24281	2.07006	2.13163	2.1216
	2.3698	2.30988	2.14966	2.18611	2.21268			2.3698	2.2477	2.09448	2.19997	2.20984			2.3698	2.16086	2.0711	2.14137	2.15152
	2.388	2.28321	2.14915	2.18501	2.20145			2.388	2.2532	2.05326	2.19703	2.2452			2.388	2.19663	2.12627	2.16124	2.17909
	2.29409	2.31226	2.15531	2.2045	2.22117			2.29409	2.27035	2.08721	2.22022	2.24374			2.29409	2.20221	2.05818	2.15043	2.15716
	2.35678	2.25101	2.13775	2.18306	2.19947			2.35678	2.30388	2.10804	2.20011	2.22557			2.35678	2.23423	2.05134	2.17666	2.16236
	2.32282	2.29622	2.11637	2.1962	2.21277			2.32282	2.257	2.08799	2.18101	2.20647			2.32282	2.22545	2.01257	2.1738	2.18272
	2.38466	2.31579	2.1073	2.1863	2.20275			2.38466	2.24877	2.08279	2.2357	2.24094			2.38466	2.19859	2.08723	2.14804	2.13954
	2.33093	2.25602	2.1425	2.22738	2.20385			2.33093	2.2972	2.08368	2.20143	2.21952			2.33093	2.22007	2.08158	2.17495	2.18284
	2.30895	2.24226	2.1324	2.2005	2.207			2.30895	2.25212	2.12726	2.19915	2.22245			2.30895	2.2008	2.09205	2.16179	2.14986
	2.30921	2.30469	2.16878	2.19662	2.24356			2.30921	2.3011	2.06614	2.2211	2.23381			2.30921	2.21977	2.12821	2.24968	2.26191
	2.32797	2.28422	2.15737	2.21639	2.19272			2.32797	2.26738	2.11431	2.18944	2.22752			2.32797	2.21545	2.12946	2.21702	2.264
	2.31872	2.28791	2.11266	2.19755	2.25462			2.31872	2.2699	2.08846	2.21965	2.24611			2.31872	2.19633	2.13638	2.19722	2.23572
	2.30148	2.26004	2.13654	2.20989	2.18614			2.30148	2.31091	2.11283	2.21669	2.23051			2.30148	2.20708	2.12032	2.21252	2.17868
	2.33869	2.26009	2.11488	2.18796	2.1943			2.33869	2.3097	2.12084	2.22045	2.21222			2.33869	2.18595	2.12544	2.23318	2.17355
% FRET efficiency per field of view
	YAMC (Apc+/+)							IMCE (Apc-/+)							IMCE Bcat (Apc-/+ Bcat-/+)
		(-) Wnt	(+) Wnt	(+) Wnt + MBCD	(+) Wnt + Mev				(-) Wnt	(+) Wnt	(+) Wnt + MBCD	(+) Wnt + Mev				(-) Wnt	(+) Wnt	(+) Wnt + MBCD	(+) Wnt + Mev
	GFP alone	Dvl1-GFP & D4H-mCherry	Dvl1-GFP & D4H-mCherry	Dvl1-GFP & D4H-mCherry	Dvl1-GFP & D4H-mCherry			GFP alone	Dvl1-GFP & D4H-mCherry	Dvl1-GFP & D4H-mCherry	Dvl1-GFP & D4H-mCherry	Dvl1-GFP & D4H-mCherry			GFP alone	Dvl1-GFP & D4H-mCherry	Dvl1-GFP & D4H-mCherry	Dvl1-GFP & D4H-mCherry	Dvl1-GFP & D4H-mCherry
		1.91389	7.34475	6.18261	6.34759				1.32497	9.85457	5.25068	4.19401				4.09573	10.6022	8.18928	8.32294
		2.71694	5.92181	5.86801	3.85383				2.80788	9.63011	4.84288	3.73604				3.59409	11.0199	8.37333	8.80434
		0.711348	7.59819	6.03127	4.88921				3.38386	9.97016	5.43546	5.01156				7.11659	10.9751	7.95459	7.51835
		1.85759	7.61992	6.07861	5.37219				3.14751	11.742	5.56206	3.49137				5.57903	8.60369	7.10056	6.33297
		0.608914	7.35525	5.2408	4.5242				2.41039	10.2824	4.56506	3.5544				5.33934	11.5302	7.56502	7.2759
		3.24176	8.11032	6.16241	5.45701				0.969318	9.38725	5.42974	4.33502				3.96305	11.8244	6.4376	7.05229
		1.29849	9.02922	5.59747	4.8852				2.98407	10.2488	6.25041	5.15628				4.34035	13.4907	6.56043	6.17725
		0.457034	9.4189	6.0233	5.31621				3.33789	10.4723	3.8998	3.67464				5.49491	10.2815	7.66795	8.03295
		3.02635	7.90608	4.25726	5.26898				1.25623	10.4342	5.37294	4.59528				4.5717	10.5246	6.51121	6.17179
		3.61769	8.34016	5.41278	5.13333				3.19411	8.56118	5.47106	4.46924				5.39994	10.0745	7.0769	7.58945
		0.934337	6.7765	5.57951	3.56182				1.08852	11.1883	4.52733	3.98122				4.58435	8.5203	3.29885	2.77295
		1.81428	7.26673	4.72986	5.74732				2.5379	9.11766	5.88829	4.25142				4.77026	8.46639	4.70256	2.68333
		1.6555	9.18879	5.53965	3.08641				2.42966	10.2286	4.58972	3.4523				5.59215	8.16896	5.55394	3.89905
		2.85375	8.16192	5.00907	6.02993				0.667139	9.18109	4.71711	4.12286				5.12991	8.85925	4.89608	6.35069
		2.85154	9.09333	5.95204	5.67915				0.718858	8.83675	4.55537	4.90926				6.03821	8.63924	4.00791	6.57105

## Sheet: 6G (FLIM-FRET Dvl1 and PLCd1)
Fluorescence lifetime per field of view
	YAMC (Apc+/+)						IMCE (Apc-/+)						IMCE Bcat (Apc-/+ Bcat-/+)
		(-) Wnt	(+) Wnt	(+) Wnt + PAO				(-) Wnt	(+) Wnt	(+) Wnt + MBCD				(-) Wnt	(+) Wnt	(+) Wnt + MBCD
	GFP alone	Dvl1-GFP & PLCd1-PH-mCherry	Dvl1-GFP & PLCd1-PH-mCherry	Dvl1-GFP & PLCd1-PH-mCherry			GFP alone	Dvl1-GFP & PLCd1-PH-mCherry	Dvl1-GFP & PLCd1-PH-mCherry	Dvl1-GFP & PLCd1-PH-mCherry			GFP alone	Dvl1-GFP & PLCd1-PH-mCherry	Dvl1-GFP & PLCd1-PH-mCherry	Dvl1-GFP & PLCd1-PH-mCherry
	2.3011	2.25915	2.13242	2.20585			2.3011	2.29327	2.12186	2.23019			2.3011	2.25365	2.06675	2.18598
	2.24321	2.23291	2.20576	2.24399			2.24321	2.26135	2.15597	2.29084			2.24321	2.23534	2.08762	2.16766
	2.3698	2.3131	2.21679	2.24992			2.3698	2.24938	2.07461	2.20128			2.3698	2.16329	2.07825	2.19793
	2.388	2.24865	2.18619	2.23865			2.388	2.23718	2.18018	2.27647			2.388	2.22911	2.14414	2.22634
	2.29409	2.30275	2.21243	2.22834			2.29409	2.27937	2.14873	2.24501			2.29409	2.21469	2.05488	2.20366
	2.35678	2.20782	2.18478	2.2467			2.35678	2.30793	2.14828	2.23689			2.35678	2.25674	2.06845	2.20774
	2.32282	2.326	2.17336	2.21992			2.32282	2.23917	2.1293	2.22774			2.32282	2.25795	2.09095	2.23111
	2.38466	2.29304	2.1442	2.22992			2.38466	2.24866	2.12336	2.24223			2.38466	2.21106	2.10468	2.18537
	2.33093	2.26968	2.19957	2.23103			2.33093	2.29482	2.10211	2.26074			2.33093	2.24257	2.09924	2.22972
	2.30895	2.21358	2.20951	2.24422			2.30895	2.25961	2.17128	2.29385			2.30895	2.23328	2.11034	2.19124
	2.30921	2.28332	2.20587	2.2508			2.30921	2.30235	2.17614	2.26512			2.30921	2.23227	2.22977	2.31525
	2.32797	2.26143	2.17437	2.22989			2.32797	2.27738	2.15431	2.2689			2.32797	2.23794	2.14406	2.31009
	2.31872	2.26249	2.1897	2.2619			2.31872	2.2699	2.10846	2.23738			2.31872	2.2288	2.15439	2.28273
	2.30148	2.27127	2.16351	2.24336			2.30148	2.31742	2.14283	2.25176			2.30148	2.21957	2.22983	2.22531
	2.33869	2.25898	2.14177	2.25155			2.33869	2.30702	2.14084	2.25346			2.33869	2.20841	2.15197	2.21792
% FRET efficiency per field of view
	YAMC (Apc+/+)						IMCE (Apc-/+)						IMCE Bcat (Apc-/+ Bcat-/+)
		(-) Wnt	(+) Wnt	(+) Wnt + PAO				(-) Wnt	(+) Wnt	(+) Wnt + MBCD				(-) Wnt	(+) Wnt	(+) Wnt + MBCD
	GFP alone	Dvl1-GFP & PLCd1-PH-mCherry	Dvl1-GFP & PLCd1-PH-mCherry	Dvl1-GFP & PLCd1-PH-mCherry			GFP alone	Dvl1-GFP & PLCd1-PH-mCherry	Dvl1-GFP & PLCd1-PH-mCherry	Dvl1-GFP & PLCd1-PH-mCherry			GFP alone	Dvl1-GFP & PLCd1-PH-mCherry	Dvl1-GFP & PLCd1-PH-mCherry	Dvl1-GFP & PLCd1-PH-mCherry
		2.8918	8.33935	5.18282				1.42534	8.79292	4.13656				3.12813	11.1621	6.03696
		4.01983	5.18689	3.54346				2.79737	7.32705	1.52947				3.91546	10.2648	6.82465
		0.572996	4.71251	3.28849				3.31164	10.8239	5.37911				7.01207	10.6675	5.52341
		3.34307	6.02802	3.77304				3.83604	6.28607	2.1471				4.18326	7.83547	4.30217
		1.01768	4.90003	4.216				2.02259	7.63794	3.49941				4.80298	11.6721	5.27695
		5.09836	6.08876	3.42689				0.794969	7.65749	3.84884				2.9953	11.0891	5.10144
		0.0182332	6.5794	4.57817				3.75048	8.47332	4.24207				2.94319	10.1216	4.09688
		1.43487	7.8328	4.14811				3.34262	8.7286	3.6192				4.95873	9.53147	6.06319
		2.43928	5.45263	4.10072				1.35857	9.64221	2.82355				3.60464	9.76522	4.15669
		4.85044	5.02565	3.5334				2.87184	6.66886	1.40015				4.00396	9.28848	5.81089
		1.85282	5.18187	3.25052				1.03505	6.46005	2.63505				4.04715	4.15484	0.480441
		2.79359	6.53615	4.14938				2.10805	7.39828	2.4727				3.80342	7.83868	0.70197
		2.74834	5.87702	2.77357				2.42966	9.3689	3.82756				4.19639	7.39478	1.87803
		2.37078	7.003	3.57043				0.387139	7.89156	3.20932				4.59332	4.15215	4.34625
		2.89927	7.93741	3.21852				0.834203	7.97707	3.13631				5.0728	7.49867	4.66384
