# Supplementary material for: Mutant APC reshapes Wnt signaling plasma membrane nanodomains by altering cholesterol levels via oncogenic β-catenin
Source: Nat Commun. 2023 Jul 19;14:4342. doi: 10.1038/s41467-023-39640-w (PMC10356786; doi:10.1038/s41467-023-39640-w)
Supplement: Supplementary file 4 — Source Data [file 41467_2023_39640_MOESM4_ESM.zip › Source Data Folder/new Figure 7/Figure 7.xlsx]

## Sheet: 7A (Fzd7 homoclustering)
Fluorescence lifetime per field of view
	YAMC (Apc+/+)								IMCE (Apc-/+)								IMCE Bcat (Apc-/+ Bcat-/+)
		(-) Wnt	(+) Wnt	(+) Wnt + MBCD	(+) Wnt + PAO					(-) Wnt	(+) Wnt	(+) Wnt + MBCD	(+) Wnt + PAO					(-) Wnt	(+) Wnt	(+) Wnt + MBCD	(+) Wnt + PAO
	GFP alone	Fzd7-GFP & Fzd7-mCherry	Fzd7-GFP & Fzd7-mCherry	Fzd7-GFP & Fzd7-mCherry	Fzd7-GFP & Fzd7-mCherry				GFP alone	Fzd7-GFP & Fzd7-mCherry	Fzd7-GFP & Fzd7-mCherry	Fzd7-GFP & Fzd7-mCherry	Fzd7-GFP & Fzd7-mCherry				GFP alone	Fzd7-GFP & Fzd7-mCherry	Fzd7-GFP & Fzd7-mCherry	Fzd7-GFP & Fzd7-mCherry	Fzd7-GFP & Fzd7-mCherry
	2.29051	2.23601	2.15624	2.22126	2.19887				2.41886	2.28503	2.16333	2.28321	2.18764				2.12071	1.97553	1.77848	2.05112	1.90665
	2.30329	2.23279	2.16747	2.21466	2.19422				2.42922	2.2979	2.16262	2.29002	2.19698				2.107	1.98331	1.7861	2.05661	1.92425
	2.31202	2.24832	2.16381	2.24174	2.19042				2.40905	2.28003	2.14691	2.27552	2.17882				2.17934	1.98344	1.81259	2.06794	1.94964
	2.32585	2.2403	2.17293	2.24583	2.18428				2.42376	2.29564	2.07491	2.29545	2.19206				2.14251	1.9483	1.82698	2.03326	1.94634
	2.29933	2.22543	2.17163	2.2534	2.21073				2.44015	2.30322	2.08742	2.30047	2.20681				2.16987	1.97005	1.8447	2.0775	1.96107
	2.32006	2.23097	2.15033	2.23406	2.18332				2.43152	2.30273	2.11497	2.3078	2.18905				2.19289	2.00261	1.7961	2.08936	1.96187
	2.32013	2.22908	2.15118	2.25879	2.21991				2.49034	2.28703	2.14206	2.35216	2.24199				2.16323	1.97444	1.77273	2.05247	1.94507
	2.29813	2.24513	2.18286	2.24781	2.1902				2.42875	2.28179	2.0894	2.29288	2.18655				2.17102	1.99568	1.79293	2.01138	1.94212
	2.30976	2.24104	2.16452	2.23058	2.19964				2.44544	2.27311	2.09135	2.31497	2.21157				2.17873	1.96761	1.81817	2.06393	1.96907
	2.3278	2.2425	2.15482	2.23035	2.17991				2.44801	2.27428	2.1192	2.31299	2.20389				2.1845	1.96171	1.79273	1.99829	1.9843
% FRET efficiency per field of view
	YAMC (Apc+/+)								IMCE (Apc-/+)								IMCE Bcat (Apc-/+ Bcat-/+)
		(-) Wnt	(+) Wnt	(+) Wnt + MBCD	(+) Wnt + PAO					(-) Wnt	(+) Wnt	(+) Wnt + MBCD	(+) Wnt + PAO					(-) Wnt	(+) Wnt	(+) Wnt + MBCD	(+) Wnt + PAO
	GFP alone	Fzd7-GFP & Fzd7-mCherry	Fzd7-GFP & Fzd7-mCherry	Fzd7-GFP & Fzd7-mCherry	Fzd7-GFP & Fzd7-mCherry				GFP alone	Fzd7-GFP & Fzd7-mCherry	Fzd7-GFP & Fzd7-mCherry	Fzd7-GFP & Fzd7-mCherry	Fzd7-GFP & Fzd7-mCherry				GFP alone	Fzd7-GFP & Fzd7-mCherry	Fzd7-GFP & Fzd7-mCherry	Fzd7-GFP & Fzd7-mCherry	Fzd7-GFP & Fzd7-mCherry
		3.23195	6.684	3.87042	4.83913					6.21715	11.2118	6.29191	10.2142					8.58186	17.7005	5.08384	11.7692
		3.37104	6.19808	4.15579	5.04024					5.68888	11.2412	6.01241	9.83095					8.22182	17.3475	4.8297	10.9547
		2.69904	6.3563	2.98376	5.20474					6.42229	11.8861	6.60732	10.5764					8.21563	16.1218	4.30563	9.77994
		3.04616	5.96161	2.80706	5.47063					5.78171	14.841	5.78963	10.0329					9.84176	15.4558	5.91027	9.93251
		3.68982	6.01813	2.47923	4.32587					5.47074	14.3275	5.5836	9.42746					8.83546	14.6363	3.86305	9.25074
		3.44989	6.94007	3.31617	5.51201					5.49052	13.1967	5.28272	10.1566					7.32855	16.8848	3.31446	9.21377
		3.5316	6.90306	2.24584	3.92858					6.13501	12.0851	3.46204	7.98351					8.63249	17.9664	5.02118	9.99138
		2.83735	5.53196	2.72119	5.21456					6.35011	14.2462	5.89511	10.2589					7.64945	17.0318	6.9231	10.1281
		3.01431	6.32575	3.46699	4.80572					6.70631	14.1662	4.98837	9.23189					8.94819	15.8639	4.49115	8.88096
		2.95104	6.74558	3.47694	5.65967					6.65834	13.0232	5.06945	9.54747					9.22154	17.0409	7.52842	8.176

## Sheet: 7B (LRP6 homoclustering)
Fluorescence lifetime per field of view
	YAMC (Apc+/+)								IMCE (Apc-/+)								IMCE Bcat (Apc-/+ Bcat-/+)
		(-) Wnt	(+) Wnt	(+) Wnt + MBCD	(+) Wnt + PAO					(-) Wnt	(+) Wnt	(+) Wnt + MBCD	(+) Wnt + PAO					(-) Wnt	(+) Wnt	(+) Wnt + MBCD	(+) Wnt + PAO
	GFP alone	LRP6-GFP & LRP6-mCherry	LRP6-GFP & LRP6-mCherry	LRP6-GFP & LRP6-mCherry	LRP6-GFP & LRP6-mCherry				GFP alone	LRP6-GFP & LRP6-mCherry	LRP6-GFP & LRP6-mCherry	LRP6-GFP & LRP6-mCherry	LRP6-GFP & LRP6-mCherry				GFP alone	LRP6-GFP & LRP6-mCherry	LRP6-GFP & LRP6-mCherry	LRP6-GFP & LRP6-mCherry	LRP6-GFP & LRP6-mCherry
	2.12071	2.03477	2.08362	1.99137	2.15951				2.12071	1.97024	1.79698	1.92055	1.89292				2.12071	2.00745	1.82687	1.94611	1.92659
	2.107	2.06816	2.08455	1.97708	1.96684				2.107	2.05857	1.87138	1.91541	1.8879				2.107	2.02027	1.82852	1.95552	1.92426
	2.17934	2.0254	1.97088	2.04216	2.15437				2.17934	1.96218	1.81991	1.97388	1.94981				2.17934	1.96324	1.74848	1.97033	1.9593
	2.14251	2.15787	1.94994	2.01964	1.98965				2.14251	1.97644	1.723	1.94774	1.92673				2.14251	2.07437	1.86062	1.97576	1.93618
	2.16987	2.02693	1.97971	2.03145	2.02493				2.16987	1.95313	1.81259	1.96718	1.94407				2.16987	2.05857	1.84278	1.98967	1.95078
	2.19289	1.98244	1.91723	2.06978	2.0562				2.19289	2.07821	1.7661	1.99777	1.95576				2.19289	2.00745	1.76273	1.99126	1.97147
	2.16123	2.07437	1.93348	2.03024	2.02695				2.16123	2.07992	1.78664	1.96443	1.93333				2.16123	2.02027	1.73841	1.98178	1.94301
	2.18757	2.05857	1.94751	2.05979	2.04129				2.18757	1.98845	1.76924	1.98334	1.95442				2.18757	2.02634	1.64163	2.00394	1.96669
	2.19671	2.05927	1.95764	2.06491	2.03974				2.19671	1.99471	1.79116	1.99925	1.96216				2.19671	2.00869	1.68634	2.0072	1.97491
	2.14907	2.14669	1.86959	2.01071	2.01571				2.14907	2.0332	1.80031	1.95463	1.93203				2.14907	1.99433	1.68849	1.97334	1.93208
% FRET efficiency per field of view
	YAMC (Apc+/+)								IMCE (Apc-/+)								IMCE Bcat (Apc-/+ Bcat-/+)
		(-) Wnt	(+) Wnt	(+) Wnt + MBCD	(+) Wnt + PAO					(-) Wnt	(+) Wnt	(+) Wnt + MBCD	(+) Wnt + PAO					(-) Wnt	(+) Wnt	(+) Wnt + MBCD	(+) Wnt + PAO
	GFP alone	LRP6-GFP & LRP6-mCherry	LRP6-GFP & LRP6-mCherry	LRP6-GFP & LRP6-mCherry	LRP6-GFP & LRP6-mCherry				GFP alone	LRP6-GFP & LRP6-mCherry	LRP6-GFP & LRP6-mCherry	LRP6-GFP & LRP6-mCherry	LRP6-GFP & LRP6-mCherry				GFP alone	LRP6-GFP & LRP6-mCherry	LRP6-GFP & LRP6-mCherry	LRP6-GFP & LRP6-mCherry	LRP6-GFP & LRP6-mCherry
		5.82754	3.56673	7.83662	0.0544733					8.81436	16.8329	11.1139	12.3929					7.09211	15.4498	9.93125	10.8347
		4.28252	3.52383	8.49784	8.97162					4.72604	13.3898	11.3522	12.6251					6.49892	15.3734	9.49546	10.9425
		6.26161	8.78451	5.48589	0.292592					9.18748	15.7719	8.64599	9.75971					9.13851	19.0779	8.80994	9.32084
		0.130606	9.75374	6.52782	7.91599					8.52728	20.2568	9.85574	10.8281					3.99491	13.8877	8.55882	10.3906
		6.19062	8.37598	5.98119	6.28309					9.60605	16.1105	8.95607	10.0257					4.72606	14.7136	7.9149	9.71497
		8.24963	11.2676	4.20731	4.836					3.81739	18.262	7.54009	9.48461					7.09216	18.4182	7.84141	8.75732
		3.99488	10.5156	6.03761	6.18978					3.73811	17.3118	9.08307	10.5227					6.49892	19.5439	8.2802	10.0746
		4.72604	9.86625	4.66999	5.5262					7.97148	18.1167	8.20779	9.54663					6.2179	24.0228	7.25447	8.97854
		4.69392	9.39741	4.4328	5.59793					7.68199	17.1026	7.47187	9.18831					7.03463	21.9537	7.10368	8.59806
		0.647895	13.4727	6.94144	6.70989					5.90048	16.6792	9.53681	10.5826					7.69951	21.8543	8.67105	10.5806

## Sheet: 7C (Fzd7 & LRP6 clustering)
Fluorescence lifetime per field of view
	YAMC (Apc+/+)								IMCE (Apc-/+)								IMCE Bcat (Apc-/+ Bcat-/+)
		(-) Wnt	(+) Wnt	(+) Wnt + MBCD	(+) Wnt + PAO					(-) Wnt	(+) Wnt	(+) Wnt + MBCD	(+) Wnt + PAO					(-) Wnt	(+) Wnt	(+) Wnt + MBCD	(+) Wnt + PAO
	GFP alone	LRP6-GFP & Fzd7-mCherry	LRP6-GFP & Fzd7-mCherry	LRP6-GFP & Fzd7-mCherry	LRP6-GFP & Fzd7-mCherry				GFP alone	LRP6-GFP & Fzd7-mCherry	LRP6-GFP & Fzd7-mCherry	LRP6-GFP & Fzd7-mCherry	LRP6-GFP & Fzd7-mCherry				GFP alone	LRP6-GFP & Fzd7-mCherry	LRP6-GFP & Fzd7-mCherry	LRP6-GFP & Fzd7-mCherry	LRP6-GFP & Fzd7-mCherry
	2.30045	2.27408	2.19421	2.28789	2.26681				2.31901	2.22348	2.07665	2.19963	2.18603				2.2836	2.17922	1.87046	2.15082	2.12464
	2.33912	2.29585	2.17812	2.30979	2.29838				2.31836	2.21578	2.0514	2.18521	2.17632				2.34102	2.17774	1.89712	2.11956	2.18731
	2.33333	2.31048	2.19956	2.30857	2.29199				2.3049	2.22758	2.07139	2.18963	2.16217				2.27434	2.16432	1.91277	2.18419	2.11112
	2.31995	2.28349	2.19261	2.27526	2.27506				2.30385	2.25518	2.07895	2.17741	2.16028				2.27988	2.22162	1.88315	2.18733	2.12928
	2.31546	2.28594	2.17994	2.31592	2.27165				2.30326	2.24842	2.04602	2.18414	2.16093				2.28592	2.14227	1.91462	2.15017	2.1241
	2.31129	2.31987	2.1724	2.2969	2.26315				2.29785	2.23074	2.05008	2.16082	2.16494				2.28198	2.17109	1.88191	2.09122	2.12923
	2.32982	2.31366	2.17501	2.29241	2.29085				2.31037	2.21097	2.05674	2.1818	2.17692				2.33044	2.19851	2.00796	2.14267	2.17746
	2.30496	2.28346	2.18705	2.29015	2.26074				2.32897	2.22864	2.07969	2.19789	2.18339				2.29888	2.17825	1.97018	2.12048	2.14107
	2.33533	2.32172	2.19824	2.32155	2.29965				2.30262	2.20434	2.05003	2.18573	2.16998				2.27961	2.16239	2.06915	2.13891	2.12783
	2.32552	2.27118	2.20939	2.31037	2.28653				2.3173	2.23193	2.07983	2.18289	2.17391				2.30733	2.15516	2.03115	2.15701	2.14054
	2.33197	2.29376	2.21538	2.27773	2.27666				2.29828	2.20856	2.06885	2.17953	2.16555				2.28423	2.15719	2.04211	2.10963	2.12952
	2.3406	2.29229	2.17174	2.30976	2.29293				2.32778	2.22906	2.0641	2.2066	2.18347				2.33223	2.18106	2.03209	2.13047	2.17632
	2.35652	2.27421	2.17748	2.31178	2.31037				2.32579	2.23105	2.1101	2.22638	2.18281				2.32824	2.17896	2.01542	2.12267	2.16361
	2.30119	2.26406	2.19681	2.28013	2.26803				2.3162	2.24636	2.09005	2.20983	2.17079				2.33275	2.18053	2.00772	2.14322	2.17891
	2.33572	2.29417	2.18337	2.28234	2.29774				2.327	2.24749	2.07555	2.20755	2.18254				2.33656	2.18236	2.03222	2.14947	2.17866
% FRET efficiency per field of view
	YAMC (Apc+/+)								IMCE (Apc-/+)								IMCE Bcat (Apc-/+ Bcat-/+)
		(-) Wnt	(+) Wnt	(+) Wnt + MBCD	(+) Wnt + PAO					(-) Wnt	(+) Wnt	(+) Wnt + MBCD	(+) Wnt + PAO					(-) Wnt	(+) Wnt	(+) Wnt + MBCD	(+) Wnt + PAO
	GFP alone	LRP6-GFP & Fzd7-mCherry	LRP6-GFP & Fzd7-mCherry	LRP6-GFP & Fzd7-mCherry	LRP6-GFP & Fzd7-mCherry				GFP alone	LRP6-GFP & Fzd7-mCherry	LRP6-GFP & Fzd7-mCherry	LRP6-GFP & Fzd7-mCherry	LRP6-GFP & Fzd7-mCherry				GFP alone	LRP6-GFP & Fzd7-mCherry	LRP6-GFP & Fzd7-mCherry	LRP6-GFP & Fzd7-mCherry	LRP6-GFP & Fzd7-mCherry
		2.20755	5.64207	1.61372	2.52009					3.88833	10.2354	4.91909	5.50713					5.46236	19.1479	7.02937	8.16072
		1.27124	6.33429	0.671863	1.1627					4.22134	11.3267	5.54262	5.92681					5.52679	17.9956	8.38022	5.45172
		0.642062	5.41218	0.724283	1.43732					3.7111	10.4624	5.35165	6.53854					6.10862	17.3189	5.58654	8.74526
		1.80293	5.71088	2.15672	2.1654					2.51803	10.1357	5.87957	6.62024					3.62299	18.5993	5.45111	7.96037
		1.69757	6.25598	0.408168	2.31217					2.81045	11.5594	5.58887	6.59219					7.06539	17.239	7.05717	8.18423
		0.238349	6.58001	1.22622	2.67765					3.57447	11.3837	6.59703	6.41881					5.81501	18.6529	9.60524	7.96236
		0.505527	6.46782	1.41938	1.48647					4.42908	11.0958	5.68989	5.90118					4.62567	13.2043	7.38136	5.87779
		1.80422	5.95002	1.5164	2.78129					3.66537	10.1037	4.9946	5.62108					5.50444	14.8377	8.3408	7.45069
		0.158922	5.46903	0.166405	1.10787					4.71589	11.3859	5.52032	6.20082					6.19247	10.5593	7.54415	8.02313
		2.33247	4.98963	0.647179	1.67216					3.5232	10.0979	5.64282	6.03094					6.50603	12.2019	6.76154	7.47365
		1.36146	4.73165	2.0505	2.09655					4.5333	10.5722	5.78801	6.39257					6.41793	11.7284	8.80945	7.94978
		1.42463	6.60835	0.673368	1.39681					3.64713	10.7779	4.61794	5.61783					5.38254	12.1615	7.90871	5.92681
		2.20204	6.36156	0.586244	0.647136					3.5612	8.78918	3.76302	5.64649					5.47386	12.8818	8.2458	6.47625
		2.63835	5.53056	1.94759	2.46758					2.89915	9.65611	4.47858	6.16585					5.40549	13.2147	7.35767	5.81499
		1.34379	6.10827	1.85234	1.19001					2.85039	10.2827	4.57713	5.65795					5.32615	12.1557	7.0876	5.82575

## Sheet: 7D (FLIM-FRET Fzd7 & Dvl1)
Fluorescence lifetime per field of view
	YAMC (Apc+/+)								IMCE (Apc-/+)								IMCE Bcat (Apc-/+ Bcat-/+)
		(-) Wnt	(+) Wnt	(+) Wnt + MBCD	(+) Wnt + PAO					(-) Wnt	(+) Wnt	(+) Wnt + MBCD	(+) Wnt + PAO					(-) Wnt	(+) Wnt	(+) Wnt + MBCD	(+) Wnt + PAO
	GFP alone	Fzd7-GFP & Dvl1-mCherry	Fzd7-GFP & Dvl1-mCherry	Fzd7-GFP & Dvl1-mCherry	Fzd7-GFP & Dvl1-mCherry				GFP alone	Fzd7-GFP & Dvl1-mCherry	Fzd7-GFP & Dvl1-mCherry	Fzd7-GFP & Dvl1-mCherry	Fzd7-GFP & Dvl1-mCherry				GFP alone	Fzd7-GFP & Dvl1-mCherry	Fzd7-GFP & Dvl1-mCherry	Fzd7-GFP & Dvl1-mCherry	Fzd7-GFP & Dvl1-mCherry
	2.29051	2.25401	2.17692	2.23063	2.247				2.41886	2.38475	2.25964	2.2902	2.2912				2.12071	2.10139	1.90651	2.0551	2.01976
	2.30329	2.25121	2.19325	2.21804	2.24724				2.42922	2.39518	2.25023	2.29231	2.30251				2.107	2.12651	1.91182	2.04554	2.02473
	2.31202	2.27989	2.18858	2.24622	2.2384				2.40905	2.38027	2.23657	2.28053	2.28776				2.17934	2.11893	1.93508	2.04623	2.04827
	2.32585	2.26526	2.1951	2.27069	2.23987				2.42376	2.38408	2.16045	2.22471	2.30797				2.14251	2.0897	1.9531	2.03793	2.02763
	2.29933	2.2455	2.19624	2.25804	2.25003				2.44015	2.40352	2.17801	2.31472	2.29517				2.16987	2.10631	1.96723	2.0778	2.06831
	2.32006	2.25168	2.17929	2.24248	2.22352				2.43152	2.39243	2.20242	2.35015	2.29782				2.19289	2.14233	1.9224	2.08492	2.05834
	2.32013	2.25803	2.17741	2.26847	2.26777				2.49034	2.38754	2.23646	2.36348	2.33195				2.16323	2.10816	1.91749	2.04606	2.05507
	2.29813	2.2673	2.20882	2.25587	2.24022				2.42875	2.37651	2.17989	2.29244	2.29444				2.17102	2.13527	1.92059	2.02186	2.02876
	2.30976	2.26516	2.18917	2.23871	2.26496				2.44544	2.37487	2.1812	2.32507	2.30231				2.17873	2.09043	1.93974	2.04397	2.0613
	2.3278	2.26038	2.17607	2.24336	2.23008				2.44801	2.36412	2.20061	2.30332	2.29514				2.1845	2.10533	1.92606	2.02118	2.07385
% FRET efficiency per field of view
	YAMC (Apc+/+)								IMCE (Apc-/+)								IMCE Bcat (Apc-/+ Bcat-/+)
		(-) Wnt	(+) Wnt	(+) Wnt + MBCD	(+) Wnt + PAO					(-) Wnt	(+) Wnt	(+) Wnt + MBCD	(+) Wnt + PAO					(-) Wnt	(+) Wnt	(+) Wnt + MBCD	(+) Wnt + PAO
	GFP alone	Fzd7-GFP & Dvl1-mCherry	Fzd7-GFP & Dvl1-mCherry	Fzd7-GFP & Dvl1-mCherry	Fzd7-GFP & Dvl1-mCherry				GFP alone	Fzd7-GFP & Dvl1-mCherry	Fzd7-GFP & Dvl1-mCherry	Fzd7-GFP & Dvl1-mCherry	Fzd7-GFP & Dvl1-mCherry				GFP alone	Fzd7-GFP & Dvl1-mCherry	Fzd7-GFP & Dvl1-mCherry	Fzd7-GFP & Dvl1-mCherry	Fzd7-GFP & Dvl1-mCherry
		2.4527	5.78898	3.46482	2.75638					2.12427	7.25903	6.00482	5.96411					2.75767	11.7755	4.89976	6.53512
		2.57427	5.08244	4.0096	2.74599					1.69628	7.6452	5.91838	5.49963					1.59496	11.5299	5.34205	6.305
		1.33278	5.28441	2.78992	3.12852					2.30835	8.20608	6.4017	6.10492					1.94605	10.4535	5.3104	5.21572
		1.96605	5.00225	1.7311	3.06486					2.15173	11.3303	8.6928	5.2755					3.2984	9.61993	5.69439	6.17098
		2.82112	4.95291	2.27868	2.62503					1.35399	10.6093	4.9985	5.80088					2.52986	8.96578	3.8494	4.28851
		2.55375	5.68667	2.95208	3.77235					1.80931	9.60743	3.54442	5.69224					0.863165	11.0404	3.52001	4.74982
		2.27886	5.76808	1.82717	1.85747					2.0098	8.2106	2.99728	4.29134					2.44444	11.2676	5.3179	4.90101
		1.87781	4.40874	2.37221	3.04988					2.46246	10.5325	5.91284	5.83096					1.18996	11.1243	6.43799	6.11841
		1.97055	5.25901	3.11519	1.97899					2.53006	10.4786	4.57396	5.50796					3.26467	10.2379	5.41457	4.61276
		2.17698	5.82607	2.9136	3.48828					2.97126	9.6818	5.4663	5.80223					2.57526	10.8711	6.46951	4.03196

## Sheet: 7E (FLIM-FRET LRP6 & Dvl1)
Fluorescence lifetime per field of view
	YAMC (Apc+/+)								IMCE (Apc-/+)								IMCE Bcat (Apc-/+ Bcat-/+)
		(-) Wnt	(+) Wnt	(+) Wnt + MBCD	(+) Wnt + PAO					(-) Wnt	(+) Wnt	(+) Wnt + MBCD	(+) Wnt + PAO					(-) Wnt	(+) Wnt	(+) Wnt + MBCD	(+) Wnt + PAO
	GFP alone	LRP6-GFP & Dvl1-mCherry	LRP6-GFP & Dvl1-mCherry	LRP6-GFP & Dvl1-mCherry	LRP6-GFP & Dvl1-mCherry				GFP alone	LRP6-GFP & Dvl1-mCherry	LRP6-GFP & Dvl1-mCherry	LRP6-GFP & Dvl1-mCherry	LRP6-GFP & Dvl1-mCherry				GFP alone	LRP6-GFP & Dvl1-mCherry	LRP6-GFP & Dvl1-mCherry	LRP6-GFP & Dvl1-mCherry	LRP6-GFP & Dvl1-mCherry
	2.12071	2.12233	2.05267	2.09472	2.15981				2.12071	2.13438	1.93517	1.99165	2.00505				2.12071	2.08572	1.95836	1.99637	2.01078
	2.107	2.14583	2.044	2.07044	2.05132				2.107	2.16063	2.01843	1.99972	1.99721				2.107	2.08681	1.95949	2.01771	2.00759
	2.17934	2.11251	2.03999	2.14569	2.14792				2.17934	2.11569	1.96871	2.06211	2.04631				2.17934	2.0808	1.88237	2.02058	2.03903
	2.14251	2.16016	2.03497	2.13534	2.07742				2.14251	2.13107	1.85866	2.01418	2.01705				2.14251	2.09946	1.99557	2.04748	2.03512
	2.16987	2.11664	2.02026	2.14865	2.11598				2.16987	2.16036	1.95936	2.05448	2.06608				2.16987	2.05723	1.98291	2.03805	2.04755
	2.19289	2.12004	1.99386	2.13757	2.14321				2.19289	2.1508	1.90521	2.07911	2.06289				2.19289	2.08071	1.89232	2.03506	2.03212
	2.16123	2.15728	2.01212	2.1318	2.11815				2.16123	2.14264	1.92357	2.03991	2.02514				2.16123	2.07681	1.863	2.03875	2.06179
	2.18757	2.12973	2.02333	2.13461	2.13143				2.18757	2.11402	1.90322	2.03815	2.04372				2.18757	2.09072	1.9602	2.07654	2.05247
	2.19671	2.15829	2.03501	2.0815	2.12501				2.19671	2.12076	1.93741	2.06139	2.0745				2.19671	2.07272	1.84392	2.06591	2.02626
	2.14907	2.15279	2.03876	2.11676	2.10771				2.14907	2.13227	1.9479	2.02046	2.02033				2.14907	2.09797	1.84514	2.0166	2.00087
% FRET efficiency per field of view
	YAMC (Apc+/+)								IMCE (Apc-/+)								IMCE Bcat (Apc-/+ Bcat-/+)
		(-) Wnt	(+) Wnt	(+) Wnt + MBCD	(+) Wnt + PAO					(-) Wnt	(+) Wnt	(+) Wnt + MBCD	(+) Wnt + PAO					(-) Wnt	(+) Wnt	(+) Wnt + MBCD	(+) Wnt + PAO
	GFP alone	LRP6-GFP & Dvl1-mCherry	LRP6-GFP & Dvl1-mCherry	LRP6-GFP & Dvl1-mCherry	LRP6-GFP & Dvl1-mCherry				GFP alone	LRP6-GFP & Dvl1-mCherry	LRP6-GFP & Dvl1-mCherry	LRP6-GFP & Dvl1-mCherry	LRP6-GFP & Dvl1-mCherry				GFP alone	LRP6-GFP & Dvl1-mCherry	LRP6-GFP & Dvl1-mCherry	LRP6-GFP & Dvl1-mCherry	LRP6-GFP & Dvl1-mCherry
		1.77559	4.99951	3.05328	0.0409129					1.21764	10.4376	7.82329	7.20307					3.46984	9.36421	7.60505	6.93827
		0.687558	5.40073	4.17686	5.06186					0.00288879	6.58392	7.45012	7.56601					3.41926	9.31196	6.61731	7.08591
		2.22994	5.58595	0.694176	0.590922					2.08277	8.88526	4.56229	5.29382					3.69722	12.8812	6.48439	5.63068
		0.0243441	5.8187	1.17314	3.85368					1.37091	13.9785	6.78052	6.64769					2.83366	7.64207	5.23937	5.8115
		2.03875	6.49917	0.557461	2.06901					0.0151206	9.31795	4.91579	4.37855					4.78836	8.22777	5.67603	5.23636
		1.8812	7.72101	1.06989	0.808908					0.457883	11.8241	3.77574	4.52647					3.70153	12.4205	5.81442	5.95048
		0.157866	6.87609	1.33689	1.96877					0.835215	10.9742	5.58993	6.2736					3.88207	13.7777	5.64382	4.57713
		1.43311	6.35714	1.20707	1.35434					2.16008	11.916	5.67129	5.41364					3.23839	9.27882	3.89475	5.00838
		0.111214	5.81685	3.66489	1.65137					1.84794	10.3337	4.59585	3.98923					4.07122	14.6606	4.38668	6.22183
		0.365485	5.64315	2.03296	2.45195					1.31549	9.84838	6.48996	6.49617					2.9028	14.6043	6.66863	7.39683

## Sheet: 7F (FLIM-FRET Fzd7 & tHRas)
Fluorescence lifetime per field of view
	YAMC (Apc+/+)								IMCE (Apc-/+)								IMCE Bcat (Apc-/+ Bcat-/+)
		(-) Wnt	(+) Wnt	(+) Wnt + MBCD	(+) Wnt + Mev					(-) Wnt	(+) Wnt	(+) Wnt + MBCD	(+) Wnt + Mev					(-) Wnt	(+) Wnt	(+) Wnt + MBCD	(+) Wnt + Mev
	GFP alone	Fzd7-GFP & tHRas-RFP	Fzd7-GFP & tHRas-RFP	Fzd7-GFP & tHRas-RFP	Fzd7-GFP & tHRas-RFP				GFP alone	Fzd7-GFP & tHRas-RFP	Fzd7-GFP & tHRas-RFP	Fzd7-GFP & tHRas-RFP	Fzd7-GFP & tHRas-RFP				GFP alone	Fzd7-GFP & tHRas-RFP	Fzd7-GFP & tHRas-RFP	Fzd7-GFP & tHRas-RFP	Fzd7-GFP & tHRas-RFP
	2.28544	2.26121	2.14413	2.2172	2.22534				2.31445	2.19816	2.0654	2.22971	2.26589				2.31189	2.19924	2.06406	2.21985	2.23852
	2.2359	2.26378	2.16792	2.18969	2.23054				2.26153	2.20183	2.11193	2.19826	2.24534				2.26809	2.21666	2.09679	2.19575	2.22786
	2.25633	2.26583	2.15439	2.24055	2.26326				2.30323	2.20225	2.11428	2.20168	2.26053				2.30467	2.16793	2.07081	2.20591	2.21992
	2.26708	2.27215	2.15568	2.18738	2.27323				2.2693	2.18285	2.12165	2.23216	2.22326				2.26958	2.22391	2.124	2.21252	2.22676
	2.31445	2.25351	2.16993	2.27271	2.23292				2.22746	2.19394	2.03473	2.19544	2.23323				2.22528	2.18639	2.12146	2.22089	2.23237
	2.26153	2.23186	2.16439	2.26826	2.24475				2.27693	2.16073	2.1066	2.1659	2.24292				2.27463	2.21671	2.04281	2.15936	2.23548
	2.30323	2.26296	2.1696	2.23169	2.22655				2.32402	2.20809	2.09392	2.18634	2.21475				2.32892	2.19473	2.01193	2.1809	2.25547
	2.2693	2.25021	2.15507	2.25216	2.22826				2.29039	2.19697	2.17638	2.18708	2.24826				2.29057	2.19007	2.05319	2.20234	2.22133
	2.22745	2.21992	2.17945	2.2408	2.22392				2.27956	2.20483	2.09459	2.2308	2.23917				2.27266	2.16881	2.04637	2.18611	2.25811
	2.27693	2.19763	2.17313	2.2715	2.26798				2.24994	2.16836	2.11217	2.2295	2.26598				2.24282	2.20703	2.15135	2.19676	2.22755
	2.32402	2.18422	2.18461	2.24792	2.26135				2.26452	2.18752	2.07164	2.22792	2.22135				2.26621	2.17446	2.04879	2.2173	2.24568
	2.29039	2.2112	2.16342	2.24072	2.25944				2.2472	2.21488	1.99221	2.23072	2.25944				2.24298	2.16455	2.06887	2.19125	2.20318
	2.27956	2.2345	2.15661	2.27275	2.23163				2.21969	2.20103	1.99931	2.22748	2.26163				2.21007	2.21834	2.04024	2.19133	2.21251
	2.24994	2.23112	2.16724	2.23683	2.24541				2.27055	2.17038	2.10252	2.21683	2.26541				2.27034	2.18244	2.09025	2.20522	2.21784
	2.26452	2.23651	2.15713	2.27309	2.25111				2.21738	2.18418	2.08592	2.20655	2.18112				2.21391	2.16334	2.14489	2.19202	2.23096
% FRET efficiency per field of view
	YAMC (Apc+/+)								IMCE (Apc-/+)								IMCE Bcat (Apc-/+ Bcat-/+)
		(-) Wnt	(+) Wnt	(+) Wnt + MBCD	(+) Wnt + Mev					(-) Wnt	(+) Wnt	(+) Wnt + MBCD	(+) Wnt + Mev					(-) Wnt	(+) Wnt	(+) Wnt + MBCD	(+) Wnt + Mev
	GFP alone	Fzd7-GFP & tHRas-RFP	Fzd7-GFP & tHRas-RFP	Fzd7-GFP & tHRas-RFP	Fzd7-GFP & tHRas-RFP				GFP alone	Fzd7-GFP & tHRas-RFP	Fzd7-GFP & tHRas-RFP	Fzd7-GFP & tHRas-RFP	Fzd7-GFP & tHRas-RFP				GFP alone	Fzd7-GFP & tHRas-RFP	Fzd7-GFP & tHRas-RFP	Fzd7-GFP & tHRas-RFP	Fzd7-GFP & tHRas-RFP
		0.551016	5.70042	2.48646	2.12877					3.06843	8.92275	1.67723	0.0816748					2.95375	8.9189	2.04428	1.2203
		0.43803	4.65408	3.69649	1.90012					2.90664	6.87067	3.06415	0.988126					2.18492	7.47471	3.10775	1.69069
		0.347651	5.24901	1.45964	0.460812					2.88799	6.76739	2.91299	0.317901					4.33528	8.62118	2.65942	2.04111
		0.0697823	5.19245	3.79792	0.0225473					3.74364	6.44249	1.56906	1.96156					1.86495	6.27392	2.36787	1.73914
		0.889665	4.56551	0.0452478	1.79513					3.25439	10.2749	3.18837	1.52214					3.52096	6.38583	1.99844	1.49194
		1.84193	4.80907	0.241064	1.27476					4.71875	7.10588	4.49103	1.09458					2.18289	9.85665	4.71354	1.35458
		0.473874	4.57998	1.8495	2.0752					2.63055	7.66525	3.5897	2.33669					3.15285	11.2192	3.76291	0.472252
		1.03476	5.2191	0.948928	2.00017					3.12099	4.02864	3.55693	0.859188					3.35852	9.39835	2.81673	1.97884
		2.36714	4.14686	1.44883	2.19118					2.77453	7.63539	1.62929	1.25985					4.29627	9.69951	3.53322	0.355756
		3.34742	4.42494	0.0985998	0.253225					4.38247	6.86022	1.68662	0.0777502					2.60991	5.06713	3.06296	1.70428
		3.93725	3.91978	1.13563	0.544683					3.53749	8.64754	1.75625	2.04565					4.04735	9.59277	2.15663	0.904566
		2.7503	4.85204	1.45212	0.628861					2.33127	12.1501	1.6326	0.366187					4.48465	8.70665	3.30637	2.78002
		1.72573	5.15137	0.0435641	1.85196					2.94183	11.8369	1.77547	0.269615					2.11078	9.96979	3.30288	2.36796
		1.87421	4.68381	1.62347	1.24604					4.29331	7.28566	2.24537	0.103062					3.69517	7.76317	2.68978	2.13289
		1.63738	5.12841	0.0284317	0.994999					3.68486	8.0178	2.69828	3.82006					4.538	5.35179	3.27234	1.55394

## Sheet: 7G (FLIM-FRET LRP6 & tHRas)
Fluorescence lifetime per field of view
	YAMC (Apc+/+)								IMCE (Apc-/+)								IMCE Bcat (Apc-/+ Bcat-/+)
		(-) Wnt	(+) Wnt	(+) Wnt + MBCD	(+) Wnt + Mev					(-) Wnt	(+) Wnt	(+) Wnt + MBCD	(+) Wnt + Mev					(-) Wnt	(+) Wnt	(+) Wnt + MBCD	(+) Wnt + Mev
	GFP alone	LRP6-GFP & tHRas-RFP	LRP6-GFP & tHRas-RFP	LRP6-GFP & tHRas-RFP	LRP6-GFP & tHRas-RFP				GFP alone	LRP6-GFP & tHRas-RFP	LRP6-GFP & tHRas-RFP	LRP6-GFP & tHRas-RFP	LRP6-GFP & tHRas-RFP				GFP alone	LRP6-GFP & tHRas-RFP	LRP6-GFP & tHRas-RFP	LRP6-GFP & tHRas-RFP	LRP6-GFP & tHRas-RFP
	2.32113	2.29975	2.26828	2.28632	2.29774				2.32113	2.27005	2.17528	2.232	2.24982				2.32113	2.24113	2.15649	2.27303	2.25286
	2.33544	2.31556	2.22946	2.29454	2.30227				2.33544	2.26977	2.16917	2.25025	2.26582				2.33544	2.25544	2.15672	2.23117	2.25183
	2.26035	2.30392	2.23355	2.27014	2.23238				2.26035	2.21081	2.14997	2.28772	2.25943				2.26035	2.27141	2.11077	2.23121	2.28188
	2.3628	2.29386	2.28746	2.2808	2.31941				2.3628	2.25876	2.16669	2.22288	2.23816				2.3628	2.26732	2.1433	2.20645	2.28517
	2.3409	2.30761	2.25369	2.28433	2.30874				2.3409	2.24696	2.16397	2.25197	2.2402				2.3409	2.25992	2.1636	2.22512	2.27337
	2.29295	2.29181	2.25164	2.2953	2.27407				2.29294	2.25849	2.189	2.22382	2.23583				2.29294	2.22996	2.14482	2.28504	2.24437
	2.28898	2.27488	2.24809	2.27287	2.26361				2.28898	2.26836	2.16189	2.23383	2.27163				2.28898	2.27451	2.14205	2.27233	2.22504
	2.28773	2.28526	2.23828	2.29782	2.25528				2.28773	2.25174	2.18511	2.24513	2.23602				2.28773	2.2727	2.14231	2.26636	2.27006
	2.33842	2.288	2.24819	2.3068	2.30942				2.33842	2.24991	2.18031	2.20771	2.2309				2.33842	2.24336	2.15628	2.24817	2.28029
	2.3557	2.27352	2.27018	2.28919	2.31195				2.3557	2.22369	2.14663	2.2809	2.2769				2.3557	2.25515	2.13477	2.28566	2.28028
	2.31291	2.26077	2.26421	2.29835	2.28881				2.31291	2.27989	2.15125	2.23182	2.26082				2.31291	2.22267	2.14335	2.26239	2.23224
	2.32902	2.30846	2.22358	2.27659	2.28123				2.26461	2.23439	2.1082	2.24567	2.25539				2.26461	2.21728	2.14575	2.2591	2.26477
	2.33742	2.30844	2.22915	2.28607	2.29244				2.30342	2.24784	2.14587	2.28352	2.25941				2.30342	2.24562	2.15094	2.19734	2.23143
	2.31041	2.28809	2.23294	2.25837	2.266				2.11625	2.25207	2.16921	2.26627	2.26414				2.11625	2.25768	2.17796	2.23642	2.22272
	2.32249	2.29348	2.25364	2.30247	2.28993				2.15912	2.24803	2.1645	2.25456	2.24039				2.15912	2.24902	2.19774	2.20495	2.21812
% FRET efficiency per field of view
	YAMC (Apc+/+)								IMCE (Apc-/+)								IMCE Bcat (Apc-/+ Bcat-/+)
		(-) Wnt	(+) Wnt	(+) Wnt + MBCD	(+) Wnt + Mev					(-) Wnt	(+) Wnt	(+) Wnt + MBCD	(+) Wnt + Mev					(-) Wnt	(+) Wnt	(+) Wnt + MBCD	(+) Wnt + Mev
	GFP alone	LRP6-GFP & tHRas-RFP	LRP6-GFP & tHRas-RFP	LRP6-GFP & tHRas-RFP	LRP6-GFP & tHRas-RFP				GFP alone	LRP6-GFP & tHRas-RFP	LRP6-GFP & tHRas-RFP	LRP6-GFP & tHRas-RFP	LRP6-GFP & tHRas-RFP				GFP alone	LRP6-GFP & tHRas-RFP	LRP6-GFP & tHRas-RFP	LRP6-GFP & tHRas-RFP	LRP6-GFP & tHRas-RFP
		0.863376	2.21993	1.44222	0.950065					0.844456	4.98405	2.50648	1.72796					2.10733	5.80466	0.714071	1.59536
		0.181802	3.89324	1.08805	0.754702					0.856642	5.25063	1.70941	1.0293					1.48253	5.7944	2.54269	1.63996
		0.683574	3.71688	2.13966	3.76745					3.4321	6.08946	0.0725	1.30807					0.784964	7.80171	2.54107	0.327766
		1.11728	1.39321	1.68031	0.015967					1.33752	5.35922	2.90493	2.2372					0.963746	6.38058	3.62233	0.183753
		0.524421	2.84887	1.52814	0.475709					1.85298	5.47794	1.63397	2.148					1.28676	5.49419	2.80704	0.699526
		1.20565	2.93728	1.0552	1.97046					1.34944	4.38458	2.86387	2.33897					2.59524	6.31419	0.189693	1.96624
		1.93555	3.09036	2.02215	2.42133					0.918319	5.56862	2.42659	0.775426					0.649643	6.43549	0.744865	2.81058
		1.48813	3.51307	0.946401	2.78028					1.64406	4.55433	1.93274	2.33075					0.728529	6.42378	1.00529	0.843975
		1.36993	3.086	0.559597	0.446439					1.72426	4.76403	3.56751	2.55423					2.01023	5.81366	1.80013	0.397217
		1.994	2.13798	1.31855	0.337291					2.8695	6.23526	0.370223	0.545303					1.49524	6.75352	0.162612	0.397435
		2.54384	2.39538	0.923856	1.3351					0.414601	6.03342	2.51421	1.24765					2.91371	6.37853	1.17883	2.49569
		0.487995	4.14679	1.86149	1.66173					2.40186	7.91401	1.9092	1.48465					3.1491	6.27361	1.32249	1.07482
		0.488685	3.90656	1.45309	1.17832					1.81463	6.26837	0.256043	1.30917					1.91121	6.04713	4.02008	2.53116
		1.36584	3.74318	2.64708	2.318					1.62978	5.24901	1.00961	1.10231					1.38447	4.86694	2.31346	2.91178
		1.13362	2.85089	0.745951	1.28665					1.80633	5.45474	1.52075	2.1399					1.76283	4.00265	3.68793	3.11258
