# Supplementary material for: Mutant APC reshapes Wnt signaling plasma membrane nanodomains by altering cholesterol levels via oncogenic β-catenin
Source: Nat Commun. 2023 Jul 19;14:4342. doi: 10.1038/s41467-023-39640-w (PMC10356786; doi:10.1038/s41467-023-39640-w)
Supplement: Supplementary file 4 — Source Data [file 41467_2023_39640_MOESM4_ESM.zip › Source Data Folder/new Figure 9/Figure 9.xlsx]

## Sheet: 7C (cholesterol mass)
	raw data
		diet (% cholesterol)	[sample protein] (mg/mL)	amplex red fluorescence for total cholesterol	amplex red fluorescence for free cholesterol	amplex red data normalization to [sample protein] for total cholesterol	amplex red data normalization to [sample protein] for free cholesterol
	exp1	0.0% Chol	1.12833	24143	22294	21397.1	19758.4
		0.003% Chol	1.44865	34391	27744	23740.1	19151.7
		0.03% Chol	1.1366	38399	26726	33784.2	23514
		0.3% Chol	1.23373	38374	31786	31104.2	25764.2
	exp2	0.0% Chol	1.34119	23108	19117	17229.5	14253.8
		0.003% Chol	1.47344	33719	30886	22884.5	20961.8
		0.03% Chol	1.17173	35083	25113	29941.2	21432.4
		0.3% Chol	0.954743	37640	28175	39424.2	29510.6
	exp3	0.0% Chol	1.34632	23621	19321	17544.9	14351
		0.003% Chol	1.48435	33467	30910	22546.5	20823.9
		0.03% Chol	1.15169	35111	25779	30486.6	22383.7
		0.3% Chol	0.983335	37076	27799	37704.3	28270.1
		normalized data
		diet (% cholesterol)	normalized amplex red fluorescence mean for total cholesterol	normalized amplex red fluorescence mean for free cholesterol	[Chol] for total cholesterol	[Chol] for free cholesterol	cholesterol mass for total cholesterol	cholesterol mass for free cholesterol	cholesterol mass for esterified cholesterol
		0.0% Chol	18723.8	16121.1	5628.88	2747.29	562.888	274.729	288.159
		0.003% Chol	23057	20312.4	10164.4	7128.84	1016.44	712.884	303.553
		0.03% Chol	31404	22443.4	18901	9356.46	1890.1	935.646	954.452
		0.3% Chol	36077.6	27848.3	23792.7	15006.6	2379.27	1500.66	878.614
	cholesterol standards (ug/mL)
	free ccholesterol reaction	[cholesterol]:	0	0.5	1	2	4	8	16
		amplex red fluorescence:	5286	9373	16361	35341	70052	108413	158975
	total cholesterol rection	[cholesterol]:	0	0.5	1	2	4	8	16
		amplex red fluorescence:	7597	9742	16678	33180	62740	105046	148692

## Sheet: 7E (FLIM-FRET LRP6 clustering)
	raw fluorescence lifetime data							lifetime data per drosophila gut							%FRET efficiency per drosophila gut
	GFP alone	LRP6-GFP & LRP6-mCherry						GFP alone	LRP6-GFP & LRP6-mCherry						LRP6-GFP & LRP6-mCherry
		0 % cholesterol	0.003 % cholesterol	0.03 % cholesterol	0.3 % cholesterol				0 % cholesterol	0.003 % cholesterol	0.03 % cholesterol	0.3 % cholesterol			0 % cholesterol	0.003 % cholesterol	0.03 % cholesterol	0.3 % cholesterol
	2.31571	2.17366	2.23434	2.13184	1.97965			2.22361	2.15997	2.21222	2.15533	2.03821			5.23383	2.94113	5.43736	10.5757
	2.28063	2.16331	2.21027	2.17752	1.99591			2.20924	2.1852	2.16285	2.1478	2.05648			4.12685	5.10719	5.76767	9.77445
	2.15519	2.1519	2.23384	2.15491	1.99394			2.21716	2.17083	2.17292	2.15457	2.02942			4.75705	4.66545	5.47072	10.9616
	2.1603	2.16282	2.21228	2.1294	2.01007			2.301	2.19108	2.16593	2.15537	2.06209			3.86878	4.97226	5.43535	9.52825
	2.16521	2.17778	2.2127	2.12892	1.97722			2.44529	2.17982	2.15883	2.14579	2.06281			4.36288	5.28397	5.85599	9.4966
	2.153	2.1595	2.21867	2.18905	2.01053				2.16549	2.1493	2.16014	2.06013			4.99164	5.70184	5.22638	9.614
	2.16894	2.1465	2.23486	2.16397	2.0048				2.18218	2.15377	2.14536	2.05849			4.25917	5.50591	5.87464	9.68619
	2.18224	2.16196	2.22558	2.18656	1.99453				2.18174	2.15052	2.16498	2.06529			4.2788	5.64825	5.01377	9.38761
	2.17187	2.17634	2.22855	2.12275	2.02554					2.13379	2.15337					6.38225	5.52353
	2.48305	2.14059	2.21031	2.1629	2.11321
	2.24684	2.14185	2.20593	2.15915	2.04135
	2.24076	2.16342	2.18202	2.17219	2.06909
	2.19731	2.18862	2.17924	2.14221	2.07865
	2.19873	2.15981	2.18256	2.15325	2.07148
	2.19618	2.15609	2.17577	2.16541	2.09492
	2.22007	2.17853	2.14197	2.11437	2.06177
	2.21265	2.17607	2.16929	2.15461	2.08112
	2.19826	2.19973	2.17924	2.18834	2.08407
	2.19798	2.21062	2.1577	2.15557	2.09151
	2.18366	2.20172	2.16595	2.11754	2.09271
	2.18228	2.1914	2.18177	2.14897	2.10219
	2.20013	2.17765	2.16703	2.12862	2.1171
	2.18183	2.19982	2.15488	2.16158	2.09605
	2.20144	2.18234	2.19155	2.16148	2.06745
	2.22061	2.19927	2.16534	2.12767	2.09957
	2.24557	2.14059	2.14806	2.17862	2.01402
	2.19869	2.14453	2.14826	2.10367	2.05183
	2.23934	2.18974	2.13314	2.16274	2.03415
	2.26469	2.16449	2.17967	2.2047	2.05294
	2.23697	2.15173	2.21626	2.16879	2.01392
	2.25632	2.17413	2.15444	2.14834	2.04362
	2.2362	2.15814	2.1681	2.21752	2.03053
	2.2037	2.17424	2.19219	2.12561	2.02216
	2.19761	2.18119	2.17489	2.13108	2.03368
	2.20506	2.16943	2.17931	2.14537	2.02487
	2.24431	2.20255	2.16508	2.16147	2.02827
	2.36459	2.18136	2.18579	2.11473	2.02128
	2.45484	2.16544	2.19987	2.15956	2.00617
	2.42491	2.17265	2.15935	2.11243	2.02713
	2.4225	2.18329	2.16009	2.16263	2.02506
	2.44492	2.17424	2.13574	2.15434	2.00656
	2.43146	2.17898	2.15014	2.15739	2.00925
	2.43398	2.20734	2.14546	2.19714	2.02318
	2.50749	2.20701	2.13829	2.19333	2.03767
	2.43137	2.18336	2.13105	2.15854	2.03623
		2.21856	2.16884	2.15956	2.02576
		2.21238	2.15408	2.19054	2.05111
		2.20836	2.15831	2.15955	2.02919
		2.18917	2.16655	2.13295	2.0407
		2.17723	2.14386	2.12971	2.03547
		2.17572	2.19573	2.14214	2.06349
		2.17654	2.15532	2.12507	2.05612
		2.18904	2.2365	2.15418	2.00686
		2.20546	2.18423	2.11626	2.02634
		2.21377	2.15651	2.15895	2.02338
		2.17754	2.18828	2.15732	2.04436
		2.18948	2.16122	2.13834	2.00579
		2.14811	2.19444	2.13229	2.05882
		2.14266	2.19959	2.15126	2.05011
		2.17311	2.16293	2.14791	2.07286
		2.16627	2.12657	2.16193	2.07647
		2.20645	2.1466	2.13716	2.10881
		2.11242	2.14554	2.14988	2.09545
		2.14905	2.14714	2.16151	2.08929
		2.14972	2.13862	2.12515	2.05866
		2.16464	2.14852	2.16075	2.07499
		2.14849	2.15529	2.14554	2.10086
		2.13285	2.15881	2.18459	2.08144
		2.19377	2.14589	2.09149	2.06443
		2.17875	2.1924	2.15322	2.04754
		2.18812	2.14287	2.14139	2.03796
		2.19532	2.17871	2.13377	2.08034
		2.18581	2.17893	2.15524	2.09661
		2.17896	2.13093	2.18437	2.10966
		2.16881	2.13613	2.17523	2.07404
		2.17194	2.18436	2.16616	2.08848
		2.19084	2.14587	2.15442	2.07894
		2.18088	2.13366	2.17388	2.07483
		2.19167	2.17699	2.18292	2.06159
		2.16778	2.13524	2.16724	2.04587
		2.1746	2.13465	2.15703	2.02723
		2.20554	2.14651	2.13491	2.01857
		2.17896	2.16125	2.18174	2.06594
		2.1904	2.10411	2.13362	2.0223
		2.20222	2.15599	2.13496	2.08133
		2.1579	2.12587	2.13384	2.06658
		2.17909	2.16645	2.13081	2.02641
		2.16133	2.16882	2.18699	2.05321
		2.19569	2.12546	2.16356	2.05863
		2.18705	2.11303	2.11476	1.99579
		2.18887	2.2338	2.16682	2.04354
			2.17377	2.1556	2.10881
			2.15538	2.15457	2.05527
			2.10221	2.15796	2.07268
			2.16393	2.10862	2.06235
			2.19319	2.12431	2.04512
			2.17073	2.16865	2.00373
			2.11269	2.1591	2.09745
			2.18438	2.14941	2.03027
			2.15233	2.1223	2.10181
			2.14791	2.20796	2.08524
			2.12912	2.16811	2.07966
			2.12147	2.16927	2.08685
			2.19207	2.1551	2.05844
			2.13503	2.14599	2.04783
			2.14444	2.15321	2.04825
			2.11733	2.17291	2.08535
			2.18023	2.16464	2.07001
			2.19433	2.18118	2.08573
			2.15062	2.18438	2.07389
			2.14536	2.17622	2.08838
			2.14192	2.14699	2.07631
			2.12592	2.1246	2.1032
			2.15614	2.1646	2.02534
			2.10477	2.19519	2.01672
			2.14736	2.15446	2.00788
			2.16132	2.18812	2.04435
			2.1305	2.14093	2.03176
			2.15964	2.14122	2.04336
			2.14581	2.14479	2.05912
			2.14178	2.11859	2.07519
			2.12521	2.19704	2.05889
			2.11909	2.15985	2.08318
			2.12018	2.12505	1.99506
			2.1266	2.14794	2.05079
			2.10822	2.17992	2.05941
			2.11985	2.14807	2.05543
			2.15248	2.13145	2.06634
			2.13045	2.1573	2.04052
			2.12775	2.1791	2.10021
			2.10769	2.18236	2.08676
			2.13778	2.1236	2.14767
			2.15691	2.12287	2.10302
			2.12984		2.11392
					2.0791
					2.05098
					2.05098
					2.01431
					2.04054
					2.03095
					2.10693
					2.10505
					2.07385
					2.06798
					2.01911
					2.03598
					2.05075

## Sheet: 7F (FLIM-FRET Fzd7 clustering)
	raw fluorescence lifetime data							lifetime data per drosophila gut							%FRET efficiency per drosophila gut
	GFP alone	Fzd7-GFP & Fzd7-mCherry						GFP alone	Fzd7-GFP & Fzd7-mCherry						Fzd7-GFP & Fzd7-mCherry
		0 % cholesterol	0.003 % cholesterol	0.03 % cholesterol	0.3 % cholesterol				0 % cholesterol	0.003 % cholesterol	0.03 % cholesterol	0.3 % cholesterol			0 % cholesterol	0.003 % cholesterol	0.03 % cholesterol	0.3 % cholesterol
	2.30107	2.22721	2.21004	2.17593	2.20287			2.20955	2.23212	2.21681	2.15267	2.09703			1.4451	2.12113	4.9528	7.40976
	2.26621	2.2635	2.22326	2.13652	2.0654			2.19527	2.22536	2.24304	2.15583	2.10655			1.74336	0.962727	4.81346	6.98953
	2.14157	2.22693	2.27031	2.13153	2.09836			2.20313	2.21691	2.20885	2.18493	2.10752			2.11639	2.47257	3.52855	6.94644
	2.14663	2.23442	2.16289	2.11809	2.11322			2.28645	2.23112	2.20136	2.18103	2.12333			1.48929	2.80303	3.70093	6.2483
	2.15151	2.20193	2.14493	2.21362	2.11358			2.42982	2.19426	2.21648	2.15586	2.11852			3.11665	2.13549	4.81234	6.46063
	2.13939	2.22484	2.17153	2.08589	2.07967					2.22215	2.14407	2.11398				1.88507	5.33278	6.66109
	2.15523	2.21441	2.17717	2.20735	2.14096					2.19444	2.17357	2.13075				3.10866	4.03005	5.92091
	2.16844	2.23745	2.27942	2.17862	2.15183					2.21285	2.16565	2.11224				2.29588	4.38001	6.73792
	2.15814	2.23534	2.33819	2.21216	2.09118						2.14538						5.27496
	2.46735	2.24528	2.35236	2.15803	2.10284
	2.23263	2.2401	2.1626	2.08751	2.05321
	2.22659	2.22937	2.15177	2.16337	2.06609
	2.18341	2.23675	2.17404	2.11614	1.93725
	2.18482	2.22239	2.26887	2.18706	2.11677
	2.18229	2.23844	2.13048	2.18807	2.12545
	2.20603	2.22195	2.34446	2.14285	2.10118
	2.19866	2.23324	2.21799	2.17522	2.08438
	2.18436	2.22639	2.23517	2.14628	2.10228
	2.18408	2.24827	2.25963	2.13181	2.15795
	2.16985	2.21253	2.23266	2.16997	2.09654
	2.16848	2.22567	2.17206	2.16129	2.11024
	2.18622	2.232	2.33598	2.12212	2.08258
	2.16803	2.17631	2.30485	2.06639	1.89285
	2.18751	2.23216	2.28223	2.22862	2.19473
	2.20657	2.23829	2.16333	2.09169	2.15895
	2.23137	2.22206	2.21185	2.21443	2.1418
	2.18479	2.18079	2.10764	2.17472	2.07423
	2.22518	2.22465	2.26454	2.18999	2.16313
	2.25037	2.20027	2.18177	2.19036	2.09723
	2.22282	2.21696	2.19332	2.17303	2.13174
	2.24205	2.20085	2.13661	2.20215	2.14086
	2.22205	2.23674	2.1459	2.15536	2.03681
	2.18976	2.21428	2.21879	2.18159	2.14522
	2.18372	2.21742	2.13947	2.24328	2.16623
	2.19111	2.21294	2.26275	2.16351	2.02264
	2.23012	2.20688	2.36623	2.20968	2.10409
	2.34964	2.23339	2.22	2.13583	2.04494
	2.43932	2.23494	2.21472	2.20253	2.13482
	2.40957	2.23978	2.26329	2.18208	2.15168
	2.40718	2.186	2.18681	2.12831	2.08847
	2.42946	2.19157	2.19743	2.13392	2.06582
	2.41608	2.20674	2.12032	2.14941	2.09336
	2.41859	2.18115	2.18325	2.18082	2.13179
	2.49163	2.23506	2.13975	2.20758	1.99192
	2.41599	2.21012	2.26287	2.18901	2.09679
		2.26225	2.21577	2.1578	2.1533
		2.26874	2.33124	2.19185	2.03066
		2.24376	2.23046	2.20337	2.16264
		2.28599	2.23498	2.2227	2.10914
		2.22668	2.1477	2.18778	2.14189
		2.23375	2.14008	2.206	2.1637
		2.2727	2.22707	2.19479	2.16034
		2.25131	2.21406	2.15132	2.05674
		2.2499	2.21958	2.11977	2.15738
		2.20471	2.26986	2.14023	2.10505
		2.18278	2.1941	2.13603	2.13347
		2.18841	2.18117	2.17986	2.08859
		2.20066	2.18838	2.18985	2.07259
		2.15335	2.19315	2.14982	2.096
		2.1872	2.2084	2.14907	2.15617
		2.20132	2.15489	2.16794	2.14151
		2.12296	2.15448	2.1134	2.13216
			2.26584	2.20413	2.12626
			2.27662	2.18428	2.14346
			2.29374	2.14042	2.15124
			2.22987	2.15755	2.1633
			2.25313	2.16909	2.15064
			2.2388	2.20704	2.10376
			2.10573	2.18772	2.08253
			2.27585	2.1169	2.14248
			2.26337	2.09831	2.16481
			2.25754	2.15881	2.06596
			2.1279	2.10701	2.13195
			2.19291	2.1477	2.11883
			2.2105	2.11393	2.14903
			2.22716	2.09026	2.12077
			2.31461	2.13343	2.08519
			2.19062	2.18513	2.126
			2.1332	2.16589	2.10638
			2.20208	2.16022	2.1513
			2.2095	2.20472	2.08292
			2.25087	2.21929	2.11445
			2.29069	2.11367	2.08387
			2.22672	2.15562	2.12472
			2.1499	2.22693	2.10094
			2.13915	2.18529	2.14648
			2.14479	2.19954	2.10849
			2.16891	2.12914	2.1154
			2.31378	2.20315	2.13018
			2.12051	2.15559	2.13655
			2.17762	2.13742	2.14939
			2.19647	2.07173	2.1112
			2.15109	2.1507	2.02508
			2.24826	2.26474	2.16028
			2.26019	2.15195	2.0865
			2.12842	2.17338	2.08066
			2.18466	2.24303	2.06311
			2.33141	2.17874	2.1709
			2.26506	2.17516	2.19829
			2.24698	2.19971	2.17193
			2.21821	2.18295	2.09324
			2.22691	2.17459	2.0997
			2.16541	2.02435	2.10766
			2.16858	2.16237	2.08397
			2.21018	2.11163	2.12259
			2.19092	2.15091	2.12078
				2.23896	2.12908
				2.20804	2.07732
				2.1554	2.13066
				2.16587	2.01585
				2.0918	2.1466
				2.15302	2.09042
				2.12476	2.16376
				2.15065	2.06674
				2.17148	2.15695
				2.11147	2.12254
				2.14198	2.17516
				2.16429	2.16062
					2.16174
					2.1564
					2.1187
					2.14143
					2.16492
					2.1313
					2.15958
					2.09009
					2.15964
					2.12354
					2.11148
					2.08243
					2.14888
					2.07986
					2.10652
					2.09183
					2.106

## Sheet: 7G (FLIM-FRET Fzd7 & LRP6)
	raw fluorescence lifetime data							lifetime data per drosophila gut							%FRET efficiency per drosophila gut
	GFP alone	LRP6-GFP & Fzd7-mCherry						GFP alone	LRP6-GFP & Fzd7-mCherry						LRP6-GFP & Fzd7-mCherry
		0 % cholesterol	0.003 % cholesterol	0.03 % cholesterol	0.3 % cholesterol				0 % cholesterol	0.003 % cholesterol	0.03 % cholesterol	0.3 % cholesterol			0 % cholesterol	0.003 % cholesterol	0.03 % cholesterol	0.3 % cholesterol
	2.31571	2.18009	2.16501	2.12197	2.05254			2.22361	2.18112	2.2096	2.13567	2.07694			4.30593	3.05606	6.29997	8.87678
	2.28063	2.20559	2.24776	2.13465	2.07177			2.20924	2.18427	2.23223	2.15358	2.11521			4.16782	2.06336	5.51408	7.19756
	2.15519	2.17981	2.22022	2.13463	2.05768			2.21716	2.18428	2.18429	2.10646	2.13063			4.16727	4.16667	7.58121	6.52091
	2.1603	2.18708	2.20844	2.08118	2.10935			2.301	2.20403	2.18383	2.14692	2.10877			3.30081	4.18673	5.80639	7.47988
	2.16521	2.15557	2.22296	2.1472	2.05773			2.44529	2.1926	2.12809	2.11192	2.09832			3.80204	6.63247	7.34192	7.93844
	2.153	2.16809	2.23395	2.17039	2.08397				2.18584	2.1352	2.12856	2.07098			4.09881	6.32028	6.61162	9.13788
	2.16894	2.15796	2.17199	2.16314	2.07153				2.18191	2.14495	2.12935	2.04038			4.27129	5.89265	6.57723	10.4804
	2.18224	2.19002	2.20365	2.14732	2.11625					2.15214	2.13457	2.09188				5.5771	6.34814	8.22103
	2.17187	2.17828	2.20971	2.11672	2.02054					2.17619	2.11362	2.06604				4.52221	7.26716	9.3549
	2.48305	2.19761	2.18334	2.17138	2.11542							2.09464						8.10021
	2.24684	2.18289	2.22569	2.12428	2.08251
	2.24076	2.18218	2.21267	2.11963	2.06623
	2.19731	2.18935	2.21947	2.13119	2.06687
	2.19873	2.16571	2.27812	2.15378	2.06827
	2.19618	2.19098	2.30762	2.12644	2.07866
	2.22007	2.20409	2.29409	2.12091	2.11962
	2.21265	2.18594	2.27366	2.16798	2.00091
	2.19826	2.189	2.19257	2.15147	2.145
	2.19798	2.20052	2.16326	2.16782	2.13381
	2.18366	2.15615	2.21364	2.09762	2.13594
	2.18228	2.1883	2.13858	2.11989	2.08087
	2.20013	2.20414	2.143	2.21093	2.1322
	2.18183	2.121	2.19732	2.23208	2.10089
	2.20144	2.19459	2.27349	2.17077	2.17206
	2.22061	2.21024	2.28638	2.10267	2.12099
	2.24557	2.1848	2.25727	2.17419	2.09727
	2.19869	2.21267	2.20432	2.06152	2.08836
	2.23934	2.17761	2.28027	2.10315	2.08601
	2.26469	2.15395	2.1719	2.06805	2.11692
	2.23697	2.17014	2.1798	2.0892	2.1345
	2.25632	2.15451	2.17464	2.19481	2.12601
	2.2362	2.18933	2.25646	2.12432	2.1063
	2.2037	2.17724	2.15985	2.11841	2.12324
	2.19761	2.21909	2.16304	2.15651	2.12563
	2.20506	2.17594	2.15543	2.09412	2.10476
	2.24431	2.17007	2.17156	2.07663	2.08801
	2.36459	2.20548	2.14753	2.09152	2.08922
	2.45484	2.18759	2.12368	2.10503	2.13909
	2.42491	2.20198	2.20731	2.10079	2.13121
	2.4225	2.21772	2.20722	2.12453	2.12339
	2.44492	2.21342	2.2042	2.11808	2.13788
	2.43146	2.22814	2.23692	2.12767	2.1276
	2.43398	2.21302	2.20895	2.13781	2.13748
	2.50749	2.1877	2.19131	2.15278	2.09937
	2.43137	2.20231	2.16088	2.17575	2.1492
		2.20438	2.19511	2.18026	2.13732
		2.21068	2.16819	2.15061	2.12615
		2.18644	2.17736	2.15552	2.10587
		2.22741	2.20162	2.17159	2.10063
		2.16988	2.2067	2.15617	2.13683
		2.17673	2.09875	2.11532	2.13045
		2.21452	2.13264	2.14385	2.16854
		2.19377	2.14772	2.06012	2.13456
		2.1924	2.15054	2.04186	2.17658
		2.22713	2.16206	2.08319	2.14038
		2.18178	2.15418	2.11109	2.13387
		2.17998	2.17174	2.05741	2.07332
		2.22808	2.122	2.12668	2.13898
		2.17384	2.13486	2.10956	2.10672
		2.21696	2.10805	2.11969	2.10368
		2.15607	2.1178	2.14323	2.08506
		2.19949	2.15369	2.17293	2.09546
		2.18564	2.08035	2.17781	2.09355
		2.18153	2.0757	2.14204	2.10524
		2.18718	2.08647	2.10937	2.14602
		2.19726	2.17521	2.08344	2.12375
		2.21634	2.12916	2.12029	2.11788
		2.18529	2.16383	2.14937	2.12497
		2.18547	2.12714	2.10659	2.13067
		2.19583	2.17961	2.15012	2.06548
		2.21106	2.15706	2.13217	2.05759
		2.16436	2.11177	2.14335	2.11532
		2.16805	2.11519	2.16024	2.10009
		2.18708	2.13665	2.17522	2.12558
		2.16751	2.15574	2.13231	2.11106
		2.177	2.15921	2.11194	2.09151
		2.17737	2.09166	2.10106	2.07719
		2.18328	2.05543	2.10522	2.0616
		2.19502	2.13956	2.13012	2.0722
		2.19508	2.20681	2.15827	2.07775
		2.18666	2.13899	2.15362	2.07993
		2.17178	2.15477	2.13668	2.05504
		2.14131	2.12393	2.12907	2.07465
		2.18838	2.13882	2.06163	2.13319
		2.15734	2.15569	2.08102	2.10802
		2.19105	2.12018	2.11882	2.13484
		2.1566	2.13635	2.20667	2.11633
		2.20364	2.13975	2.15744	2.08124
		2.2071	2.16605	2.08562	2.13794
		2.1566	2.10798	2.08637	2.13164
		2.21424	2.15549	2.1762	2.11596
			2.12571	2.21068	2.11588
			2.18299	2.19648	2.10651
			2.16459	2.18169	2.09016
			2.16795	2.09843	2.09342
			2.14179	2.0558	2.09721
			2.14927	2.17552	2.04208
			2.12707	2.1057	2.06031
			2.14554	1.99516	2.09821
			2.15999	2.1245	2.06355
			2.10111	2.14379	2.05951
			2.16724	2.17234	2.04143
			2.16798	2.15623	2.06367
			2.17665	2.13308	2.05485
			2.15871	2.15878	2.0385
			2.13616	2.19065	2.01251
			2.12773	2.14016	2.07611
			2.14099	2.12691	2.04786
			2.17924	2.08755	2.08629
			2.18853	2.14169	2.07099
			2.12627	2.14842	2.10636
			2.13426	2.13868	1.91413
			2.16451	2.18728	1.96815
			2.13245	2.1584	1.87027
			2.18111	2.18249	1.99851
			2.15948	2.03659	2.05807
			2.1886	2.08292	2.07899
			2.18256	2.14455	2.09547
			2.26653	2.09495	2.05901
				2.04034	2.04948
				2.07002	2.08139
					2.0322
					2.06838
					2.04076
					2.08333
					2.06515
					2.05584
					1.9918
					2.00643
					2.02871
					2.04131
					2.04118
					2.07587
					2.05911
					2.12087
					2.14543
					2.14959
					2.13356
					2.14626
					2.14817
					2.16768
					2.11208
					2.14178
					2.08821
					2.09355
					2.12414
					2.08428
					2.08359
					2.03858
					2.0246
					2.0543
					2.03973
					2.14383
					2.05196
					2.04192
					2.11251
					2.03395
					2.03461
					2.07268
					2.02906
					2.04903
					2.07637
					2.06952
					2.11237
					2.10914
					2.08258
					2.04175
					2.03951
					2.07099
					2.11114
					2.11015
					2.14784
					2.1312
					2.10945

## Sheet: 7H (Bcat activity)
	experimental conditions
	Mevastatin (uM):	-	-	0.75	1.5	3	5	-	-	-	-	-	-	-	-
	MBCD (mM):	-	-	-	-	-	-	1	2.5	5	10	-	-	-	-
	Chol (MBCD:Chol)(mM):	-	-	-	-	-	-	-	-	-	-	0.5	0.75	1	2
	Wnt3a:	-	+	+	+	+	+	+	+	+	+	+	+	+	+
	raw data
	exp 1	629	200442	204613	188647	170660	136951	197423	170471	95642	27500	181036	193898	259700	318852
	exp 2	668	203124	199787	198589	153247	147177	188317	179014	98938	28700	189685	199510	227088	297296
	exp 3	633	219028	204141	185433	159828	134744	173619	184066	104735	30658	187474	200750	226690	308233
	protein quatification
	exp 1	0.9831	2.9945	2.9861	2.9864	3.0261	2.9907	3.0026	2.9971	3.0033	2.9402	3.0021	2.9955	3.0007	3.0003
	exp 2	0.9902	2.9883	2.9752	2.9871	3.0145	2.9893	3.0075	2.9896	3.0057	2.9378	3.0045	2.9972	2.9927	3.0065
	exp 3	0.9873	2.9951	2.9927	2.9833	3.0197	2.9912	3.0102	2.9923	3.0121	2.9391	3.0038	2.9894	3.0045	3.0059
	data normalized to protein
	exp 1	639.813	66936.7	68521.8	63168.7	56396	45792.3	65750.7	56878.6	31845.6	9353.11	60303.1	64729.8	86546.5	106273
	exp 2	674.611	67973.1	67150.8	66482.2	50836.6	49234.6	62615.8	59878.9	32916.8	9769.22	63133.6	66565.5	75880.6	98884.4
	exp 3	641.143	73128.8	68213	62157	52928.4	45046.8	57676.9	61513.2	34771.4	10431.1	62412.3	67153.9	75450.2	102543
	normalized to mock
	exp 1	1	102.686	105.118	96.906	86.5161	70.2491	100.867	87.2565	48.8538	14.3484	92.51	99.3008	132.769	163.032
	exp 2	1	104.276	103.015	101.989	77.9876	75.5299	96.0578	91.8592	50.4971	14.9868	96.8522	102.117	116.407	151.697
	exp 3	1	112.186	104.644	95.354	81.1966	69.1055	88.4811	94.3663	53.3422	16.0021	95.7456	103.02	115.747	157.309

## Sheet: 7I (TCF positive cells)
	raw data
	Ctrl 0% Chol	Ctrl Std. diet	Ctrl 0.3% chol	LRP6 0% Chol	LRP6 Std. diet	LRP6 0.3% chol
	0	0	0	0	0	41.5094
	0	0	0	0	0	41.4286
	0	0	0	0	0	57
	0	0	0	0	0	54.1353
	0	0	0	0	0	50.8287
