# Supplementary material for: Mutant APC reshapes Wnt signaling plasma membrane nanodomains by altering cholesterol levels via oncogenic β-catenin
Source: Nat Commun. 2023 Jul 19;14:4342. doi: 10.1038/s41467-023-39640-w (PMC10356786; doi:10.1038/s41467-023-39640-w)
Supplement: Supplementary file 4 — Source Data [file 41467_2023_39640_MOESM4_ESM.zip › Source Data Folder/new Figure S11/Figure S11.xlsx]

## Sheet: S11 B&C (Fzd7 & LRP6 KO)
	raw data LRP6								raw data Fzd7
	HAP1 Parental			HAP1 LRP6					HAP1 Parental			HAP1 Fzd7
	mean	N		mean	N				mean	N		mean	N
	1359.61	9325		755.272	8993				6016.58	9187		3070.88	8412
	transformed data LRP6								transformed data Fzd7
	HAP1 Parental			HAP1 LRP6					HAP1 Parental			HAP1 Fzd7
	mean	N		mean	N				mean	N		mean	N
	100	9325		55.5505	8993				100	9187		51.0402	8142

## Sheet: S11 E&F (Fzd7 & LRP6 siRNA KD)
	raw data LRP6								raw data Fzd7
	Control siRNA			LRP6 siRNA					Control siRNA			Fzd7 siRNA
	mean	N		mean	N				mean	N		mean	N
	100154	945		31413.3	527				56875.6	661		38606.8	323
	transformed data LRP6								transformed data Fzd7
	Control siRNA			LRP6 siRNA					Control siRNA			Fzd7 siRNA
	mean	N		mean	N				mean	N		mean	N
	100	945		31.365	527				100	661		67.8793	323

## Sheet: S11 G-J (STORM Fzd7 & LRP6)
		raw data LRP6				raw data Fzd7				raw data LRP6 per mouse				raw data Fzd7 per mouse				frequency distribution LRP6					frequency distribution Fzd7					frequency distribution LRP6					frequency distribution Fzd7
		WT APC	oncogenic APC			WT APC	oncogenic APC			WT APC	oncogenic APC			WT APC	oncogenic APC			Bin Center	WT APC	oncogenic APC			Bin Center	WT APC	oncogenic APC			Range	WT APC	oncogenic APC			Range	WT APC	oncogenic APC
			3 wk	5 wk			3 wk	5 wk			3 wk	5 wk			3 wk	5 wk				3 wk	5 wk				3 wk	5 wk				3 wk	5 wk				3 wk	5 wk
		0.028	0.018	0.094		0.007	0.025	0.004		0.0213025	0.0227436	0.0282142		0.016764	0.0176189	0.0210567		500	44.2381	33.4335	28.87		25	6.87702	1.02481	1.31862		<1000	44.2381	33.4335	28.87		<1000	6.87702	1.02481	1.31862
		0.038	0.013	0.002		0.002	0.008	0.002		0.0162987	0.0221223	0.029524		0.014825	0.0194234	0.0276009		1500	25.4762	26.2661	22.8919		75	15.979	13.0529	10.3606		1000-2000	25.4762	26.2661	22.8919		1000-2000	15.979	13.0529	10.3606
		0.043	0.003	0.056		0.016	0.004	0.006		0.0189555	0.0205438	0.0356382		0.0193251	0.0204326	0.0227419		2500	12.5238	15.2361	13.8761		125	25.6068	25.89	21.5016		2000>	30.2857	40.3004	48.2382		2000>	77.144	85.9223	88.3208
		0.038	0.059	0.028		0.001	0.117	0.003		0.015539	0.0278736	0.0333058		0.0152081	0.0213061	0.0220584		3500	7.42857	8.3691	9.55043		175	18.932	20.6041	20.183
		0.007	0.021	0.012		0.008	0.015	0.003				0.0310398		0.0182148		0.023756		4500	4	5.36481	7.04739		225	11.246	13.4304	15.5274
		0.05	0.007	0.054		0.005	0.008	0.004										5500	2.19048	3.43348	4.61725		275	6.02751	8.03668	10.0108
		0.035	0.037	0.015		0.003	0.048	0.01										6500	1.57143	2.53219	3.548		325	4.16667	6.41855	5.86652
		0.008	0.038	0.015		0.003	0.025	0.007										7500	0.761905	1.67382	1.8226		375	3.80259	3.29018	3.87513
		0.009	0.025	0.015		0.003	0.007	0.012										8500	0.619048	1.20172	1.45808		425	2.71036	2.10356	3.12164
		0.012	0.02	0.11		0.004	0.011	0.019										9500	0.333333	0.643777	1.36087		475	1.65858	1.77994	2.47578
		0.035	0.062	0.013		0.005	0.018	0.003										10500	0.285714	0.429185	1.14216		525	0.849515	0.970874	1.66846
		0.011	0.012	0.011		0.005	0.007	0.006										11500	0.142857	0.214592	0.704739		575	0.647249	1.02481	0.968784
		0.025	4.23e-05	0.032		0.006	0.005	0.017										12500	0	0.214592	0.486027		625	0.647249	0.539374	0.83423
		0.005	0.02	0.05		0.036	0.003	0.016										13500	0.047619	0.128755	0.437424		675	0.202265	0.701187	0.376749
		0.003	0.024	0.002		0.007	0.003	0.058										14500	0.142857	0.171674	0.267315		725	0.161812	0.647249	0.592034
		0.012	0.016	0.004		0.003	0.005	0.008										15500	0	0.0858369	0.291616		775	0.121359	0.21575	0.40366
		0.084	0.05	0.062		0.009	0.004	0.013										16500	0.047619	0	0.218712		825	0.161812	0	0.134553
		0.022	0.011	0.015		0.003	0.003	0.002										17500	0.047619	0.0858369	0.170109		875	0	0.0539374	0.242196
		0.018	0.02	0.027		0.007	0.004	0.005										18500	0	0.0858369	0.170109		925	0.0809061	0.107875	0.080732
		0.005	0.007	0.079		0.004	0.004	0.006										19500	0	0.0429185	0.121507		975	0.0809061	0.0539374	0.188375
		0.014	0.006	0.011		0.002	0.011	0.008										20500	0.047619	0.128755	0.0972053		1025	0.0404531	0	0.107643
		0.013	0.01	0.047		0.005	0.000718	0.021										21500	0	0.0429185	0.0972053		1075	0	0	0
		0.067	0.01	0.031		0.002	0.011	0.003										22500	0	0	0.0486027		1125	0	0	0.0269107
		0.003	0.066	0.002		0.002	0.008	0.025										23500	0	0	0.0972053		1175	0	0.0539374	0.0269107
		0.053	0.029	0.12		0.005	0.003	0.013										24500	0	0	0.0486027		1225	0	0	0
		0.000169	0.004	0.049		0.011	0.009	0.005										25500	0	0	0		1275	0	0	0.0269107
		0.011	0.016	0.03		0.008	0.011	0.061										26500	0	0.0429185	0.0243013		1325	0	0	0
		0.013	0.031	0.02		0.008	0.017	0.042										27500	0.047619	0	0.0486027		1375	0	0	0
		0.007	0.027	0.04		0.057	0.06	0.049										28500	0.047619	0.0429185	0.0243013		1425	0	0	0
		0.034	0.027	0.047		0.049	0.014	0.022										29500	0	0	0.0243013		1475	0	0	0.0269107
		0.007	0.022	0.004		0.002	0.011	0.019										30500	0	0.0429185	0.0486027		1525	0	0	0.0269107
		0.031	0.023	0.057		0.033	0.005	0.024										31500	0	0	0.0243013		1575	0	0	0
		0.058	0.012	0.013		0.018	0.01	0.067										32500	0	0.0429185	0		1625	0	0	0
		0.006	0.003	0.043		0.007	0.028	0.023										33500	0	0	0.0486027		1675	0	0	0.0269107
		0.061	0.033	0.011		0.006	0.015	0.04										34500	0	0	0
		0.014	0.021	0.012		0.101	0.000127	0.021										35500	0	0	0.072904
		0.031	0.004	0.005		0.003	0.018	0.004										36500	0	0	0
		0.006	0.078	0.02		0.006	0.01	0.009										37500	0	0	0.0486027
		0.004	0.034	0.023		0.009	0.009	0.016										38500	0	0	0.0243013
		0.026	0.06	0.014		0.011	0.000972	0.017										39500	0	0	0
		0.035	0.042	0.005		0.084	0.035	0.005										40500	0	0	0.0243013
		0.008	0.023	0.04		0.003	0.016	0.014										41500	0	0	0.0243013
		0.029	0.026	0.354		0.046	0.015	0.019										42500	0	0	0
		0.061	0.014	0.02		0.01	0.013	0.004										43500	0	0	0
		0.1	0.014	0.109		0.004	0.003	0.016										44500	0	0	0.0486027
		0.058	0.004	0.014		0.005	0.008	0.04										45500	0	0	0
		0.051	0.01	0.05		0.006	0.056	0.003										46500	0	0	0
		0.085	0.023	0.01		0.006	0.009	0.007										47500	0	0	0
		0.019	0.029	0.008		0.013	0.011	0.016										48500	0	0	0
		0.018	0.007	0.016		0.037	0.008	0.016										49500	0	0	0.0243013
		0.05	0.021	0.007		0.005	0.011	0.002										50500	0	0	0
		0.047	0.066	0.009		0.08	0.002	0.017										51500	0	0	0
		0.004	0.024	0.000296		0.005	0.02	0.011										52500	0	0	0
		0.002	0.04	0.016		0.014	0.00093	0.003										53500	0	0	0
		0.019	0.053	0.019		0.042	0.000803	0.006										54500	0	0	0
		0.006	0.015	0.026		0.051	0.016	0.009										55500	0	0	0
		0.003	0.001	0.017		0.014	0.02	0.008										56500	0	0	0
		0.006	0.038	0.018		0.025	0.022	0.004										57500	0	0	0
		0.002	0.01	0.027		0.033	0.023	0.019										58500	0	0	0.0243013
		0.006	0.018	0.016		0.031	0.017	0.019										59500	0	0	0
		0.003	0.006	0.002		0.005	0.02	0.053										60500	0	0	0
		0.023	0.029	0.009		0.039	0.006	0.106										61500	0	0	0
		0.01	0.011	0.012		0.018	0.018	0.016										62500	0	0	0
		0.024	0.016	0.036		0.03	0.005	0.019										63500	0	0	0
		0.013	0.011	0.063		0.005	0.003	0.01										64500	0	0	0
		0.015	0.019	0.023		0.033	0.013	0.043										65500	0	0	0
		0.006	0.017	0.014		0.019	0.018	0.018										66500	0	0	0
		0.008	0.004	0.002		0.019	0.015	0.025										67500	0	0	0
		0.002	0.024	0.01		0.035	0.034	0.02										68500	0	0	0
		0.003	0.023	0.015		0.004	0.013	0.008										69500	0	0	0.0243013
		0.005	0.004	0.004		0.085	0.029	0.042										70500	0	0.0429185	0
		0.018	0.001	0.01		0.023	0.007	0.054
		0.014	0.027	0.004		0.027	0.037	0.071
		0.065	0.000169	0.018		0.012	0.042	0.065
		0.015	0.029	0.062		0.058	0.046	0.002
		0.04	0.018	0.052		0.005	0.016	0.02
		0.017	0.007	0.021		0.031	0.06	0.012
		0.066	0.022	0.009		0.027	0.071	0.033
		0.014	0.035	0.05		0.116	0.035	0.01
		0.008	0.006	0.014		0.003	0.051	0.004
		0.002	0.022	0.047		0.053	0.007	0.012
		0.004	0.007	0.025		0.005	0.006	0.06
		0.013	0.019	0.046		0.044	0.03	0.008
		0.009	0.006	0.003		0.048	0.001	0.005
		0.015	0.02	0.041		0.034	0.02	0.006
		0.026	0.003	0.029		0.043	0.001	0.005
		0.007	0.014	0.022		0.061	0.073	0.003
		0.01	0.006	0.025		0.056	0.028	0.01
		0.005	0.009	0.042		0.006	0.007	0.009
		0.015	0.017	0.000338		0.009	0.011	0.007
		0.002	0.006	0.007		0.003	0.002	0.009
		0.01	0.007	0.026		0.012	0.005	0.005
		0.035	0.023	0.023		0.011	0.007	0.053
		0.011	0.04	0.012		0.013	0.001	0.002
		0.005	0.027	0.005		0.014	0.007	0.006
		0.014	0.064	0.017		0.177	0.003	0.006
		0.008	0.025	0.018		0.006	0.003	0.023
		0.029	0.013	0.002		0.04	0.012	0.115
		0.021	0.1	0.007		0.006	0.009	0.016
		0.043	0.067	0.008		0.016	0.018	0.008
		0.024	0.108	0.02		0.023	0.056	0.009
		0.02	0.048	0.02		0.061	0.002	0.002
		0.022	0.041	0.015		0.088	0.057	0.016
		0.000761	0.046	0.021		0.019	0.02	0.002
		0.02	0.006	0.002		0.043	0.106	0.016
		0.006	0.006	0.01		0.008	0.012	0.043
		0.019	0.071	0.022		0.006	0.025	0.037
		0.022	0.002	0.006		0.039	0.012	0.013
		0.016	0.003	0.034		0.017	0.025	0.003
		0.005	0.011	0.006		0.009	0.021	0.098
		0.016	0.013	0.018		0.000169	0.01	0.126
		0.007	0.013	0.006		0.09	0.012	0.024
		0.024	0.007	0.016		0.037	0.026	0.004
		0.036	0.004	0.152		0.039	0.006	0.004
		0.013	0.018	0.011		0.044	0.01	0.047
		0.007	0.006	0.004		0.029	0.015	0.006
		0.004	0.009	0.009		0.005	0.003	0.044
		0.011	0.044	0.022		0.055	0.021	0.022
		0.016	0.007	0.065		0.024	0.011	0.003
		0.026	0.019	0.026		0.008	0.006	0.009
		0.019	0.009	0.021		0.029	0.023	0.006
		0.005	0.004	0.009		0.05	0.002	0.024
		0.011	0.03	0.019		0.007	0.007	0.004
		0.022	0.008	0.02		0.005	0.008	0.005
		0.01	0.005	0.003		0.015	0.004	0.005
		0.027	0.025	0.032		0.011	0.004	0.003
		0.01	0.000549	0.037		0.017	0.025	0.004
		0.007	0.068	0.027		0.033	0.032	0.003
		0.003	0.008	0.006		0.006	0.003	0.004
		0.045	0.005	0.109		0.015	0.003	0.004
		0.003	0.003	0.009		0.005	0.109	0.005
		0.014	0.005	0.056		0.000169	0.014	0.008
		0.004	0.019	0.039		0.002	0.006	0.001
		0.003	0.014	0.082		0.035	0.009	0.018
		0.014	0.01	0.009		0.029	0.006	0.035
		0.008	0.076	0.043		0.003	0.003	0.002
		0.01	0.017	0.1		0.014	0.006	0.019
		0.011	0.024	0.004		0.006	0.057	0.01
		0.002	0.049	0.016		0.038	0.013	0.012
		0.008	0.076	0.087		0.009	0.002	0.004
		0.022	0.058	0.012		0.015	0.003	0.018
		0.004	0.052	0.005		0.22	0.013	0.005
		0.004	0.02	0.051		0.005	0.004	0.019
		0.003	0.008	0.038		0.018	0.003	0.039
		0.002	0.015	0.033		0.043	0.008	0.02
		0.006	0.019	0.004		0.013	0.013	0.012
		0.031	0.138	0.048		0.034	0.01	0.059
		0.024	0.034	0.015		0.036	0.003	0.002
		0.012	0.012	0.017		0.033	0.011	0.022
		0.005	0.003	0.007		0.000254	0.002	0.005
		0.024	0.039	0.007		0.009	0.011	0.042
		0.026	0.01	0.045		0.018	0.051	0.043
		0.023	0.054	0.004		0.006	0.005	0.032
		0.024	0.065	0.035		0.016	0.01	0.021
		0.025	0.006	0.037		0.013	0.005	0.028
		0.005	0.026	0.018		0.063	0.002	0.056
		0.066	0.015	0.04		0.008	0.023	0.009
		0.019	0.01	0.024		0.005	0.005	0.053
		0.011	0.002	0.021		0.003	0.003	0.041
		0.005	0.002	0.011		0.004	0.008	0.01
		0.017	0.018	0.008		0.003	0.029	0.127
		0.031	0.019	0.035		0.11	0.028	0.017
		0.027	0.008	0.012		0.028	0.009	0.021
		0.06	0.007	0.025		0.019	0.003	0.002
		0.013	0.009	0.012		0.002	0.005	0.017
		0.024	0.009	0.008		0.02	0.021	0.022
		0.023	0.003	0.082		0.017	0.054	0.005
		0.017	0.016	0.021		0.017	0.003	0.021
		0.006	0.125	0.042		0.014	0.000845	0.118
		0.039	0.024	0.023		0.003	0.025	0.006
		0.02	0.007	0.009		0.008	0.007	0.036
		0.023	0.011	0.005		0.012	0.032	0.036
		0.016	0.016	0.009		0.003	0.008	0.019
		0.094	0.035	0.019		0.005	0.008	0.013
		0.025	0.005	0.02		0.01	0.027	0.01
		0.008	0.036	0.003		0.006	0.01	0.022
		0.015	0.014	0.032		0.002	0.026	0.004
		0.026	0.005	0.037		0.000887	0.006	0.057
		0.005	0.098	0.027		0.007	0.05	0.003
		0.039	0.014	0.006		0.000803	0.024	0.005
		0.013	0.015	0.109		0.000634	0.007	0.01
		0.009	0.005	0.009		0.008	0.003	0.027
		0.071	0.022	0.056		0.01	0.034	0.017
		0.006	0.011	0.039		0.026	0.008	0.022
		0.043	0.008	0.082		0.01	0.003	0.029
		0.059	0.02	0.009		0.009	0.008	0.017
		0.018	0.008	0.043		0.001	0.049	0.006
		0.025	0.024	0.1		0.015	0.004	0.05
		0.021	0.000169	0.004		0.009	0.018	0.012
		0.009	0.025	0.016		0.004	0.061	0.029
		0.01	0.006	0.087		0.007	0.048	0.014
		0.005	0.000803	0.012		0.003	0.003	0.009
		0.007	0.009	0.005		0.005	0.008	0.008
		0.041	0.008	0.051		0.002	0.021	0.025
		0.025	0.01	0.038		0.032	0.007	0.019
		0.025	0.01	0.033		0.003	0.086	0.021
		0.016	0.018	0.004		0.015	0.007	0.007
		0.002	0.019	0.048		0.004	0.009	0.017
		0.04	0.009	0.015		0.008	0.002	0.029
		0.003	0.016	0.017		0.003	0.007	0.031
		0.038	0.014	0.007		0.011	0.006	0.047
		0.018	0.025	0.007		0.007	0.003	0.007
		0.005	0.03	0.045		0.014	0.003	0.025
		0.035	0.032	0.004		0.01	0.013	0.031
		0.007	0.014	0.035		0.025	0.015	0.043
		0.046	0.026	0.037		0.001	0.006	0.006
		0.022	0.01	0.018		0.002	0.008	0.03
		0.045	0.028	0.04		0.002	0.058	0.014
		0.028	0.018	0.006		0.006	0.008	0.000507
		0.003	0.003	0.015		0.007	0.005	0.014
		0.015	0.017	0.007		0.004	0.007	0.029
		0.015	0.046	0.03		0.041	0.008	0.011
		0.056	0.01	0.039		0.016	0.009	0.013
		0.027	0.037	0.015		0.035	0.009	0.022
		0.01	0.003	0.028		0.001	0.003	0.016
		0.033	0.054	0.018		0.006	0.006	0.022
		0.285	0.011	0.019		0.05	0.012	0.031
		0.061	0.046	0.022		0.005	0.005	0.027
		0.005	0.014	0.018		0.007	0.013	0.01
		0.005	0.000296	0.042		0.016	0.013	0.006
		0.007	0.055	0.002		0.000845	0.013	0.016
		0.000254	0.016	0.006		0.07	0.015	0.053
		0.276	0.017	0.034		0.081	0.033	0.013
		0.106	0.024	0.002		0.004	0.003	0.034
		0.091	0.008	0.032		0.002	0.027	0.000254
		0.016	0.006	0.006		0.018	0.019	0.052
		0.062	0.021	0.018		0.005	0.05	0.059
		0.027	0.013	0.013		0.01	0.02	0.021
		0.015	0.024	0.000211		0.062	0.049	0.041
		0.000254	0.017	4.23e-05		0.01	0.007	0.065
		0.02	0.004	0.032		0.04	0.027	0.026
		0.061	0.001	0.082		0.006	0.027	0.079
		0.008	0.011	0.008		0.013	0.003	0.041
		0.000465	0.008	0.015		0.026	0.017	0.079
		0.034	0.026	0.000423		0.005	0.026	0.009
		0.007	0.023	0.011		0.005	0.022	0.006
		0.005	0.01	0.005		0.013	0.013	0.041
		0.011	0.019	0.014		0.002	0.08	0.015
		0.002	0.008	0.019		0.013	0.008	0.01
		0.006	0.005	0.003		0.003	0.008	0.005
		0.004	0.005	0.025		0.009	0.011	0.011
		0.007	0.01	0.017		0.003	0.103	0.014
		0.004	0.006	0.009		0.006	0.015	0.003
		0.014	0.005	0.078		0.007	0.016	0.003
		0.011	0.078	0.012		0.005	0.078	0.019
		0.002	0.004	0.01		0.003	0.007	0.01
		0.021	0.006	0.009		0.01	0.004	0.002
		0.002	0.111	0.005		0.002	0.092	0.005
		0.003	0.012	0.012		0.009	0.005	0.012
		0.008	0.006	0.011		0.004	0.028	0.015
		0.031	0.034	0.01		0.011	0.018	0.017
		0.01	0.004	0.004		0.015	0.01	0.007
		0.009	0.001	0.005		0.018	0.004	0.009
		0.007	0.063	0.017		0.004	0.012	0.006
		0.045	0.058	0.011		0.007	0.005	0.014
		0.006	0.089	0.01		0.012	0.007	0.01
		0.006	0.021	0.026		0.009	0.02	0.003
		0.006	0.059	0.015		0.009	0.017	0.018
		0.007	0.012	0.013		0.021	0.007	0.019
		0.001	0.081	0.003		0.005	0.002	0.073
		0.002	0.013	0.007		0.002	0.004	0.003
		0.072	0.014	0.017		0.01	0.076	0.018
		0.046	0.073	0.019		0.005	0.042	0.027
		0.000127	0.049	0.018		0.016	0.012	0.023
		0.032	0.061	0.015		0.002	0.058	0.009
		0.069	0.032	0.022		0.012	0.018	0.023
		0.023	0.041	0.018		0.027	0.023	0.017
		0.016	0.023	0.017		0.007	0.001	0.007
		0.006	0.025	0.033		0.002	0.089	0.021
		0.039	0.005	0.009		0.005	0.013	0.004
		0.063	0.014	0.015		0.003	0.015	0.029
		0.022	0.008	0.009		0.002	0.002	0.007
		0.017	0.056	0.011		0.006	0.012	0.004
		0.014	0.019	0.007		0.004	0.037	0.007
		0.018	0.07	0.009		0.003	0.021	0.002
		0.021	0.001	0.002		0.02	0.01	0.015
		0.029	0.02	0.031		0.009	0.056	0.015
		0.035	0.005	0.096		0.004	0.029	0.013
		0.042	0.022	0.007		0.046	0.02	0.009
		0.01	0.04	0.007		0.006	0.029	0.002
		0.028	0.015	0.106		0.003	0.012	0.015
		0.013	0.008	0.059		0.017	0.013	0.047
		0.004	0.032	0.078		0.009	0.059	0.009
		0.008	0.055	0.089		0.017	0.021	0.029
		0.028	0.051	0.026		0.014	0.023	0.01
		0.008	0.01	0.034		0.003	0.003	0.021
		0.069	0.034	0.01		0.016	0.017	0.005
		0.023	0.006	0.009		0.002	0.015	0.037
		0.037	0.008	0.025		0.003	0.011	0.004
		0.002	0.006	0.08		0.003	0.029	0.051
		0.006	0.012	0.055		0.009	0.003	0.028
		0.007	0.002	0.005		0.021	0.037	0.02
		0.002	0.011	0.015		0.002	0.018	0.039
		0.009	0.01	0.067		0.003	0.036	0.012
		0.057	0.011	0.05		0.005	0.015	0.012
		0.004	0.012	0.037		0.004	0.088	0.032
		0.118	0.014	0.052		0.002	0.044	0.016
		0.037	0.007	0.044		0.004	0.014	0.037
		0.02	0.016	0.004		0.002	0.043	0.000972
		0.05	0.006	0.016		0.005	0.005	0.039
		0.011	0.011	0.004		0.004	0.007	0.031
		0.055	0.008	0.032		0.005	0.002	0.002
		0.002	0.01	0.055		0.006	0.004	0.109
		0.026	0.01	0.008		0.001	0.011	0.011
		0.022	0.012	0.026		0.004	0.004	0.009
		0.041	0.008	0.028		0.001	0.001	0.028
		0.025	0.007	0.054		0.002	0.029	0.003
		0.003	0.011	0.009		0.009	0.007	0.003
		0.016	0.009	0.005		0.003	0.026	0.014
		0.005	0.008	0.022		0.006	0.016	0.044
		0.01	0.007	0.02		0.012	0.01	0.012
		0.008	0.031	0.063		0.004	0.021	0.008
		0.007	0.005	0.01		0.002	0.007	0.019
		0.017	0.066	0.021		0.004	0.009	0.007
		0.017	0.007	0.007		0.009	0.004	0.036
		0.016	0.009	0.033		0.002	0.002	0.017
		0.018	0.008	0.013		0.002	0.035	0.016
		0.003	0.006	0.004		0.006	0.019	0.003
		0.008	0.019	0.047		0.003	0.006	0.02
		0.006	0.015	0.003		0.004	0.033	0.015
		0.002	0.067	0.006		0.001	0.018	0.01
		0.006	0.073	0.068		0.002	0.035	0.005
		0.016	0.02	0.034		0.014	0.004	0.007
		0.006	0.006	0.013		0.009	0.006	0.01
		0.013	0.012	0.015		0.005	0.012	0.015
		0.011	0.024	0.028		0.004	0.006	0.044
		0.014	0.03	0.011		0.013	0.006	0.031
		0.007	0.024	0.035		0.036	0.009	0.009
		0.018	0.017	0.081		0.018	0.035	0.097
		0.007	0.005	0.004		0.012	0.007	0.004
		0.014	0.015	0.092		0.013	0.03	0.051
		0.013	0.027	0.01		0.019	0.042	0.01
		0.007	0.006	0.008		0.024	0.014	0.023
		0.003	0.048	0.003		0.008	0.008	0.005
		0.009	0.007	0.011		0.026	0.038	0.006
		0.015	0.04	0.03		0.006	0.023	0.017
		0.034	0.045	0.096		0.004	0.003	0.009
		0.005	0.003	0.086		0.01	0.002	0.005
		0.005	0.015	0.041		0.079	0.007	0.039
		0.02	0.011	0.141		0.033	0.014	0.016
		0.014	0.018	0.053		0.003	0.01	0.013
		0.024	8.45e-05	0.011		0.017	0.009	0.004
		0.023	0.004	0.063		0.009	0.035	0.016
		0.01	0.023	0.062		0.007	0.006	0.008
		0.061	0.008	0.089		0.101	0.006	0.015
		0.003	0.005	0.073		0.058	0.004	0.008
		0.075	0.013	0.052		0.012	0.016	0.018
		0.006	0.011	0.03		0.08	0.029	0.013
		0.004	0.013	0.158		0.017	0.011	0.009
		0.006	0.006	0.025		0.019	0.015	0.005
		0.003	0.02	0.023		0.017	0.039	0.008
		0.023	0.007	0.08		0.013	0.01	0.03
		0.019	0.016	0.055		0.027	0.00093	0.004
		0.005	0.028	0.005		0.018	0.008	0.024
		0.007	0.013	0.015		0.095	0.027	0.011
		0.024	0.011	0.016		0.01	0.01	0.02
		0.01	0.007	0.067		0.018	0.022	0.007
		0.032	0.038	0.05		0.012	0.009	0.002
		0.01	0.006	0.037		0.008	0.015	0.036
		0.041	0.007	0.052		0.005	0.006	0.019
		0.007	0.006	0.044		0.006	0.003	0.01
		0.026	0.007	0.004		0.008	0.004	0.005
		0.018	0.002	0.016		0.01	0.01	0.053
		0.039	0.021	0.004		0.002	0.006	0.088
		0.004	0.028	0.032		0.007	0.012	0.008
		0.017	0.002	0.055		0.011	0.013	0.024
		0.021	0.017	0.008		0.002	0.018	0.033
		0.016	0.013	0.026		0.002	0.014	0.032
		0.006	0.043	0.028		0.002	0.02	0.014
		0.005	0.008	0.054		0.005	0.007	0.01
		0.021	0.019	0.009		0.003	0.004	0.003
		0.004	0.033	0.005		0.004	0.018	0.002
		0.03	0.008	0.022		0.006	0.049	0.006
		0.013	0.018	0.02		0.006	0.012	0.003
		0.011	0.087	0.063		0.002	0.013	0.035
		0.025	0.049	0.01		0.003	0.019	0.003
		0.005	0.012	0.021		0.001	0.101	0.03
		0.003	0.072	0.007		0.008	0.003	0.009
		0.013	0.007	0.033		0.006	0.038	0.07
		0.014	0.009	0.013		0.013	0.011	0.008
		0.011	0.00038	0.004		0.009	0.011	0.018
		0.001	0.028	0.047		0.015	0.022	0.014
		0.007	0.008	0.003		0.004	0.011	0.018
		0.003	0.036	0.006		0.002	0.011	0.04
		0.013	0.098	0.068		0.007	0.026	0.008
		0.014	0.028	0.034		0.003	0.018	0.046
		0.051	0.024	0.013		0.006	0.011	0.007
		0.011	0.02	0.015		0.002	0.023	0.008
		0.039	0.051	0.028		0.004	0.013	0.017
		0.017	0.024	0.011		0.011	0.021	0.022
		0.018	0.023	0.001		0.003	0.027	0.006
		0.005	0.012	0.009		0.013	0.019	0.012
		0.013	0.019	0.003		0.006	0.023	0.029
		0.025	0.023	0.014		0.012	0.01	0.005
		0.002	0.035	0.002		0.002	0.024	0.004
		0.017	0.024	0.002		0.004	0.005	0.004
		0.008	0.025	0.011		0.005	0.006	0.01
		0.06	0.078	0.009		0.002	0.016	0.013
		0.014	0.031	0.009		0.013	0.003	0.022
		0.021	0.102	0.007		0.002	0.01	0.012
		0.041	0.025	0.004		0.004	0.016	0.01
		0.032	0.006	0.005		0.002	0.039	0.06
		0.029	0.006	0.005		0.001	0.002	0.019
		0.045	0.063	0.006		0.019	0.01	0.024
		0.005	0.021	0.027		0.005	0.012	0.021
		8.45e-05	0.023	0.035		0.007	0.025	0.015
		0.023	0.023	0.056		0.008	0.011	0.008
		0.013	0.03	0.036		0.01	0.022	0.017
		0.013	0.04	0.009		0.01	0.009	0.007
		0.039	0.033	0.03		0.005	0.015	0.022
		0.014	0.103	0.002		0.025	0.006	0.03
		0.001	0.022	0.041		0.007	0.003	0.066
		0.029	0.034	0.056		0.009	0.004	0.09
		0.000803	0.043	0.000296		0.016	0.01	0.019
		0.019	0.024	0.014		0.003	0.006	0.028
		0.03	0.022	0.012		0.003	0.012	0.124
		0.004	0.021	0.01		0.006	0.013	0.131
		0.008	0.03	0.01		0.011	0.018	0.019
		0.019	0.01	0.013		0.016	0.014	0.013
		0.013	0.022	0.053		0.012	0.02	0.015
		0.009	0.015	0.007		0.003	0.007	0.018
		0.006	0.15	0.176		0.01	0.004	0.009
		0.015	0.008	0.017		0.006	0.018	0.01
		0.021	0.001	0.006		0.012	0.049	0.143
		0.02	0.004	0.074		0.025	0.012	0.014
		0.054	0.01	0.002		0.049	0.013	0.022
		0.016	0.054	0.067		0.135	0.019	0.034
		0.023	0.011	0.03		0.007	0.101	0.049
		0.043	0.039	0.006		0.141	0.003	0.049
		0.038	0.03	0.002		0.021	0.038	0.013
		0.034	0.018	0.059		0.006	0.011	0.004
		0.07	0.023	0.009		0.009	0.011	0.004
		0.059	0.006	0.173		0.039	0.022	0.01
		0.014	0.046	0.006		0.019	0.011	0.003
		0.01	0.033	0.009		0.001	0.011	0.013
		0.032	0.036	0.013		0.011	0.026	0.008
		0.002	0.009	0.015		0.046	0.018	0.028
		0.004	0.089	0.018		0.005	0.011	0.012
		0.008	0.026	0.039		0.014	0.023	0.011
		0.048	0.006	0.026		0.008	0.013	0.012
		0.024	0.029	0.006		0.01	0.021	0.024
		0.021	0.032	0.034		0.006	0.027	0.04
		0.03	0.004	0.003		0.008	0.019	0.035
		0.009	0.011	0.004		0.011	0.023	0.052
		0.011	0.005	0.024		0.008	0.01	0.02
		0.012	0.004	0.127		0.004	0.024	0.009
		0.004	0.025	0.035		0.076	0.005	0.073
		0.005	0.003	0.023		4.23e-05	0.006	0.063
		0.007	0.007	0.004		0.009	0.016	0.077
		0.016	0.007	0.017		4.23e-05	0.003	0.054
		0.025	0.025	0.005		4.23e-05	0.01	0.016
		0.018	0.005	0.042		0.003	0.016	0.069
		0.003	0.002	0.003		4.23e-05	0.039	0.02
		0.014	0.025	0.054		0.025	0.002	0.036
		0.009	0.002	0.039		0.104	0.01	0.008
		0.014	0.029	0.033		0.006	0.012	0.039
		0.017	0.045	0.007		0.016	0.025	0.004
		0.032	0.019	0.017		0.017	0.011	0.023
		0.025	0.06	0.07		0.008	0.043	0.021
		0.006	0.011	0.008		0.009	0.006	0.038
		0.005	0.000211	0.07		0.016	0.006	0.014
		0.013	0.011	0.028		0.013	0.029	0.037
		0.032	0.018	0.018		0.008	0.012	0.007
		0.037	0.033	0.032		0.007	0.009	0.002
		0.031	0.007	0.035		0.007	0.007	0.013
		0.072	0.038	0.035		0.015	0.004	0.005
		0.005	0.024	0.028		0.000887	0.008	0.022
		0.012	0.055	0.032		0.007	0.006	0.000169
		0.024	0.011	0.014		0.001	0.031	0.002
		0.027	0.008	0.048		0.001	0.017	0.01
		0.015	0.003	0.012		0.038	0.01	0.023
		0.027	0.01	0.016		0.031	0.008	0.002
		0.003	0.008	0.046		0.138	0.014	0.018
		0.02	0.017	0.029		0.021	0.017	0.029
		0.017	0.013	0.035		0.000845	0.006	0.009
		0.014	0.014	0.005		0.002	0.012	0.027
		0.002	0.001	0.155		0.007	0.003	0.004
		0.04	0.002	0.032		0.007	0.034	0.002
		0.009	0.008	0.053		0.011	0.001	0.013
		0.029	0.019	0.032		0.026	0.01	0.043
		0.015	0.004	0.073		0.028	0.016	0.011
		0.009	8.45e-05	0.043		0.002	0.034	0.006
		0.008	0.021	0.038		0.032	0.034	0.083
		0.004	0.005	0.041		0.007	0.041	0.01
		0.005	0.002	0.023		0.004	0.035	0.036
		0.002	0.004	0.01		0.004	0.032	0.005
		0.015	0.016	0.009		0.012	0.006	0.002
		0.008	0.008	0.027		0.009	0.021	0.007
		0.016	0.003	0.01		0.008	0.026	0.002
		0.004	0.004	0.028		0.002	0.037	0.123
		0.004	0.006	0.015		0.002	0.005	0.007
		0.009	0.042	0.008		0.015	0.006	0.005
		0.002	0.001	0.004		0.002	0.007	0.011
		0.009	0.01	0.013		0.001	0.013	0.011
		0.007	0.011	0.018		0.006	0.007	0.014
		0.009	0.019	0.01		0.011	0.026	0.006
		0.006	0.034	0.041		0.009	0.005	0.056
		0.008	0.004	0.015		0.007	0.005	0.02
		0.007	0.004	0.036		0.005	0.026	0.026
		0.013	0.02	0.008		0.008	0.01	0.014
		0.031	0.011	0.04		0.006	0.002	0.004
		0.004	0.035	0.015		0.034	0.027	0.011
		0.006	0.028	0.026		0.007	0.03	0.02
		0.002	0.02	0.03		0.047	0.005	0.006
		0.012	0.016	0.047		0.029	0.021	0.126
		0.049	0.012	0.014		0.018	0.013	0.008
		0.025	0.027	0.013		0.005	0.013	0.008
		0.011	0.048	0.084		0.038	0.012	0.006
		0.04	0.012	0.042		0.004	0.016	0.032
		0.013	0.018	0.014		0.047	0.007	0.016
		0.03	0.02	0.047		0.005	0.008	0.031
		0.022	0.051	0.031		0.007	0.008	0.022
		0.041	0.004	0.004		0.059	0.014	0.157
		0.022	0.004	0.063		0.036	0.002	0.084
		0.004	0.008	0.008		0.012	0.021	0.235
		0.004	0.017	0.02		0.01	0.014	0.007
		0.023	0.049	0.065		0.072	0.013	0.044
		0.025	0.005	0.038		0.009	0.048	0.017
		0.041	0.055	0.003		0.003	0.01	0.005
		0.002	0.01	0.021		0.015	0.008	0.01
		0.031	0.014	0.034		0.006	0.023	0.015
		0.002	0.002	0.024		0.01	0.005	0.006
		0.052	0.01	0.02		0.009	0.008	0.003
		0.012	0.008	0.049		0.01	0.07	0.033
		0.007	0.009	0.026		0.005	0.004	0.039
		0.025	0.002	0.004		0.015	0.016	0.037
		0.032	0.015	0.007		0.000634	0.003	0.007
		0.017	0.037	0.023		0.035	0.002	0.038
		0.048	0.007	0.006		0.01	0.035	0.033
		0.043	0.003	0.017		0.004	0.005	0.021
		0.002	0.006	0.053		0.002	0.052	0.025
		0.007	0.024	0.024		0.002	0.018	0.017
		0.011	0.024	0.065		0.006	0.024	0.032
		0.012	0.005	0.021		0.002	0.031	0.02
		0.06	0.013	0.022		0.008	0.002	0.063
		0.034	0.002	0.036		0.004	0.007	0.01
		0.028	0.007	0.011		0.008	0.065	0.01
		0.014	0.017	0.032		0.009	0.016	0.007
		0.018	0.014	0.013		0.008	0.117	0.037
		0.071	0.003	0.057		0.004	0.014	0.01
		0.017	0.002	0.002		0.007	0.009	0.036
		0.017	0.014	0.016		0.000592	0.002	0.003
		0.03	0.033	0.000296		0.003	0.022	0.005
		0.023	0.00093	0.058		0.014	0.036	0.156
		0.005	0.013	0.098		0.007	0.03	0.007
		0.035	0.049	0.013		0.01	0.009	0.078
		0.026	0.02	0.023		0.002	0.008	0.035
		0.025	0.02	0.006		0.011	0.015	0.014
		0.011	0.005	0.017		0.004	0.011	0.032
		0.021	0.038	0.053		0.019	0.111	0.004
		0.006	0.049	0.024		0.008	0.041	0.003
		0.004	0.04	0.065		0.01	0.006	0.085
		0.002	0.012	0.021		0.011	0.028	0.004
		0.002	0.019	0.022		0.011	0.022	0.009
		0.009	0.007	0.036		0.003	0.014	0.037
		0.026	0.035	0.011		0.021	0.012	0.017
		0.021	0.017	0.032		0.003	0.019	0.01
		0.008	0.02	0.013		0.008	0.009	0.01
		0.004	0.026	0.057		0.007	0.031	0.013
		0.009	0.036	0.002		0.008	0.019	0.095
		0.002	0.017	0.016		0.004	0.016	0.029
		0.007	0.006	0.000296		0.002	0.005	0.015
		0.007	0.016	0.058		0.008	0.006	0.061
		0.002	0.002	0.098		0.004	0.009	0.058
		0.006	0.01	0.013		0.004	0.037	0.01
		0.009	0.008	0.004		0.004	0.071	0.04
		0.005	0.015	0.042		0.00093	0.053	0.001
		0.003	0.02	0.02		0.001	0.253	0.004
		0.002	0.005	0.004		0.003	0.004	0.033
		0.007	0.014	0.018		0.002	0.044	0.014
		0.006	0.002	0.007		0.003	4.23e-05	0.004
		0.017	0.018	0.028		0.011	8.45e-05	0.018
		0.002	0.033	0.009		0.004	0.000127	0.058
		0.005	0.026	0.014		0.004	0.02	0.002
		0.009	0.027	0.007		0.008	0.000127	0.002
		0.007	0.061	0.04		0.003	0.000169	0.002
		0.01	0.023	0.004		0.015	0.031	0.014
		0.007	0.095	0.047		0.025	0.004	0.016
		0.01	0.017	0.013		0.01	0.002	0.015
		0.007	0.005	0.011		0.004	0.005	0.123
		0.003	0.029	0.011		0.003	0.005	0.005
		0.006	0.035	0.008		0.008	0.005	0.021
		0.008	0.012	0.007		0.000296	0.02	0.007
		0.008	0.000127	0.022		0.018	0.016	0.012
		0.008	0.000507	0.065		0.004	0.003	0.068
		0.005	0.028	0.046		0.002	0.063	0.004
		0.006	0.00038	0.073		0.008	0.066	0.005
		0.008	0.002	0.003		0.009	0.004	0.012
		0.002	0.009	0.041		0.005	0.101	0.007
		0.021	0.023	0.003		0.006	0.032	0.014
		0.000507	0.02	0.006		0.012	0.003	0.007
		0.002	0.003	0.007		0.005	0.018	0.004
		0.021	0.043	0.1		0.002	0.016	0.011
		0.006	0.012	0.094		0.023	0.004	0.003
		0.025	0.03	0.038		0.003	0.003	0.011
		0.051	0.043	0.002		0.027	0.007	0.016
		0.048	0.067	0.013		0.019	0.008	0.014
		0.002	0.024	0.022		0.003	0.005	0.006
		0.018	0.033	0.033		0.011	0.135	0.006
		0.007	0.044	0.054		0.003	0.004	0.008
		0.005	0.037	0.066		0.004	0.039	0.006
		0.006	0.021	0.012		0.019	0.005	0.006
		0.007	0.09	0.055		0.006	4.23e-05	0.027
		0.012	0.009	0.007		0.046	0.015	0.015
		0.023	0.02	0.015		0.063	0.037	0.008
		0.024	0.016	0.016		0.005	0.039	0.011
		0.006	0.008	0.041		0.013	0.012	0.019
		0.012	0.006	0.023		0.013	0.013	0.009
		0.021	0.052	0.01		0.006	0.022	0.006
		0.029	0.013	0.024		0.02	0.004	0.005
		0.084	0.017	0.059		0.007	0.011	0.002
		0.023	0.015	0.041		0.04	0.014	0.056
		0.000338	0.02	0.02		0.112	0.006	0.029
		0.029	0.000254	0.029		0.013	0.011	0.085
		0.017	0.025	0.007		0.006	0.013	0.011
		0.015	0.036	0.028		0.015	0.022	0.009
		0.000549	0.000211	0.009		0.019	0.069	0.002
		0.004	0.027	0.014		0.202	0.025	0.009
		0.041	0.027	0.007		0.008	0.005	0.011
		0.02	0.018	0.04		0.007	0.034	0.023
		0.004	0.000127	0.004		0.008	0.009	0.016
		0.054	0.087	0.047		0.004	0.083	0.005
		0.024	0.017	0.013		0.002	0.041	0.027
		0.041	0.039	0.011		0.008	0.005	0.012
		0.057	0.021	0.011		0.004	0.004	0.005
		0.003	0.035	0.008		0.004	0.005	0.025
		0.007	0.044	0.007		0.003	0.02	0.003
		0.017	0.013	0.022		0.003	0.018	0.09
		0.004	0.017	0.065		0.004	0.042	0.01
		0.005	0.002	0.046		0.005	0.019	0.046
		0.007	0.019	0.073		0.005	0.023	0.014
		0.007	0.005	0.003		0.007	0.022	0.07
		0.008	0.008	0.041		0.016	0.032	0.047
		0.005	0.005	0.003		0.006	0.04	0.007
		0.011	0.021	0.006		0.017	0.023	0.021
		0.005	0.008	0.007		0.021	0.069	0.015
		0.008	0.013	0.1		0.077	0.013	0.038
		0.004	0.044	0.094		0.011	0.016	0.009
		0.007	0.049	0.038		0.003	0.008	0.01
		0.03	0.003	0.002		0.023	0.047	0.004
		0.03	0.044	0.013		0.028	0.005	0.009
		0.004	0.019	0.022		0.024	0.019	0.000127
		0.103	0.016	0.033		0.015	0.014	0.022
		0.005	0.028	0.054		0.003	0.022	0.005
		0.024	0.027	0.066		0.015	0.004	0.02
		0.031	0.019	0.012		0.003	0.026	0.028
		0.002	0.031	0.055		0.006	0.018	0.02
		0.135	0.02	0.007		0.009	0.075	0.028
		0.029	0.043	0.015		0.003	0.004	0.021
		0.042	0.012	0.016		0.001	0.014	0.02
		0.024	0.032	0.041		0.009	0.067	0.041
		0.01	0.011	0.023		0.012	0.001	0.013
		0.005	0.005	0.01		0.004	0.008	0.053
		0.002	0.005	0.024		0.003	0.007	0.016
		0.014	0.006	0.059		0.028	0.023	0.035
		0.009	0.037	0.041		0.018	0.011	0.038
		0.013	0.024	0.02		0.015	0.024	0.044
		0.016	0.029	0.029		0.058	0.029	0.005
		0.06	0.007	0.007		0.024	0.078	0.017
		0.007	0.02	0.002		0.009	0.061	0.004
		0.023	0.016	0.007		0.013	0.006	0.013
		0.024	0.023	0.009		0.006	0.005	0.012
		0.007	0.01	0.027		0.049	0.003	0.047
		0.033	0.023	0.118		0.059	0.005	0.014
		0.018	0.012	0.005		0.03	0.009	0.011
		0.014	0.013	0.03		0.007	0.006	0.021
		0.098	0.037	0.008		0.007	0.017	0.011
		0.007	0.024	0.017		0.003	0.016	0.021
		0.007	0.032	0.027		0.004	0.041	0.02
		0.003	0.01	0.026		0.007	0.031	0.021
		0.006	0.01	0.005		0.003	0.005	0.02
		0.006	0.045	0.02		0.003	0.007	0.015
		0.023	0.028	0.024		0.003	0.01	0.018
		0.004	0.028	0.028		0.053	0.026	0.019
		0.005	0.025	0.045		0.007	0.009	0.008
		0.008	0.005	0.061		0.01	0.009	0.038
		0.005	0.01	0.054		0.005	0.045	0.014
		0.005	0.023	0.031		0.024	0.003	0.026
		0.024	0.04	0.128		0.014	0.028	0.01
		0.025	0.053	0.004		0.024	0.006	0.017
		0.014	0.016	0.000169		0.005	0.003	0.012
		0.021	0.024	0.027		0.043	0.054	0.042
		0.017	0.02	0.028		0.021	0.015	0.002
		0.032	0.024	0.047		0.012	0.032	0.123
		0.015	0.052	0.04		0.06	0.052	0.001
		0.007	0.007	0.049		0.004	0.014	0.026
		0.023	0.02	0.01		0.008	0.079	0.014
		0.018	0.008	0.036		0.002	0.009	0.000211
		0.035	0.019	0.019		0.017	0.023	0.126
		0.018	0.044	0.024		0.04	0.011	0.008
		0.014	0.062	0.052		0.009	0.024	0.007
		0.053	0.009	0.005		0.02	0.007	0.032
		0.038	0.013	0.035		0.02	0.017	0.157
		0.006	0.024	0.034		0.016	0.01	0.084
		0.025	0.014	0.075		0.041	0.016	0.235
		0.000254	0.008	0.112		0.017	0.006	0.007
		0.001	0.05	0.027		0.01	0.01	0.044
		4.23e-05	0.007	0.014		0.015	0.023	0.004
		0.02	0.023	0.004		0.004	0.031	0.023
		0.003	0.006	0.036		0.077	0.011	0.038
		0.035	0.007	0.044		0.008	0.013	0.026
		0.001	0.017	0.039		0.045	0.017	0.028
		0.006	0.023	0.009		0.003	0.013	0.005
		0.005	0.004	0.137		0.015	0.027	0.156
		0.005	0.03	0.045		0.008	0.007	0.078
		0.01	0.099	0.016		0.028	0.01	0.032
		0.008	0.01	0.006		0.003	0.004	0.085
		0.004	0.017	0.032		0.066	0.005	0.009
		0.004	0.016	0.057		0.009	0.002	0.095
		0.014	0.013	0.027		0.013	0.014	0.021
		0.012	0.012	0.027		0.036	0.02	0.058
		0.013	0.008	0.023		0.047	0.005	0.017
		0.009	0.005	0.000127		0.008	0.007	0.058
		0.008	0.025	0.013		0.002	0.011	0.002
		0.000972	0.044	0.007		0.002	0.004	0.123
		0.01	0.016	0.014		0.027	0.005	0.021
		0.004	0.009	0.004		0.013	0.038	0.012
		0.011	0.019	0.014		0.02	0.003	0.068
		0.038	0.008	0.047		0.011	0.064	0.085
		0.022	0.006	0.004		0.002	0.075	0.077
		0.016	0.016	0.013		0.011	0.081	0.01
		0.009	0.012	0.017		0.027	0.004	0.046
		0.000761	0.008	0.004		0.006	0.017	0.07
		0.000254	0.027	0.008		0.023	0.048	0.042
		0.009	0.008	0.013		0.038	0.009	0.053
		0.033	0.009	0.007		0.004	0.017	0.016
		0.019	0.033	0.008		0.004	0.003	0.038
		0.016	0.006	0.014		0.007	0.004	0.002
		0.007	0.004	0.004		0.006	0.026	0.044
		0.008	0.046	0.005		0.01	0.026	0.021
		0.005	0.011	0.016		0.003	0.018	0.02
		0.01	0.022	0.009		0.014	0.011	0.002
		0.06	0.003	0.035		0.017	0.011	0.063
		0.002	0.019	0.051		0.007	0.037	0.024
		0.000211	0.038	0.009		0.011	0.013	0.157
		0.006	0.021	0.023		0.005	0.02	0.024
		0.1	0.076	0.006		0.004	0.02	0.048
		0.02	0.021	0.003		0.008	0.004	0.008
		0.007	0.007	0.031		0.002	0.003	0.056
		0.007	0.018	0.006		0.002	0.014	0.005
		0.014	0.013	0.007		0.008	0.016	0.076
		0.032	0.017	0.004		0.018	0.008	0.009
		0.01	0.02	0.023		0.006	0.053	0.007
		0.006	0.011	0.03		0.008	0.076	0.052
		0.035	0.036	0.01		0.001	0.186	0.014
		0.006	0.005	0.016		0.009	0.041	0.012
		0.002	0.03	0.008		0.006	0.001	0.015
		0.008	0.017	0.012		0.003	0.032	0.037
		0.018	0.005	0.003		0.034	0.008	0.024
		0.044	0.035	0.027		0.002	0.178	0.007
		0.015	0.034	0.012		0.005	0.089	0.008
		0.011	0.017	0.032		0.000423	0.052	0.006
		0.013	0.014	0.022		0.002	0.019	0.01
		0.015	0.057	0.072		0.004	0.278	0.035
		0.018	0.005	0.014		0.006	0.003	0.049
		0.007	0.036	0.056		0.011	0.000127	0.011
		0.001	0.014	0.053		0.017	0.016	0.009
		0.002	0.035	0.023		0.006	0.018	0.009
		0.002	0.018	0.002		0.036	0.011	0.011
		0.013	0.024	0.065		0.004	0.004	0.005
		0.011	0.024	0.047		0.022	0.004	0.096
		0.013	0.003	0.048		0.012	0.028	0.008
		0.016	0.019	0.002		0.033	0.006	0.002
		0.007	0.033	0.008		0.014	0.051	0.025
		0.004	0.024	0.011		0.011	0.054	0.009
		0.009	0.01	0.076		0.021	0.002	0.011
		0.029	0.073	0.075		0.057	0.004	0.065
		0.012	0.018	0.025		0.046	0.004	0.008
		0.013	0.008	0.003		0.056	0.011	0.013
		0.03	0.023	0.002		0.039	0.028	0.01
		0.046	0.012	0.101		0.011	0.009	0.016
		0.011	0.044	0.016		0.005	0.011	0.034
		0.002	0.02	0.005		0.006	0.019	0.014
		0.019	0.067	0.025		0.02	0.002	0.008
		0.013	0.013	0.011		0.008	0.006	0.007
		0.002	0.021	0.021		0.015	0.011	0.009
		0.011	0.025	0.025		0.038	0.011	0.013
		0.051	0.015	0.151		4.23e-05	0.021	0.02
		0.018	0.017	0.014		0.008	0.026	0.012
		0.072	0.015	0.024		0.017	0.033	0.026
		0.013	0.07	0.131		0.023	0.012	0.01
		0.011	0.014	0.013		0.048	0.019	0.035
		0.024	0.012	0.022		0.008	0.006	0.004
		0.008	0.007	0.033		0.013	0.003	0.027
		0.032	0.016	0.094		0.01	0.007	0.02
		0.004	0.051	0.031		0.016	0.002	0.05
		0.025	0.025	0.045		0.035	0.011	0.004
		0.003	0.021	0.045		0.004	0.006	0.004
		0.017	0.037	0.054		0.004	0.029	0.059
		0.008	0.072	0.01		0.011	0.1	0.005
		0.005	0.009	0.012		0.018	0.003	0.007
		0.007	0.012	0.029		0.009	0.025	0.137
		0.002	0.03	0.017		0.01	0.005	0.003
		0.005	0.034	0.011		0.002	0.002	0.052
		0.007	0.056	0.016		0.002	0.003	0.003
		0.005	0.052	0.009		0.005	0.009	0.008
		0.005	0.006	0.008		0.024	0.021	0.007
		0.005	0.095	0.01		0.005	0.007	0.111
		0.014	0.069	0.016		0.004	0.002	0.007
		0.001	0.036	0.008		0.002	0.057	0.005
		0.007	0.061	0.05		0.007	0.013	0.000211
		0.04	0.012	0.031		0.039	0.014	0.009
		0.015	0.022	0.021		0.006	0.004	0.036
		0.056	0.029	0.023		0.119	0.004	0.003
		0.012	0.017	0.014		0.007	0.004	0.008
		0.016	0.039	0.005		0.009	0.003	0.002
		0.002	0.031	0.028		0.005	0.013	0.014
		0.002	0.007	0.007		0.005	0.001	0.036
		0.03	0.018	0.036		0.096	0.024	0.007
		0.002	0.082	0.034		0.015	0.008	0.002
		0.007	0.019	0.112		0.016	0.023	0.016
		0.026	0.003	0.005		0.015	0.013	0.13
		0.034	0.007	0.018		0.022	0.032	0.006
		0.022	0.006	0.005		0.007	0.022	0.003
		0.009	0.06	0.044		0.008	0.03	0.004
		0.007	0.018	0.037		0.046	0.008	0.033
		0.022	0.032	0.033		0.031	0.005	0.005
		0.055	0.008	0.02		0.012	0.006	0.004
		0.015	0.008	0.016		0.012	0.008	0.015
		0.011	0.002	0.003		0.008	0.012	0.027
		0.026	0.04	0.021		0.003	0.068	0.000887
		0.002	0.005	0.002		0.014	0.01	0.007
		0.022	0.002	0.012		0.003	0.004	0.082
		0.003	0.018	0.01		0.008	0.049	0.006
		0.004	0.01	0.007		0.005	0.073	0.028
		0.003	0.023	0.002		0.021	0.076	0.007
		0.003	0.055	0.008		0.011	0.122	0.003
		0.008	0.089	0.01		0.005	0.051	0.002
		0.013	0.009	0.017		0.014	0.044	0.007
		0.005	0.03	0.006		0.002	0.004	0.003
		0.006	0.006	0.049		0.013	0.004	0.006
		0.036	0.005	0.008		0.003	0.001	0.069
		0.017	0.01	0.002		0.012	0.052	0.005
		0.003	0.047	0.041		0.003	0.023	0.006
		0.003	0.005	0.013		0.01	0.025	0.003
		0.004	0.012	0.014		0.009	0.003	0.007
		0.003	0.008	0.004		0.002	0.011	0.01
		0.009	0.028	0.003		0.006	0.007	0.04
		0.008	0.011	0.028		0.012	0.033	0.007
		0.019	0.015	0.017		0.002	0.036	0.07
		0.023	0.008	0.048		0.007	0.005	0.032
		0.053	0.015	0.06		0.024	0.015	0.008
		0.024	0.007	0.017		0.008	0.022	0.325
		0.014	0.019	0.051		0.072	0.019	0.004
		0.005	0.012	0.017		0.011	0.009	0.008
		0.007	0.005	0.009		0.022	0.029	0.003
		0.022	0.042	0.021		0.005	0.021	0.005
		0.009	0.025	0.047		0.043	0.03	0.005
		0.004	0.024	0.021		0.038	0.011	0.017
		0.01	0.009	0.019		0.004	0.038	0.003
		0.029	0.019	0.052		0.066	0.079	0.000887
		0.038	0.015	0.012		0.016	0.011	0.015
		0.024	0.033	0.09		0.013	0.032	0.057
		0.008	0.055	0.048		0.003	0.032	0.002
		0.06	0.005	0.098		0.052	0.02	0.011
		0.012	0.012	0.017		0.006	0.023	0.006
		0.022	0.028	0.004		0.011	0.034	0.03
		0.018	0.032	0.026		0.029	0.031	0.002
		0.064	0.017	0.011		0.003	0.012	0.004
		0.116	0.004	0.019		0.026	0.004	0.103
		0.016	0.022	0.236		0.013	0.021	0.008
		0.022	0.011	0.004		0.029	0.014	0.003
		0.036	0.025	4.23e-05		0.036	0.006	0.004
		0.013	0.108	0.000211		0.005	0.011	0.003
		0.029	0.003	0.003		0.01	0.003	0.002
		0.015	0.012	0.023		0.005	0.01	0.002
		0.031	0.014	0.000169		0.014	0.015	0.003
		0.035	0.015	0.016		0.009	0.009	0.005
		0.039	0.009	0.028		0.01	0.017	0.003
		0.034	0.044	0.006		0.006	0.022	0.002
		0.004	0.043	0.15		0.003	0.024	0.003
		0.005	0.003	0.023		0.008	0.005	0.003
		0.036	0.005	0.004		0.014	0.015	0.005
		0.01	0.015	0.008		0.007	0.022	0.008
		0.169	0.002	0.011		0.021	0.059	0.003
		0.033	0.002	0.038		0.008	0.002	0.004
		0.06	0.047	0.000296		0.017	0.008	0.063
		0.01	0.025	0.023		0.002	0.039	0.024
		0.046	0.004	0.016		0.012	0.06	0.157
		0.015	0.009	0.008		0.007	0.025	0.003
		0.018	0.007	0.105		0.012	0.000423	0.003
		0.000296	0.026	0.019		0.01	0.013	0.000423
		0.023	0.069	0.000803		0.012	0.075	0.004
		0.006	0.033	0.002		0.007	0.045	0.024
		0.005	0.104	0.016		0.006	0.17	0.048
		0.011	0.021	0.004		0.014	0.017	0.007
		0.011	0.017	0.002		0.006	0.04	0.008
		0.019	0.013	8.45e-05		0.006	0.002	0.013
		0.014	0.034	0.284		0.016	0.001	0.056
		0.002	0.008	0.012		0.025	0.082	0.002
		0.006	0.015	0.005		0.015	0.042	0.005
		0.01	0.015	0.007		0.01	0.011	0.004
		0.014	0.012	0.017		0.002	0.029	0.076
		0.012	0.049	0.021		0.045	0.002	0.007
		0.071	0.009	0.005		0.006	0.009	0.014
		0.006	0.084	0.023		0.015	0.004	0.042
		0.035	0.002	0.065		0.007	0.007	0.001
		0.007	0.012	0.004		0.007	0.006	0.055
		0.025	0.004	0.023		0.013	0.026	0.008
		0.009	0.006	0.016		0.026	0.008	0.019
		0.006	0.002	0.003		0.011	0.006	0.087
		0.204	0.016	0.027		0.002	0.018	0.031
		0.016	0.078	0.032		0.048	0.008	0.009
		0.004	0.054	0.013		0.002	0.023	0.025
		0.051	0.008	0.043		0.008	0.016	0.202
		0.004	0.003	0.062		0.026	0.063	0.026
		0.005	0.013	0.046		0.007	0.01	0.205
		0.024	0.02	0.092		0.004	0.011	0.015
		0.006	0.032	0.058		0.066	0.017	0.042
		0.047	0.032	0.000254		0.012	0.006	0.119
		0.004	0.011	0.015		0.004	0.009	0.013
		0.017	0.083	0.064		0.011	0.008	0.034
		0.023	0.049	0.057		0.033	0.023	0.015
		0.006	0.025	0.032		0.013	0.004	0.084
		0.041	0.019	0.024		0.017	0.009	0.006
		0.011	0.002	0.005		0.038	0.021	0.062
		0.009	0.003	0.014		0.008	0.007	0.052
		0.004	0.004	0.069		0.025	0.019	0.11
		0.02	0.004	0.021		0.002	0.019	0.076
		0.012	0.005	0.043		0.006	0.002	0.193
		0.05	0.000296	0.011		0.026	0.008	0.013
		0.009	0.012	0.044		0.015	0.016	0.162
		0.002	0.084	0.004		0.011	0.007	0.062
		0.01	0.001	0.046		0.011	0.06	0.006
		0.005	0.027	0.003		0.022	0.025	0.007
		0.004	0.046	0.026		0.008	0.000423	0.035
		0.004	0.002	0.014		0.007	0.013	0.262
		0.006	0.019	0.011		0.006	0.075	0.103
		0.005	0.067	0.045		0.007	0.045	0.054
		0.003	0.014	0.047		0.017	0.17	0.019
		0.025	0.032	0.005		0.009	0.017	0.003
		0.004	0.013	0.062		0.013	0.04	0.174
		0.000972	0.113	0.056		0.018	0.002	0.005
		0.002	0.019	0.014		0.008	0.001	0.005
		0.002	0.038	0.019		0.014	0.082	0.037
		0.004	0.009	0.004		0.008	0.042	4.23e-05
		0.01	0.008	0.032		0.007	0.011	0.026
		0.005	0.03	0.049		0.015	0.029	0.007
		0.009	0.009	0.056		0.014	0.002	0.024
		0.005	0.028	0.032		0.02	0.009	0.013
		0.01	0.005	0.029		0.005	0.004	0.025
		0.01	0.011	0.049		0.015	0.007	0.02
		0.007	0.016	0.015		0.006	0.006	0.031
		0.018	0.011	8.45e-05		0.007	0.026	0.005
		0.044	0.018	0.023		0.025	0.008	0.018
		0.008	0.007	0.014		0.023	0.006	0.24
		0.003	0.018	0.021		0.012	0.018	0.009
		0.006	0.009	0.042		0.007	0.008	4.23e-05
		0.004	0.062	0.017		0.007	0.023	0.034
		0.019	0.015	0.018		0.004	0.016	0.064
		0.016	0.006	0.066		0.051	0.063	0.111
		0.002	0.014	0.038		0.026	0.01	0.007
		0.009	0.002	0.021		0.029	0.011	0.004
		0.007	0.023	0.104		0.021	0.017	0.271
		0.005	0.017	0.123		0.038	0.006	0.065
		0.007	0.005	0.039		0.019	0.009	0.038
		0.009	0.003	0.052		0.009	0.008	0.033
		0.007	0.044	0.039		0.028	0.023	0.078
		0.005	0.012	0.043		0.002	0.004	0.06
		0.009	0.016	0.018		0.037	0.009	0.006
		0.003	0.036	0.029		0.014	0.021	0.031
		0.018	0.017	0.007		0.025	0.007	0.019
		0.021	0.013	0.017		0.027	0.019	0.005
		0.001	0.015	0.083		0.007	0.019	0.017
		0.006	0.004	0.012		0.021	0.002	0.037
		0.001	0.04	0.01		0.027	0.008	0.046
		0.022	0.029	0.092		0.012	0.016	0.151
		0.007	0.007	0.007		0.023	0.007	0.021
		0.003	0.037	0.017		0.015	0.000254	0.002
		0.009	0.034	0.005		0.003	0.041	0.011
		0.026	0.017	0.019		0.015	0.024	0.038
		0.01	0.008	0.049		0.007	0.023	0.014
		0.007	0.071	0.032		0.007	0.032	0.002
		0.033	0.033	0.016		0.007	0.034	0.003
		0.007	0.026	0.004		0.006	0.008	0.01
		0.026	0.002	0.011		0.013	0.022	0.014
		0.011	0.023	0.008		0.008	0.015	0.092
		0.085	0.029	0.021		0.001	0.069	0.009
		0.006	0.015	0.008		0.008	0.019	0.003
		0.012	0.046	0.018		0.007	0.009	0.051
		0.003	0.019	0.041		0.005	0.053	0.203
		0.009	0.05	0.012		0.021	0.035	0.016
		0.008	0.209	0.006		0.007	0.008	0.023
		0.033	0.026	0.007		0.018	0.013	0.012
		0.054	0.046	0.037		0.002	0.002	0.015
		0.033	8.45e-05	0.012		0.041	0.045	0.022
		0.082	0.022	0.044		0.025	0.085	0.045
		0.003	0.003	0.017		0.019	0.008	0.061
		0.045	0.052	0.004		0.014	0.085	0.012
		0.01	0.005	0.005		0.071	0.007	0.011
		0.008	0.005	0.067		0.082	0.017	0.022
		0.01	0.023	0.032		0.004	0.008	0.016
		0.03	0.006	0.033		0.022	0.047	0.031
		0.071	0.007	0.03		0.024	0.02	0.007
		0.014	0.008	0.021		0.015	0.058	0.005
		0.041	0.01	0.003		0.011	0.007	0.079
		0.006	0.015	0.005		0.015	0.097	0.094
		0.007	0.059	0.049		0.04	0.131	0.011
		0.025	0.012	0.016		0.051	0.015	0.04
		0.016	0.044	0.178		0.007	0.06	0.012
		0.023	0.023	0.023		0.015	0.025	0.012
		0.085	0.06	0.144		0.011	0.000423	0.071
		0.008	0.012	0.061		0.009	0.013	0.038
		0.055	0.016	0.036		0.003	0.075	0.046
		0.006	0.024	0.038		0.008	0.045	0.002
		0.006	0.014	0.025		0.005	0.17	0.012
		0.006	0.002	0.049		0.01	0.017	0.019
		0.018	0.033	0.058		0.015	0.04	0.169
		0.052	0.022	0.01		0.058	0.002	0.018
		0.006	0.004	0.027		0.008	0.001	0.015
		0.048	0.029	0.027		0.051	0.082	0.104
		0.005	0.014	0.04		0.018	0.042	0.005
		0.097	0.016	0.01		0.008	0.011	0.007
		0.063	0.022	0.006		0.008	0.029	0.000127
		0.047	0.008	0.066		0.028	0.002	0.081
		0.024	0.019	0.033		0.012	0.009	0.022
		0.002	0.009	0.007		0.006	0.004	0.006
		0.012	4.23e-05	0.007		0.014	0.007	0.06
		0.017	0.05	0.008		0.044	0.006	0.113
		0.019	0.029	0.063		0.026	0.026	0.016
		0.008	4.23e-05	0.028		0.009	0.008	0.008
		0.025	0.000507	0.073		0.013	0.006	0.008
		0.022	0.03	0.012		0.006	0.018	0.027
		0.05	0.004	0.009		0.007	0.008	0.003
		0.008	0.026	0.007		0.008	0.023	0.036
		0.024	0.02	0.013		0.005	0.016	0.058
		0.017	0.01	0.011		0.091	0.063	0.007
		0.000972	0.027	0.007		0.009	0.01	0.03
		0.012	0.001	0.008		0.008	0.011	0.003
		0.018	0.043	0.063		0.034	0.017	0.101
		0.024	0.006	0.028		0.007	0.006	0.009
		0.011	0.014	0.073		0.008	0.009	0.117
		0.046	8.45e-05	0.012		0.024	0.008	0.021
		0.049	0.029	0.009		0.005	0.023	0.236
		0.002	0.049	0.007		0.091	0.004	0.023
		0.029	0.036	0.013		0.009	0.009	0.006
		0.027	0.000423	0.011		0.008	0.021	0.06
		0.048	0.02	0.041		0.034	0.007	0.006
		0.042	0.001	0.02		0.054	0.019	0.183
		0.003	0.03	0.018		0.007	0.019	0.045
		0.037	0.005	0.017		0.035	0.002	0.025
		0.009	0.008	0.004		0.011	0.008	0.015
		0.003	0.02	0.035		0.011	0.016	0.008
		0.005	0.028	0.011		0.017	0.007	0.028
		0.006	0.018	0.042		0.012	0.004	0.077
		0.038	0.01	0.011		0.007	0.000254	0.026
		0.008	0.01	0.035		0.006	0.005	0.015
		0.025	0.008	0.045		0.037	0.016	0.029
		0.008	0.008	0.075		0.063	0.013	0.011
		0.003	0.012	0.035		0.01	0.041	0.029
		0.009	0.024	0.011		0.111	0.024	8.45e-05
		0.029	0.008	0.01		0.093	0.081	0.004
		0.001	0.015	0.044		0.011	0.023	0.018
		0.032	0.011	0.01		0.044	0.032	0.023
		0.005	0.008	0.024		0.05	0.034	0.056
		0.009	0.003	0.063		0.005	0.008	0.023
		0.009	0.004	0.059		0.011	0.01	0.056
		0.01	0.028	0.022		0.126	0.022	0.021
		0.003	0.015	0.03		0.042	0.011	0.004
		0.01	0.034	0.016		0.009	0.015	0.004
		0.008	0.002	0.008		0.019	0.029	0.004
		0.000127	0.01	0.004		0.077	0.069	0.012
		8.45e-05	0.001	0.013		0.006	0.006	0.019
		0.004	0.003	0.059		0.051	0.019	0.001
		0.01	0.049	0.1		0.043	0.009	0.002
		0.008	0.009	0.044		0.038	0.053	0.032
		0.008	0.011	0.199		0.042	0.035	0.002
		0.03	0.008	0.002		0.009	0.008	0.041
		0.019	0.005	0.004		0.018	0.013	0.011
		0.043	0.003	0.022		0.021	0.002	0.009
		0.017	0.008	0.004		0.016	0.045	0.006
		0.066	0.003	0.006		0.015	0.085	0.045
		0.003	0.017	0.019		0.021	0.008	0.012
		0.031	0.027	0.062		0.025	0.085	0.008
		0.031	0.009	0.028		0.106	0.007	0.015
		0.014	0.007	0.018		0.004	0.017	0.43
		0.004	0.003	0.01		0.006	0.008	0.014
		0.021	0.004	0.001		0.017	0.047	0.005
		0.005	0.002	0.009		0.023	0.02	0.029
		0.049	0.004	0.035		0.05	0.058	0.013
		0.015	0.004	0.037		0.053	0.007	0.017
		0.003	0.008	0.019		0.084	0.097	0.014
		0.012	0.045	0.024		0.047	0.131	0.009
		0.019	0.044	0.006		0.005	0.015	0.000338
		0.009	0.01	0.039		0.023	0.01	0.011
		0.017	0.008	0.094		0.015	0.012	0.009
		0.01	0.002	0.033		0.005	0.076	0.005
		0.032	0.022	0.011		0.025	0.023	0.02
		0.016	0.005	0.01		0.031	0.003	0.263
		0.009	0.01	0.03		0.004	0.009	0.022
		0.005	0.006	0.026		0.002	0.004	0.009
		0.029	0.004	0.039		0.048	0.005	0.008
		0.007	0.024	0.035		0.004	0.021	0.005
		0.006	0.016	0.086		0.022	0.028	0.006
		0.004	0.012	0.047		0.026	0.182	0.014
		0.005	0.022	0.023		0.022	0.01	0.011
		0.005	0.018	0.01		0.015	0.002	0.04
		0.007	0.038	0.005		0.014	0.015	0.069
		0.003	0.056	0.008		0.025	0.019	0.011
		0.00093	0.05	0.07		0.006	0.022	0.019
		0.002	0.029	0.008		0.007	0.054	0.069
		0.021	0.025	0.154		0.004	0.005	0.019
		0.003	0.004	0.008		0.061	0.021	0.01
		0.006	0.017	0.013		0.051	0.008	8.45e-05
		0.003	0.041	0.015		0.008	0.002	0.029
		0.006	0.032	0.036		0.01	0.013	0.01
		0.009	0.02	0.023		0.008	0.008	0.002
		0.008	0.031	0.056		0.009	0.021	0.009
		0.031	0.009	0.016		0.006	0.009	0.104
		0.002	0.019	0.057		0.017	0.019	0.004
		0.004	0.031	0.059		0.005	0.005	0.001
		0.002	0.013	0.029		0.009	0.002	0.014
		0.014	0.01	0.024		0.016	0.003	0.003
		0.005	0.024	0.061		0.029	0.005	0.004
		0.002	0.03	0.000254		0.005	0.02	0.003
		0.005	0.02	0.002		0.011	0.002	0.016
		0.003	0.039	0.004		0.004	0.009	0.016
		0.004	0.009	0.029		0.01	0.004	0.042
		0.02	0.068	0.053		0.006	0.003	0.013
		0.002	0.066	0.021		0.014	0.002	0.11
		0.006	0.032	0.009		0.03	0.005	0.01
		0.007	0.1	0.026		0.028	0.011	0.008
		0.022	0.05	0.061		0.005	0.001	0.022
		0.01	0.003	0.062		0.027	0.019	0.007
		0.005	0.016	0.029		0.009	0.005	0.019
		0.000169	0.016	0.051		0.007	0.014	0.004
		4.23e-05	0.087	0.004		0.053	0.014	0.013
		0.04	0.022	4.23e-05		0.014	0.007	0.003
		0.002	0.073	0.019		0.007	0.045	0.013
		0.078	0.037	0.074		0.011	0.043	0.013
		0.038	4.23e-05	0.011		0.004	0.021	0.11
		0.007	0.006	0.016		0.029	0.002	0.007
		0.004	0.051	0.006		0.011	0.02	0.009
		0.04	0.064	0.012		0.013	0.036	0.009
		0.029	0.145	0.063		0.012	0.003	0.022
		0.006	0.079	0.000423		0.004	0.07	0.007
		0.01	0.046	0.103		0.005	0.014	0.002
		0.037	0.027	0.000127		0.064	0.014	0.032
		0.005	0.018	0.035		0.007	0.028	0.031
		0.007	0.032	0.066		0.009	0.039	0.006
		0.038	0.08	0.024		0.02	0.015	0.012
		0.018	0.031	0.065		0.002	0.005	0.013
		0.015	0.024	0.008		0.018	0.009	0.006
		0.031	0.051	0.026		0.006	0.002	0.013
		0.019	0.06	0.079		0.032	0.001	0.002
		0.039	0.049	0.062		0.084	0.009	0.015
		0.017	0.038	0.021		0.007	0.021	0.008
		0.014	0.006	0.004		0.004	0.007	0.035
		0.095	0.023	0.071		0.021	0.193	0.002
		0.008	0.007	0.004		0.007	0.007	0.008
		0.02	0.054	0.036		0.012	0.041	0.018
		0.031	0.000127	0.003		0.007	0.061	0.002
		0.021	0.013	0.03		0.01	0.003	0.002
		0.034	0.074	0.014		0.016	0.026	0.003
		0.027	0.004	0.061		0.008	0.033	0.014
		0.006	0.029	0.06		0.006	0.035	0.058
		0.035	0.021	0.016		0.007	0.004	0.003
		0.034	0.003	0.189		0.02	0.018	0.007
		0.004	0.003	0.012		0.002	0.017	0.000211
		0.016	0.067	0.063		0.009	0.034	0.02
		0.01	0.073	0.000423		0.006	0.005	0.005
		0.044	0.005	0.103		0.036	0.009	0.003
		0.113	0.009	0.000127		0.004	0.019	0.007
		0.003	0.005	0.035		0.003	0.026	0.003
		0.013	0.018	0.066		0.005	0.012	0.018
		0.011	0.004	0.024		0.006	0.029	0.011
		0.047	0.006	0.065		0.022	0.037	0.01
		0.008	0.01	0.008		0.003	0.074	0.006
		0.056	0.002	0.026		0.01	0.005	0.004
		0.04	0.013	0.079		0.003	0.059	0.002
		0.085	0.016	0.062		0.003	0.002	0.009
		0.034	0.054	0.021		0.016	0.005	0.007
		0.005	0.034	0.004		0.003	0.01	0.008
		0.037	0.014	0.071		0.004	0.007	0.002
		0.008	0.002	0.004		0.004	0.04	0.002
		0.009	0.008	0.036		0.015	0.015	0.015
		0.019	0.027	0.003		0.000845	0.011	0.011
		0.008	0.004	0.03		0.009	0.008	0.036
		0.072	0.017	0.014		0.001	0.021	0.004
		0.013	0.013	0.061		0.000169	0.193	0.005
		0.005	0.005	0.06		0.008	0.003	0.005
		0.037	0.009	0.016		0.029	0.104	0.004
		0.01	0.037	0.189		0.003	0.043	0.004
		0.021	0.015	0.029		0.032	0.074	0.003
		0.004	0.032	0.035		0.009	0.006	0.006
		0.012	0.035	0.018		0.015	0.000887	0.000972
		0.017	0.023	0.021		0.105	0.04	0.005
		0.008	0.02	0.062		0.039	0.052	0.006
		0.004	0.01	0.04		0.005	0.056	0.01
		0.011	0.037	0.031		0.011	0.006	0.002
		0.013	0.024	0.022		0.011	0.009	0.004
		0.008	0.018	0.063		0.003	0.033	0.004
		0.003	0.026	0.021		0.048	0.006	0.004
		0.003	0.023	0.028		0.031	0.013	0.009
		0.005	0.009	0.022		0.006	0.012	0.007
		0.005	0.02	0.024		0.007	0.067	0.026
		0.005	0.011	0.006		0.001	0.01	0.008
		0.004	0.007	0.008		0.075	0.025	0.012
		0.005	0.023	0.017		0.033	0.063	0.003
		0.027	0.013	0.021		0.007	0.003	0.01
		0.007	0.009	0.023		0.025	0.009	0.008
		0.04	0.014	0.012		0.000549	0.038	0.008
		0.072	0.008	0.034		0.009	0.051	0.005
		0.039	0.003	0.004		0.003	0.009	0.005
		0.026	0.012	0.017		0.04	0.009	0.003
		0.142	0.006	0.012		0.002	0.012	0.017
		0.004	0.01	0.019		0.021	0.021	0.012
		0.034	0.011	0.021		0.016	0.003	0.007
		0.007	0.003	0.008		0.004	0.015	0.029
		0.007	0.02	0.02		0.002	0.028	0.01
		0.014	0.009	0.000718		0.008	0.007	0.035
		0.003	0.008	0.021		0.002	0.026	0.043
		0.011	0.005	0.093		0.002	0.008	0.013
		0.016	0.009	0.017		0.037	0.011	0.012
		0.039	0.016	0.029		0.005	0.025	0.01
		0.01	0.081	0.039		0.026	0.008	0.042
		0.018	0.04	0.046		0.004	0.007	0.049
		0.107	0.019	0.015		0.009	0.015	0.01
		0.041	0.014	0.007		0.027	0.007	0.019
		0.004	0.02	0.018		0.005	0.007	0.026
		0.011	0.025	0.017		0.026	0.006	0.137
		0.038	0.008	0.054		0.011	0.005	0.021
		0.027	0.044	0.056		0.006	0.012	0.066
		0.175	0.017	0.023		0.026	0.009	0.034
		0.005	0.089	0.006		0.043	0.016	0.032
		0.099	0.024	0.073		0.014	0.025	0.01
		0.001	0.013	0.043		0.022	0.024	0.077
		0.013	0.019	0.022		0.018	0.019	4.23e-05
		0.003	0.005	0.003		0.005	0.002	4.23e-05
		0.025	0.023	0.01		0.009	0.022	4.23e-05
		0.027	0.041	0.007		0.011	0.012	0.000254
		0.012	0.005	0.003		0.049	0.006	0.003
		0.016	0.018	0.016		0.013	0.1	0.038
		0.005	0.025	0.034		0.011	0.031	0.013
		0.017	0.012	0.004		0.004	0.041	0.11
		0.019	0.027	0.109		0.011	0.024	0.004
		0.013	0.016	0.012		0.016	0.039	0.008
		0.036	0.033	0.034		0.003	0.03	0.008
		0.032	0.049	0.007		0.022	4.23e-05	0.011
		0.046	0.052	0.011		0.01	0.073	0.01
		0.021	0.045	0.04		0.005	0.003	0.014
		0.003	0.01	0.068		0.008	0.011	0.077
		0.034	0.011	0.04		0.012	0.006	0.004
		0.043	0.005	0.056		0.003	0.019	0.023
		0.028	0.034	0.05		0.006	0.006	0.048
		0.011	0.006	0.013		0.046	0.009	0.016
		0.02	0.016	0.016		0.027	0.039	0.01
		0.077	0.023	0.018		0.041	0.005	0.018
		0.004	0.02	0.067		0.04	0.012	0.011
		0.014	0.005	0.011		0.03	0.003	0.004
		0.043	0.192	0.025		0.055	0.002	0.006
		0.000761	0.055	0.058		0.053	0.052	0.012
		0.006	0.006	4.23e-05		0.021	0.01	0.004
		0.024	0.051	0.03		0.002	0.004	0.002
		0.014	0.041	0.013		0.003	0.021	0.022
		0.011	0.008	0.037		0.004	0.004	0.022
		0.005	0.047	0.052		0.02	0.016	0.018
		0.029	0.011	0.034		0.016	0.045	0.023
		0.002	0.036	0.11		0.008	0.005	0.009
		0.018	0.039	0.042		0.029	0.031	0.026
		0.013	0.071	0.072		0.018	0.007	0.011
		0.044	0.041	0.04		0.013	0.02	0.019
		0.033	0.02	0.021		0.003	0.004	0.03
		0.015	0.02	0.000211		0.022	0.033	0.001
		0.007	0.008	0.124		0.013	0.017	0.002
		0.018	0.032	0.055		0.027	0.01	0.052
		0.021	0.019	0.174		0.016	0.006	0.009
		0.009	0.007	0.067		0.007	0.008	0.002
		0.011	0.019	0.012		0.023	0.025	0.012
		0.012	0.002	0.036		0.018	0.029	0.004
		0.002	0.003	0.008		0.007	0.014	0.045
		0.015	0.011	0.067		0.032	0.003	0.002
		0.017	0.037	0.011		0.038	0.054	0.014
		0.004	0.025	0.024		0.01	0.022	0.015
		0.007	0.016	0.013		0.054	0.013	0.013
		0.009	0.006	0.011		0.021	0.018	0.017
		0.018	0.014	0.07		0.047	0.019	0.008
		0.018	0.000803	0.008		0.007	0.013	0.003
		0.019	0.017	0.014		0.015	0.016	0.104
		0.006	0.003	0.074		0.019	0.019	0.008
		0.016	0.000169	0.016		0.004	0.004	0.014
		0.082	0.015	0.006		0.006	0.008	0.000634
		0.006	0.002	0.022		0.014	0.014	0.014
		0.008	0.001	0.03		0.002	0.006	0.018
		0.008	0.004	0.031		0.019	0.004	0.003
		0.013	0.053	0.015		0.02	0.003	0.025
		0.021	0.024	0.041		0.004	0.02	0.02
		0.026	0.018	0.037		0.006	0.006	0.02
		0.003	0.018	0.052		0.008	0.008	0.066
		0.000423	0.008	0.018		0.003	0.026	0.019
		0.006	0.008	0.005		0.017	0.007	0.013
		0.021	0.01	0.009		0.009	0.008	0.005
		0.012	0.039	0.012		0.008	0.011	0.014
		0.033	0.033	0.03		0.013	0.007	0.003
		0.014	0.017	0.031		0.059	0.025	0.006
		0.008	0.007	0.031		0.021	0.022	0.004
		0.013	0.014	0.062		0.026	0.014	0.148
		0.005	0.148	0.037		0.015	0.006	0.004
		0.007	0.102	0.023		0.004	0.007	0.016
		0.004	0.012	0.026		0.034	0.032	0.017
		0.007	0.017	0.11		0.004	0.01	0.037
		0.01	0.027	0.009		0.006	0.011	0.005
		0.006	0.019	0.033		0.000338	0.01	0.022
		0.018	0.035	0.008		0.011	0.003	0.037
		0.012	0.019	0.072		0.085	0.002	0.011
		0.021	0.027	0.016		0.011	0.005	0.005
		0.01	0.018	0.054		0.042	0.003	0.055
		0.002	0.068	0.015		0.001	0.022	0.048
		0.008	0.07	0.008		0.052	0.009	0.044
		0.031	0.015	0.007		0.043	0.008	0.013
		0.033	0.01	0.047		0.007	0.002	0.038
		0.012	0.014	0.013		0.004	0.002	0.035
		0.016	0.077	0.012		0.057	0.002	0.043
		0.007	0.013	0.058		0.004	0.003	0.002
		0.005	0.004	0.004		0.034	0.009	0.007
		0.031	0.002	0.002		0.000211	0.006	0.005
		0.002	0.012	0.016		0.005	0.027	0.008
		0.012	0.007	0.03		0.002	0.029	0.003
		0.006	0.014	0.002		0.106	0.002	0.09
		0.002	0.014	0.007		0.004	0.029	0.01
		0.005	0.088	0.032		0.002	0.013	0.013
		0.01	0.025	0.005		0.001	0.026	0.002
		0.004	0.011	0.004		0.065	0.007	0.006
		0.021	0.005	0.015		0.052	0.011	0.016
		0.005	0.007	0.022		0.016	0.107	0.011
		0.005	0.023	0.018		0.051	0.05	0.01
		0.005	0.037	0.004		0.004	0.018	0.028
		0.006	0.031	0.004		0.037	0.01	0.012
		0.006	0.03	0.013		8.45e-05	0.014	0.021
		0.01	0.007	0.001		0.027	0.014	0.025
		0.018	0.047	0.018		0.005	0.021	0.008
		0.003	0.033	0.001		0.019	0.014	0.036
		0.017	0.014	0.012		0.013	0.023	0.045
		0.001	0.02	0.019		0.000423	0.009	0.021
		0.003	0.055	0.056		0.009	0.006	0.047
		0.004	0.011	0.002		0.094	0.037	0.018
		0.006	0.005	0.01		0.004	0.005	0.04
		0.006	0.019	0.018		0.074	0.009	0.049
		0.005	0.043	0.021		0.006	0.029	0.04
		0.006	0.034	0.045		0.037	0.002	0.049
		0.007	0.048	0.007		0.03	0.01	0.009
		0.007	0.01	0.047		0.045	0.017	0.002
		0.005	0.046	0.014		0.007	0.01	0.009
		0.002	0.036	0.011		0.000338	0.019	0.015
		0.007	0.054	0.099		0.029	0.005	0.048
		0.011	0.047	0.012		0.011	0.006	0.009
		0.03	0.027	0.018		0.009	0.005	0.046
		0.001	0.044	0.009		0.015	0.017	0.041
		0.022	0.024	0.017		0.000972	0.028	0.01
		0.004	0.108	0.042		0.005	0.037	0.007
		0.009	0.031	0.005		0.003	0.016	0.023
		0.016	0.022	0.02		0.004	0.023	0.019
		0.001	0.052	0.03		0.021	0.056	0.064
		0.005	0.031	0.025		0.026	0.002	0.024
		0.014	0.034	0.009		0.003	0.005	0.009
		0.004	0.019	0.02		0.002	0.055	0.004
		0.017	0.059	0.013		0.038	0.013	0.01
		0.003	0.037	0.006		0.006	0.006	0.009
		0.01	0.018	0.005		0.009	0.018	0.071
		0.009	0.046	0.018		0.009	0.005	0.042
		0.007	0.014	0.009		0.006	0.01	0.01
		0.006	0.021	0.002		0.002	0.005	0.014
		0.003	0.047	0.089		0.002	0.025	0.033
		0.008	0.028	0.036		0.002	0.026	0.008
		0.012	0.051	0.016		0.002	0.011	0.051
		0.007	0.027	0.015		0.015	0.007	0.015
		0.006	0.008	0.005		0.003	0.012	0.027
		0.006	0.004	0.007		0.019	0.009	0.006
		0.016	0.026	0.076		0.011	0.009	0.003
		0.01	0.003	0.047		0.015	0.163	0.08
		0.066	0.007	0.025		0.015	0.041	0.007
		0.002	0.013	0.007		0.008	0.031	0.015
		0.008	0.026	0.043		0.012	0.01	0.003
		0.004	0.01	0.011		0.008	0.025	0.01
		0.01	0.003	0.016		0.001	0.014	0.078
		0.008	0.008	0.035		0.005	0.059	0.009
		0.009	0.002	0.048		0.007	0.093	0.014
		0.033	0.036	0.041		0.005	0.005	0.045
		0.071	0.023	0.051		0.078	0.002	0.022
		0.048	0.003	0.012		0.005	0.011	0.011
		0.067	0.006	0.031		0.006	0.002	0.14
		0.143	0.01	0.004		0.013	0.01	0.004
		0.147	0.021	0.013		0.009	0.09	0.039
		0.022	0.042	0.018		0.012	0.004	0.002
		0.004	0.083	0.035		0.009	0.016	0.006
		0.01	0.008	0.044		0.000338	0.008	0.005
		0.015	0.009	0.02		0.017	0.027	0.003
		0.003	0.007	0.022		0.002	0.014	0.004
		0.021	0.061	0.032		0.009	0.018	0.012
		0.029	0.01	0.002		0.047	0.041	0.007
		0.005	0.054	0.003		0.012	0.043	0.002
		0.053	0.017	0.043		0.037	0.019	0.009
		0.047	0.019	0.005		0.004	0.005	0.091
		0.023	0.066	0.013		0.027	0.006	0.011
		0.013	0.062	0.01		0.033	0.004	0.008
		0.019	0.057	0.007		0.028	0.005	0.01
		0.005	0.018	0.008		0.012	0.005	0.002
		0.009	0.025	0.062		0.005	0.005	0.01
		0.04	0.023	0.018		0.009	0.011	0.006
		0.045	0.001	0.035		0.008	0.017	0.004
		0.034	0.027	0.044		0.004	0.004	0.023
		0.058	0.034	0.02		0.013	0.013	0.006
		0.04	0.055	0.022		0.005	0.04	0.012
		0.034	0.094	0.032		0.041	0.013	0.001
		0.013	0.06	0.002		0.001	0.049	0.007
		0.009	0.006	0.003		0.024	0.032	0.035
		0.023	0.002	0.043		0.009	0.004	0.019
		0.003	0.005	0.005		0.015	0.006	0.007
		0.015	0.053	0.012		0.011	0.004	0.02
		0.022	0.019	0.004		0.003	0.015	0.003
		0.007	0.007	0.027		0.001	0.009	0.019
		0.009	0.01	0.012		0.001	0.11	0.008
		0.029	0.008	0.005		0.000507	0.012	0.013
		0.006	0.009	0.017		0.002	0.004	0.026
		0.011	0.038	0.02		0.006	0.006	0.008
		0.013	0.007	0.084		0.016	0.014	0.004
		0.007	0.003	0.015		0.003	0.038	0.016
		0.005	0.023	0.065		0.005	0.004	0.011
		0.011	0.009	0.004		0.005	0.001	0.017
		0.014	0.006	0.056		0.005	0.002	0.013
		0.01	0.001	0.115		0.01	0.005	0.003
		0.013	0.012	0.008		0.136	0.002	0.061
		0.004	0.018	0.007		0.002	0.002	0.019
		0.007	0.04	0.048		0.003	0.039	0.023
		0.006	0.013	0.006		0.02	0.08	0.011
		0.002	0.012	0.036		0.006	0.004	0.018
		0.002	0.002	0.046		0.069	0.002	0.009
		0.008	0.005	0.029		0.004	0.003	0.013
		0.003	0.001	0.011		0.003	0.018	0.004
		0.002	0.005	0.013		0.000465	0.033	0.024
		0.008	0.002	0.004		0.001	0.003	0.007
		0.01	0.021	0.023		0.112	0.01	0.02
		0.004	0.007	0.026		0.013	0.003	0.003
		0.019	0.03	0.101		0.008	0.029	0.019
		0.006	0.007	0.096		0.015	0.00093	0.008
		0.003	0.044	0.002		0.093	0.009	0.013
		0.009	0.015	0.029		0.015	0.004	0.026
		0.01	0.016	0.017		0.003	0.006	0.008
		0.035	0.023	0.11		0.014	0.008	0.004
		0.009	0.026	0.014		0.008	0.007	0.016
		0.025	0.002	0.008		0.036	0.005	0.011
		0.041	0.019	0.012		0.005	0.001	0.017
		0.003	0.021	0.031		0.003	0.004	0.013
		0.007	0.019	0.039		0.017	0.01	0.02
		0.016	0.021	0.003		0.003	0.004	0.003
		0.007	0.016	0.007		0.004	0.011	0.061
		0.007	0.022	0.028		0.01	0.001	0.019
		0.006	0.008	0.008		0.028	0.006	0.011
		0.005	0.007	0.005		0.025	0.003	0.01
		0.007	0.018	0.043		0.003	0.01	0.023
		0.003	0.007	0.027		0.008	0.004	0.011
		0.01	0.023	0.013		0.002	0.003	0.018
		0.01	0.021	0.008		0.022	0.03	0.009
		0.002	4.23e-05	0.011		0.015	0.047	0.01
		0.000465	0.021	0.011		0.063	0.017	0.017
		0.007	0.026	0.059		0.015	0.012	0.013
		0.007	0.019	0.004		0.014	0.007	0.004
		0.01	0.01	0.014		0.008	0.034	0.01
		0.005	0.011	0.006		0.01	0.006	0.024
		0.011	0.014	0.01		0.104	0.015	0.013
		0.008	0.003	0.016		0.18	0.018	0.006
		0.002	0.01	0.037		0.011	0.006	0.009
		0.006	0.001	0.01		0.002	0.012	0.016
		0.004	4.23e-05	0.009		0.023	0.006	0.01
		0.021	4.23e-05	0.006		0.021	0.003	0.038
		0.006	0.013	0.01		0.019	0.01	0.012
		0.009	0.014	0.001		0.011	0.017	0.231
		0.013	4.23e-05	0.008		0.005	0.008	0.125
		0.003	0.003	0.026		0.01	0.026	0.074
		0.02	0.012	0.024		0.005	0.011	0.039
		0.01	0.018	0.036		0.056	0.008	0.007
		0.006	0.013	0.044		0.009	0.001	0.011
		0.011	4.23e-05	0.001		0.002	0.044	0.094
		0.007	4.23e-05	0.011		0.005	0.002	0.021
		0.006	0.002	0.018		0.014	0.004	0.027
		0.005	0.021	0.033		0.004	0.001	0.013
		0.007	0.008	0.006		0.002	0.002	0.038
		0.003	4.23e-05	0.022		0.002	0.005	0.02
		0.01	0.015	0.06		0.018	0.002	0.023
		0.01	0.012	0.053		0.004	0.002	0.048
		0.002	0.012	0.012		0.022	0.039	0.023
		0.000465	4.23e-05	0.031		0.005	0.08	0.045
		0.007	0.008	0.032		0.015	0.004	0.014
		0.007	0.000549	0.02		0.002	0.002	0.019
		0.01	0.008	0.041		0.097	0.003	0.007
		0.005	0.001	0.034		0.159	0.018	0.019
		0.011	4.23e-05	0.009		0.016	0.033	0.016
		0.008	0.014	0.048		0.006	0.003	0.063
		0.002	0.008	0.009		0.029	0.01	0.023
		0.006	0.01	0.013		0.033	0.003	0.038
		0.004	8.45e-05	0.032		0.005	0.029	0.072
		0.021	0.006	0.088		0.007	0.00093	0.005
		0.006	0.017	0.011		0.029	0.009	0.023
		0.009	4.23e-05	0.007		0.022	0.004	0.011
		0.013	0.01	0.082		0.022	0.006	0.04
		0.003	0.017	0.008		0.061	0.008	0.025
		0.02	0.005	0.049		0.012	0.007	0.02
		0.01	0.008	0.008		0.013	0.005	0.015
		0.006	0.006	0.000254		0.025	0.001	0.048
		0.011	0.009	0.044		0.175	0.004	0.004
		0.018	0.016	0.017		0.049	0.01	0.013
		0.01	0.004	0.006		0.048	0.004	0.027
		0.029	4.23e-05	0.025		0.02	0.011	0.038
		0.016	0.003	0.012		0.034	0.001	0.002
		0.032	0.008	0.007		0.024	0.006	0.01
		0.009	0.002	0.033		0.027	0.003	0.004
		0.057	0.01	0.005		0.003	0.01	0.004
		0.021	0.000634	0.009		0.033	0.004	0.019
		0.044	0.003	0.007		0.011	0.003	0.019
		0.014	0.007	0.025		0.003	0.028	0.122
		0.03	0.002	0.007		0.016	0.033	0.003
		0.008	0.005	0.011		0.004	0.07	0.003
		0.013	4.23e-05	0.099		0.041	0.002	0.029
		0.011	0.006	0.016		0.021	0.006	0.007
		0.018	0.003	0.052		0.043	0.009	0.105
		0.006	0.003	0.048		0.007	0.004	0.044
		0.018	0.002	0.000972		0.016	0.027	0.003
		0.012	0.019	0.018		0.006	0.017	0.074
		0.015	0.000169	0.022		0.003	0.044	0.044
		0.021	0.012	0.003		0.006	0.087	0.019
		0.011	0.007	0.003		0.016	0.026	0.022
		0.005	0.000169	0.011		0.029	0.118	0.014
		0.009	4.23e-05	0.016		0.012	0.032	0.001
		0.01	4.23e-05	0.01		0.032	0.026	0.055
		0.04	0.000169	0.01		0.003	0.051	0.00093
		0.017	0.004	0.023		0.018	0.018	0.033
		0.013	0.001	0.009		0.023	0.011	0.002
		0.008	0.004	0.016		0.004	0.000254	0.018
		0.053	0.006	0.022		0.004	0.005	0.018
		0.011	0.01	0.017		0.011	0.01	0.02
		0.003	0.005	0.033		0.016	0.001	0.017
		0.016	0.015	0.147		0.03	0.004	0.078
		4.23e-05	0.005	0.017		0.004	0.024	0.004
		0.000507	4.23e-05	0.057		0.011	0.043	0.017
		8.45e-05	0.01	0.011		0.013	0.028	0.203
		0.028	0.008	0.005		0.007	0.03	0.003
		0.019	0.007	0.072		0.033	0.08	0.003
		0.006	0.007	0.005		0.083	0.008	0.076
		0.01	0.01	0.013		0.01	0.173	0.026
		0.008	0.011	0.008		0.022	0.009	0.018
		0.004	0.017	0.02		0.006	0.008	0.065
		0.003	0.013	0.007		0.003	0.000972	0.002
		0.016	0.007	0.023		0.034	0.003	0.003
		0.043	0.022	0.006		0.008	0.018	0.065
		0.018	0.019	0.007		0.013	0.022	0.027
		0.076	0.034	0.005		0.018	0.006	0.036
		0.021	0.122	0.002		0.05	0.049	0.107
		0.009	0.004	0.006		0.009	0.024	0.012
		0.014	0.02	0.237		0.029	0.012	0.014
		0.039	0.000211	0.009		0.017	0.011	0.062
		0.012	0.000127	0.028		0.007	0.01	0.049
		0.017	0.009	0.023		0.007	0.086	0.095
		0.004	0.029	0.067		0.003	0.105	0.029
		0.011	0.119	0.02		0.004	0.014	0.027
		0.054	0.007	0.046		0.003	0.027	0.165
		0.011	0.034	0.006		0.045	0.029	0.03
		0.081	0.102	0.041		0.003	0.012	0.01
		0.016	0.008	0.038		0.006	0.005	0.022
		0.004	0.069	0.002		0.01	0.029	0.000127
		0.015	0.016	0.022		0.068	0.019	0.005
		0.044	0.014	0.004		0.004	0.012	0.004
		0.03	0.026	0.001		0.035	0.002	0.019
		0.02	0.002	0.005		0.01	0.011	0.02
		0.034	0.015	0.008		0.008	0.042	0.102
		0.012	0.016	0.005		0.004	0.011	0.025
		0.002	0.017	0.018		0.014	0.004	0.026
		0.029	0.022	0.049		0.008	0.019	0.018
		0.016	0.012	0.01		0.01	0.048	0.041
		0.005	0.016	0.131		0.003	0.007	0.009
		0.002	0.011	0.008		0.002	0.02	0.043
		0.023	0.029	0.085		0.005	0.015	0.022
		0.006	0.005	0.01		0.009	0.003	0.004
		0.016	0.009	0.018		0.006	0.019	0.045
		0.031	0.003	0.053		0.002	0.071	0.043
		0.032	0.004	0.015		0.005	0.102	0.011
		0.036	0.045	0.012		0.009	0.004	0.025
		0.011	0.006	0.057		0.012	0.014	0.019
		0.037	0.008	0.027		0.002	0.003	0.007
		0.086	0.014	0.012		0.000211	0.004	0.005
		0.036	0.01	0.005		0.016	0.011	0.041
		0.039	0.019	0.026		0.044	0.241	0.034
		0.04	0.015	0.007		0.012	0.015	0.018
		0.03	0.009	0.008		0.103	0.019	0.005
		0.015	0.046	0.05		0.009	0.005	0.033
		0.002	0.01	0.02		0.018	0.042	0.072
		0.022	0.003	0.016		0.019	0.004	0.000254
		0.005	0.017	0.044		0.012	0.002	0.023
		0.049	0.024	0.021		0.008	0.012	0.036
		0.009	0.019	0.007		0.004	0.032	0.026
		0.012	0.003	0.02		0.05	0.1	0.029
		0.022	0.028	0.021		0.004	0.062	0.058
		0.026	0.056	0.005		0.012	0.087	0.011
		0.013	0.018	0.021		0.012	0.203	0.016
		0.08	0.004	0.009		0.005	0.008	0.024
		0.024	0.026	0.016		0.01	0.009	0.008
		0.017	0.01	0.007		0.008	0.015	0.037
		0.000296	0.009	0.083		0.006	0.052	0.007
		0.062	0.074	0.022		0.007	0.073	0.032
		0.022	0.04	0.073		0.01	0.014	0.016
		0.063	0.015	0.043		0.024	0.011	0.023
		0.039	0.035	0.012		0.007	0.126	0.045
		0.008	0.081	0.033		0.041	0.017	0.037
		0.013	0.026	0.098		0.008	0.062	0.015
		0.02	0.003	0.011		0.031	0.035	0.004
		0.023	0.029	0.013		0.01	0.002	0.011
		0.015	0.01	0.008		0.011	0.034	0.049
		0.022	0.016	0.016		0.006	0.045	0.009
		0.041	0.015	0.008		0.058	0.018	0.005
		0.009	0.023	0.034		0.006	0.037	0.075
		0.011	0.028	0.027		0.052	0.006	0.01
		0.024	0.009	0.000127		0.014	0.000254	0.002
		0.027	0.014	0.034		0.01	0.015	0.062
		0.016	0.005	0.002		0.004	0.102	4.23e-05
		0.011	0.004	0.005		0.023	0.018	0.002
		0.005	0.004	0.04		0.044	0.158	0.002
		0.049	0.014	0.015		0.021	0.003	0.043
		0.009	0.008	0.004		0.016	0.003	0.007
		0.012	0.026	0.015		0.000761	0.022	0.003
		0.01	0.05	0.018		4.23e-05	0.085	0.016
		0.022	0.025	0.017		0.037	0.004	0.119
		0.026	0.062	0.021		8.45e-05	0.012	0.032
		0.01	0.003	0.006		4.23e-05	0.061	0.003
		0.013	0.037	0.004		4.23e-05	0.088	0.013
		0.009	0.021	0.031		4.23e-05	0.002	0.003
		0.013	0.009	0.004		0.026	0.007	0.006
		0.08	0.01	0.014		4.23e-05	0.02	0.036
		0.024	0.006	0.003		8.45e-05	0.027	0.013
		0.024	0.015	0.008		4.23e-05	0.037	0.013
		0.017	0.01	0.006		8.45e-05	0.038	0.012
		0.000296	0.000211	0.009		0.000127	0.003	0.017
		0.062	0.026	0.013		8.45e-05	0.018	0.019
		0.022	0.02	0.018		0.00093	0.002	0.012
		0.063	0.05	0.024		4.23e-05	0.006	0.007
		0.039	0.027	0.016		4.23e-05	0.021	0.032
		0.002	0.04	0.007		8.45e-05	0.016	0.041
		0.008	0.017	0.006		0.000296	0.005	0.006
		0.003	0.008	0.008		0.000127	0.014	0.029
		0.013	0.007	0.008		0.003	0.024	0.005
		0.02	0.003	0.013		4.23e-05	0.015	0.007
		0.023	0.02	0.011		0.003	0.007	0.028
		0.022	0.007	0.019		8.45e-05	0.007	0.002
		0.015	0.025	0.007		0.023	0.008	0.005
		0.022	0.002	0.007		0.000211	0.03	0.016
		0.041	0.024	0.022		8.45e-05	0.002	0.012
		0.009	0.017	0.015		0.000338	0.005	0.002
		0.033	0.004	0.068		0.000169	0.004	0.005
		0.011	0.003	0.061		4.23e-05	0.004	0.013
		0.002	0.06	0.011		0.019	0.074	0.063
		0.064	0.003	0.064		0.000127	0.037	0.008
		0.024	0.062	0.005		8.45e-05	0.007	0.013
		0.027	0.004	0.014		8.45e-05	0.016	0.002
		0.003	0.043	0.009		0.015	0.016	0.006
		0.004	0.003	0.000254		0.000887	0.013	0.002
		0.016	0.029	0.032		0.000211	0.019	0.02
		0.013	0.004	0.034		8.45e-05	0.029	0.011
		0.006	0.009	0.036		0.014	0.037	0.006
		0.056	0.024	0.014		0.000254	0.012	0.000634
		0.027	0.004	0.01		0.000507	0.052	0.007
		0.01	0.006	0.005		8.45e-05	0.024	0.038
		0.011	0.036	0.004		0.000296	0.037	0.003
		0.005	0.027	0.027		0.005	0.019	0.006
		0.042	0.003	0.015		0.000634	0.021	0.004
		0.004	0.003	0.013		0.007	0.024	0.01
		0.018	0.007	0.021		8.45e-05	0.017	0.051
		0.019	0.007	0.016		0.022	0.015	0.041
		0.014	0.034	0.009		0.01	0.018	0.004
		0.011	0.014	0.035		0.000296	0.012	0.041
		0.015	0.003	0.016		0.006	0.006	0.011
		0.003	0.058	0.008		0.000127	0.021	0.007
		4.23e-05	0.017	0.015		0.003	0.017	0.007
		0.009	0.024	0.017		0.001	0.02	0.005
		0.001	0.009	0.034		4.23e-05	0.026	0.018
		0.019	0.011	0.004		4.23e-05	0.024	0.007
		0.007	0.093	0.018		8.45e-05	0.008	0.005
		0.009	0.057	0.023		4.23e-05	0.015	0.003
		0.011	0.01	0.055		8.45e-05	0.01	0.021
		0.004	0.023	0.000718		0.009	0.008	0.045
		0.006	0.003	0.016		0.006	0.015	0.000972
		0.008	0.038	0.012		4.23e-05	0.006	0.007
		0.008	0.019	0.017		0.007	0.004	0.005
		0.008	0.018	0.016		0.003	0.009	0.006
		0.016	0.036	0.045		8.45e-05	0.014	0.037
		0.005	0.705	0.057		0.006	0.006	0.036
		0.004	0.021	0.043		0.000887	0.009	0.007
		0.013	0.053	0.009		8.45e-05	0.007	0.004
		0.012	0.004	0.077		0.000634	0.019	0.072
		0.003	0.072	0.035		0.002	0.069	0.025
		0.005	0.028	0.033		0.000465	0.054	0.002
		0.012	0.025	0.05		0.002	0.044	0.004
		0.005	0.004	0.016		0.001	0.02	0.052
		0.008	0.187	0.022		4.23e-05	0.018	0.022
		0.007	0.023	0.106		0.000803	0.005	0.007
		0.029	0.031	0.021		0.004	0.015	0.02
		0.033	0.058	0.013		0.000338	0.02	0.006
		0.011	0.04	0.015		0.007	0.032	0.007
		0.029	0.003	0.019		0.012	0.016	0.007
		0.016	0.202	0.005		0.006	0.008	0.005
		0.008	0.026	0.035		0.002	0.011	0.003
		0.028	0.021	0.002		0.000127	0.016	0.021
		0.022	0.008	0.004		0.000254	0.022	0.045
		0.007	0.091	0.016		0.002	0.016	0.000972
		0.012	0.015	0.195		0.001	0.004	0.007
		0.002	0.066	0.002		8.45e-05	0.035	0.005
		0.007	0.019	0.005		0.003	0.005	0.006
		0.01	0.085	0.002		0.013	0.007	0.037
		0.009	0.000211	0.019		0.002	0.005	0.036
		0.007	0.073	0.005		4.23e-05	0.036	0.007
		0.011	0.019	0.025		0.000127	0.017	0.004
		0.012	0.017	0.023		8.45e-05	0.019	0.072
		0.01	0.007	0.017		8.45e-05	0.014	0.025
		0.006	0.006	0.014		8.45e-05	0.01	0.002
		0.016	0.269	0.004		8.45e-05	0.004	0.004
		0.003	0.034	0.052		0.005	0.003	0.052
		0.012	0.017	0.012		0.005	0.005	0.022
		0.015	0.002	0.111		0.002	0.022	0.007
		0.003	0.019	0.013		4.23e-05	0.007	0.02
		0.011	0.011	0.006		0.000338	0.003	0.006
		0.007	0.009	0.026		0.007	0.004	0.007
		0.006	0.043	0.004		4.23e-05	0.003	0.003
		0.005	0.02	0.004		0.009	0.009	0.007
		0.011	0.002	0.017		0.000127	0.012	0.012
		0.007	0.003	0.005		0.000169	0.012	0.000887
		0.002	0.01	0.062		0.003	0.019	0.002
		0.003	0.089	0.033		0.01	0.043	0.038
		0.004	0.003	0.005		0.000254	0.011	0.032
		0.004	0.068	0.006		0.000127	0.007	0.004
		0.001	0.055	0.016		4.23e-05	0.006	0.004
		0.005	0.002	0.038		0.009	0.008	0.025
		0.003	0.077	0.019		4.23e-05	0.007	0.009
		0.006	0.007	0.042		0.002	0.006	0.009
		0.003	0.02	0.038		0.009	0.017	0.01
		0.003	0.031	0.006		8.45e-05	0.003	0.046
		0.002	0.041	0.048		8.45e-05	0.004	0.045
		0.011	0.073	0.005		8.45e-05	0.013	0.023
		0.002	0.038	4.23e-05		0.011	0.009	0.009
		0.006	0.085	0.011		8.45e-05	0.008	0.024
		0.008	0.046	0.007		0.005	0.01	0.011
		0.007	0.041	0.016		0.005	0.005	0.025
		0.002	0.022	0.108		8.45e-05	0.015	0.01
		0.017	0.014	0.008		0.022	0.009	0.002
		0.003	0.024	0.041		0.136	0.005	0.012
		0.007	0.068	0.000254		0.045	0.021	0.025
		0.01	0.025	0.042		0.011	0.01	0.025
		0.002	0.038	0.013		0.02	0.009	0.018
		0.012	0.008	0.025		0.007	0.008	0.009
		0.006	0.011	0.028		0.042	0.003	0.003
		0.006	0.002	0.118		0.063	0.004	0.014
		0.016	0.017	0.02		0.029	0.004	0.032
		0.002	0.014	0.015		0.076	0.015	0.018
		0.014	0.007	0.006		0.071	0.045	0.005
		0.056	0.004	0.013		0.014	0.004	0.005
		0.024	0.017	0.009		0.087	0.048	0.022
		0.048	0.014	0.141		0.041	0.034	0.02
		0.02	0.026	0.009		0.005	0.04	0.009
		0.037	0.01	0.032		0.095	0.028	0.068
		0.024	0.032	0.04		0.02	0.000761	0.032
		0.011	0.011	0.08		0.008	0.028	0.004
		0.017	0.01	0.042		0.006	0.017	0.029
		0.018	0.032	0.044		0.012	0.129	0.026
		0.016	0.035	0.025		0.005	0.011	0.004
		0.015	0.008	0.077		0.056	0.034	0.019
		0.058	0.011	0.013		0.005	0.019	0.03
		0.024	0.009	0.027		0.034	0.016	0.052
		0.018	0.014	0.052		0.000845	0.001	0.061
		0.014	0.007	0.005		0.006	0.002	0.124
		0.033	0.03	0.002		0.011	0.025	8.45e-05
		0.004	0.012	0.042		0.046	0.005	0.036
		0.018	0.003	0.161		0.011	0.017	0.005
		0.03	0.01	0.009		0.074	0.004	0.005
		0.048	0.012	0.022		0.014	0.035	0.05
		0.012	0.004	0.088		0.011	0.031	0.033
		0.051	0.012	0.054		0.006	0.009	0.028
		0.002	0.018	0.011		0.008	0.015	0.013
		0.01	0.003	0.048		0.044	0.02	0.045
		0.062	0.054	0.047		0.021	0.093	0.023
		0.004	0.007	0.007		0.014	0.022	0.009
		0.027	0.017	0.01		0.013	0.003	0.024
		0.051	0.023	0.004		0.015	0.009	0.011
		0.007	0.011	0.007		0.09	0.006	0.025
		0.000338	0.015	0.023		0.064	0.03	0.01
		0.000254	0.005	0.008		0.051	0.008	0.002
		0.007	0.017	0.038		0.023	0.157	0.012
		0.027	0.01	0.014		0.049	0.013	0.025
		0.039	0.01	0.009		0.035	0.007	0.025
		0.035	0.009	0.093		0.022	0.009	0.018
		0.03	0.01	0.000972		0.026	0.019	0.009
		0.019	0.004	0.004		0.01	0.01	0.003
		0.031	0.01	0.106		0.057	0.019	0.014
		0.019	0.002	0.029		0.026	0.008	0.032
		0.035	0.007	0.004		0.025	0.014	0.018
		0.023	0.002	0.011		0.007	0.012	0.005
		0.028	0.021	0.004		0.025	0.009	0.005
		0.012	0.008	0.011		0.035	0.019	0.022
		0.002	0.001	0.02		0.043	0.041	0.02
		0.012	0.04	0.051		0.013	0.016	0.009
		0.004	0.000254	0.085		0.021	0.012	0.068
		0.025	0.000254	0.095		0.004	0.004	0.032
		0.008	0.015	0.027		0.026	0.028	0.004
		0.003	0.04	0.036		0.007	0.009	0.029
		0.007	0.028	0.052		0.008	0.021	0.026
		0.006	0.016	0.092		0.005	0.027	0.004
		0.008	0.032	0.036		0.000254	0.027	0.019
		0.004	0.011	0.058		0.009	0.012	0.03
		0.007	0.023	0.025		0.006	0.007	0.052
		0.004	0.037	0.041		0.034	0.015	0.061
		0.011	0.01	0.007		0.007	0.018	0.124
		0.007	0.039	0.014		0.028	0.007	8.45e-05
		0.011	0.032	0.066		0.002	0.006	0.036
		0.001	0.003	0.051		0.014	0.003	0.005
		0.002	0.012	0.033		0.012	0.02	0.005
		0.012	0.011	0.013		0.005	0.026	0.05
		0.002	0.009	0.03		0.012	0.028	0.033
		0.003	0.003	0.008		0.021	0.002	0.028
		0.033	0.022	0.042		0.019	0.033	0.013
		0.011	0.012	0.005		0.013	0.015	0.009
		0.029	0.011	0.019		0.009	0.107	0.016
		0.016	0.008	0.039		0.013	0.106	0.017
		0.008	0.004	0.034		0.016	0.018	0.007
		0.028	0.015	0.029		0.008	0.009	0.026
		0.022	0.006	0.018		0.005	0.015	0.013
		0.007	0.002	0.01		0.08	0.011	0.01
		0.012	0.008	0.055		0.014	0.024	0.026
		0.002	0.007	0.031		0.003	0.007	0.025
		0.007	0.017	0.011		0.009	0.057	0.009
		0.01	0.007	0.007		0.016	0.051	0.019
		0.009	0.013	0.041		0.023	0.007	0.009
		0.007	0.004	0.033		0.017	0.025	0.013
		0.011	0.004	0.122		0.014	0.035	0.008
		0.012	0.005	0.005		0.02	0.027	0.004
		0.01	0.01	0.011		0.009	4.23e-05	0.012
		0.006	0.002	0.024		0.003	0.013	0.02
		0.016	0.006	0.108		0.019	0.018	0.025
		0.003	0.015	0.027		0.013	0.018	0.026
		0.012	0.009	0.032		0.002	0.02	0.01
		0.015	0.008	0.012		0.029	0.048	0.011
		0.003	0.006	0.004		0.006	0.02	0.024
		0.011	0.005	0.036		0.004	0.006	0.01
		0.007	0.006	0.095		0.006	0.003	0.02
		0.006	0.015	0.08		0.002	0.013	0.009
		0.005	0.061	0.013		0.003	0.024	0.043
		0.011	0.015	0.09		0.012	0.007	0.005
		0.007	0.017	0.018		0.003	0.014	0.004
		0.002	0.078	0.003		0.007	0.022	0.009
		0.003	0.023	0.137		0.005	0.006	0.011
		0.004	0.023	0.033		0.007	0.016	0.02
		0.004	0.009	0.062		0.004	0.009	0.011
		0.001	0.025	0.05		0.003	0.01	0.003
		0.005	0.014	0.156		0.032	0.023	0.012
		0.003	0.008	0.036		0.013	0.014	0.015
		0.006	0.045	0.012		0.01	0.024	0.013
		0.003	0.054	0.228		0.005	0.035	0.009
		0.003	0.006	0.063		0.004	0.015	0.016
		0.002	0.011	0.012		0.006	0.01	0.017
		0.011	0.117	0.046		0.001	0.012	0.007
		0.002	0.003	0.014		0.001	0.108	0.026
		0.006	0.007	0.023		0.013	0.003	0.013
		0.008	0.008	0.006		0.024	0.063	0.01
		0.007	0.031	0.014		0.007	0.03	0.026
		0.002	0.113	0.003		0.031	0.001	0.025
		0.017	0.039	0.007		0.003	0.034	0.009
		0.003	0.004	0.029		0.006	0.008	0.019
		0.007	0.005	0.069		0.011	0.006	0.009
		0.02	0.032	0.008		0.01	0.002	0.013
		0.014	0.012	0.008		0.006	0.02	0.008
		0.019	0.039	0.052		0.011	0.01	0.004
		0.016	0.008	0.023		0.007	0.004	0.012
		0.022	0.017	0.027		0.007	0.01	0.02
		0.007	0.011	0.065		0.01	0.004	0.025
		0.008	0.011	0.006		0.009	0.000338	0.026
		0.008	0.015	0.175		0.007	0.009	0.01
		0.007	0.022	0.000972		0.007	0.014	0.011
		0.044	0.004	0.01		0.006	0.012	0.024
		0.014	0.021	0.036		0.006	0.008	0.01
		0.041	0.039	0.021		0.007	0.005	0.02
		0.015	0.036	0.034		0.002	0.000254	0.009
		0.017	0.007	0.021		0.015	0.002	0.043
		0.008	0.09	0.006		0.007	0.074	0.005
		0.013	0.017	0.019		0.101	0.008	0.004
		0.01	0.037	0.062		0.012	0.008	0.009
		0.007	0.065	0.015		0.035	0.04	0.011
		0.009	0.006	0.012		0.015	0.077	0.02
		0.009	0.016	0.032		0.011	0.037	0.011
		0.035	0.061	0.012		0.015	0.027	0.003
		0.007	0.021	0.01		0.048	0.007	0.012
		0.01	0.014	0.046		0.015	0.05	0.015
		0.004	0.031	0.065		0.005	0.039	0.013
		0.009	0.064	0.025		0.014	0.014	0.073
		0.007	0.01	0.014		0.008	0.01	0.026
		0.009	0.062	0.015		0.006	0.026	4.23e-05
		0.003	0.003	0.014		0.008	0.013	0.064
		0.004	0.004	0.007		0.003	0.012	0.042
		0.02	0.015	0.042		0.012	0.01	0.025
		0.014	0.007	0.003		0.008	0.011	0.042
		0.019	0.007	0.095		0.012	0.017	0.007
		0.016	0.024	0.03		0.002	0.021	0.026
		0.022	0.019	0.077		0.006	0.009	0.062
		0.007	0.029	0.005		0.018	0.007	0.046
		0.008	0.008	0.049		0.019	0.04	0.019
		0.008	0.04	0.018		0.039	0.035	0.008
		0.007	0.062	0.055		0.028	0.013	0.038
		0.044	0.002	0.105		0.02	0.022	0.016
		0.014	0.062	0.019		0.045	0.006	0.027
		0.041	0.059	0.064		0.008	0.016	0.008
		0.015	0.04	0.022		0.014	0.003	0.038
		0.017	0.082	0.012		0.018	0.021	0.045
		0.008	0.004	0.015		0.029	0.038	0.022
		0.013	0.061	0.012		0.016	0.019	0.028
		0.01	0.01	0.019		0.004	0.006	0.003
		0.007	0.04	0.008		0.027	0.015	0.015
		0.009	0.039	0.09		0.053	0.027	0.029
		0.009	0.281	0.165		0.032	0.014	0.045
		0.035	0.059	0.008		0.019	0.037	0.065
		0.007	0.212	0.041		0.013	0.001	0.066
		0.01	0.088	0.033		0.01	0.004	0.005
		0.004	0.077	0.002		0.002	0.04	0.013
		0.009	0.051	0.005		0.008	0.037	0.06
		0.007	0.034	0.032		0.004	0.007	0.087
		0.009	0.007	0.005		0.031	0.018	0.001
		0.035	0.01	0.042		0.013	0.004	0.008
		0.003	0.004	0.019		0.013	0.039	0.004
		0.004	0.186	0.037		0.005	0.027	0.008
		0.024	0.019	0.032		0.003	0.002	0.007
		0.002	0.005	0.01		0.009	0.004	0.004
		0.015	0.045	0.014		0.009	0.017	0.018
		0.036	0.027	0.086		0.003	0.01	0.025
		0.013	0.022	0.021		0.008	0.007	0.013
		0.007	0.023	0.029		0.014	0.003	0.006
		0.008	0.007	0.006		0.006	0.023	0.022
		0.007	0.000211	0.01		0.000887	0.014	0.002
		0.007	0.012	0.02		0.002	0.035	0.005
		0.004	0.015	0.019		0.003	0.015	0.009
		0.015	0.308	0.003		0.003	0.093	0.002
		0.01	0.048	0.012		0.009	0.000296	0.000592
		0.014	0.143	0.007		0.004	0.003	0.002
		0.007	0.013	0.062		0.01	0.007	0.039
		0.003	0.011	0.025		0.006	0.014	0.005
		0.008	0.024	0.019		0.004	0.002	0.02
		0.083	0.323	0.008		0.02	0.005	0.006
		0.061	0.006	0.06		0.011	0.082	0.005
		0.008	0.016	0.018		0.013	0.000211	0.015
		0.015	0.013	0.08		0.003	0.002	0.012
		0.027	0.006	0.019		0.007	0.007	0.005
		0.021	0.017	0.042		0.029	0.004	0.004
		0.004	0.012	0.031		0.011	0.011	0.005
		0.005	0.094	0.003		0.016	0.014	0.004
		0.007	0.032	0.008		0.009	0.084	0.029
		0.002	0.004	0.011		0.005	0.005	0.022
		0.014	0.028	0.006		0.059	0.005	0.011
		0.008	0.014	0.015		0.015	0.007	0.016
		0.001	0.009	0.07		0.012	0.009	0.006
		0.005	0.007	0.004		0.004	0.006	0.005
		0.016	0.019	0.012		0.003	0.036	0.01
		0.001	0.139	0.01		0.033	0.012	0.002
		0.018	0.007	0.013		0.008	0.002	0.011
		0.005	0.01	0.014		0.006	0.007	0.003
		0.008	0.093	0.03		0.053	0.007	0.012
		0.004	0.035	0.013		0.000254	0.016	0.004
		0.022	0.038	0.007		0.006	0.014	0.013
		0.024	4.23e-05	0.005		0.003	0.002	0.021
		0.058	0.037	0.017		0.001	0.012	0.006
		0.003	0.079	0.01		0.024	0.003	0.014
		0.042	0.043	0.002		0.026	0.038	0.006
		0.019	0.023	0.002		0.000887	0.043	0.007
		0.013	0.038	0.012		0.062	0.003	0.009
		0.017	0.048	0.022		0.011	0.022	0.013
		0.008	0.021	0.01		0.05	0.015	0.014
		0.077	0.056	0.018		0.009	0.006	0.012
		0.019	0.014	0.022		0.016	0.004	0.004
		0.008	0.024	0.047		0.047	0.006	0.005
		0.013	0.006	0.024		0.046	0.049	0.008
		0.055	0.006	0.012		0.003	0.003	0.01
		0.015	0.008	0.035		0.018	0.002	0.003
		0.009	0.009	0.119		0.029	0.011	8.45e-05
		0.023	0.01	0.057		0.043	0.005	0.000254
		0.031	0.015	0.018		0.006	0.005	0.014
		0.029	0.004	0.05		0.04	0.007	0.005
		0.056	0.029	0.008		0.013	0.009	0.031
		0.004	0.019	0.038		0.021	0.018	0.005
		0.013	0.015	0.002		0.053	0.008	0.017
		0.006	0.007	0.005		0.025	0.005	0.027
		0.01	0.012	0.049		0.008	0.01	0.001
		0.002	0.039	0.005		0.013	0.027	0.001
		0.006	0.015	0.009		0.014	0.004	0.013
		0.000972	0.018	0.007		0.000169	0.003	0.032
		0.006	0.006	0.006		0.008	0.003	0.025
		0.007	0.091	0.004		0.005	0.008	0.024
		0.031	0.007	0.036		0.024	0.000127	0.058
		0.003	0.178	0.201		0.024	0.003	0.019
		0.037	0.018	0.001		0.048	0.004	0.024
		0.035	0.012	0.009		0.004	0.000718	0.02
		0.038	0.15	0.011		0.019	0.009	0.029
		0.014	0.041	0.064		0.008	0.018	0.007
		0.009	0.062	0.003		0.003	0.009	0.019
		0.003	0.003	0.008		0.072	0.004	0.01
		0.046	0.125	0.00093		0.045	0.002	0.017
		0.026	0.019	0.016		0.031	0.024	0.035
		0.018	0.053	0.024		0.015	0.001	0.006
[truncated: 2,118 more rows]
