# Supplementary material for: Mutant APC reshapes Wnt signaling plasma membrane nanodomains by altering cholesterol levels via oncogenic β-catenin
Source: Nat Commun. 2023 Jul 19;14:4342. doi: 10.1038/s41467-023-39640-w (PMC10356786; doi:10.1038/s41467-023-39640-w)
Supplement: Supplementary file 4 — Source Data [file 41467_2023_39640_MOESM4_ESM.zip › Source Data Folder/new Figure S10/Figure S10.xlsx]

## Sheet: S10A,C&E (human FLIM-FRET data)
Fluorescence lifetime per field of view
	HCT116 (Apc+/+)							SW480 (Apc-/-)							DLD1 (Apc-/-)							HT29 (Apc-/-)
	GFP alone	(-) Wnt	(-) Wnt	(-) Wnt				GFP alone	(-) Wnt	(-) Wnt	(-) Wnt				GFP alone	(-) Wnt	(-) Wnt	(-) Wnt				GFP alone	(-) Wnt	(-) Wnt	(-) Wnt
		LRP6-GFP & Fzd7-mCherry	LRP6-GFP & D4H-mCherry	D4H-GFP & D4H-mCherry					LRP6-GFP & Fzd7-mCherry	LRP6-GFP & D4H-mCherry	D4H-GFP & D4H-mCherry					LRP6-GFP & Fzd7-mCherry	LRP6-GFP & D4H-mCherry	D4H-GFP & D4H-mCherry					LRP6-GFP & Fzd7-mCherry	LRP6-GFP & D4H-mCherry	D4H-GFP & D4H-mCherry
	4.90231	4.50254	4.13801	4.42193				4.90231	4.16114	3.923	4.00603				4.90231	3.95354	3.73538	3.92668				4.90231	4.1584	3.99431	4.07306
	4.70308	4.42422	4.14485	4.38953				4.70308	4.06304	3.98111	3.98955				4.70308	3.81422	3.73015	3.76595				4.70308	3.96608	3.92072	3.77955
	4.67473	4.40141	4.24305	4.23699				4.67473	3.97241	3.84309	3.96971				4.67473	3.70287	3.73188	3.80216				4.67473	4.04205	4.02421	4.07684
	4.78219	4.37596	4.25881	4.25359				4.78219	4.08115	3.84726	3.90904				4.78219	3.86074	3.67045	3.86807				4.78219	4.00807	3.91717	3.98161
	4.85933	4.3746	4.11995	4.26178				4.85933	4.01529	3.74686	3.9074				4.85933	3.75838	3.55497	3.79261				4.85933	3.96651	3.97298	3.88689
	4.78278	4.35531	4.19319	4.32264				4.78278	3.9178	3.74082	4.02759				4.78278	3.68746	3.62217	3.95367				4.78278	4.18377	3.8944	3.60432
	4.67177	4.33041	4.03798	4.29869				4.67177	4.12179	3.74082	4.11175				4.67177	4.01141	3.71778	3.7664				4.67177	4.12695	3.96789	3.90531
	4.60592	4.30988	4.00349	4.03198				4.60592	4.08115	3.85627	3.79008				4.60592	3.81269	3.80366	3.67843				4.60592	4.1499	3.82503	3.66802
	4.66505	4.30988	4.04405	4.24442				4.66505	4.12421	3.87428	3.91119				4.66505	3.75864	3.69015	3.8553				4.66505	4.06844	3.84798	3.90521
	4.84612	4.29679	4.114	4.35875				4.84612	4.0003	3.83318	4.00007				4.84612	4.01867	3.59785	3.97656				4.84612	4.27232	3.94528	4.0017
	4.44542	4.29071	4.17541	4.13124				4.44542	4.06531	3.89331	4.02018				4.44542	3.98287	3.66575	4.06986				4.44542	3.99139	3.9976	3.87635
	4.49339	4.27261	4.13955	4.09441				4.49339	3.92705	3.7887	3.88093				4.49339	3.84175	3.81093	4.03541				4.49339	4.17895	4.02101	3.93406
	4.71678	4.20212	4.30038	4.28323				4.71678	4.05966	3.89459	4.11036				4.71678	3.86519	3.64486	3.95566				4.71678	4.06815	3.88886	3.96608
	4.78548	4.19548	4.04547	3.92744				4.78548	4.0797	3.83761	3.71624				4.78548	3.66447	3.71482	4.00403				4.78548	3.97978	3.88084	3.75758
	4.62209	4.3113	4.26728	4.23625				4.62209	4.0797	3.79729	3.88689				4.62209	3.94699	3.58533	3.57146				4.62209	3.99169	3.90026	3.85033
% FRET efficiency per field of view
	HCT116 (Apc+/+)							SW480 (Apc-/-)							DLD1 (Apc-/-)							HT29 (Apc-/-)
	GFP alone	(-) Wnt	(-) Wnt	(-) Wnt				GFP alone	(-) Wnt	(-) Wnt	(-) Wnt				GFP alone	(-) Wnt	(-) Wnt	(-) Wnt				GFP alone	(-) Wnt	(-) Wnt	(-) Wnt
		Fzd7-GFP & Fzd7-mCherry	Fzd7-GFP & Fzd7-mCherry	Fzd7-GFP & Fzd7-mCherry					LRP6-GFP & Fzd7-mCherry	LRP6-GFP & D4H-mCherry	D4H-GFP & D4H-mCherry					LRP6-GFP & Fzd7-mCherry	LRP6-GFP & D4H-mCherry	D4H-GFP & D4H-mCherry					LRP6-GFP & Fzd7-mCherry	LRP6-GFP & D4H-mCherry	D4H-GFP & D4H-mCherry
		4.27787	12.0276	5.99159					11.5359	16.5987	14.8335					15.9493	20.5873	16.5204					11.5942	15.0827	13.4084
		5.94291	11.8822	6.68036					13.6215	15.3634	15.1838					18.9114	20.6985	19.9375					15.6827	16.647	19.6484
		6.42782	9.79444	9.92333					15.5482	18.2975	15.6057					21.2785	20.6618	19.1677					14.0678	14.447	13.328
		6.96892	9.45957	9.57038					13.2365	18.2089	16.8954					17.9224	21.9678	17.7665					14.7901	16.7227	15.3526
		6.99792	12.4116	9.3963					14.6367	20.3434	16.9303					20.0985	24.4229	19.3706					15.6737	15.5362	17.3664
		7.4079	10.8545	8.10246					16.7091	20.4718	14.375					21.6062	22.9941	15.9466					11.0549	17.2068	23.3738
		7.93734	14.1541	8.61159					12.3725	20.4718	12.5859					14.719	20.9616	19.9278					12.2628	15.6443	16.9747
		8.37373	14.8875	14.2818					13.2365	18.0173	19.4245					18.9437	19.1359	21.7982					11.7749	18.6814	22.0194
		8.37373	14.0252	9.76535					12.3209	17.6344	16.8497					20.0929	21.5489	18.038					13.5067	18.1936	16.9768
		8.65209	12.538	7.33471					14.9553	18.5081	14.9603					14.5648	23.5112	15.4601					9.17231	16.125	14.9255
		8.78129	11.2326	12.1717					13.5733	17.2298	14.5327					15.3258	22.0677	13.4764					15.1448	15.0126	17.5904
		9.16616	11.9949	12.9546					16.5126	19.4539	17.493					18.326	18.9813	14.2088					11.1573	14.515	16.3636
		10.6646	8.57566	8.94031					13.6934	17.2027	12.6155					17.8277	22.5118	15.9043					13.5127	17.3245	15.6827
		10.8059	13.9951	16.5043					13.2673	18.414	20.9944					22.0949	21.0244	14.876					15.3917	17.4949	20.1153
		8.34351	9.27943	9.93917					13.2673	19.2713	17.3663					16.0886	23.7774	24.0723					15.1383	17.082	18.1436

## Sheet: S10B,D&F (mouse FLIM-FRET data)
Fluorescence lifetime per field of view
	YAMC (Apc+/+)							IMCE (Apc-/+)							IMCE Bcat (Apc-/+ Bcat-/+)
	GFP alone	(+) Wnt	(+) Wnt	(+) Wnt				GFP alone	(+) Wnt	(+) Wnt	(+) Wnt				GFP alone	(+) Wnt	(+) Wnt	(+) Wnt
		LRP6-GFP & Fzd7-mCherry	LRP6-GFP & D4H-mCherry	D4H-GFP & D4H-mCherry					LRP6-GFP & Fzd7-mCherry	LRP6-GFP & D4H-mCherry	D4H-GFP & D4H-mCherry					LRP6-GFP & Fzd7-mCherry	LRP6-GFP & D4H-mCherry	D4H-GFP & D4H-mCherry
	4.69899	4.30945	4.00309	4.03158				4.69899	4.06487	3.83191	3.93329				4.69899	3.81504	3.6645	3.8285
	4.69899	4.30945	4.04365	4.244				4.69899	4.06343	3.7259	4.03145				4.69899	3.91956	3.59699	3.92619
	4.37156	4.29636	3.91361	4.35832				4.37156	3.91139	3.82231	3.7313				4.37156	3.99073	3.64493	3.84118
	4.57895	4.2017	4.29995	4.2828				4.57895	4.06487	3.73191	3.91174				4.57895	3.83832	3.69194	3.74022
	4.55604	4.29028	4.17499	4.13082				4.55604	4.06343	3.7259	4.11527				4.55604	3.639	3.56041	3.44732
	4.57954	4.19506	3.94507	3.92704				4.57954	3.99927	3.87779	4.00614				4.57954	3.78619	3.57284	3.94891
	4.5686	4.37416	4.11954	4.26136				4.5686	4.04909	3.84089	3.77895				4.5686	3.98353	3.53026	3.76625
	4.5928	4.42378	4.14444	4.38909				4.5928	4.14454	3.90735	4.05977				4.5928	3.8339	3.77722	3.65286
	4.52189	4.35488	4.19277	4.32221				4.52189	3.95657	3.87905	4.10193				4.52189	3.73225	3.78444	4.00736
	4.48284	4.32998	3.93759	4.29826				4.48284	4.04347	4.0171	4.0638				4.48284	3.73251	3.64027	4.04157
	4.3524	4.40097	4.24263	3.9366				4.3524	4.10777	3.96523	3.97364				4.3524	3.66182	3.689	3.9762
	4.34034	4.27218	4.13914	3.99401				4.34034	4.10535	3.82776	3.55547				4.34034	3.67713	3.61952	3.92817
		4.50209	4.1376	4.42149													3.70942	3.89938
		4.13089	4.22686	4.32581													3.70422	3.73977
				3.95359
				4.25881
				4.37596
% FRET efficiency per field of view
	YAMC (Apc+/+)							IMCE (Apc-/+)							IMCE Bcat (Apc-/+ Bcat-/+)
	GFP alone	(+) Wnt	(+) Wnt	(+) Wnt				GFP alone	(+) Wnt	(+) Wnt	(+) Wnt				GFP alone	(+) Wnt	(+) Wnt	(+) Wnt
		Fzd7-GFP & Fzd7-mCherry	Fzd7-GFP & Fzd7-mCherry	Fzd7-GFP & Fzd7-mCherry					LRP6-GFP & Fzd7-mCherry	LRP6-GFP & D4H-mCherry	D4H-GFP & D4H-mCherry					LRP6-GFP & Fzd7-mCherry	LRP6-GFP & D4H-mCherry	D4H-GFP & D4H-mCherry
		4.83878	11.6038	10.9748					10.2396	15.3838	13.1451					15.7563	19.0805	15.4592
		4.83878	10.7083	6.28409					10.2714	17.7248	10.9775					13.4484	20.5712	13.302
		5.12788	13.5797	3.75968					13.6289	15.5958	17.6056					11.8767	19.5126	15.1791
		7.21804	5.0485	5.42722					10.2396	17.592	13.6211					15.2423	18.4747	17.4085
		5.26207	7.80797	8.78324					10.2714	17.7248	9.12663					19.6437	21.3792	23.8762
		7.3648	12.885	13.2831					11.6881	14.3708	11.5365					16.3934	21.1046	12.8002
		3.4099	9.03242	5.9008					10.588	15.1854	16.5533					12.0358	22.045	16.8337
		2.31418	8.4826	3.08008					8.48026	13.7179	10.3521					15.3399	16.5916	19.3377
		3.83569	7.41531	4.55705					12.6311	14.3428	9.42116					17.5845	16.4322	11.5095
		4.38556	13.0502	5.08581					10.7122	11.2945	10.2633					17.5787	19.6157	10.7541
		2.81779	6.3143	13.0721					9.29236	12.4399	12.2541					19.1397	18.5395	12.1976
		5.66178	8.59967	11.8043					9.3457	15.4754	21.4881					18.8017	20.0737	13.2583
		0.584908	8.63357	2.36474													18.0887	13.8938
		8.78176	6.66261	4.47743													18.2034	17.4184
				12.6968
				5.95711
				3.37012
