# Supplementary material for: Mutant APC reshapes Wnt signaling plasma membrane nanodomains by altering cholesterol levels via oncogenic β-catenin
Source: Nat Commun. 2023 Jul 19;14:4342. doi: 10.1038/s41467-023-39640-w (PMC10356786; doi:10.1038/s41467-023-39640-w)
Supplement: Supplementary file 4 — Source Data [file 41467_2023_39640_MOESM4_ESM.zip › Source Data Folder/new Figure S9/Figure S9.xlsx]

## Sheet: 9A (FLIM-FRET D4H and tHRas)
Fluorescence lifetime per field of view
	YAMC (Apc+/+)							IMCE (Apc-/+)							IMCE Bcat (Apc-/+ Bcat-/+)
	GFP alone	(-) Wnt	(+) Wnt	(+) Wnt + MBCD	(+) Wnt + Mev			GFP alone	(-) Wnt	(+) Wnt	(+) Wnt + MBCD	(+) Wnt + Mev			GFP alone	(-) Wnt	(+) Wnt	(+) Wnt + MBCD	(+) Wnt + Mev
		D4H-GFP & tHRas-RFP	D4H-GFP & tHRas-RFP	D4H-GFP & tHRas-RFP	D4H-GFP & tHRas-RFP				D4H-GFP & tHRas-RFP	D4H-GFP & tHRas-RFP	D4H-GFP & tHRas-RFP	D4H-GFP & tHRas-RFP				D4H-GFP & tHRas-RFP	D4H-GFP & tHRas-RFP	D4H-GFP & tHRas-RFP	D4H-GFP & tHRas-RFP
	2.3011	2.18376	2.17398	2.17546	2.26822			2.3011	2.19357	2.11139	2.19645	2.21018			2.3011	2.21123	2.11926	2.23862	2.21018
	2.24321	2.25443	2.08637	2.26833	2.21754			2.24321	2.28677	2.13756	2.20115	2.21814			2.24321	2.21544	2.14553	2.22524	2.21814
	2.3698	2.33229	2.21131	2.241	2.23543			2.3698	2.30967	2.06126	2.24684	2.13953			2.3698	2.21856	2.06895	2.20409	2.13953
	2.388	2.19324	2.08509	2.2867	2.16644			2.388	2.36404	2.07034	2.18659	2.12947			2.388	2.25748	2.07806	2.25202	2.12947
	2.29409	2.215	2.11109	2.20602	2.29803			2.29409	2.22478	2.09834	2.26805	2.1355			2.29409	2.17578	2.10617	2.17223	2.1355
	2.35678	2.27374	2.20265	2.22893	2.27015			2.35678	2.15775	2.10465	2.07753	2.15315			2.35678	2.25433	2.1125	2.10519	2.15315
	2.32282	2.2881	2.23144	2.26589	2.25509			2.32282	2.30893	2.12641	2.28318	2.25495			2.32282	2.25557	2.13433	2.23307	2.25495
	2.38466	2.33206	2.21217	2.23613	2.2565			2.38466	2.291	2.01538	2.18712	2.14623			2.38466	2.26094	2.01787	2.20597	2.14623
	2.33093	2.28419	2.21146	2.22006	2.26311			2.33093	2.25511	2.11116	2.18849	2.16145			2.33093	2.29138	2.11377	2.19133	2.16145
	2.30895	2.33657	2.13827	2.32503	2.25103			2.30895	2.23148	2.11478	2.19324	2.17346			2.30895	2.26688	2.1174	2.19271	2.17346
	2.30921	2.30591	2.14351	2.22862	2.2614			2.30921	2.16733	2.14271	2.1949	2.16873			2.30921	2.22216	2.14535	2.19913	2.16873
	2.32797	2.36901	2.19941	2.20187	2.21338			2.32797	2.20183	2.16949	2.19985	2.19997			2.32797	2.25949	2.17216	2.18739	2.19997
		2.32279	2.17883	2.21293	2.30059				2.29538	2.06128	2.30173	2.17934				2.22289	2.06382	2.19746	2.17934
		2.20471	2.19067	2.24706	2.2452				2.31836	2.21511	2.22096	2.19759				2.21923	2.21784	2.22855	2.19759
		2.25619	2.14957	2.25475	2.21356				2.37294	2.05138	2.22426	2.18679				2.25816	2.05391	2.23555	2.18679
		2.32097	2.30521	2.19565	2.23392				2.23316	2.12388	2.20877	2.12989				2.17644	2.1345	2.18173	2.12989
		2.31304	2.23869	2.17575	2.25563				2.16588	2.14577	2.23125	2.21778				2.29207	2.1565	2.15098	2.21778
		2.26218	2.15664	2.28707	2.20161				2.31763	2.04866	2.20432	2.11237				2.26756	2.05891	2.17077	2.11237
			2.21028	2.17801					2.29963	2.18866	2.24769					2.2119	2.19961	2.25988
			2.15453	2.32723					2.2636	2.03983	2.15553					2.21611	2.05002	2.10049
			2.23641						2.23988	2.11343						2.25793	2.06897
			2.13826						2.17549	2.14676						2.17621	2.19963
			2.2099													2.25477	2.05893
			2.16315													2.25602	2.11928
			2.17521													2.26138	2.17219
																2.29183	2.01789
% FRET efficiency per field of view
	YAMC (Apc+/+)							IMCE (Apc-/+)							IMCE Bcat (Apc-/+ Bcat-/+)
	GFP alone	(-) Wnt	(+) Wnt	(+) Wnt + MBCD	(+) Wnt + Mev			GFP alone	(-) Wnt	(+) Wnt	(+) Wnt + MBCD	(+) Wnt + Mev			GFP alone	(-) Wnt	(+) Wnt	(+) Wnt + MBCD	(+) Wnt + Mev
		D4H-GFP & tHRas-RFP	D4H-GFP & tHRas-RFP	D4H-GFP & tHRas-RFP	D4H-GFP & tHRas-RFP				D4H-GFP & tHRas-RFP	D4H-GFP & tHRas-RFP	D4H-GFP & tHRas-RFP	D4H-GFP & tHRas-RFP				D4H-GFP & tHRas-RFP	D4H-GFP & tHRas-RFP	D4H-GFP & tHRas-RFP	D4H-GFP & tHRas-RFP
		6.2009	6.62079	6.55739	2.57331				5.77964	9.30941	5.65564	5.06626				5.02082	8.97135	3.84449	5.06626
		3.16535	10.384	2.56817	4.75007				1.77652	8.18532	5.45415	4.72431				4.83996	7.84307	4.41908	4.72431
		-0.1788	5.01771	3.74226	3.98162				0.792837	11.4626	3.49124	8.10082				4.70596	11.1326	5.32767	8.10082
		5.79369	10.4391	1.7795	6.94479				-1.54273	11.0727	6.07934	8.53276				3.03422	10.7412	3.26902	8.53276
		4.85887	9.32251	5.24493	1.2925				4.43888	9.86979	2.58029	8.27372				6.54355	9.53382	6.69617	8.27372
		2.33599	5.38958	4.26063	2.49033				7.31809	9.59876	10.7638	7.51574				3.16968	9.26177	9.57556	7.51574
		1.71922	4.15307	2.67336	3.1372				0.82441	8.66438	1.93045	3.14302				3.11625	8.32391	4.08307	3.14302
		-0.16911	4.98058	3.95145	3.0764				1.59451	13.4332	6.05663	7.81279				2.88594	13.3264	5.24703	7.81279
		1.88694	5.01123	4.64166	2.7926				3.13633	9.31934	5.99765	7.15913				1.57822	9.20739	5.87562	7.15913
		-0.362824	8.15506	0.133056	3.31159				4.15124	9.16363	5.79378	6.64344				2.63047	9.05149	5.81653	6.64344
		0.954325	7.92998	4.27397	2.86619				6.90654	7.96419	5.72241	6.84633				4.55162	7.85057	5.54076	6.84633
		-1.75608	5.52861	5.42319	4.92844				5.42486	6.81404	5.50973	5.50474				2.94799	6.699	6.04508	5.50474
		0.229088	6.41251	4.94795	1.18261				1.40667	11.4618	1.13394	6.39094				4.5201	11.3525	5.61227	6.39094
		5.30103	5.90421	3.48191	3.56192				0.41928	4.85451	4.60288	5.60677				4.67737	4.73705	4.27713	5.60677
		3.08987	7.66934	3.15158	4.92088				-1.92509	11.887	4.4612	6.07056				3.00513	11.7782	3.97629	6.07056
		0.307464	0.984344	5.69029	4.04638				4.07906	8.77295	5.12658	8.51467				6.51551	8.31682	6.28833	8.51467
		0.648143	3.84145	6.54485	3.11395				6.9691	7.83276	4.16095	4.73985				1.54869	7.37193	7.60887	4.73985
		2.8324	7.36569	1.76348	5.43442				0.450971	12.0037	5.31799	9.26752				2.60126	11.5637	6.75909	9.26752
			5.06192	6.44788					1.22397	5.99027	3.45504					4.99233	5.52022	2.93132
			7.45663	0.0385699					2.7716	12.3834	7.41329					4.81141	11.9453	9.77744
			3.93961						3.79032	9.22172						3.01518	11.1317
			8.15537						6.556	7.79024						6.5252	5.51928
			5.07793													3.15067	11.5628
			7.08621													3.09723	8.97044
			6.56823													2.86687	6.69806
																1.5589	13.3255
	GFP-mCHerry (Ro)
	5.4
R (nm) per field of view
		YAMC (Apc+/+)							IMCE (Apc-/+)							IMCE Bcat (Apc-/+ Bcat-/+)
		(-) Wnt	(+) Wnt	(+) Wnt + MBCD	(+) Wnt + Mev				(-) Wnt	(+) Wnt	(+) Wnt + MBCD	(+) Wnt + Mev				(-) Wnt	(+) Wnt	(+) Wnt + MBCD	(+) Wnt + Mev
		D4H-GFP & tHRas-RFP	D4H-GFP & tHRas-RFP	D4H-GFP & tHRas-RFP	D4H-GFP & tHRas-RFP				D4H-GFP & tHRas-RFP	D4H-GFP & tHRas-RFP	D4H-GFP & tHRas-RFP	D4H-GFP & tHRas-RFP				D4H-GFP & tHRas-RFP	D4H-GFP & tHRas-RFP	D4H-GFP & tHRas-RFP	D4H-GFP & tHRas-RFP
		96.4984	89.974	90.9055	241.525				103.997	62.1464	106.417	119.539				120.679	64.7287	159.555	119.539
		195.158	55.0548	242.021	127.921				352.713	71.5571	110.584	128.653				125.426	74.9581	137.98	128.653
4H (FLIM-FRET D4H and tHRas)		3574.25	120.757	164.089	153.84				798.243	49.2742	176.345	72.37				129.18	50.9241	113.361	72.37
		103.729	54.7307	352.111	85.4787				419.888	51.2341	98.5556	68.3836				203.868	53.0122	188.766	68.3836
		124.913	62.0502	115.249	487.187				137.336	58.2557	240.854	70.7244				91.1113	60.5335	88.8893	70.7244
		266.71	111.985	143.348	249.786				80.7929	60.0808	52.8871	78.5005				194.882	62.4989	60.2418	78.5005
		364.682	147.226	232.247	196.966				767.428	67.2479	324.079	196.589				198.333	70.2595	149.86	196.589
		3778.69	121.705	155.064	200.985				393.703	41.1099	98.949	75.2732				214.67	41.4908	115.201	75.2732
		331.7	120.922	131.057	222.058				197.022	62.0734	99.9847	82.7284				397.832	62.9057	102.194	82.7284
		1764.63	71.8463	4788.1	186.258				147.294	63.2366	103.728	89.6454				236.138	64.0991	103.297	89.6454
		662.088	74.0665	142.881	216.193				85.9875	73.721	105.101	86.7997				133.776	74.8803	108.755	86.7997
		369.651	109.009	111.251	123.06				111.215	87.2413	109.404	109.509				210.017	88.849	99.1503	109.509
		2778.29	93.1035	122.55	533.049				447.129	49.2779	556.201	93.4392				134.753	49.8138	107.289	93.4392
		113.962	101.668	176.835	172.719				1515.12	125.031	132.215	107.4				130.008	128.29	142.771	107.4
		200.081	76.8005	196.038	123.259				337.759	47.2872	136.617	98.7072				205.903	47.7828	154.055	98.7072
		2068.45	641.702	105.73	151.276				150.013	66.3367	118.057	68.5425				91.5308	70.3248	95.0681	68.5425
		977.87	159.687	91.0919	198.484				85.1582	75.0651	146.935	128.21				405.538	80.1563	77.4616	128.21
		218.848	80.2296	355.368	111.008				1408.2	46.7655	113.579	62.4562				238.861	48.7875	88.0024	62.4562
			119.647	92.5577					514.823	100.116	178.26					121.404	109.184	211.248
			79.1733	16533.3					223.789	45.1361	79.6735					126.208	47.0254	58.8662
			155.549						161.927	62.798						205.195	50.9287
			71.8433						90.9261	75.5096						91.3855	109.204
			119.249													196.096	48.7917
			83.6455													199.59	64.7359
			90.745													216.14	88.8623
																402.842	41.4939
	average:	999.456	120.495	1217.09	210.058				387.749	65.4774	154.421	96.5262				193.13	67.4816	118.101	96.5262

## Sheet: 9B (FLIM-FRET D4H clustering)
Fluorescence lifetime per field of view
	YAMC (Apc+/+)							IMCE (Apc-/+)							IMCE Bcat (Apc-/+ Bcat-/+)
	GFP alone	(-) Wnt	(+) Wnt	(+) Wnt + MBCD	(+) Wnt + Mev			GFP alone	(-) Wnt	(+) Wnt	(+) Wnt + MBCD	(+) Wnt + Mev			GFP alone	(-) Wnt	(+) Wnt	(+) Wnt + MBCD	(+) Wnt + Mev
		D4H-GFP & D4H-mCherry	D4H-GFP & D4H-mCherry	D4H-GFP & D4H-mCherry	D4H-GFP & D4H-mCherry				D4H-GFP & D4H-mCherry	D4H-GFP & D4H-mCherry	D4H-GFP & D4H-mCherry	D4H-GFP & D4H-mCherry				D4H-GFP & D4H-mCherry	D4H-GFP & D4H-mCherry	D4H-GFP & D4H-mCherry	D4H-GFP & D4H-mCherry
	2.35797	2.33966	2.32937	2.28809	2.30599			2.27295	2.09297	1.93538	2.21903	2.23642			2.27295	2.00357	1.87333	2.11326	2.15736
	2.3698	2.31164	2.18166	2.33872	2.34009			2.11205	2.10964	1.95201	2.10265	2.2016			2.11205	1.99126	1.83773	2.12163	2.12049
	2.41847	2.39576	2.18303	2.31843	2.34224			2.26898	2.09837	1.96046	2.21517	2.22147			2.26898	2.02885	1.9249	2.20927	2.11325
	2.35678	2.25699	2.13816	2.31983	2.33784			2.25773	2.09366	1.97764	2.19784	2.21917			2.25773	2.07576	1.92328	2.18797	2.11158
	2.37282	2.20463	2.11101	2.33001	2.33771			2.34322	2.02053	1.98368	2.24982	2.20015			2.34322	2.0149	1.88002	2.13384	2.12024
	2.40098	2.33005	2.20299	2.33887	2.34705			2.34149	2.03995	1.93671	2.24664	2.20545			2.34149	2.00862	1.85653	2.1121	2.15844
	2.38093	2.32292	2.33066	2.30021	2.32815			2.2557	2.01611	1.98874	2.22226	2.1802			2.2557	2.00918	1.91239	2.10013	2.11947
	2.40712	2.36905	2.18287	2.34723	2.34669			2.27922	2.01109	1.96121	2.22012	2.1944			2.27615	2.01285	1.82285	2.14647	2.10068
	2.37025	2.25617	2.18424	2.34013	2.32343			2.21698	2.03348	1.96688	2.19863	2.18049			2.12251	2.0525	1.94414	2.13214	2.20002
	2.41892	2.2035	2.13929	2.31018	2.32873			2.28228	2.0227	2.01914	2.2001	2.19009			2.20278	2.07074	1.83392	2.10277	2.12458
	2.35722	2.34312	2.11218	2.32967	2.33849			2.27401	2.03369	2.00984	2.21705	2.18212			2.2775	2.00853	1.94709	2.21003	2.20208
	2.37016	2.31321	2.20421	2.28999	2.34992			2.35969	2.05206	1.96988	2.23773	2.18394			2.36817	2.01211	1.81589	2.1189	2.14611
	2.40174	2.38736	2.15499	2.33718	2.33928			2.35796	2.05305	1.97886	2.24164	2.19024			2.35643	2.01981	1.94596	2.12812	2.11394
	2.33317	2.25884	2.15635	2.31323	2.34229			2.25997	2.05898	2.02095	2.22641	2.20593			2.26226	2.07995	1.89859	2.10252	2.20628
	2.40858	2.21666	2.15325	2.32805	2.33911			2.26275	2.07058	1.95739	2.21911	2.22762			2.26332	2.04705	1.84787	2.18358	2.16738
% FRET efficiency per field of view
	YAMC (Apc+/+)							IMCE (Apc-/+)							IMCE Bcat (Apc-/+ Bcat-/+)
	GFP alone	(-) Wnt	(+) Wnt	(+) Wnt + MBCD	(+) Wnt + Mev			GFP alone	(-) Wnt	(+) Wnt	(+) Wnt + MBCD	(+) Wnt + Mev			GFP alone	(-) Wnt	(+) Wnt	(+) Wnt + MBCD	(+) Wnt + Mev
		D4H-GFP & D4H-mCherry	D4H-GFP & D4H-mCherry	D4H-GFP & D4H-mCherry	D4H-GFP & D4H-mCherry				D4H-GFP & D4H-mCherry	D4H-GFP & D4H-mCherry	D4H-GFP & D4H-mCherry	D4H-GFP & D4H-mCherry				D4H-GFP & D4H-mCherry	D4H-GFP & D4H-mCherry	D4H-GFP & D4H-mCherry	D4H-GFP & D4H-mCherry
		1.76349	2.1955	3.92882	3.1773				8.05524	14.9783	2.51747	1.7535				11.5584	17.3074	6.71671	4.76974
		2.93998	8.39764	1.80311	1.74544				7.32292	14.2477	7.62981	3.28322				12.1018	18.8788	6.34717	6.39745
		-0.591884	8.33999	2.65494	1.65519				7.81784	13.8766	2.68675	2.41009				10.4425	15.0309	2.47832	6.71694
		5.2346	10.224	2.59608	1.83996				8.02462	13.1215	3.44831	2.51129				8.372	15.1025	3.41868	6.79065
		7.43315	11.3638	2.16854	1.84531				11.2375	12.8565	1.16486	3.34653				11.0584	17.0121	5.80806	6.40848
		2.16715	7.50209	1.79657	1.45322				10.3844	14.9197	1.30457	3.11371				11.3354	18.0491	6.76757	4.72196
		2.46624	2.14127	3.41998	2.24682				11.4316	12.6338	2.37534	4.22313				11.3109	15.5833	7.29621	6.4423
		0.529474	8.34685	1.44559	1.46815				11.652	13.8434	2.46927	3.59931				11.149	19.5357	5.25049	7.27169
		5.26919	8.28917	1.74386	2.44505				10.6685	13.5943	3.4133	4.21024				9.39844	14.1817	5.88329	2.88684
		7.48061	10.1766	3.00133	2.22227				11.142	11.2985	3.34898	3.7885				8.5934	19.0472	7.17976	6.21663
		1.6182	11.3147	2.183	1.81267				10.6594	11.707	2.60416	4.13889				11.3397	14.0515	2.44496	2.79565
		2.87401	7.4508	3.84921	1.33285				9.8523	13.4625	1.69599	4.0588				11.1816	19.8432	6.46742	5.26625
		-0.239143	9.51731	1.86781	1.77947				9.80878	13.068	1.52397	3.78186				10.8414	14.1013	6.06069	6.68644
		5.15681	9.46037	2.87325	1.65325				9.54846	11.2188	2.1931	3.09264				8.18704	16.1926	7.19051	2.6104
		6.92782	9.59054	2.25111	1.78679				9.0389	14.0112	2.51383	2.14008				9.639	18.4313	3.61232	4.32773
	GFP-mCHerry (Ro)
	5.4
R (nm) per field of view
		YAMC (Apc+/+)							IMCE (Apc-/+)							IMCE Bcat (Apc-/+ Bcat-/+)
		(-) Wnt	(+) Wnt	(+) Wnt + MBCD	(+) Wnt + Mev				(-) Wnt	(+) Wnt	(+) Wnt + MBCD	(+) Wnt + Mev				(-) Wnt	(+) Wnt	(+) Wnt + MBCD	(+) Wnt + Mev
		D4H-GFP & D4H-mCherry	D4H-GFP & D4H-mCherry	D4H-GFP & D4H-mCherry	D4H-GFP & D4H-mCherry				D4H-GFP & D4H-mCherry	D4H-GFP & D4H-mCherry	D4H-GFP & D4H-mCherry	D4H-GFP & D4H-mCherry				D4H-GFP & D4H-mCherry	D4H-GFP & D4H-mCherry	D4H-GFP & D4H-mCherry	D4H-GFP & D4H-mCherry
		355.366	284.185	155.994	194.4				72.8157	36.2114	247.024	357.428				48.813	30.4797	88.598	127.367
		210.607	69.5866	347.417	359.106				80.7355	38.3951	77.2315	187.922				46.3348	27.4117	94.1276	93.3377
4H (FLIM-FRET D4H and tHRas)		1084.18	70.1117	233.903	379.035				75.2205	39.5927	231.058	258.313				54.711	36.0622	251.026	88.5947
		115.49	56.0164	239.35	340.332				73.1178	42.2382	178.62	247.647				69.8192	35.861	180.223	87.5637
		79.4436	49.758	287.798	339.327				50.389	43.2404	541.271	184.246				51.3087	31.1196	103.457	93.166
		287.986	78.6549	348.705	432.602				55.0526	36.3784	482.62	198.5				49.8986	28.9651	87.8841	128.72
		252.287	291.544	180.152	277.548				49.4253	44.1148	262.186	144.678				50.0206	34.5578	81.0543	92.6434
		1198.47	70.0488	434.918	428.135				48.3697	39.7029	251.97	170.859				50.8396	26.2755	115.121	81.3491
		114.689	70.5807	359.439	254.529				53.4165	40.5472	180.518	145.14				61.4973	38.6035	102.052	214.601
		78.8991	56.3073	206.171	280.685				50.8755	50.0825	184.107	162.008				67.856	27.113	82.4724	96.2382
		387.845	50.0019	285.849	345.551				53.4679	48.1122	238.588	147.753				49.8775	39.0205	254.539	221.809
		215.587	79.2402	159.352	472.244				58.3705	41.0067	369.763	150.794				50.673	25.7695	92.2589	114.757
		2673.96	60.6495	335.162	352.117				58.6578	42.4373	412.22	162.303				52.4631	38.8599	98.8785	89.0279
		117.328	61.053	215.646	379.487				60.4309	50.4835	284.503	199.896				71.5407	33.0173	82.3397	238.003
		85.7037	60.1377	277.008	350.65				64.1973	39.1509	247.391	291.71				59.8033	28.2322	170.22	141.027
	average:	483.856	93.8584	271.124	345.717				60.3028	42.1129	279.271	200.613				55.6971	32.0899	125.617	127.214

## Sheet: 9C (FLIM-FRET Lypd6 clustering)
Fluorescence lifetime per field of view
	YAMC (Apc+/+)							IMCE (Apc-/+)							IMCE Bcat (Apc-/+ Bcat-/+)
	GFP alone	(-) Wnt	(+) Wnt	(+) Wnt + MBCD	(+) Wnt + Mev			GFP alone	(-) Wnt	(+) Wnt	(+) Wnt + MBCD	(+) Wnt + Mev			GFP alone	(-) Wnt	(+) Wnt	(+) Wnt + MBCD	(+) Wnt + Mev
		Lypd6-GFP & Lypd6-mCherry	Lypd6-GFP & Lypd6-mCherry	Lypd6-GFP & Lypd6-mCherry	Lypd6-GFP & Lypd6-mCherry				Lypd6-GFP & Lypd6-mCherry	Lypd6-GFP & Lypd6-mCherry	Lypd6-GFP & Lypd6-mCherry	Lypd6-GFP & Lypd6-mCherry				Lypd6-GFP & Lypd6-mCherry	Lypd6-GFP & Lypd6-mCherry	Lypd6-GFP & Lypd6-mCherry	Lypd6-GFP & Lypd6-mCherry
	2.37313	2.27703	2.31982	2.32111	2.35714			2.29772	37	2.25689	2.26995	2.43383			3.01071	2.95909	2.86529	2.95389	2.9707
	2.47591	2.28382	2.31673	2.33171	2.31002			2.4516	2.42581	2.23178	2.40001	2.40881			3.02956	2.92209	2.84653	2.9421	2.9734
	2.52058	2.35062	2.30442	2.35433	2.37965			2.3596	2.28296	2.2691	2.31405	2.36573			3.08883	2.92472	2.87008	3.03054	2.96573
	2.23815	2.34174	2.30463	2.34208	2.37165			2.43027	2.3246	2.23147	2.38166	2.33747			3.01175	2.91351	2.88184	2.9248	2.95524
	2.1947	2.27724	2.25512	2.32878	2.32736			2.44222	2.29977	2.21952	2.39534	2.40049			3.03062	2.99406	2.8677	2.91281	3.00569
	2.37384	2.28404	2.24136	2.31325	2.31333			2.42662	2.30275	2.27355	2.38121	2.3156			3.0899	2.95972	2.84884	3.03777	2.96067
	2.47665	2.35084	2.31826	2.36556	2.37986			2.29923	2.42766	2.23966	2.25614	2.40067			3.01225	2.9027	2.87241	2.95872	2.91414
	2.52133	2.34196	2.30593	2.34777	2.34087			2.45322	2.28467	2.25711	2.4022	2.35245			3.03111	2.92534	2.88417	2.99422	2.92684
	2.23882	2.27793	2.33617	2.34135	2.33605			2.36115	2.32638	2.232	2.31123	2.35925			3.09041	2.93412	2.86714	2.94198	2.97569
	2.19536	2.28472	2.2566	2.32967	2.31293			2.43187	2.27494	2.19933	2.38127	2.31221			3.01329	2.9947	2.8483	2.9263	2.99633
	2.37431	2.35155	2.3434	2.31326	2.38058			2.44383	2.30179	2.3317	2.39459	2.34964			3.03217	2.9612	2.87186	2.95428	2.96281
	2.47715	2.34266	2.32028	2.33302	2.37158			2.42822	2.42665	2.21976	2.38238	2.41165			3.09148	2.89414	2.88363	3.03314	2.8757
	2.52184	2.27998	2.30794	2.34637	2.31812			2.3013	2.28374	2.24378	2.25786	2.35651			3.0113	2.92681	2.86954	2.85448	2.9284
	2.23927	2.28678	2.33821	2.37226	2.31501			2.45542	2.32541	2.23988	2.40907	2.30828			3.03016	2.89556	2.85061	2.97298	2.90712
	2.1958	2.35366	2.26857	2.33009	2.38272			2.36328	2.28849	2.25861	2.31867	2.36127			3.08944	2.9962	2.87419	3.03114	2.99783
	2.37336	2.34477	2.31367	2.31234	2.37371			2.43406	2.30355	2.23348	2.38811	2.3001			3.01235	2.96183	2.88597	2.9555	2.96344
	2.47615	2.27803	2.32054	2.40205	2.32615			2.44603	2.42851	2.25084	2.39985	2.43151			3.03122	2.90475	2.86615	2.97401	2.97632
	2.52082	2.28483	2.3082	2.36539	2.31303			2.4304	2.29546	2.23325	2.38453	2.44823			3.09051	2.92743	2.84736	3.03219	2.92902
	2.23837	2.35165	2.33847	2.37139	2.38086			2.29788	2.32719	2.23137	2.2545	2.33006			3.01284	2.89617	2.87091	2.95599	2.91774
	2.19491	2.34277	2.27883	2.32923	2.3617			2.45177	2.28021	2.27529	2.40549	2.35299			3.03171	2.99684	2.88267	2.9745	3.1078
	2.37407	2.27824	2.31109	2.32303	2.32637			2.35976	2.32483	2.24137	2.31522	2.3277			3.09102	2.95968	2.86856	3.03269	2.96067
	2.47689	2.28504	2.31799	2.40277	2.31325			2.43044	2.27793	2.25884	2.38501	2.35071			3.01389	2.91266	2.84967	2.95701	2.90394
	2.52158	2.35187	2.30567	2.34612	2.38082			2.44238	2.30298	2.23371	2.39128	2.35583			3.03277	2.9253	2.87324	2.97553	2.92699
	2.23904	2.34299	2.3359	2.33204	2.37191			2.42678	2.42791	2.27106	2.38342	2.43091			3.09209	2.87408	2.88501	3.03374	2.97564
	2.19557	2.27893	2.25635	2.32987	2.31706			2.29939	2.2749	2.26348	2.25321	2.40067			3.03448	2.99465	2.868	2.97722	2.99628
	2.37454	2.28572	2.26263	2.35201	2.31394			2.45338	2.32661	2.22161	2.40431	2.32849			3.09384	2.96031	2.84913	3.03546	2.96192
	2.47739	2.35258	2.27952	2.40001	2.34162			2.36131	2.27965	2.27552	2.31912	2.32243			3.01664	2.88327	2.8727	2.95971	2.89484
	2.52208	2.34369	2.30718	2.34294	2.37262			2.43204	2.30202	2.24159	2.38529	2.33087			3.03554	2.92593	2.88447	2.97825	2.92752
	2.23949	2.28098	2.33744	2.37329	2.31288			2.44399	2.4269	2.23581	2.39194	2.4249			3.09492	2.89469	2.8704	3.03651	2.88626
	2.19601	2.28778	2.25783	2.35231	2.31884			2.42838	2.29396	2.27403	2.31886	2.33674			3.01465	2.99529	2.85144	2.85776	2.99692
		2.35469	2.27468		2.33003			2.30146	2.32564	2.27779		2.31852			3.03353	2.96179	2.87503	2.97628	2.9634
		2.3458	2.30154					2.45559	2.28871	2.24384		2.4315			3.09287	2.92471	2.8868	3.03451	2.97627
								2.36344	2.30378			2.41663			3.0157	2.92739		2.85879	2.92898
								2.43423	2.42875						3.03459	2.87613
								2.44619	2.27568							2.99679
								2.43057	2.32742							2.96242
									2.25044							2.87932
																2.92801
% FRET efficiency per field of view
	YAMC (Apc+/+)							IMCE (Apc-/+)							IMCE Bcat (Apc-/+ Bcat-/+)
	GFP alone	(-) Wnt	(+) Wnt	(+) Wnt + MBCD	(+) Wnt + Mev			GFP alone	(-) Wnt	(+) Wnt	(+) Wnt + MBCD	(+) Wnt + Mev			GFP alone	(-) Wnt	(+) Wnt	(+) Wnt + MBCD	(+) Wnt + Mev
		Lypd6-GFP & Lypd6-mCherry	Lypd6-GFP & Lypd6-mCherry	Lypd6-GFP & Lypd6-mCherry	Lypd6-GFP & Lypd6-mCherry				Lypd6-GFP & Lypd6-mCherry	Lypd6-GFP & Lypd6-mCherry	Lypd6-GFP & Lypd6-mCherry	Lypd6-GFP & Lypd6-mCherry				Lypd6-GFP & Lypd6-mCherry	Lypd6-GFP & Lypd6-mCherry	Lypd6-GFP & Lypd6-mCherry	Lypd6-GFP & Lypd6-mCherry
		3.56615	1.75401	1.69924	0.173438				4.25306	6.08799	5.54464	-1.27482				2.82895	5.90917	2.9997	2.44773
		3.27846	1.88466	1.25031	2.16914				-0.940899	7.13285	0.132499	-0.233516				4.04393	6.52521	3.38701	2.35923
		0.44952	2.40642	0.292445	-0.779854				5.00331	5.57975	3.70963	1.55898				3.9576	5.75201	0.482759	2.61106
		0.825679	2.39723	0.811443	-0.440979				3.27062	7.14583	0.89604	2.73487				4.32575	5.36586	3.95496	2.95525
		3.55718	4.4941	1.37462	1.43488				4.30363	7.64305	0.326777	0.112743				1.6806	5.83018	4.3486	1.29883
		3.26947	5.07693	2.03209	2.02874				4.17977	5.39454	0.914642	3.64515				2.80822	6.44939	0.245211	2.77695
		0.440262	1.82017	-0.183077	-0.788803				-1.01816	6.80491	6.11928	0.105238				4.68057	5.67555	2.8413	4.30514
		0.816456	2.34228	0.570116	0.862556				4.93187	6.0786	0.0414237	2.11162				3.93711	5.28909	1.67536	3.88801
		3.52825	1.06173	0.842344	1.06678				3.19658	7.12356	3.82663	1.82852				3.64886	5.84859	3.39096	2.28401
		3.24045	4.43133	1.33698	2.04595				5.33676	8.4831	0.912479	3.78608				1.65963	6.46706	3.90586	1.60615
		0.410394	0.755251	2.03164	-0.81904				4.21966	2.97501	0.358166	2.2287				2.75964	5.69337	2.98696	2.70676
		0.7867	1.73441	1.19499	-0.438088				-0.976107	7.63298	0.8661	-0.351989				4.9618	5.30699	0.397251	5.56724
		3.44142	2.25697	0.629442	1.8259				4.97076	6.63342	6.04749	1.9425				3.88909	5.76955	6.26432	3.83683
		3.15336	0.975302	-0.466943	1.95779				3.23688	6.79559	-0.244621	3.94943				4.9152	6.39119	2.37285	4.53547
		0.320763	3.92434	1.31894	-0.909777				4.77304	6.01629	3.51725	1.74453				1.61047	5.61687	0.463076	1.55697
		0.697409	2.01463	2.07094	-0.528482				4.14635	7.06194	0.627551	4.28995				2.7389	5.23017	2.94677	2.68601
		3.52384	1.72338	-1.72856	1.48583				-1.0534	6.33989	0.139045	-1.17838				4.61328	5.88093	2.33889	2.26328
		3.23602	2.246	-0.175834	2.04147				4.48318	7.07176	0.776879	-1.87407				3.86859	6.49811	0.428454	3.81631
		0.405842	0.964189	-0.429882	-0.831271				3.16281	7.15006	6.1874	3.04305				4.89506	5.72468	2.93091	4.18694
		0.782166	3.4901	1.35528	-0.0195864				5.11753	5.32231	-0.0953347	2.08894				1.58948	5.33842	2.32294	-2.05438
		3.51487	2.12368	1.61818	1.47674				3.26095	6.73376	3.66093	3.1413				2.80968	5.80192	0.41219	2.77724
		3.22703	1.83136	-1.75908	2.03236				5.21242	6.00689	0.756605	2.18394				4.35361	6.42226	2.89715	4.64003
		0.39658	2.3534	0.640111	-0.829213				4.17019	7.05265	0.495858	1.97111				3.93855	5.6482	2.28896	3.88314
		0.772939	1.073	1.23656	-0.452019				-1.02826	5.49821	0.82278	-1.15321				5.62056	5.26163	0.377551	2.28542
		3.48592	4.44222	1.32823	1.87095				5.33865	5.81371	6.24103	0.104928				1.6611	5.82034	2.23374	1.60763
		3.19799	4.17606	0.390832	2.00297				3.1869	7.5561	-0.0464762	3.10877				2.78895	6.43994	0.321252	2.73609
		0.366699	3.46087	-1.64221	0.830753				5.14082	5.31284	3.49838	3.36059				5.31863	5.66603	2.80848	4.93894
		0.74317	2.28923	0.774819	-0.482155				4.21009	6.72443	0.745119	3.00972				3.91806	5.27953	2.19974	3.86581
		3.39906	1.00798	-0.510305	2.04773				-0.986203	6.96495	0.468487	-0.903044				4.94366	5.74127	0.286581	5.22071
		3.11087	4.37941	0.377967	1.79539				4.54531	5.37477	3.50929	2.76538				1.64012	6.36404	6.15653	1.58664
		0.277029	3.66589		1.3218				3.2272	5.21815		3.52363				2.74035	5.5895	2.26437	2.68746
		0.653839	2.52805						4.76368	6.63115		-1.17762				3.95793	5.20269	0.352479	2.26469
									4.13677			-0.559034				3.87003		6.12274	3.81775
									-1.0635							5.55323
									5.30606							1.59095
									3.15313							2.7196
									6.35651							5.44835
																3.84952
	GFP-mCHerry (Ro)
	5.4
R (nm) per field of view
		YAMC (Apc+/+)							IMCE (Apc-/+)							IMCE Bcat (Apc-/+ Bcat-/+)
		(-) Wnt	(+) Wnt	(+) Wnt + MBCD	(+) Wnt + Mev				(-) Wnt	(+) Wnt	(+) Wnt + MBCD	(+) Wnt + Mev				(-) Wnt	(+) Wnt	(+) Wnt + MBCD	(+) Wnt + Mev
		Lypd6-GFP & Lypd6-mCherry	Lypd6-GFP & Lypd6-mCherry	Lypd6-GFP & Lypd6-mCherry	Lypd6-GFP & Lypd6-mCherry				Lypd6-GFP & Lypd6-mCherry	Lypd6-GFP & Lypd6-mCherry	Lypd6-GFP & Lypd6-mCherry	Lypd6-GFP & Lypd6-mCherry				Lypd6-GFP & Lypd6-mCherry	Lypd6-GFP & Lypd6-mCherry	Lypd6-GFP & Lypd6-mCherry	Lypd6-GFP & Lypd6-mCherry
		172.507	357.322	369.044	3671.79				143.615	98.4064	108.675	506.79				219.123	101.577	206.287	254.243
		188.204	332.109	503.844	287.717				684.385	83.0568	4808.24	2738.25				151.372	91.3852	181.968	264.021
		1412.77	258.718	2175	824.397				121.123	107.951	165.588	402.821				154.813	104.527	1315.06	237.941
		766.239	259.734	779.794	1453.01				188.671	82.8943	705.57	226.88				141.094	112.508	154.92	209.486
		172.958	135.57	457.702	438.212				141.852	77.0867	1945.82	5651.94				373.207	103.04	140.32	484.78
		188.74	119.274	307.551	308.069				146.245	111.876	691.09	168.63				220.787	92.5347	2595.19	223.346
		1442.61	344.101	3490.89	815.117				632.934	87.3668	97.8706	6055.45				129.915	106.021	218.143	141.8
		774.967	265.977	1112.58	733.207				122.97	98.5683	15393.9	295.727				155.652	114.234	374.395	157.698
		174.428	594.468	750.953	591.618				193.189	83.1734	160.33	342.502				168.452	102.696	181.748	272.926
		190.487	137.581	470.767	305.424				113.157	68.8213	692.744	162.116				378.004	92.2643	156.948	390.802
		1548.07	838.287	307.62	785.26				144.802	208.052	1774.73	279.857				224.787	105.669	207.194	229.303
		804.52	361.431	527.46	1462.56				659.929	77.1968	730.181	1818.75				122.19	113.827	1599.49	108.208
		178.99	276.271	1007.11	343.001				121.958	89.7905	99.1082	322.03				157.652	104.19	95.4568	159.887
		195.924	647.71	1372.57	319.465				190.704	87.4954	2614.23	155.146				123.409	93.4354	262.468	134.275
		1982.42	156.179	477.293	707.578				127.275	99.6552	174.994	359.298				389.738	107.195	1371.22	403.35
		908.342	310.271	301.662	1213.49				147.475	83.9548	1010.17	142.325				226.537	115.593	210.107	231.124
		174.655	363.784	375.436	422.967				611.977	94.2431	4581.61	547.746				131.903	102.096	266.372	275.483
		190.756	277.652	3634.43	306.108				135.916	83.8294	814.771	346.78				158.522	91.793	1482.54	160.781
		1565.5	655.249	1490.36	773.8				195.319	82.8415	96.7228	203.257				123.943	105.057	211.278	145.984
		809.221	176.405	464.323	32576.7				118.277	113.481	6697.91	299.008				394.968	113.119	268.245	316.903
		175.117	294.011	387.85	425.608				189.249	88.3575	167.875	196.7				220.67	103.573	1541.29	223.322
		191.306	341.96	369.033	307.509				116.008	99.8211	836.774	285.723				140.151	92.9525	213.815	131.106
		1602.21	264.689	990.221	775.705				146.596	84.0738	1280.15	317.263				155.593	106.565	272.321	157.904
		818.957	588.155	509.516	1417.68				626.779	109.647	768.961	559.559				107.121	114.863	1683.29	272.753
		176.624	137.228	473.91	334.589				113.114	103.35	95.8369	6073.33				377.664	103.225	279.21	390.438
		193.1	146.381	1625.87	312.114				193.795	78.0471	13732.4	198.825				222.357	92.6798	1979.4	226.777
		1733.29	177.949	394.84	761.52				117.713	113.695	175.972	183.449				113.564	106.21	220.766	122.785
		852.017	272.289	816.954	1329.47				145.146	88.4889	849.772	205.579				156.44	114.452	283.625	158.64
		181.3	626.504	1256.48	305.154				653.239	85.2128	1355.31	712.806				122.662	104.734	2219.64	115.814
		198.687	139.287	1681.43	348.939				133.971	112.311	175.405	224.307				382.576	93.8611	97.2399	395.688
		2296.4	167.64		476.247				191.295	115.874		174.665				226.414	107.752	275.348	230.995
		969.296	245.963						127.537	89.8233		548.092				154.799	116.237	1803.47	275.307
									147.832			1147.52				158.46		97.8116	160.718
									606.223							108.497
									113.848							394.597
									195.938							228.19
									93.9799							110.708
																159.339
	average:	725.956	320.942	962.75	1778.52				239.298	96.5138	2093.42	965.246				202.26	104.058	680.805	232.26

## Sheet: 9D (FLIM-FRET Fzd7 and D4H)
Fluorescence lifetime per field of view
	YAMC (Apc+/+)							IMCE (Apc-/+)							IMCE Bcat (Apc-/+ Bcat-/+)
	GFP alone	(-) Wnt	(+) Wnt	(+) Wnt + MBCD	(+) Wnt + Mev			GFP alone	(-) Wnt	(+) Wnt	(+) Wnt + MBCD	(+) Wnt + Mev			GFP alone	(-) Wnt	(+) Wnt	(+) Wnt + MBCD	(+) Wnt + Mev
		Fzd7-GFP & D4H-mCherry	Fzd7-GFP & D4H-mCherry	Fzd7-GFP & D4H-mCherry	Fzd7-GFP & D4H-mCherry				Fzd7-GFP & D4H-mCherry	Fzd7-GFP & D4H-mCherry	Fzd7-GFP & D4H-mCherry	Fzd7-GFP & D4H-mCherry				Fzd7-GFP & D4H-mCherry	Fzd7-GFP & D4H-mCherry	Fzd7-GFP & D4H-mCherry	Fzd7-GFP & D4H-mCherry
	2.32796	2.358	2.26315	2.33231	2.3316			2.27295	2.1783	2.0552	2.28634	2.28532			2.27295	2.11794	2.0847	2.25644	2.22315
	2.3698	2.365	2.21642	2.33773	2.35742			2.11205	2.1945	2.08667	2.25138	2.20923			2.11205	2.22526	2.08183	2.2554	2.24971
	2.41847	2.33908	2.26699	2.34128	2.3251			2.26898	2.19924	2.14628	2.24104	2.2131			2.26898	2.16841	2.00168	2.25123	2.25324
	2.35678	2.33583	2.25437	2.35162	2.32291			2.25773	2.20154	2.08325	2.24254	2.14316			2.25773	2.21959	1.97409	2.25018	2.24044
	2.32282	2.33033	2.25836	2.33015	2.35875			2.34322	2.15674	2.0573	2.24301	2.23842			2.34322	2.16513	2.02377	2.26678	2.17838
	2.40098	2.36466	2.21172	2.33091	2.32642			2.34149	2.2075	2.08881	2.22485	2.21291			2.34149	2.15545	2.11356	2.20129	2.19296
	2.33093	2.36437	2.26219	2.32973	2.33764			2.25571	2.20401	2.1485	2.22367	2.27666			2.2557	2.14907	2.10049	2.23917	2.16661
	2.33763	2.32854	2.2496	2.35007	2.32799			2.26431	2.17572	2.0854	2.30129	2.29427			2.27013	2.20092	1.97409	2.24289	2.29292
	2.40999	2.33698	2.25092	2.33914	2.34127			2.2678	2.18993	2.09001	2.22042	2.20877			2.26784	2.17333	2.06775	2.24998	2.27024
	2.35759	2.32778	2.25997	2.32892	2.33741			2.25983	2.19002	2.08272	2.27936	2.20132			2.26711	2.17479	2.05888	2.25023	2.19251
% FRET efficiency per field of view
	YAMC (Apc+/+)							IMCE (Apc-/+)							IMCE Bcat (Apc-/+ Bcat-/+)
	GFP alone	(-) Wnt	(+) Wnt	(+) Wnt + MBCD	(+) Wnt + Mev			GFP alone	(-) Wnt	(+) Wnt	(+) Wnt + MBCD	(+) Wnt + Mev			GFP alone	(-) Wnt	(+) Wnt	(+) Wnt + MBCD	(+) Wnt + Mev
		Fzd7-GFP & D4H-mCherry	Fzd7-GFP & D4H-mCherry	Fzd7-GFP & D4H-mCherry	Fzd7-GFP & D4H-mCherry				Fzd7-GFP & D4H-mCherry	Fzd7-GFP & D4H-mCherry	Fzd7-GFP & D4H-mCherry	Fzd7-GFP & D4H-mCherry				Fzd7-GFP & D4H-mCherry	Fzd7-GFP & D4H-mCherry	Fzd7-GFP & D4H-mCherry	Fzd7-GFP & D4H-mCherry
		0.224009	4.2376	1.31118	1.34109				3.80258	9.23879	-0.968509	-0.923597				6.5226	7.98964	0.409574	1.879
		-0.0721873	6.21501	1.08175	0.248847				3.08716	7.8492	0.575382	2.43684				1.78596	8.11626	0.455564	0.706433
		1.02463	4.07503	0.931411	1.6163				2.87801	5.21695	1.03193	2.26607				4.29465	11.6539	0.639567	0.550677
		1.16219	4.60899	0.493929	1.70893				2.77635	8.00015	0.965639	5.35442				2.03617	12.8714	0.685822	1.11575
		1.3947	4.44032	1.40249	0.192232				4.75497	9.14605	0.944927	1.14754				4.43942	10.6788	-0.0468813	3.85497
		-0.0576314	6.41354	1.37059	1.56045				2.51328	7.75483	1.74673	2.2741				4.86692	6.71556	2.84355	3.21142
		-0.0456566	4.27809	1.42047	1.08564				2.6671	5.11878	1.79919	-0.54098				5.14864	7.29255	1.17167	4.37445
		1.47062	4.81087	0.559515	1.49389				3.91648	7.90511	-1.62868	-1.31876				2.8601	12.8714	1.00757	-1.20051
		1.11332	4.75493	1.0223	0.931961				3.28903	7.70166	1.94263	2.45702				4.07794	8.73779	0.694737	-0.19946
		1.50273	4.37199	1.45454	1.09525				3.28523	8.02342	-0.660217	2.78616				4.01311	9.12897	0.683527	3.23133
	GFP-mCHerry (Ro)
	5.4
R (nm) per field of view
		YAMC (Apc+/+)							IMCE (Apc-/+)							IMCE Bcat (Apc-/+ Bcat-/+)
		(-) Wnt	(+) Wnt	(+) Wnt + MBCD	(+) Wnt + Mev				(-) Wnt	(+) Wnt	(+) Wnt + MBCD	(+) Wnt + Mev				(-) Wnt	(+) Wnt	(+) Wnt + MBCD	(+) Wnt + Mev
	GFP alone	Fzd7-GFP & D4H-mCherry	Fzd7-GFP & D4H-mCherry	Fzd7-GFP & D4H-mCherry	Fzd7-GFP & D4H-mCherry				Fzd7-GFP & D4H-mCherry	Fzd7-GFP & D4H-mCherry	Fzd7-GFP & D4H-mCherry	Fzd7-GFP & D4H-mCherry				Fzd7-GFP & D4H-mCherry	Fzd7-GFP & D4H-mCherry	Fzd7-GFP & D4H-mCherry	Fzd7-GFP & D4H-mCherry
		2841.43	144.162	480.156	469.303				161.384	62.6702	665.056	697.086				91.4244	73.4659	1551.18	333.129
		8843.59	96.2649	583.344	2557.18				200.262	74.8945	1102.34	255.408				350.815	72.2202	1393.94	896.656
		616.222	150.168	678.533	388.308				215.279	115.902	611.819	275.137				142.162	48.3609	991.068	1152.08
		542.528	132.032	1285.17	366.916				223.395	73.361	654.256	112.762				306.923	43.1828	923.796	565.374
		451.018	137.289	448.479	3312.2				127.782	63.3704	668.736	549.535				137.318	53.359	13613.8	159.104
		11075.6	93.0875	459.067	402.436				247.446	75.8835	358.838	274.142				124.696	88.6141	217.965	192.266
		13978.8	142.737	442.721	581.23				232.807	118.247	348.188	1185.6				117.524	81.0982	538.086	139.453
		427.408	126.224	1133.78	420.65				156.506	74.3196	398.067	490.119				216.667	43.1828	626.76	537.766
		566.624	127.784	617.639	678.128				187.579	76.4515	322.008	253.258				150.056	66.6294	911.859	3204.69
		418.137	139.535	432.203	576.076				187.803	73.1297	972.63	222.586				152.583	63.5009	926.919	191.043
	average:	3976.14	128.928	656.109	975.242				194.024	80.8229	610.193	431.563				179.017	63.3614	2169.54	737.156

## Sheet: 9E (FLIM-FRET LRP6 and D4H)
Fluorescence lifetime per field of view
	YAMC (Apc+/+)							IMCE (Apc-/+)							IMCE Bcat (Apc-/+ Bcat-/+)
	GFP alone	(-) Wnt	(+) Wnt	(+) Wnt + MBCD	(+) Wnt + Mev				(-) Wnt	(+) Wnt	(+) Wnt + MBCD	(+) Wnt + Mev				(-) Wnt	(+) Wnt	(+) Wnt + MBCD	(+) Wnt + Mev
		LRP6-GFP & D4H-mCherry	LRP6-GFP & D4H-mCherry	LRP6-GFP & D4H-mCherry	LRP6-GFP & D4H-mCherry			GFP alone	LRP6-GFP & D4H-mCherry	LRP6-GFP & D4H-mCherry	LRP6-GFP & D4H-mCherry	LRP6-GFP & D4H-mCherry			GFP alone	LRP6-GFP & D4H-mCherry	LRP6-GFP & D4H-mCherry	LRP6-GFP & D4H-mCherry	LRP6-GFP & D4H-mCherry
	2.32868	2.34593	2.2652	2.30879	2.3016			2.32868	2.2383	2.22315	2.29035	2.31532			2.32868	2.2393	2.22483	2.32635	2.35533
	2.33156	2.35599	2.27767	2.32465	2.31742			2.33156	2.2445	2.20417	2.29718	2.32092			2.33156	2.2454	2.20442	2.30457	2.301
	2.42726	2.30652	2.25928	2.33236	2.3251			2.42726	2.23924	2.20699	2.30555	2.3331			2.42726	2.26934	2.23699	2.30538	2.30309
	2.34851	2.3052	2.26925	2.31237	2.30517			2.34851	2.2352	2.21433	2.2873	2.30316			2.34851	2.25513	2.19326	2.31198	2.33218
	2.32615	2.29014	2.26732	2.33492	2.32765			2.32615	2.25139	2.21315	2.31701	2.33842			2.32615	2.232	2.21312	2.32652	2.339
	2.40116	2.28557	2.2566	2.31645	2.30924			2.40116	2.24557	2.20941	2.32413	2.35328			2.40116	2.225	2.22	2.31039	2.3103
	2.33716	2.32608	2.26046	2.32739	2.32015			2.33716	2.24192	2.23699	2.28237	2.31111			2.33716	2.22902	2.21698	2.3299	2.334
	2.32713	2.29071	2.25813	2.32095	2.31372			2.32713	2.23759	2.21437	2.29099	2.31324			2.32713	2.2109	2.21437	2.25507	2.35433
	2.40401	2.30318	2.25016	2.30177	2.3346			2.40401	2.25661	2.21382	2.30312	2.32873			2.40401	2.22017	2.21642	2.3101	2.3163
	2.33284	2.28676	2.25398	2.32517	2.31793			2.33284	2.23018	2.20973	2.2863	2.31145			2.33284	2.24095	2.18699	2.33873	2.34492
% FRET efficiency per field of view
	YAMC (Apc+/+)							IMCE (Apc-/+)							IMCE Bcat (Apc-/+ Bcat-/+)
	GFP alone	(-) Wnt	(+) Wnt	(+) Wnt + MBCD	(+) Wnt + Mev			GFP alone	(-) Wnt	(+) Wnt	(+) Wnt + MBCD	(+) Wnt + Mev			GFP alone	(-) Wnt	(+) Wnt	(+) Wnt + MBCD	(+) Wnt + Mev
		LRP6-GFP & D4H-mCherry	LRP6-GFP & D4H-mCherry	LRP6-GFP & D4H-mCherry	LRP6-GFP & D4H-mCherry				LRP6-GFP & D4H-mCherry	LRP6-GFP & D4H-mCherry	LRP6-GFP & D4H-mCherry	LRP6-GFP & D4H-mCherry				LRP6-GFP & D4H-mCherry	LRP6-GFP & D4H-mCherry	LRP6-GFP & D4H-mCherry	LRP6-GFP & D4H-mCherry
		0.446062	3.87198	2.02242	2.32737				5.01362	5.65666	2.80491	1.74514				4.97123	5.58529	1.27702	0.0471982
		0.0193597	3.34297	1.34927	1.65632				4.75051	6.46207	2.51481	1.50746				4.71228	6.45163	2.20121	2.35283
		2.11888	4.12359	1.02221	1.33027				4.9739	6.34236	2.15991	0.990908				3.69651	5.06925	2.16717	2.26401
		2.17485	3.7002	1.87045	2.17587				5.14543	6.03079	2.93417	2.26117				4.29966	6.92523	1.88692	1.02982
		2.81382	3.78206	0.913663	1.22206				4.45821	6.08099	1.67342	0.764805				5.28101	6.08226	1.27001	0.740276
		3.00776	4.23707	1.69715	2.00311				4.70523	6.23953	1.37152	0.134279				5.57803	5.79026	1.95461	1.95812
		1.28873	4.07317	1.23281	1.54021				4.86021	5.06925	3.14339	1.92405				5.40743	5.91858	1.12632	0.952375
		2.78942	4.17197	1.50644	1.81299				5.04371	6.02913	2.77784	1.83358				6.17635	6.02913	4.30195	0.0895926
		2.26028	4.51057	2.32037	0.926913				4.23652	6.05273	2.26312	1.1761				5.78291	5.94235	1.96678	1.70355
		2.95717	4.34825	1.32731	1.63442				5.35846	6.22604	2.97657	1.90958				4.9012	7.19109	0.751734	0.48905
	GFP-mCHerry (Ro)
	5.4
R (nm) per field of view
		YAMC (Apc+/+)							IMCE (Apc-/+)							IMCE Bcat (Apc-/+ Bcat-/+)
		(-) Wnt	(+) Wnt	(+) Wnt + MBCD	(+) Wnt + Mev				(-) Wnt	(+) Wnt	(+) Wnt + MBCD	(+) Wnt + Mev				(-) Wnt	(+) Wnt	(+) Wnt + MBCD	(+) Wnt + Mev
		LRP6-GFP & D4H-mCherry	LRP6-GFP & D4H-mCherry	LRP6-GFP & D4H-mCherry	LRP6-GFP & D4H-mCherry				LRP6-GFP & D4H-mCherry	LRP6-GFP & D4H-mCherry	LRP6-GFP & D4H-mCherry	LRP6-GFP & D4H-mCherry				LRP6-GFP & D4H-mCherry	LRP6-GFP & D4H-mCherry	LRP6-GFP & D4H-mCherry	LRP6-GFP & D4H-mCherry
		1423.77	158.377	309.052	267.722				120.861	106.396	221.056	359.171				121.946	107.838	493.171	13509.7
		32945.4	184.449	466.419	378.773				127.908	92.3405	247.291	416.807				128.998	92.5002	283.432	264.755
		294.693	148.324	617.692	473.172				121.877	94.2038	288.972	637.409				166.198	119.465	287.983	275.392
		286.944	166.026	334.68	286.807				117.602	99.4003	211.036	275.747				141.989	85.7381	331.703	613.081
		220.335	162.294	691.837	515.636				136.713	98.527	374.837	827.735				114.418	98.5051	495.926	855.373
		205.717	144.181	369.506	312.093				129.201	95.8614	458.749	4744.45				107.986	103.794	319.996	319.409
		488.631	150.239	511.087	407.807				124.877	119.465	196.566	325.179				111.594	101.406	560.007	663.456
		222.318	146.53	417.092	345.489				120.102	99.4293	223.272	341.539				96.9074	99.4293	141.91	7114.02
		275.858	135.052	268.549	681.856				144.201	99.0169	275.503	536.035				103.934	100.975	317.975	368.095
		209.345	140.331	474.243	383.933				112.672	96.083	207.939	327.691				123.779	82.3324	842.238	1298.06
	average:	3657.3	153.58	446.016	405.329				125.601	100.072	270.522	879.176				121.775	99.1982	407.434	2528.13

## Sheet: 9F (FLIM-FRET Fzd7 and PLCd1)
Fluorescence lifetime per field of view
	YAMC (Apc+/+)						IMCE (Apc-/+)						IMCE Bcat (Apc-/+ Bcat-/+)
	GFP alone	(-) Wnt	(+) Wnt	(+) Wnt + PAO				(-) Wnt	(+) Wnt	(+) Wnt + PAO				(-) Wnt	(+) Wnt	(+) Wnt + PAO
		Fzd7-GFP & PLCd1-PH-mCherry	Fzd7-GFP & PLCd1-PH-mCherry	Fzd7-GFP & PLCd1-PH-mCherry			GFP alone	Fzd7-GFP & PLCd1-PH-mCherry	Fzd7-GFP & PLCd1-PH-mCherry	Fzd7-GFP & PLCd1-PH-mCherry			GFP alone	Fzd7-GFP & PLCd1-PH-mCherry	Fzd7-GFP & PLCd1-PH-mCherry	Fzd7-GFP & PLCd1-PH-mCherry
	2.28544	2.24575	2.15187	2.1972			2.28544	2.24468	2.08148	2.17197			2.28544	2.26004	2.07059	2.17798
	2.2359	2.25451	2.1652	2.21969			2.2359	2.24551	2.04588	2.17433			2.2359	2.23148	2.05986	2.18028
	2.25634	2.21215	2.10412	2.21055			2.25634	2.24327	2.10523	2.17522			2.25634	2.2477	2.03424	2.16162
	2.26708	2.20788	2.18149	2.18738			2.26708	2.21983	2.07523	2.15248			2.26708	2.25736	2.07584	2.1679
	2.31445	2.22419	2.20104	2.20971			2.31445	2.23123	2.0873	2.19403			2.31445	2.24404	2.09484	2.18087
	2.26153	2.22732	2.1581	2.18826			2.26153	2.24212	2.09946	2.20255			2.26153	2.23286	2.0367	2.12964
	2.30323	2.22849	2.11317	2.20169			2.30323	2.23736	2.13429	2.15664			2.30323	2.2413	2.08917	2.19013
	2.2693	2.2513	2.13175	2.18216			2.2693	2.22657	2.01318	2.17662			2.2693	2.24131	2.03465	2.13778
	2.22746	2.23698	2.14398	2.1708			2.22746	2.24997	1.98687	2.19501			2.22746	2.25258	2.05766	2.16244
	2.27693	2.23354	2.15521	2.2195			2.27693	2.21995	2.08018	2.16406			2.27693	2.23843	2.04725	2.18123
	2.32402	2.21977	2.17902	2.19792			2.32402	2.22378	2.06675	2.15272			2.32402	2.22874	2.04925	2.14973
	2.29039	2.25554	2.13132	2.17072			2.29039	2.23453	2.10369	2.13578			2.29039	2.24012	2.10827	2.19206
	2.27956	2.25646	2.16132	2.20748			2.27956	2.23002	2.07082	2.19162			2.27956	2.22333	2.08016	2.19914
	2.24994	2.24815	2.15092	2.16683			2.24994	2.24997	2.13452	2.17138			2.24994	2.2455	2.03404	2.20798
	2.26452	2.22224	2.1581	2.22589			2.26452	2.25113	2.1125	2.18053			2.26452	2.22298	2.08056	2.18703
% FRET efficiency per field of view
	YAMC (Apc+/+)						IMCE (Apc-/+)						IMCE Bcat (Apc-/+ Bcat-/+)
	GFP alone	(-) Wnt	(+) Wnt	(+) Wnt + PAO			GFP alone	(-) Wnt	(+) Wnt	(+) Wnt + PAO			GFP alone	(-) Wnt	(+) Wnt	(+) Wnt + PAO
		Fzd7-GFP & PLCd1-PH-mCherry	Fzd7-GFP & PLCd1-PH-mCherry	Fzd7-GFP & PLCd1-PH-mCherry				Fzd7-GFP & PLCd1-PH-mCherry	Fzd7-GFP & PLCd1-PH-mCherry	Fzd7-GFP & PLCd1-PH-mCherry				Fzd7-GFP & PLCd1-PH-mCherry	Fzd7-GFP & PLCd1-PH-mCherry	Fzd7-GFP & PLCd1-PH-mCherry
		1.23116	5.35968	3.36612				4.1268	9.63906	4.14202				0.602428	8.93453	4.21177
		0.845541	4.77358	2.37713				2.79369	6.84492	4.4668				1.85843	9.40656	4.11042
		2.70879	7.46008	2.7791				4.13937	5.20505	4.35638				1.14513	10.5332	4.93089
		2.89673	4.05706	3.79797				5.95628	8.11562	5.16736				0.720597	8.70375	4.65482
		2.17935	3.19741	2.81606				4.30788	11.7818	4.77407				1.30613	7.86826	4.08438
		2.04151	5.08602	3.75955				4.16025	7.40779	4.29381				1.79778	10.4253	6.33737
		1.99028	7.06182	3.16896				2.26268	5.67778	2.9503				1.42666	8.1173	3.67718
		0.986805	6.24479	4.02761				4.3251	5.71748	6.23688				1.42643	10.5153	5.97949
		1.61652	5.70705	4.52751				4.47498	9.85242	4.9441				0.930689	9.50309	4.89495
		1.76816	5.21311	2.38563				4.83396	11.3087	4.99158				1.5528	9.961	4.06854
		2.37371	4.16599	3.3347				7.92338	8.26188	3.18052				1.97892	9.87307	5.45385
		0.800257	6.26358	4.5308				6.48986	11.3461	3.2582				1.47848	7.2775	3.59214
		0.760149	4.94408	2.91408				6.5851	11.1252	4.83994				2.21706	8.51392	3.28103
		1.1253	5.40169	4.70215				6.51807	11.3501	4.26202				1.24219	10.5423	2.89202
		2.26513	5.08587	2.10436				5.71101	11.3171	2.77469				2.23257	8.49605	3.81367
	GFP-mCHerry (Ro)
	5.4
R (nm) per field of view
		YAMC (Apc+/+)						IMCE (Apc-/+)						IMCE Bcat (Apc-/+ Bcat-/+)
		(-) Wnt	(+) Wnt	(+) Wnt + PAO				(-) Wnt	(+) Wnt	(+) Wnt + PAO				(-) Wnt	(+) Wnt	(+) Wnt + PAO
		Fzd7-GFP & PLCd1-PH-mCherry	Fzd7-GFP & PLCd1-PH-mCherry	Fzd7-GFP & PLCd1-PH-mCherry				Fzd7-GFP & PLCd1-PH-mCherry	Fzd7-GFP & PLCd1-PH-mCherry	Fzd7-GFP & PLCd1-PH-mCherry				Fzd7-GFP & PLCd1-PH-mCherry	Fzd7-GFP & PLCd1-PH-mCherry	Fzd7-GFP & PLCd1-PH-mCherry
		511.78	112.645	183.137				148.204	59.8029	147.636				1052.56	65.0217	145.085
		748.09	127.259	261.984				221.969	86.8189	136.438				336.885	61.4387	148.82
		229.126	79.1338	223.168				147.735	116.181	140.058				550.704	54.1846	122.996
		213.847	150.861	161.588				100.724	72.2264	117.075				878.907	66.9149	130.669
		286.339	193.136	220.155				141.706	47.7666	127.245				482.036	74.6976	149.81
		306.103	119.05	163.305				146.961	79.7374	142.191				348.465	54.8117	94.283
		314.146	83.9563	194.928				275.558	105.977	209.848				440.773	72.2102	167.106
		640.086	95.7753	152.011				141.117	105.197	95.9048				440.844	54.2881	100.308
		388.255	105.401	134.523				136.177	58.3697	122.65				679.064	60.7498	123.946
		354.411	115.992	261.028				125.59	50.0316	121.423				404.45	57.6639	150.418
		262.371	146.75	184.922				74.1336	70.8348	194.196				315.987	58.2343	110.59
		790.783	95.469	134.42				91.9178	49.8455	189.414				425.1	81.2791	171.212
		832.843	122.651	212.536				90.4961	50.9621	125.427				281.36	68.5491	188.052
		560.524	111.72	129.289				91.4924	49.8258	143.3				507.178	54.1326	214.205
		275.254	119.053	296.77				105.323	49.9895	223.533				279.361	68.7067	160.897
	average:	447.597	118.59	194.251				135.94	70.2378	149.089				494.912	63.5255	145.226

## Sheet: 9G (FLIM-FRET LRP6 and PLCd1)
Fluorescence lifetime per field of view
	YAMC (Apc+/+)						IMCE (Apc-/+)						IMCE Bcat (Apc-/+ Bcat-/+)
	GFP alone	(-) Wnt	(+) Wnt	(+) Wnt + PAO				(-) Wnt	(+) Wnt	(+) Wnt + MBCD				(-) Wnt	(+) Wnt	(+) Wnt + MBCD
		LRP6-GFP & PLCd1-PH-mCherry	LRP6-GFP & PLCd1-PH-mCherry	LRP6-GFP & PLCd1-PH-mCherry			GFP alone	LRP6-GFP & PLCd1-PH-mCherry	LRP6-GFP & PLCd1-PH-mCherry	LRP6-GFP & PLCd1-PH-mCherry			GFP alone	LRP6-GFP & PLCd1-PH-mCherry	LRP6-GFP & PLCd1-PH-mCherry	LRP6-GFP & PLCd1-PH-mCherry
	2.32114	2.31818	2.15583	2.21892			2.32114	2.22255	2.09476	2.22219			2.32114	2.22712	1.99231	2.21335
	2.33544	2.26559	2.14879	2.23339			2.33544	2.25345	2.15953	2.21466			2.33544	2.22926	2.03472	2.23765
	2.26035	2.2595	2.12411	2.22776			2.26035	2.22226	2.19755	2.21722			2.26035	2.23025	1.98539	2.18241
	2.3628	2.31347	2.18812	2.24715			2.3628	2.18014	2.13008	2.19842			2.3628	2.21483	2.07187	2.20167
	2.3409	2.24496	2.2035	2.23657			2.3409	2.21835	2.04509	2.20754			2.3409	2.24213	2.01636	2.21102
	2.29295	2.29445	2.17462	2.24922			2.29295	2.22177	2.14649	2.21868			2.29295	2.20496	2.08784	2.18385
	2.28898	2.25091	2.14658	2.21096			2.28898	2.26576	2.18659	2.24982			2.28898	2.15829	2.00929	2.18559
	2.28773	2.31399	2.13996	2.24176			2.28773	2.21795	2.18567	2.17363			2.28773	2.20821	2.03558	2.21617
	2.33842	2.30865	2.16368	2.23293			2.33842	2.21448	2.08981	2.2036			2.33842	2.20597	2.14415	2.2074
	2.3557	2.29482	2.14197	2.27062			2.3557	2.20615	2.05605	2.2025			2.3557	2.23267	2.1177	2.24483
	2.31291	2.26866	2.19808	2.21562			2.31291	2.13453	2.12669	2.24448			2.31291	2.19487	2.13759	2.19022
	2.31892	2.26242	2.16637	2.25261			2.31892	2.16777	2.05519	2.24268			2.31892	2.21261	2.01096	2.22695
	2.3302	2.25451	2.14126	2.25474			2.3302	2.16556	2.06031	2.20601			2.3302	2.22758	2.05173	2.22906
	2.31779	2.27164	2.14539	2.21783			2.31779	2.16711	2.05509	2.21941			2.31779	2.20292	2.08127	2.15199
	2.30898	2.2731	2.15199	2.21655			2.30898	2.18582	2.05586	2.25389			2.30898	2.21421	2.09268	2.15141
% FRET efficiency per field of view
	YAMC (Apc+/+)						IMCE (Apc-/+)						IMCE Bcat (Apc-/+ Bcat-/+)
	GFP alone	(-) Wnt	(+) Wnt	(+) Wnt + PAO				(-) Wnt	(+) Wnt	(+) Wnt + MBCD				(-) Wnt	(+) Wnt	(+) Wnt + MBCD
		LRP6-GFP & PLCd1-PH-mCherry	LRP6-GFP & PLCd1-PH-mCherry	LRP6-GFP & PLCd1-PH-mCherry			GFP alone	LRP6-GFP & PLCd1-PH-mCherry	LRP6-GFP & PLCd1-PH-mCherry	LRP6-GFP & PLCd1-PH-mCherry			GFP alone	LRP6-GFP & PLCd1-PH-mCherry	LRP6-GFP & PLCd1-PH-mCherry	LRP6-GFP & PLCd1-PH-mCherry
		0.00137604	7.00481	4.28343				4.1268	9.63906	4.14202				3.92958	14.0583	4.52369
		2.26988	7.30837	3.65911				2.79369	6.84492	4.4668				3.83727	12.229	3.47534
		2.53289	8.37314	3.90171				4.13937	5.20505	4.35638				3.79433	14.3569	5.85809
		0.204547	5.61195	3.06532				5.95628	8.11562	5.16736				4.45976	10.6264	5.02752
		3.16016	4.94821	3.52184				4.30788	11.7818	4.77407				3.28191	13.021	4.62413
		1.02493	6.19431	2.97642				4.16025	7.40779	4.29381				4.88527	9.93751	5.79597
		2.90333	7.40372	4.6265				2.26268	5.67778	2.9503				6.89857	13.3258	5.72111
		0.18205	7.68922	3.29819				4.3251	5.71748	6.23688				4.74515	12.1918	4.40204
		0.412767	6.66615	3.67884				4.47498	9.85242	4.9441				4.84194	7.5084	4.78004
		1.00921	7.60277	2.0531				4.83396	11.3087	4.99158				3.69001	8.6496	3.1656
		2.13755	5.18211	4.42539				7.92338	8.26188	3.18052				5.32075	7.79168	5.5214
		2.4069	6.55012	2.82984				6.48986	11.3461	3.2582				4.55526	13.2541	3.93694
		2.7481	7.63327	2.73809				6.5851	11.1252	4.83994				3.90953	11.4954	3.84583
		2.00888	7.45497	4.33016				6.51807	11.3501	4.26202				4.97342	10.2212	7.17029
		1.94597	7.17023	4.38569				5.71101	11.3171	2.77469				4.48632	9.72864	7.19543
	GFP-mCHerry (Ro)
	5.4
R (nm) per field of view
		YAMC (Apc+/+)						IMCE (Apc-/+)						IMCE Bcat (Apc-/+ Bcat-/+)
		(-) Wnt	(+) Wnt	(+) Wnt + MBCD				(-) Wnt	(+) Wnt	(+) Wnt + MBCD				(-) Wnt	(+) Wnt	(+) Wnt + MBCD
		LRP6-GFP & D4H-mCherry	LRP6-GFP & D4H-mCherry	LRP6-GFP & D4H-mCherry				LRP6-GFP & D4H-mCherry	LRP6-GFP & D4H-mCherry	LRP6-GFP & D4H-mCherry				LRP6-GFP & D4H-mCherry	LRP6-GFP & D4H-mCherry	LRP6-GFP & D4H-mCherry
		463596	84.6915	142.551				148.204	59.8029	147.636				155.962	38.9983	134.641
		274.664	80.9088	167.962				221.969	86.8189	136.438				159.868	45.7864	177.181
		245.481	69.8089	157.122				147.735	116.181	140.058				161.749	38.0547	102.519
		3112.38	107.295	201.734				100.724	72.2264	117.075				136.663	53.6536	120.509
		195.488	122.543	174.758				141.706	47.7666	127.245				187.999	42.6135	131.579
		616.037	96.6078	207.95				146.961	79.7374	142.191				124.204	57.8153	103.686
		213.346	79.7847	131.508				275.558	105.977	209.848				86.0941	41.4927	105.126
		3497.8	76.5855	187.04				141.117	105.197	95.9048				128.06	45.9457	138.539
		1539.13	89.3182	167.027				136.177	58.3697	122.65				125.372	78.5834	127.079
		625.736	77.5288	304.339				125.59	50.0316	121.423				166.502	67.3737	195.141
		292.063	116.724	137.774				74.1336	70.8348	194.196				113.516	75.4945	109.159
		258.665	91.0135	219.052				91.9178	49.8455	189.414				133.664	41.7519	155.659
		225.757	77.1936	226.606				90.4961	50.9621	125.427				156.795	49.1154	159.498
		311.178	79.1924	140.944				91.4924	49.8258	143.3				121.889	56.0336	82.5898
		321.444	82.5906	139.079				105.323	49.9895	223.533				135.816	59.1935	82.2789
	average:	31688.3	88.7857	180.363				135.94	70.2378	149.089				139.61	52.7937	128.346

## Sheet: 9H (Fzd7 & LRP6 clustering)
Fluorescence lifetime per field of view
	YAMC (Apc+/+)								IMCE (Apc-/+)								IMCE Bcat (Apc-/+ Bcat-/+)
		(-) Wnt	(+) Wnt	(+) Wnt + MBCD	(+) Wnt + PAO					(-) Wnt	(+) Wnt	(+) Wnt + MBCD	(+) Wnt + PAO					(-) Wnt	(+) Wnt	(+) Wnt + MBCD	(+) Wnt + PAO
	GFP alone	LRP6-GFP & Fzd7-mCherry	LRP6-GFP & Fzd7-mCherry	LRP6-GFP & Fzd7-mCherry	LRP6-GFP & Fzd7-mCherry				GFP alone	LRP6-GFP & Fzd7-mCherry	LRP6-GFP & Fzd7-mCherry	LRP6-GFP & Fzd7-mCherry	LRP6-GFP & Fzd7-mCherry				GFP alone	LRP6-GFP & Fzd7-mCherry	LRP6-GFP & Fzd7-mCherry	LRP6-GFP & Fzd7-mCherry	LRP6-GFP & Fzd7-mCherry
	2.30045	2.27408	2.19421	2.28789	2.26681				2.31901	2.22348	2.07665	2.19963	2.18603				2.2836	2.17922	1.87046	2.15082	2.12464
	2.33912	2.29585	2.17812	2.30979	2.29838				2.31836	2.21578	2.0514	2.18521	2.17632				2.34102	2.17774	1.89712	2.11956	2.18731
	2.33333	2.31048	2.19956	2.30857	2.29199				2.3049	2.22758	2.07139	2.18963	2.16217				2.27434	2.16432	1.91277	2.18419	2.11112
	2.31995	2.28349	2.19261	2.27526	2.27506				2.30385	2.25518	2.07895	2.17741	2.16028				2.27988	2.22162	1.88315	2.18733	2.12928
	2.31546	2.28594	2.17994	2.31592	2.27165				2.30326	2.24842	2.04602	2.18414	2.16093				2.28592	2.14227	1.91462	2.15017	2.1241
	2.31129	2.31987	2.1724	2.2969	2.26315				2.29785	2.23074	2.05008	2.16082	2.16494				2.28198	2.17109	1.88191	2.09122	2.12923
	2.32982	2.31366	2.17501	2.29241	2.29085				2.31037	2.21097	2.05674	2.1818	2.17692				2.33044	2.19851	2.00796	2.14267	2.17746
	2.30496	2.28346	2.18705	2.29015	2.26074				2.32897	2.22864	2.07969	2.19789	2.18339				2.29888	2.17825	1.97018	2.12048	2.14107
	2.33533	2.32172	2.19824	2.32155	2.29965				2.30262	2.20434	2.05003	2.18573	2.16998				2.27961	2.16239	2.06915	2.13891	2.12783
	2.32552	2.27118	2.20939	2.31037	2.28653				2.3173	2.23193	2.07983	2.18289	2.17391				2.30733	2.15516	2.03115	2.15701	2.14054
	2.33197	2.29376	2.21538	2.27773	2.27666				2.29828	2.20856	2.06885	2.17953	2.16555				2.28423	2.15719	2.04211	2.10963	2.12952
	2.3406	2.29229	2.17174	2.30976	2.29293				2.32778	2.22906	2.0641	2.2066	2.18347				2.33223	2.18106	2.03209	2.13047	2.17632
	2.35652	2.27421	2.17748	2.31178	2.31037				2.32579	2.23105	2.1101	2.22638	2.18281				2.32824	2.17896	2.01542	2.12267	2.16361
	2.30119	2.26406	2.19681	2.28013	2.26803				2.3162	2.24636	2.09005	2.20983	2.17079				2.33275	2.18053	2.00772	2.14322	2.17891
	2.33572	2.29417	2.18337	2.28234	2.29774				2.327	2.24749	2.07555	2.20755	2.18254				2.33656	2.18236	2.03222	2.14947	2.17866
% FRET efficiency per field of view
	YAMC (Apc+/+)								IMCE (Apc-/+)								IMCE Bcat (Apc-/+ Bcat-/+)
		(-) Wnt	(+) Wnt	(+) Wnt + MBCD	(+) Wnt + PAO					(-) Wnt	(+) Wnt	(+) Wnt + MBCD	(+) Wnt + PAO					(-) Wnt	(+) Wnt	(+) Wnt + MBCD	(+) Wnt + PAO
	GFP alone	LRP6-GFP & Fzd7-mCherry	LRP6-GFP & Fzd7-mCherry	LRP6-GFP & Fzd7-mCherry	LRP6-GFP & Fzd7-mCherry				GFP alone	LRP6-GFP & Fzd7-mCherry	LRP6-GFP & Fzd7-mCherry	LRP6-GFP & Fzd7-mCherry	LRP6-GFP & Fzd7-mCherry				GFP alone	LRP6-GFP & Fzd7-mCherry	LRP6-GFP & Fzd7-mCherry	LRP6-GFP & Fzd7-mCherry	LRP6-GFP & Fzd7-mCherry
		2.20755	5.64207	1.61372	2.52009					3.88833	10.2354	4.91909	5.50713					5.46236	19.1479	7.02937	8.16072
		1.27124	6.33429	0.671863	1.1627					4.22134	11.3267	5.54262	5.92681					5.52679	17.9956	8.38022	5.45172
		0.642062	5.41218	0.724283	1.43732					3.7111	10.4624	5.35165	6.53854					6.10862	17.3189	5.58654	8.74526
		1.80293	5.71088	2.15672	2.1654					2.51803	10.1357	5.87957	6.62024					3.62299	18.5993	5.45111	7.96037
		1.69757	6.25598	0.408168	2.31217					2.81045	11.5594	5.58887	6.59219					7.06539	17.239	7.05717	8.18423
		0.238349	6.58001	1.22622	2.67765					3.57447	11.3837	6.59703	6.41881					5.81501	18.6529	9.60524	7.96236
		0.505527	6.46782	1.41938	1.48647					4.42908	11.0958	5.68989	5.90118					4.62567	13.2043	7.38136	5.87779
		1.80422	5.95002	1.5164	2.78129					3.66537	10.1037	4.9946	5.62108					5.50444	14.8377	8.3408	7.45069
		0.158922	5.46903	0.166405	1.10787					4.71589	11.3859	5.52032	6.20082					6.19247	10.5593	7.54415	8.02313
		2.33247	4.98963	0.647179	1.67216					3.5232	10.0979	5.64282	6.03094					6.50603	12.2019	6.76154	7.47365
		1.36146	4.73165	2.0505	2.09655					4.5333	10.5722	5.78801	6.39257					6.41793	11.7284	8.80945	7.94978
		1.42463	6.60835	0.673368	1.39681					3.64713	10.7779	4.61794	5.61783					5.38254	12.1615	7.90871	5.92681
		2.20204	6.36156	0.586244	0.647136					3.5612	8.78918	3.76302	5.64649					5.47386	12.8818	8.2458	6.47625
		2.63835	5.53056	1.94759	2.46758					2.89915	9.65611	4.47858	6.16585					5.40549	13.2147	7.35767	5.81499
		1.34379	6.10827	1.85234	1.19001					2.85039	10.2827	4.57713	5.65795					5.32615	12.1557	7.0876	5.82575
	GFP-mCHerry (Ro)
	5.4
R (nm) per field of view
		YAMC (Apc+/+)								IMCE (Apc-/+)								IMCE Bcat (Apc-/+ Bcat-/+)
		(-) Wnt	(+) Wnt	(+) Wnt + MBCD	(+) Wnt + PAO					(-) Wnt	(+) Wnt	(+) Wnt + MBCD	(+) Wnt + PAO					(-) Wnt	(+) Wnt	(+) Wnt + MBCD	(+) Wnt + PAO
		LRP6-GFP & LRP6-mCherry	LRP6-GFP & LRP6-mCherry	LRP6-GFP & LRP6-mCherry	LRP6-GFP & LRP6-mCherry					LRP6-GFP & LRP6-mCherry	LRP6-GFP & LRP6-mCherry	LRP6-GFP & LRP6-mCherry	LRP6-GFP & LRP6-mCherry					LRP6-GFP & LRP6-mCherry	LRP6-GFP & LRP6-mCherry	LRP6-GFP & LRP6-mCherry	LRP6-GFP & LRP6-mCherry
		282.6	106.688	388.941	246.76					157.685	55.9471	123.306	109.459					110.408	26.9368	84.3734	71.792
		495.442	94.3319	943.122	542.287					144.742	49.9419	108.717	101.256					109.047	29.0702	69.7445	110.636
		987.193	111.491	874.401	437.458					165.52	54.5944	112.824	91.1859					98.0526	30.4552	107.812	66.567
		347.453	105.326	289.411	288.224					246.967	56.56	102.121	89.9819					169.7	27.9195	110.649	73.7595
		369.413	95.5926	1556.54	269.523					220.607	48.8082	107.764	90.392					83.9107	30.6261	84.016	71.5674
		2670.1	90.571	513.868	231.864					172.091	49.6601	90.321	93.0059					103.325	27.821	60.0359	73.7395
		1255.54	92.2528	443.065	422.781					137.654	51.1138	105.738	101.724					131.533	41.9333	80.0457	102.154
		347.2	100.836	414.311	222.987					167.664	56.7595	121.345	107.11					109.515	36.6149	70.1043	79.2415
		4007.75	110.266	3827.25	569.441					128.894	49.6492	109.182	96.4997					96.6384	54.035	78.1809	73.1326
		267.123	121.473	979.337	375.125					174.687	56.7957	106.673	99.3976					91.6734	45.9024	87.9681	78.9785
		462.187	128.443	304.733	297.898					134.343	53.9612	103.837	93.4138					93.0195	48.0129	66.0354	73.8662
		441.41	90.1553	941	450.329					168.535	52.8097	131.763	107.176					112.14	46.0758	74.2829	101.256
		283.322	93.9003	1081.79	979.402					172.756	66.2025	163.148	106.6					110.163	43.1428	70.9854	92.1243
		235.414	108.968	321.171	252.147					213.663	59.686	136.062	97.0832					111.637	41.8954	80.324	103.326
		468.35	98.0586	338.015	529.697					217.427	55.6602	132.995	106.371					113.395	46.101	83.6278	103.123
	average:	861.366	103.224	881.131	407.728					174.882	54.5433	117.053	99.377					109.61	38.4362	80.5457	85.0176

## Sheet: 9I (FLIM-FRET Fzd7 & Dvl1)
Fluorescence lifetime per field of view
	YAMC (Apc+/+)								IMCE (Apc-/+)								IMCE Bcat (Apc-/+ Bcat-/+)
		(-) Wnt	(+) Wnt	(+) Wnt + MBCD	(+) Wnt + PAO					(-) Wnt	(+) Wnt	(+) Wnt + MBCD	(+) Wnt + PAO					(-) Wnt	(+) Wnt	(+) Wnt + MBCD	(+) Wnt + PAO
	GFP alone	Fzd7-GFP & Dvl1-mCherry	Fzd7-GFP & Dvl1-mCherry	Fzd7-GFP & Dvl1-mCherry	Fzd7-GFP & Dvl1-mCherry				GFP alone	Fzd7-GFP & Dvl1-mCherry	Fzd7-GFP & Dvl1-mCherry	Fzd7-GFP & Dvl1-mCherry	Fzd7-GFP & Dvl1-mCherry				GFP alone	Fzd7-GFP & Dvl1-mCherry	Fzd7-GFP & Dvl1-mCherry	Fzd7-GFP & Dvl1-mCherry	Fzd7-GFP & Dvl1-mCherry
	2.29051	2.25401	2.17692	2.23063	2.247				2.41886	2.38475	2.25964	2.2902	2.2912				2.12071	2.10139	1.90651	2.0551	2.01976
	2.30329	2.25121	2.19325	2.21804	2.24724				2.42922	2.39518	2.25023	2.29231	2.30251				2.107	2.12651	1.91182	2.04554	2.02473
	2.31202	2.27989	2.18858	2.24622	2.2384				2.40905	2.38027	2.23657	2.28053	2.28776				2.17934	2.11893	1.93508	2.04623	2.04827
	2.32585	2.26526	2.1951	2.27069	2.23987				2.42376	2.38408	2.16045	2.22471	2.30797				2.14251	2.0897	1.9531	2.03793	2.02763
	2.29933	2.2455	2.19624	2.25804	2.25003				2.44015	2.40352	2.17801	2.31472	2.29517				2.16987	2.10631	1.96723	2.0778	2.06831
	2.32006	2.25168	2.17929	2.24248	2.22352				2.43152	2.39243	2.20242	2.35015	2.29782				2.19289	2.14233	1.9224	2.08492	2.05834
	2.32013	2.25803	2.17741	2.26847	2.26777				2.49034	2.38754	2.23646	2.36348	2.33195				2.16323	2.10816	1.91749	2.04606	2.05507
	2.29813	2.2673	2.20882	2.25587	2.24022				2.42875	2.37651	2.17989	2.29244	2.29444				2.17102	2.13527	1.92059	2.02186	2.02876
	2.30976	2.26516	2.18917	2.23871	2.26496				2.44544	2.37487	2.1812	2.32507	2.30231				2.17873	2.09043	1.93974	2.04397	2.0613
	2.3278	2.26038	2.17607	2.24336	2.23008				2.44801	2.36412	2.20061	2.30332	2.29514				2.1845	2.10533	1.92606	2.02118	2.07385
% FRET efficiency per field of view
	YAMC (Apc+/+)								IMCE (Apc-/+)								IMCE Bcat (Apc-/+ Bcat-/+)
		(-) Wnt	(+) Wnt	(+) Wnt + MBCD	(+) Wnt + PAO					(-) Wnt	(+) Wnt	(+) Wnt + MBCD	(+) Wnt + PAO					(-) Wnt	(+) Wnt	(+) Wnt + MBCD	(+) Wnt + PAO
	GFP alone	Fzd7-GFP & Dvl1-mCherry	Fzd7-GFP & Dvl1-mCherry	Fzd7-GFP & Dvl1-mCherry	Fzd7-GFP & Dvl1-mCherry				GFP alone	Fzd7-GFP & Dvl1-mCherry	Fzd7-GFP & Dvl1-mCherry	Fzd7-GFP & Dvl1-mCherry	Fzd7-GFP & Dvl1-mCherry				GFP alone	Fzd7-GFP & Dvl1-mCherry	Fzd7-GFP & Dvl1-mCherry	Fzd7-GFP & Dvl1-mCherry	Fzd7-GFP & Dvl1-mCherry
		2.4527	5.78898	3.46482	2.75638					2.12427	7.25903	6.00482	5.96411					2.75767	11.7755	4.89976	6.53512
		2.57427	5.08244	4.0096	2.74599					1.69628	7.6452	5.91838	5.49963					1.59496	11.5299	5.34205	6.305
		1.33278	5.28441	2.78992	3.12852					2.30835	8.20608	6.4017	6.10492					1.94605	10.4535	5.3104	5.21572
		1.96605	5.00225	1.7311	3.06486					2.15173	11.3303	8.6928	5.2755					3.2984	9.61993	5.69439	6.17098
		2.82112	4.95291	2.27868	2.62503					1.35399	10.6093	4.9985	5.80088					2.52986	8.96578	3.8494	4.28851
		2.55375	5.68667	2.95208	3.77235					1.80931	9.60743	3.54442	5.69224					0.863165	11.0404	3.52001	4.74982
		2.27886	5.76808	1.82717	1.85747					2.0098	8.2106	2.99728	4.29134					2.44444	11.2676	5.3179	4.90101
		1.87781	4.40874	2.37221	3.04988					2.46246	10.5325	5.91284	5.83096					1.18996	11.1243	6.43799	6.11841
		1.97055	5.25901	3.11519	1.97899					2.53006	10.4786	4.57396	5.50796					3.26467	10.2379	5.41457	4.61276
		2.17698	5.82607	2.9136	3.48828					2.97126	9.6818	5.4663	5.80223					2.57526	10.8711	6.46951	4.03196
	GFP-mCHerry (Ro)
	5.4
R (nm) per field of view
		YAMC (Apc+/+)								IMCE (Apc-/+)								IMCE Bcat (Apc-/+ Bcat-/+)
		(-) Wnt	(+) Wnt	(+) Wnt + MBCD	(+) Wnt + PAO					(-) Wnt	(+) Wnt	(+) Wnt + MBCD	(+) Wnt + PAO					(-) Wnt	(+) Wnt	(+) Wnt + MBCD	(+) Wnt + PAO
		Fzd7-GFP & Dvl1-mCherry	Fzd7-GFP & Dvl1-mCherry	Fzd7-GFP & Dvl1-mCherry	Fzd7-GFP & Dvl1-mCherry				GFP alone	Fzd7-GFP & Dvl1-mCherry	Fzd7-GFP & Dvl1-mCherry	Fzd7-GFP & Dvl1-mCherry	Fzd7-GFP & Dvl1-mCherry				GFP alone	Fzd7-GFP & Dvl1-mCherry	Fzd7-GFP & Dvl1-mCherry	Fzd7-GFP & Dvl1-mCherry	Fzd7-GFP & Dvl1-mCherry
		253.715	103.819	177.738	225.06					293.928	81.5022	99.8578	100.583					224.951	47.7953	123.818	91.237
		241.433	119.138	152.723	225.936					369.699	77.0632	101.409	109.617					393.589	48.9492	113.038	94.7999
		472.272	114.341	222.278	197.53					269.981	71.3599	93.2715	98.1158					321.43	54.6467	113.75	115.931
		318.096	121.15	362.135	201.766					290.096	49.9241	67.0072	114.545					187.028	59.9345	105.649	96.9971
		219.749	122.421	273.578	236.64					464.773	53.7506	121.246	103.593					245.783	64.7728	159.344	142.375
		243.423	105.801	209.718	162.729					346.205	60.0208	173.604	105.692					732.685	51.4025	174.851	127.928
		273.557	104.218	342.758	337.064					311.032	71.3172	206.458	142.277					254.595	50.2374	113.581	123.785
		333.344	138.318	262.541	202.788					252.685	54.189	101.51	103.025					529.718	50.9668	92.7097	97.8853
		317.355	114.924	198.403	315.974					245.763	54.5004	133.092	109.441					189.026	55.9315	111.439	131.919
		286.657	103.117	212.571	176.5					208.322	59.5107	110.324	103.567					241.338	52.3023	92.2271	151.84
	average:	295.96	114.725	241.444	228.199					305.248	63.3138	120.778	109.045					332.014	53.6939	120.041	117.47

## Sheet: 9J (FLIM-FRET LRP6 & Dvl1)
Fluorescence lifetime per field of view
	YAMC (Apc+/+)								IMCE (Apc-/+)								IMCE Bcat (Apc-/+ Bcat-/+)
		(-) Wnt	(+) Wnt	(+) Wnt + MBCD	(+) Wnt + PAO					(-) Wnt	(+) Wnt	(+) Wnt + MBCD	(+) Wnt + PAO					(-) Wnt	(+) Wnt	(+) Wnt + MBCD	(+) Wnt + PAO
	GFP alone	LRP6-GFP & Dvl1-mCherry	LRP6-GFP & Dvl1-mCherry	LRP6-GFP & Dvl1-mCherry	LRP6-GFP & Dvl1-mCherry				GFP alone	LRP6-GFP & Dvl1-mCherry	LRP6-GFP & Dvl1-mCherry	LRP6-GFP & Dvl1-mCherry	LRP6-GFP & Dvl1-mCherry				GFP alone	LRP6-GFP & Dvl1-mCherry	LRP6-GFP & Dvl1-mCherry	LRP6-GFP & Dvl1-mCherry	LRP6-GFP & Dvl1-mCherry
	2.12071	2.12233	2.05267	2.09472	2.15981				2.12071	2.13438	1.93517	1.99165	2.00505				2.12071	2.08572	1.95836	1.99637	2.01078
	2.107	2.14583	2.044	2.07044	2.05132				2.107	2.16063	2.01843	1.99972	1.99721				2.107	2.08681	1.95949	2.01771	2.00759
	2.17934	2.11251	2.03999	2.14569	2.14792				2.17934	2.11569	1.96871	2.06211	2.04631				2.17934	2.0808	1.88237	2.02058	2.03903
	2.14251	2.16016	2.03497	2.13534	2.07742				2.14251	2.13107	1.85866	2.01418	2.01705				2.14251	2.09946	1.99557	2.04748	2.03512
	2.16987	2.11664	2.02026	2.14865	2.11598				2.16987	2.16036	1.95936	2.05448	2.06608				2.16987	2.05723	1.98291	2.03805	2.04755
	2.19289	2.12004	1.99386	2.13757	2.14321				2.19289	2.1508	1.90521	2.07911	2.06289				2.19289	2.08071	1.89232	2.03506	2.03212
	2.16123	2.15728	2.01212	2.1318	2.11815				2.16123	2.14264	1.92357	2.03991	2.02514				2.16123	2.07681	1.863	2.03875	2.06179
	2.18757	2.12973	2.02333	2.13461	2.13143				2.18757	2.11402	1.90322	2.03815	2.04372				2.18757	2.09072	1.9602	2.07654	2.05247
	2.19671	2.15829	2.03501	2.0815	2.12501				2.19671	2.12076	1.93741	2.06139	2.0745				2.19671	2.07272	1.84392	2.06591	2.02626
	2.14907	2.15279	2.03876	2.11676	2.10771				2.14907	2.13227	1.9479	2.02046	2.02033				2.14907	2.09797	1.84514	2.0166	2.00087
% FRET efficiency per field of view
	YAMC (Apc+/+)								IMCE (Apc-/+)								IMCE Bcat (Apc-/+ Bcat-/+)
		(-) Wnt	(+) Wnt	(+) Wnt + MBCD	(+) Wnt + PAO					(-) Wnt	(+) Wnt	(+) Wnt + MBCD	(+) Wnt + PAO					(-) Wnt	(+) Wnt	(+) Wnt + MBCD	(+) Wnt + PAO
	GFP alone	LRP6-GFP & Dvl1-mCherry	LRP6-GFP & Dvl1-mCherry	LRP6-GFP & Dvl1-mCherry	LRP6-GFP & Dvl1-mCherry				GFP alone	LRP6-GFP & Dvl1-mCherry	LRP6-GFP & Dvl1-mCherry	LRP6-GFP & Dvl1-mCherry	LRP6-GFP & Dvl1-mCherry				GFP alone	LRP6-GFP & Dvl1-mCherry	LRP6-GFP & Dvl1-mCherry	LRP6-GFP & Dvl1-mCherry	LRP6-GFP & Dvl1-mCherry
		1.77559	4.99951	3.05328	0.0409129					1.21764	10.4376	7.82329	7.20307					3.46984	9.36421	7.60505	6.93827
		0.687558	5.40073	4.17686	5.06186					0.00288879	6.58392	7.45012	7.56601					3.41926	9.31196	6.61731	7.08591
		2.22994	5.58595	0.694176	0.590922					2.08277	8.88526	4.56229	5.29382					3.69722	12.8812	6.48439	5.63068
		0.0243441	5.8187	1.17314	3.85368					1.37091	13.9785	6.78052	6.64769					2.83366	7.64207	5.23937	5.8115
		2.03875	6.49917	0.557461	2.06901					0.0151206	9.31795	4.91579	4.37855					4.78836	8.22777	5.67603	5.23636
		1.8812	7.72101	1.06989	0.808908					0.457883	11.8241	3.77574	4.52647					3.70153	12.4205	5.81442	5.95048
		0.157866	6.87609	1.33689	1.96877					0.835215	10.9742	5.58993	6.2736					3.88207	13.7777	5.64382	4.57713
		1.43311	6.35714	1.20707	1.35434					2.16008	11.916	5.67129	5.41364					3.23839	9.27882	3.89475	5.00838
		0.111214	5.81685	3.66489	1.65137					1.84794	10.3337	4.59585	3.98923					4.07122	14.6606	4.38668	6.22183
		0.365485	5.64315	2.03296	2.45195					1.31549	9.84838	6.48996	6.49617					2.9028	14.6043	6.66863	7.39683
	GFP-mCHerry (Ro)
	5.4
R (nm) per field of view
		YAMC (Apc+/+)								IMCE (Apc-/+)								IMCE Bcat (Apc-/+ Bcat-/+)
		(-) Wnt	(+) Wnt	(+) Wnt + MBCD	(+) Wnt + PAO					(-) Wnt	(+) Wnt	(+) Wnt + MBCD	(+) Wnt + PAO					(-) Wnt	(+) Wnt	(+) Wnt + MBCD	(+) Wnt + PAO
		LRP6-GFP & Dvl1-mCherry	LRP6-GFP & Dvl1-mCherry	LRP6-GFP & Dvl1-mCherry	LRP6-GFP & Dvl1-mCherry					LRP6-GFP & Dvl1-mCherry	LRP6-GFP & Dvl1-mCherry	LRP6-GFP & Dvl1-mCherry	LRP6-GFP & Dvl1-mCherry					LRP6-GFP & Dvl1-mCherry	LRP6-GFP & Dvl1-mCherry	LRP6-GFP & Dvl1-mCherry	LRP6-GFP & Dvl1-mCherry
		352.901	121.22	202.555	15586.1					517.532	54.7396	75.1637	82.1849					177.472	61.7454	77.5037	85.565
		921.447	111.741	146.351	119.648					220825	90.5135	79.2481	77.9365					180.192	62.1277	90.0246	83.6493
		279.698	107.824	912.601	1073.18					299.913	65.4176	133.448	114.126					166.165	43.145	92.0007	106.917
		26198.5	103.256	537.403	159.16					458.958	39.2577	87.7041	89.584					218.748	77.0973	115.379	103.392
		306.526	91.7769	1137.98	301.948					42183.3	62.0836	123.393	139.316					126.847	71.155	106.012	115.449
		332.73	76.2439	589.883	782.257					1386.85	47.5728	162.577	134.555					165.964	44.9821	103.337	100.828
		4034.6	86.3964	470.8	317.648					757.417	51.7512	107.743	95.3063					157.949	39.9226	106.653	132.995
		438.762	93.97	522.12	464.652					288.95	47.1566	106.106	111.459					190.612	62.3724	157.414	120.994
		5729.7	103.291	167.687	379.927					338.835	55.3541	132.427	153.535					150.314	37.1343	139.046	96.1523
		1739.07	106.666	307.416	253.795					478.561	58.3962	91.9162	91.8224					213.386	37.302	89.2826	79.865
	average:	4033.4	100.239	499.479	1943.84					26753.5	57.2243	109.973	108.982					174.765	53.6984	107.665	102.581
