# Supplementary material for: Mutant APC reshapes Wnt signaling plasma membrane nanodomains by altering cholesterol levels via oncogenic β-catenin
Source: Nat Commun. 2023 Jul 19;14:4342. doi: 10.1038/s41467-023-39640-w (PMC10356786; doi:10.1038/s41467-023-39640-w)
Supplement: Supplementary file 4 — Source Data [file 41467_2023_39640_MOESM4_ESM.zip › Source Data Folder/new Figure S7/Figure S7.xlsx]

## Sheet: S7A (mouse delta GP)
			raw data per mouse					transformed data
			WT APC	oncogenic APC				WT APC	oncogenic APC
				5 weeks	10 weeks				5 weeks	10 weeks
			-0.0084813	0.00259484	0.0197223			-0.00180683	0.0092693	0.0263968
			-0.00261359	0.00177352	0.0302132			0.00406087	0.00844799	0.0368876
			-0.00108514	0.00234069	0.0549879			0.00558933	0.00901516	0.0616623
			-0.0190293	0.0020217	0.0195265			-0.0123549	0.00869617	0.0262009
			-0.00216296	0.00133973	0.00929425			0.00451151	0.0080142	0.0159687
					0.0192895					0.025964
					0.108481					0.115156

## Sheet: S7B (mouse delta GP)
			raw data per mouse							transformed data
			WT APC	oncogenic APC						WT APC	oncogenic APC
				1 weeks	3 weeks	5 weeks					1 weeks	3 weeks	5 weeks
			0.010215	0.0410257	0.0830204	0.122426				0.00999417	0.0408048	0.0827996	0.122205
			-0.01021	0.0584817	0.0840029	0.143942				-0.0104308	0.0582609	0.0837821	0.143721
			-0.01812	0.0648421	0.0812326	0.132741				-0.0183408	0.0646213	0.0810118	0.13252
			0.019437							0.0192162
			-0.04966							-0.0498808
			0.049663							0.0494422

## Sheet: S7C (whole cells delta GP)
	raw data
		untreated				10 mM MβCD
		mean1	mean2	mean3	N	mean1	mean2	mean3	N
	YAMC (Apc +/+)	-0.5832	-0.59	-0.5807	10000	-0.7301	-0.7233	-0.7288	1856
	IMCE (Apc -/+)	-0.5429	-0.522	-0.5397	10000	-0.7262	-0.7327	-0.7201	3724
	IMCE Bcat (Apc -/+ Bcat -/+)	-0.5194	-0.5248	-0.5103	10000	-0.7286	-0.7215	-0.7294	2261
	tranformed data
		untreated				10 mM MβCD
		mean1	mean2	mean3	N	mean1	mean2	mean3	N
	YAMC (Apc +/+)	0.00143333	-0.00536667	0.00393333	10000	-0.145467	-0.138667	-0.144167	3724
	IMCE (Apc -/+)	0.0417333	0.0626333	0.0449333	10000	-0.141567	-0.148067	-0.135467	1856
	IMCE Bcat (Apc -/+ Bcat -/+)	0.0652333	0.0598333	0.0743333	10000	-0.143967	-0.136867	-0.144767	3198

## Sheet: S7D (GPMVs delta GP)
	raw data
		untreated				10 mM MβCD
		mean1	mean2	mean3	N	mean1	mean2	mean3	N
	YAMC (Apc +/+)	-0.6074	-0.6133	-0.6073	5000	-0.7036	-0.7007	-0.7003	500
	IMCE (Apc -/+)	-0.5998	-0.5976	-0.593	5249	-0.7109	-0.7083	-0.7122	1703
	IMCE Bcat (Apc -/+ Bcat -/+)	-0.5938	-0.5901	-0.5911	5158	-0.7036	-0.7055	-0.7093	544
	tranformed data
		untreated				10 mM MβCD
		mean1	mean2	mean3	N	mean1	mean2	mean3	N
	YAMC (Apc +/+)	0.00193333	-0.00396667	0.00203333	5000	-0.0942667	-0.0913667	-0.0909667	500
	IMCE (Apc -/+)	0.00953333	0.0117333	0.0163333	5249	-0.101567	-0.0989667	-0.102867	1703
	IMCE Bcat (Apc -/+ Bcat -/+)	0.0155333	0.0192333	0.0182333	5158	-0.0942667	-0.0961667	-0.0999667	544
