# Supplementary material for: Mutant APC reshapes Wnt signaling plasma membrane nanodomains by altering cholesterol levels via oncogenic β-catenin
Source: Nat Commun. 2023 Jul 19;14:4342. doi: 10.1038/s41467-023-39640-w (PMC10356786; doi:10.1038/s41467-023-39640-w)
Supplement: Supplementary file 4 — Source Data [file 41467_2023_39640_MOESM4_ESM.zip › Source Data Folder/new Figure S1/Figure S1.xlsx]

## Sheet: S1B (filipin III)
	raw data									transformed data
	YAMC (Apc +/+)		IMCE (Apc -/+)		IMCE Bcat (Apc -/+ Bcat -/+)					YAMC (Apc +/+)		IMCE (Apc -/+)		IMCE Bcat (Apc -/+ Bcat -/+)
	untreated	(+) MBCD	untreated	(+) MBCD	untreated	(+) MBCD				untreated	(+) MBCD	untreated	(+) MBCD	untreated	(+) MBCD
	2687.65	945.584	4397.12	1268.53	4738.11	172.282				72.6053	25.5444	118.786	34.2685	127.997	4.65409
	2516.82	1033.1	4263.97	1595.35	3972.08	186.792				67.9904	27.9086	115.189	43.0973	107.303	5.04607
	2697.89	872.758	4450.98	1426.43	3327.67	98.066				72.882	23.577	120.24	38.5342	89.895	2.64919
	1942.88	419.257	4267.41	845.555	4911.16	135.598				52.4856	11.326	115.281	22.8421	132.672	3.6631
	3001.84	612.505	4405.39	83.993	4193.1	91.785				81.093	16.5464	119.009	2.26902	113.274	2.47952
	2273.22	507.846	5944.72	133.238	4173.63	144.789				61.4098	13.7191	160.593	3.59934	112.748	3.91139
	3080.8	654.09	3956.19	16.292	4747.23	347.561				83.226	17.6698	106.874	0.440118	128.244	9.38915
	2556.25	159.244	3084.22	43.988	4857.69	195.935				69.0554	4.30188	83.3183	1.18831	131.228	5.29306
	1958.37	428.596	4249.88	1009.13	5064.76	379.491				52.9042	11.5783	114.808	27.261	136.821	10.2517
	2428.75	264.954	5175.05	910.306	4460.43	146.237				65.6112	7.15757	139.801	24.5914	120.496	3.9505
	6482.75	317.444	8608.43	771.702	11868.1	371.89				175.128	8.57555	232.551	20.8471	320.609	10.0464
	5274.31	579.68	7668.53	933.774	10201.1	241				142.482	15.6597	207.161	25.2253	275.578	6.51047
	5152.44	424.31	7516.65	606.665	10537.7	758.982				139.19	11.4625	203.058	16.3887	284.669	20.5034
	4943.15	317.945	8090.69	702.397	10548.3	265.644				133.536	8.58909	218.565	18.9748	284.956	7.17621
	4326.65		9987.96		9331.08					116.882		269.819		252.074
	5029.26		11108.2		10266.1					135.862		300.082		277.332
	5064.76		9997.71		10355.7					136.821		270.082		279.752
	5213.37		10284.1		12455.7					140.836		277.818		336.483

## Sheet: S1C (amplex red whole cells)
	amplex red fluorescence data normalized to phosphate
	YAMC (Apc +/+)	IMCE (Apc -/+)	IMCE Bcat (Apc -/+ Bcat -/+)
	1.24656	14.4393	9.28407
	0.913924	14.9198	2.15596
	1.19085	11.3797	5.33376
	0.124389	20.4453	13.992
	0.566497	4.98589	7.01504
	0.348492	9.80495	10.6233

## Sheet: S1D (amplex red GPMVs)
	amplex red fluorescence data normalized to phosphate
	YAMC (Apc +/+)	IMCE (Apc -/+)	IMCE Bcat (Apc -/+ Bcat -/+)
	1.13825	13.3036	13.2779
	7.13101	15.6679	13.9887
	1.27908	12.9863	14.7906
	2.04453	12.727	15.339
	3.15627	8.07375	10.9865
	3.71462	14.3407	10.4712

## Sheet: S1E (RNA expression)
	gene expression fold change data
	gene name	gene expression fold change
	ACAA2	0.72
	APOB	0.62
	APOD	1.36
	CNBP	1.58
	COLEC12	2.79
	CXCL16	2.9
	CYB5R3	1.3
	CYP11A1	1.17
	DHCR7	3.01
	DHCR24	0.88
	FDFT1	1.6
	FDPS	1.28
	GGPS1	1.68
	HDLBP	3.11
	HMGCR	0.92
	HMGCS1	1.02
	HMGCS2	0.78
	IDI1	0.97
	INSIG1	2.1
	INSIG2	3.38
	LDLR	1.77
	LDLRAP1	1.84
	LIPE	1.75
	LRP6	2.23
	LRPAP1	1.17
	MBTPS1	1.69
	MVD	0.85
	MVK	0.99
	NPC1L1	1.74
	NSDHL	1.98
	NR1H4	0.37
	OLR1	42.16
	OSBPL1A	1.14
	PCSK9	3.36
	PMVK	0.91
	PPARA	2
	PPARG	0.78
	PPARD	0.99
	SCAP	1.66
	SOAT2	5.02
	SORL1	1.14
	SREBF1	1.16
	SREBF2	1.74
	STAB1	1.69
	STAB2	1.51
	TM7SF2	2.2
	TRERF1	1.66
	VLDLR	1.33
