# Supplementary material for: Mutant APC reshapes Wnt signaling plasma membrane nanodomains by altering cholesterol levels via oncogenic β-catenin
Source: Nat Commun. 2023 Jul 19;14:4342. doi: 10.1038/s41467-023-39640-w (PMC10356786; doi:10.1038/s41467-023-39640-w)
Supplement: Supplementary file 4 — Source Data [file 41467_2023_39640_MOESM4_ESM.zip › Source Data Folder/new Table S2/Table S2.xlsx]

## Sheet: ST2
	IMCE βcat / YAMC								IMCE / YAMC
	gene name	logFC	logCPM	LR	PValue	FDR	FC		gene name	logFC	logCPM	LR	PValue	FDR	FC
	lpl	2.54551	-3.30739	4.28133	0.0385333	0.272032	5.83814		0610005C13Rik	0	-4.20055	0	1	1	1
	0610005C13Rik	1.84457	-4.20055	1.11848	0.290247	0.60421	3.59146		0610006L08Rik	1.98827	-4.12326	1.21096	0.271142	0.634252	3.9676
	0610006L08Rik	1.81712	-4.12326	1.08731	0.297068	0.60421	3.52377		0610009B22Rik	0.109111	3.68054	0.11916	0.729948	0.957721	1.07856
	0610009B22Rik	-0.00536025	3.68054	0.000288044	0.986459	1	0.996291		0610009E02Rik	-0.189603	-1.34375	0.114189	0.735425	0.960408	0.876847
	0610009E02Rik	-0.115743	-1.34375	0.045503	0.831082	0.997633	0.922907		0610009L18Rik	-0.0116264	-0.435265	0.000647856	0.979694	1	0.991974
	0610009L18Rik	-0.523503	-0.435265	1.2852	0.256935	0.60421	0.69568		0610010F05Rik	-0.167159	5.37828	0.289211	0.590727	0.879858	0.890595
	0610010F05Rik	0.309818	5.37828	1.07391	0.300064	0.60421	1.23955		0610010K14Rik	0.263966	-1.92892	0.177222	0.673772	0.925996	1.20077
	0610010K14Rik	0.316843	-1.92892	0.26301	0.60806	0.877508	1.2456		0610012G03Rik	0.538204	5.16331	3.55635	0.059318	0.420823	1.45216
	0610012G03Rik	0.158956	5.16331	0.311605	0.576697	0.85382	1.11648		0610030E20Rik	-0.419908	3.99718	1.99305	0.158022	0.603052	0.747472
	0610030E20Rik	-0.270371	3.99718	0.831144	0.361942	0.664783	0.829106		0610033M10Rik	2.00234	-4.11822	1.21843	0.269668	0.634252	4.0065
	0610033M10Rik	1.84663	-4.11822	1.10341	0.293518	0.60421	3.5966		0610037L13Rik	0.244938	4.6184	0.637743	0.424529	0.743201	1.18504
	0610037L13Rik	-0.0217062	4.6184	0.00501311	0.943554	1	0.985067		0610038B21Rik	-0.0060011	0.409263	0.000115638	0.99142	1	0.995849
	0610038B21Rik	-0.412146	0.409263	0.529467	0.466831	0.764323	0.751505		0610039K10Rik	2.56144	-2.92295	8.2975	0.00396997	0.0781035	5.90295
	0610039K10Rik	2.52407	-2.92295	8.42383	0.00370335	0.0520002	5.75201		0610040B10Rik	-0.551198	-0.691699	1.36575	0.242543	0.634252	0.682453
	0610040B10Rik	-0.519339	-0.691699	1.25028	0.2635	0.60421	0.697691		0610040F04Rik	1.09583	-3.25897	0.746618	0.387549	0.710238	2.13736
	0610040F04Rik	2.35877	-3.25897	4.47944	0.034305	0.252557	5.12931		0610040J01Rik	-6.09059	-1.01998	47.5609	5.33e-12	1.12e-09	0.014674
	0610040J01Rik	-4.53239	-1.01998	47.8081	4.7e-12	8.72e-10	0.0432131		0610043K17Rik	0.159116	-3.99116	0.00720436	0.932358	1	1.1166
	0610043K17Rik	0.795313	-3.99116	0.200194	0.654564	0.902862	1.73545		0710001A04Rik	-1.91725	-4.19496	1.07147	0.300613	0.634252	0.264758
	0710001A04Rik	-1.91725	-4.19496	1.20854	0.271621	0.60421	0.264758		1010001B22Rik	2.78732	-3.99106	2.27213	0.131718	0.592062	6.90345
	1010001B22Rik	2.54726	-3.99106	2.00519	0.156761	0.568296	5.84522		1010001N08Rik	-0.696743	0.773689	1.74998	0.18588	0.634252	0.616964
	1010001N08Rik	-0.463296	0.773689	0.788138	0.374664	0.676489	0.725327		1110002E22Rik	-0.571324	1.07743	1.12961	0.287858	0.634252	0.672999
	1110002E22Rik	-0.479544	1.07743	0.804042	0.369888	0.672279	0.717204		1110002J07Rik	3.3313	-3.91726	2.74467	0.0975791	0.525431	10.0652
	1110002J07Rik	2.54317	-3.91726	1.82461	0.176765	0.570158	5.82867		1110002L01Rik	-0.950146	2.19993	4.70816	0.0300198	0.29553	0.51758
	1110002L01Rik	-1.06052	2.19993	5.85652	0.0155194	0.148207	0.47946		1110002O04Rik	1.04951	-0.651475	1.28489	0.256992	0.634252	2.06982
	1110002O04Rik	-2.60022	-0.651475	4.9745	0.0257236	0.208827	0.164913		1110003F10Rik	-0.203699	-3.44972	0.0380835	0.845275	1	0.868321
	1110003F10Rik	0.688765	-3.44972	0.59896	0.438975	0.739154	1.6119		1110004F10Rik	0.0141405	7.03031	0.00374414	0.951208	1	1.00985
	1110004F10Rik	-0.0137768	7.03031	0.00355554	0.952452	1	0.990496		1110006O24Rik	0.276772	-0.818158	0.327804	0.566955	0.865871	1.21148
	1110006O24Rik	0.161281	-0.818158	0.112855	0.736917	0.94047	1.11828		1110008L16Rik	0.159505	3.6666	0.254007	0.614268	0.892034	1.1169
	1110008L16Rik	0.24408	3.6666	0.596346	0.439976	0.740347	1.18434		1110008P14Rik	0.264983	5.15424	1.15652	0.282188	0.634252	1.20162
	1110008P14Rik	0.0624494	5.15424	0.064335	0.799771	0.978259	1.04424		1110012L19Rik	0.465373	4.26806	2.5563	0.109856	0.556131	1.38067
	1110012L19Rik	0.431505	4.26806	2.20256	0.137782	0.54389	1.34864		1110013H19Rik	-0.716544	-3.54781	0.391655	0.531431	0.838993	0.608554
	1110013H19Rik	0.513883	-3.54781	0.286876	0.592229	0.866641	1.42789		1110015O18Rik	1.98831	-4.19489	1.22742	0.267909	0.634252	3.96771
	1110015O18Rik	0	-4.19489	0	1	1	1		1110017D15Rik	0.588571	-3.27764	0.445488	0.504486	0.818631	1.50376
	1110017D15Rik	-0.586912	-3.27764	0.364067	0.546256	0.830843	0.665766		1110018N20Rik	0.17915	-3.86122	0.0124942	0.911	1	1.13222
	1110018N20Rik	-0.00603234	-3.86122	5.6e-05	0.994029	1	0.995827		1110019D14Rik	1.61069	-3.73452	1.22989	0.267429	0.634252	3.05399
	1110019D14Rik	-2.61596	-3.73452	2.34964	0.125312	0.515423	0.163124		1110020A21Rik	0.107684	-2.41172	0.0281607	0.866732	1	1.0775
	1110020A21Rik	-0.640314	-2.41172	0.924114	0.336397	0.638644	0.641573		1110025M09Rik	0.415425	-0.362893	0.584228	0.44466	0.763122	1.33369
	1110025M09Rik	0.0506868	-0.362893	0.0086577	0.925866	1	1.03576		1110028F11Rik	0.169957	-4.06318	0.00722767	0.932249	1	1.12503
	1110028F11Rik	-0.0933482	-4.06318	0.00213107	0.96318	1	0.937345		1110032A03Rik	-0.25805	2.41044	0.309474	0.578003	0.872509	0.836217
	1110032A03Rik	-0.700636	2.41044	2.25138	0.133495	0.535511	0.615301		1110032F04Rik	2.78586	-4.11567	2.03679	0.153533	0.597132	6.89647
	1110032F04Rik	0	-4.11567	0	1	1	1		1110035H17Rik	-0.382775	-3.03361	0.182212	0.669479	0.923644	0.766961
	1110035H17Rik	1.1937	-3.03361	3.04016	0.0812279	0.418598	2.28738		1110036E04Rik	1.98831	-4.19489	1.22742	0.267909	0.634252	3.96771
	1110036E04Rik	0	-4.19489	0	1	1	1		1110038B12Rik	0.15379	5.13525	0.325125	0.568544	0.866771	1.11249
	1110038B12Rik	0.289353	5.13525	1.15181	0.283171	0.60421	1.22209		1110038F14Rik	0.0258147	5.33134	0.00680053	0.934277	1	1.01805
	1110038F14Rik	0.265664	5.33134	0.738319	0.3902	0.692543	1.20219		1110046J04Rik	0.527963	0.638195	1.27721	0.258419	0.634252	1.44189
	1110046J04Rik	0.310396	0.638195	0.443022	0.505667	0.79803	1.24005		1110051M20Rik	0.455363	4.69687	2.68095	0.101555	0.534769	1.37113
	1110051M20Rik	0.190246	4.69687	0.469422	0.493253	0.787382	1.14096		1110059E24Rik	0.244822	5.82852	1.05048	0.305397	0.634252	1.18495
	1110059E24Rik	0.268831	5.82852	1.26766	0.260205	0.60421	1.20483		1110059G10Rik	-0.0499357	3.11623	0.0182737	0.892469	1	0.965979
	1110059G10Rik	-0.0964636	3.11623	0.0683271	0.793788	0.974701	0.935323		1110065P20Rik	-0.165595	4.59364	0.280667	0.596264	0.883554	0.891561
	1110065P20Rik	-0.554151	4.59364	3.12353	0.0771693	0.408924	0.681058		1190001M18Rik	1.37757	-2.71782	3.17712	0.0746762	0.472706	2.5983
	1190001M18Rik	1.22035	-2.71782	2.53598	0.111278	0.486321	2.33003		1190002N15Rik	-0.68677	6.55495	6.05862	0.0138386	0.186831	0.621243
	1190002N15Rik	-0.97028	6.55495	11.0054	0.00090846	0.0174772	0.510407		1190005I06Rik	0.3357	-0.577161	0.344844	0.557047	0.858785	1.26199
	1190005I06Rik	-0.770108	-0.577161	1.4464	0.229106	0.60421	0.586374		1190007I07Rik	1.00346	2.31047	5.54525	0.0185309	0.22178	2.0048
	1190007I07Rik	0.931717	2.31047	4.80222	0.0284231	0.223068	1.90754		1200007C13Rik	-0.084513	-2.19049	0.0200305	0.887452	1	0.943103
	1200007C13Rik	-0.566847	-2.19049	0.863711	0.352702	0.655302	0.675091		1300002E11Rik	0.213628	-0.364336	0.181646	0.669963	0.923934	1.1596
	1300002E11Rik	0.487787	-0.364336	0.978106	0.322667	0.623436	1.40229		1300014J16Rik	-1.45548	-2.93716	2.46991	0.116045	0.569767	0.364634
	1300014J16Rik	0.480276	-2.93716	0.46181	0.496779	0.790466	1.39501		1300017J02Rik	-0.468507	-1.42062	0.895333	0.344036	0.663335	0.722712
	1300017J02Rik	0.233394	-1.42062	0.261779	0.6089	0.877667	1.1756		1500002C15Rik	-0.38825	0.550135	0.666086	0.414419	0.734358	0.764056
	1500002C15Rik	-0.676955	0.550135	2.0129	0.155967	0.568296	0.625484		1500002F19Rik	-0.720398	-2.25202	1.32778	0.2492	0.634252	0.60693
	1500002F19Rik	-0.886235	-2.25202	2.06061	0.151149	0.566058	0.541024		1500004A13Rik	0.365001	-2.30605	0.244728	0.620812	0.896361	1.28788
	1500004A13Rik	0.177839	-2.30605	0.0579335	0.809792	0.983749	1.13119		1500005C15Rik	0	-4.0132	0	1	1	1
	1500005C15Rik	3.41018	-4.0132	3.20551	0.0733905	0.396378	10.6308		1500009C09Rik	2.13633	-3.74155	3.28324	0.0699907	0.457328	4.39641
	1500009C09Rik	0.719473	-3.74155	0.279997	0.596703	0.869888	1.64658		1500009L16Rik	1.21481	-2.94511	1.88387	0.169895	0.620896	2.3211
	1500009L16Rik	-0.774245	-2.94511	0.539323	0.462713	0.760631	0.584694		1500011B03Rik	-0.251717	2.06821	0.246488	0.619559	0.895487	0.839896
	1500011B03Rik	-0.8611	2.06821	2.70957	0.0997481	0.464408	0.550532		1500011K16Rik	0.491597	2.537	1.3607	0.243416	0.634252	1.406
	1500011K16Rik	0.12606	2.537	0.089709	0.764547	0.957157	1.09131		1500015A07Rik	-0.110643	0.305602	0.0533398	0.81735	1	0.926175
	1500015A07Rik	-0.539361	0.305602	1.25202	0.263166	0.60421	0.688076		1500015L24Rik	3.30728	-3.91197	2.71348	0.0995036	0.529683	9.899
	1500015L24Rik	2.62342	-3.91197	1.894	0.168752	0.568296	6.16209		1500015O10Rik	0.0600345	-1.10444	0.00647684	0.935856	1	1.04249
	1500015O10Rik	-1.89234	-1.10444	4.5891	0.0321759	0.242334	0.26937		1500026H17Rik	-0.773666	-3.06381	1.09781	0.294747	0.634252	0.584929
	1500026H17Rik	-1.11674	-3.06381	2.18616	0.139256	0.547758	0.461135		1500035N22Rik	2.00226	-4.13022	1.22116	0.269133	0.634252	4.00628
	1500035N22Rik	1.7357	-4.13022	1.0415	0.307472	0.60421	3.33041		1520401A03Rik	1.79385	-3.01277	4.76789	0.0289953	0.28962	3.4674
	1520401A03Rik	0.867927	-3.01277	0.95241	0.329106	0.630285	1.82504		1600002K03Rik	0.2713	2.81701	0.484261	0.486499	0.803507	1.20689
	1600002K03Rik	0.209897	2.81701	0.290681	0.589785	0.864387	1.15661		1600012H06Rik	0.0278181	4.76299	0.01206	0.912554	1	1.01947
	1600012H06Rik	-0.179587	4.76299	0.502479	0.478413	0.774618	0.882956		1600012P17Rik	1.99952	-3.98577	1.30678	0.252978	0.634252	3.99866
	1600012P17Rik	3.11965	-3.98577	2.83082	0.0924714	0.44876	8.69177		1600014C10Rik	0.646345	3.71041	3.29809	0.0693604	0.455542	1.5652
	1600014C10Rik	0.246906	3.71041	0.483921	0.486652	0.781802	1.18666		1600014C23Rik	1.81314	-3.79709	1.42033	0.233349	0.634252	3.51406
	1600014C23Rik	0.63105	-3.79709	0.16701	0.682783	0.915037	1.54869		1600015I10Rik	0.173363	-4.06658	0.0074694	0.931128	1	1.12768
	1600015I10Rik	-0.0769803	-4.06658	0.0015108	0.968995	1	0.94804		1600020E01Rik	-0.24197	0.572504	0.219966	0.639066	0.906819	0.84559
	1600020E01Rik	-0.00193736	0.572504	1.44e-05	0.996975	1	0.998658		1600023N17Rik	-0.17386	-2.72822	0.0433438	0.835079	1	0.886468
	1600023N17Rik	-0.178248	-2.72822	0.0455251	0.831041	0.997633	0.883775		1600025M17Rik	2.00232	-4.12156	1.21919	0.269519	0.634252	4.00644
	1600025M17Rik	1.81714	-4.12156	1.08699	0.297139	0.60421	3.52381		1600027J07Rik	-2.17576	-2.2656	5.10737	0.0238243	0.256761	0.221325
	1600027J07Rik	-0.0503176	-2.2656	0.00469688	0.945361	1	0.965724		1600029O15Rik	0	-4.07186	0	1	1	1
	1600029O15Rik	3.06284	-4.07186	2.4667	0.116282	0.495611	8.35617		1700001C19Rik	1.98831	-4.19489	1.22742	0.267909	0.634252	3.96771
	1700001C19Rik	0	-4.19489	0	1	1	1		1700001G11Rik	-0.892373	-2.69009	1.22368	0.26864	0.634252	0.538727
	1700001G11Rik	-0.144348	-2.69009	0.0390154	0.843418	1	0.904788		1700001G17Rik	-0.789446	-2.39041	1.72904	0.188534	0.634252	0.578566
	1700001G17Rik	-1.03265	-2.39041	2.75743	0.0968036	0.458198	0.488813		1700001J03Rik	3.29631	-3.91134	2.93956	0.0864344	0.499361	9.82401
	1700001J03Rik	2.63812	-3.91134	2.03535	0.153679	0.568296	6.2252		1700001J11Rik	0	-4.20055	0	1	1	1
	1700001J11Rik	1.84457	-4.20055	1.11848	0.290247	0.60421	3.59146		1700001K19Rik	-1.83075	-4.13026	1.0115	0.314543	0.634252	0.281119
	1700001K19Rik	0.0155905	-4.13026	4.42e-06	0.998323	1	1.01087		1700001L05Rik	0.824293	0.861241	1.54873	0.213323	0.634252	1.77067
	1700001L05Rik	-0.032793	0.861241	0.00221322	0.962477	1	0.977526		1700001L19Rik	-1.16222	-3.05357	2.14831	0.142727	0.597132	0.446824
	1700001L19Rik	-1.16964	-3.05357	2.36266	0.12427	0.512662	0.444532		1700001O22Rik	-4.25586	-3.75958	7.5622	0.00596052	0.10547	0.052343
	1700001O22Rik	-2.45632	-3.75958	4.27052	0.038779	0.273077	0.18221		1700001P01Rik	-3.56605	-2.12346	22.0877	2.6e-06	0.000195745	0.0844332
	1700001P01Rik	-1.5579	-2.12346	7.27868	0.00697777	0.0834781	0.339645		1700003D09Rik	1.97854	-4.0501	1.23815	0.265827	0.634252	3.94094
	1700003D09Rik	2.64159	-4.0501	1.97543	0.159872	0.568296	6.2402		1700003E16Rik	0.729211	-0.38802	2.42977	0.11905	0.575028	1.65773
	1700003E16Rik	0.386838	-0.38802	0.681025	0.409234	0.711148	1.30752		1700003F12Rik	1.08021	0.704514	3.65642	0.0558535	0.406772	2.11435
	1700003F12Rik	1.27708	0.704514	5.12547	0.0235771	0.19809	2.42348		1700003G18Rik	2.80089	-3.93308	2.50869	0.11322	0.562404	6.96871
	1700003G18Rik	3.03196	-3.93308	3.02316	0.0820835	0.421239	8.17918		1700003H04Rik	-0.62203	-3.98975	0.121921	0.726961	0.956177	0.649756
	1700003H04Rik	-0.774113	-3.98975	0.199586	0.655055	0.903253	0.584748		1700003M07Rik	0.416109	-1.69006	0.328505	0.566541	0.865844	1.33432
	1700003M07Rik	-1.53763	-1.69006	3.04461	0.0810054	0.418077	0.34445		1700003N22Rik	0.972508	-3.98541	0.298645	0.584733	0.87725	1.96225
	1700003N22Rik	-0.00844695	-3.98541	9.44e-05	0.99225	1	0.994162		1700006H21Rik	0.0681961	-4.11448	0.00156622	0.968432	1	1.0484
	1700006H21Rik	-1.92007	-4.11448	1.19247	0.274831	0.60421	0.264242		1700006J14Rik	1.28894	-3.35681	2.16894	0.140823	0.597132	2.44348
	1700006J14Rik	-0.897195	-3.35681	0.544498	0.460575	0.758815	0.53693		1700007F19Rik	-1.83156	-4.20553	1.0252	0.311288	0.634252	0.280961
	1700007F19Rik	-1.83156	-4.20553	1.15836	0.281805	0.60421	0.280961		1700007J10Rik	0.642828	-3.82616	0.182961	0.668841	0.92335	1.56139
	1700007J10Rik	1.58723	-3.82616	1.51636	0.218172	0.60421	3.00471		1700007K13Rik	1.11696	-0.230393	1.80724	0.17884	0.629321	2.16889
	1700007K13Rik	-1.322	-0.230393	1.92105	0.165741	0.568296	0.39998		1700007L15Rik	0.301782	0.308553	0.301524	0.582929	0.87626	1.23267
	1700007L15Rik	-0.228166	0.308553	0.170718	0.679475	0.914367	0.853719		1700008J07Rik	-0.585211	0.319288	1.20791	0.271747	0.634252	0.666552
	1700008J07Rik	-0.883895	0.319288	2.73297	0.0982961	0.461531	0.541902		1700008O03Rik	-0.755152	-3.26475	0.62051	0.430858	0.75031	0.592484
	1700008O03Rik	-0.37292	-3.26475	0.164622	0.684937	0.916068	0.772218		1700009C05Rik	0	-4.12877	0	1	1	1
	1700009C05Rik	2.62377	-4.12877	1.8839	0.169892	0.568296	6.16361		1700009N14Rik	0.16864	2.3151	0.0447166	0.832526	1	1.124
	1700009N14Rik	-2.12708	2.3151	5.09241	0.0240308	0.200652	0.228921		1700010B13Rik	0	-4.20055	0	1	1	1
	1700010B13Rik	1.84457	-4.20055	1.11848	0.290247	0.60421	3.59146		1700010G06Rik	-3.17086	-3.71204	3.27842	0.0701966	0.457872	0.111039
	1700010G06Rik	0.775484	-3.71204	0.417916	0.517979	0.808282	1.71176		1700010I14Rik	-0.5208	-0.294329	0.816586	0.36618	0.688224	0.696985
	1700010I14Rik	-1.16754	-0.294329	3.83225	0.0502753	0.319576	0.445181		1700010K23Rik	2.77812	-4.11693	2.03043	0.154177	0.597132	6.85958
	1700010K23Rik	0	-4.11693	0	1	1	1		1700010K24Rik	2.79581	-3.9156	2.45453	0.117186	0.572299	6.94422
	1700010K24Rik	3.12682	-3.9156	3.08767	0.0788879	0.412464	8.7351		1700011C11Rik	-1.81359	-4.13548	1.00291	0.316607	0.634252	0.284483
	1700011C11Rik	0.00341457	-4.13548	9.96e-06	0.997482	1	1.00237		1700011D18Rik	0.177105	-3.39975	0.0485447	0.825615	1	1.13061
	1700011D18Rik	-0.984529	-3.39975	1.14822	0.283923	0.60421	0.505391		1700011L22Rik	2.79368	-4.05501	2.12587	0.144831	0.597132	6.93395
	1700011L22Rik	1.73931	-4.05501	1.06593	0.301866	0.60421	3.33876		1700011M02Rik	0	-4.204	0	1	1	1
	1700011M02Rik	1.81633	-4.204	1.10256	0.293705	0.60421	3.52183		1700012B07Rik	0	-4.06864	0	1	1	1
	1700012B07Rik	3.07998	-4.06864	2.49556	0.114167	0.491824	8.45605		1700012B09Rik	0	-4.08029	0	1	1	1
	1700012B09Rik	3.01612	-4.08029	2.39	0.122114	0.507099	8.08988		1700012D14Rik	-0.739976	-1.86665	1.23441	0.266552	0.634252	0.598749
	1700012D14Rik	-0.251759	-1.86665	0.158073	0.690937	0.918924	0.839872		1700013F07Rik	-0.790045	-3.16114	0.747956	0.387124	0.709833	0.578326
	1700013F07Rik	-0.799027	-3.16114	0.817926	0.365787	0.668535	0.574737		1700013G24Rik	-1.52436	-3.86349	1.40795	0.235397	0.634252	0.347634
	1700013G24Rik	-1.71196	-3.86349	1.87385	0.171035	0.568296	0.305246		1700014D04Rik	1.45872	-3.91484	0.970515	0.324552	0.641586	2.74864
	1700014D04Rik	-0.025965	-3.91484	0.00042415	0.983569	1	0.982163		1700014L14Rik	0	-4.21295	0	1	1	1
	1700014L14Rik	1.73817	-4.21295	1.05835	0.303592	0.60421	3.33612		1700015F17Rik	1.00031	-2.44799	2.45037	0.117497	0.572559	2.00044
	1700015F17Rik	0.726958	-2.44799	1.2927	0.255551	0.60421	1.65515		1700015I17Rik	-1.83129	-4.07331	1.02069	0.312355	0.634252	0.281014
	1700015I17Rik	0.71218	-4.07331	0.140871	0.707417	0.926032	1.63828		1700016A09Rik	-0.00696911	-2.39222	0.000107809	0.991716	1	0.995181
	1700016A09Rik	-1.05093	-2.39222	2.11579	0.145787	0.55889	0.482657		1700016C15Rik	1.14018	-3.82798	0.665697	0.414556	0.734373	2.20408
	1700016C15Rik	0.390259	-3.82798	0.0742448	0.785254	0.968937	1.31063		1700016D06Rik	0	-4.14079	0	1	1	1
	1700016D06Rik	2.54304	-4.14079	1.81858	0.177482	0.570158	5.82817		1700016D08Rik	1.97767	-4.12452	1.20475	0.272375	0.634252	3.93857
	1700016D08Rik	1.81711	-4.12452	1.08755	0.297015	0.60421	3.52374		1700016F12Rik	-0.439046	-1.23724	0.505974	0.476887	0.79421	0.737622
	1700016F12Rik	-1.8117	-1.23724	6.8277	0.0089755	0.0996241	0.284855		1700016G22Rik	-1.20408	-3.86938	0.575061	0.448255	0.765828	0.434045
	1700016G22Rik	-0.671023	-3.86938	0.207044	0.649094	0.900211	0.628061		1700016H13Rik	-1.81497	-4.20746	1.01623	0.313416	0.634252	0.28421
	1700016H13Rik	-1.81497	-4.20746	1.1486	0.283842	0.60421	0.28421		1700016J18Rik	0	-4.20055	0	1	1	1
	1700016J18Rik	1.84457	-4.20055	1.11848	0.290247	0.60421	3.59146		1700016K05Rik	0	-4.20055	0	1	1	1
	1700016K05Rik	1.84457	-4.20055	1.11848	0.290247	0.60421	3.59146		1700016K19Rik	-0.192151	-3.71671	0.0307534	0.860792	1	0.875299
	1700016K19Rik	-1.41249	-3.71671	1.20834	0.271662	0.60421	0.375662		1700016P03Rik	2.79617	-4.11397	2.04523	0.152684	0.597132	6.94594
	1700016P03Rik	0	-4.11397	0	1	1	1		1700017B05Rik	0.881455	6.69809	13.3863	0.000253465	0.00931666	1.84223
	1700017B05Rik	1.03594	6.69809	18.4002	1.79e-05	0.000745436	2.05045		1700017D01Rik	0	-4.21295	0	1	1	1
	1700017D01Rik	1.73817	-4.21295	1.05835	0.303592	0.60421	3.33612		1700017G19Rik	-3.59185	-3.86989	3.10527	0.0780392	0.478074	0.0829362
	1700017G19Rik	-1.10227	-3.86989	0.385752	0.534541	0.821737	0.465782		1700017M07Rik	0	-4.21295	0	1	1	1
	1700017M07Rik	1.73817	-4.21295	1.05835	0.303592	0.60421	3.33612		1700017N19Rik	0.169398	-4.05499	0.00727475	0.932029	1	1.12459
	1700017N19Rik	-0.0161996	-4.05499	0.000147534	0.990309	1	0.988834		1700018A04Rik	-0.717805	-3.41835	0.424435	0.514732	0.825929	0.608022
	1700018A04Rik	1.02175	-3.41835	1.5648	0.210964	0.60421	2.03038		1700018A14Rik	0	-4.204	0	1	1	1
	1700018A14Rik	1.81633	-4.204	1.10256	0.293705	0.60421	3.52183		1700018A23Rik	1.83953	-3.85873	2.13592	0.143884	0.597132	3.57893
	1700018A23Rik	-0.0578554	-3.85873	0.00146178	0.969502	1	0.960691		1700018B08Rik	3.30243	-3.97347	3.13984	0.0764012	0.475611	9.86573
	1700018B08Rik	1.83455	-3.97347	1.18167	0.277016	0.60421	3.56661		1700018L02Rik	-0.173651	-1.52956	0.12222	0.726639	0.956155	0.886596
	1700018L02Rik	-0.396252	-1.52956	0.642286	0.422884	0.724089	0.75983		1700018M17Rik	-0.717337	-3.75067	0.417855	0.518009	0.828606	0.608219
	1700018M17Rik	-0.942479	-3.75067	0.745907	0.387775	0.690083	0.520338		1700019A02Rik	0.963041	-4.0524	0.258092	0.611434	0.890894	1.94941
	1700019A02Rik	-1.81601	-4.0524	1.16022	0.28142	0.60421	0.284005		1700019D03Rik	-0.546004	-2.92409	0.548161	0.45907	0.776701	0.684915
	1700019D03Rik	-3.09336	-2.92409	8.02399	0.00461619	0.0616233	0.117167		1700019G24Rik	2.00184	-4.19315	1.23545	0.26635	0.634252	4.00511
	1700019G24Rik	0	-4.19315	0	1	1	1		1700019J19Rik	-1.83156	-4.20553	1.0252	0.311288	0.634252	0.280961
	1700019J19Rik	-1.83156	-4.20553	1.15836	0.281805	0.60421	0.280961		1700019L13Rik	0.544248	-3.64338	0.277462	0.59837	0.884801	1.45826
	1700019L13Rik	-0.0749508	-3.64338	0.00472383	0.945204	1	0.949374		1700019M22Rik	0	-4.20055	0	1	1	1
	1700019M22Rik	1.84457	-4.20055	1.11848	0.290247	0.60421	3.59146		1700019N19Rik	-4.04517	-3.87351	5.57834	0.018184	0.219354	0.0605734
	1700019N19Rik	-4.04517	-3.87351	6.26212	0.0123346	0.12526	0.0605734		1700020D05Rik	1.51907	-2.5414	4.76665	0.0290162	0.289679	2.86605
	1700020D05Rik	1.16863	-2.5414	2.76208	0.0965229	0.457536	2.24799		1700020G03Rik	0	-4.20055	0	1	1	1
	1700020G03Rik	1.84457	-4.20055	1.11848	0.290247	0.60421	3.59146		1700020G17Rik	-3.51298	-3.93945	4.5281	0.0333425	0.314076	0.0875967
	1700020G17Rik	-1.73026	-3.93945	1.76732	0.183714	0.57645	0.301397		1700020I14Rik	-0.29492	6.05466	1.48088	0.223637	0.634252	0.815117
	1700020I14Rik	-0.297942	6.05466	1.51259	0.218744	0.60421	0.813412		1700020L24Rik	2.6486	-2.6236	7.50204	0.00616292	0.108171	6.27058
	1700020L24Rik	3.28115	-2.6236	13.4113	0.000250118	0.00623556	9.72129		1700021F05Rik	0.146166	4.7136	0.230239	0.631347	0.903472	1.10662
	1700021F05Rik	0.279894	4.7136	0.845051	0.357956	0.661028	1.21411		1700021J08Rik	-3.18423	-3.87344	2.94368	0.0862139	0.499265	0.110015
	1700021J08Rik	-0.141153	-3.87344	0.0086111	0.926066	1	0.906794		1700022A22Rik	-5.11309	-3.50402	11.5954	0.000661165	0.020244	0.028894
	1700022A22Rik	-5.11309	-3.50402	12.9841	0.000314144	0.00751648	0.028894		1700022H01Rik	0	-4.21295	0	1	1	1
	1700022H01Rik	1.73817	-4.21295	1.05835	0.303592	0.60421	3.33612		1700022I11Rik	0.560178	-2.17102	0.654531	0.418497	0.737563	1.47445
	1700022I11Rik	0.875706	-2.17102	1.74185	0.186904	0.582798	1.83491		1700022N22Rik	0.49746	-2.148	0.843222	0.358477	0.679391	1.41173
	1700022N22Rik	-0.472959	-2.148	0.654171	0.418626	0.720237	0.720485		1700023F06Rik	-0.320396	-2.20019	0.299041	0.584484	0.877245	0.80085
	1700023F06Rik	-0.329217	-2.20019	0.332576	0.564146	0.844518	0.795968		1700023H06Rik	0.179249	-3.59047	0.0230017	0.879453	1	1.13229
	1700023H06Rik	0.63886	-3.59047	0.344212	0.557408	0.839546	1.5571		1700024B05Rik	3.34937	-3.15387	3.48073	0.0620872	0.432005	10.192
	1700024B05Rik	5.47443	-3.15387	11.0291	0.000896905	0.0173206	44.4599		1700024I08Rik	0	-4.204	0	1	1	1
	1700024I08Rik	1.81633	-4.204	1.10256	0.293705	0.60421	3.52183		1700024J04Rik	1.97765	-4.12118	1.20397	0.272529	0.634252	3.93852
	1700024J04Rik	1.84656	-4.12118	1.10396	0.293399	0.60421	3.59642		1700025B11Rik	-0.32751	-3.86378	0.0324834	0.856971	1	0.796911
	1700025B11Rik	-1.26366	-3.86378	0.468968	0.493462	0.787382	0.416487		1700025D23Rik	0	-4.21295	0	1	1	1
	1700025D23Rik	1.73817	-4.21295	1.05835	0.303592	0.60421	3.33612		1700025F24Rik	0	-4.21295	0	1	1	1
	1700025F24Rik	1.73817	-4.21295	1.05835	0.303592	0.60421	3.33612		1700025G04Rik	0.0114906	6.28489	0.00239006	0.961008	1	1.008
	1700025G04Rik	0.158686	6.28489	0.456137	0.499435	0.792551	1.11627		1700025M24Rik	1.9781	-4.19618	1.22136	0.269094	0.634252	3.93973
	1700025M24Rik	0	-4.19618	0	1	1	1		1700025N23Rik	-0.190447	-3.18592	0.0459703	0.83023	1	0.876334
	1700025N23Rik	-1.1979	-3.18592	1.55146	0.21292	0.60421	0.435911		1700026J14Rik	-1.83156	-4.20553	1.0252	0.311288	0.634252	0.280961
	1700026J14Rik	-1.83156	-4.20553	1.15836	0.281805	0.60421	0.280961		1700026N04Rik	-1.81057	-3.70733	2.14874	0.142687	0.597132	0.285079
	1700026N04Rik	-0.724537	-3.70733	0.512383	0.474109	0.770478	0.605191		1700027A07Rik	-0.343068	-3.75453	0.0790639	0.77857	0.984739	0.788363
	1700027A07Rik	-0.0768465	-3.75453	0.00450742	0.946472	1	0.948128		1700027H10Rik	0	-4.20055	0	1	1	1
	1700027H10Rik	1.84457	-4.20055	1.11848	0.290247	0.60421	3.59146		1700027I24Rik	1.98834	-4.05204	1.24266	0.264959	0.634252	3.96781
	1700027I24Rik	2.62126	-4.05204	1.95245	0.162324	0.568296	6.15289		1700028B04Rik	1.98831	-4.19489	1.22742	0.267909	0.634252	3.96771
	1700028B04Rik	0	-4.19489	0	1	1	1		1700028D13Rik	0.15758	-4.12475	0.00611465	0.937672	1	1.11541
	1700028D13Rik	-1.83069	-4.12475	1.14078	0.285488	0.60421	0.281131		1700028E10Rik	0.492972	-2.0983	0.702369	0.401989	0.723252	1.40734
	1700028E10Rik	0.67891	-2.0983	1.44727	0.228967	0.60421	1.60093		1700028I16Rik	1.1177	-3.1837	1.31994	0.250602	0.634252	2.17001
	1700028I16Rik	-1.4769	-3.1837	1.54422	0.213991	0.60421	0.35926		1700028J19Rik	0.648471	-1.27267	1.71426	0.190433	0.634252	1.56751
	1700028J19Rik	0.0408432	-1.27267	0.00650046	0.93574	1	1.02871		1700028N14Rik	-1.84319	-3.39671	3.13493	0.0766319	0.475611	0.278704
	1700028N14Rik	-1.17463	-3.39671	1.64288	0.199931	0.60421	0.442996		1700028P14Rik	0	-4.20055	0	1	1	1
	1700028P14Rik	1.84457	-4.20055	1.11848	0.290247	0.60421	3.59146		1700029H14Rik	0	-4.20055	0	1	1	1
	1700029H14Rik	1.84457	-4.20055	1.11848	0.290247	0.60421	3.59146		1700029I15Rik	-0.228495	-0.725261	0.247241	0.619025	0.895311	0.853525
	1700029I15Rik	-0.00116447	-0.725261	7.07e-06	0.997879	1	0.999193		1700029J03Rik	1.07252	-3.79834	0.571153	0.449801	0.767233	2.1031
	1700029J03Rik	-0.780856	-3.79834	0.253639	0.614524	0.880557	0.582022		1700029J07Rik	0.108342	0.0314639	0.0518901	0.819806	1	1.07799
	1700029J07Rik	0.182413	0.0314639	0.14986	0.698669	0.923037	1.13478		1700029P11Rik	2.77812	-4.11693	2.03043	0.154177	0.597132	6.85958
	1700029P11Rik	0	-4.11693	0	1	1	1		1700030C10Rik	-2.10944	-0.783325	10.5578	0.00115698	0.0312447	0.231737
	1700030C10Rik	-6.18943	-0.783325	34.5075	4.25e-09	4.79e-07	0.0137024		1700030C12Rik	1.02382	-2.23665	3.03598	0.0814372	0.486945	2.0333
	1700030C12Rik	1.07785	-2.23665	3.61293	0.0573321	0.345525	2.11089		1700030C14Rik	0.190981	-3.76279	0.0240493	0.87676	1	1.14154
	1700030C14Rik	-0.816698	-3.76279	0.371697	0.542081	0.827616	0.56774		1700030J22Rik	-0.163007	-0.371221	0.092985	0.760416	0.974587	0.893162
	1700030J22Rik	-0.0728634	-0.371221	0.0190098	0.890338	1	0.950749		1700030K09Rik	0.0738655	3.53361	0.0498955	0.823245	1	1.05253
	1700030K09Rik	0.219887	3.53361	0.443559	0.505409	0.797787	1.16464		1700030L22Rik	1.98831	-4.19489	1.22742	0.267909	0.634252	3.96771
	1700030L22Rik	0	-4.19489	0	1	1	1		1700030M09Rik	0	-4.21295	0	1	1	1
	1700030M09Rik	1.73817	-4.21295	1.05835	0.303592	0.60421	3.33612		1700031A10Rik	0.597808	-1.99745	0.994473	0.318652	0.636362	1.51342
	1700031A10Rik	0.652711	-1.99745	1.25274	0.26303	0.60421	1.57212		1700031F10Rik	1.9781	-4.19618	1.22136	0.269094	0.634252	3.93973
	1700031F10Rik	0	-4.19618	0	1	1	1		1700031P21Rik	1.98831	-4.19489	1.22742	0.267909	0.634252	3.96771
	1700031P21Rik	0	-4.19489	0	1	1	1		1700034E13Rik	0.78165	-3.84073	0.301606	0.582878	0.87626	1.7191
	1700034E13Rik	1.06133	-3.84073	0.634287	0.425787	0.726636	2.08685		1700034H15Rik	-0.2391	-2.285	0.11792	0.731302	0.958323	0.847274
	1700034H15Rik	-0.996636	-2.285	2.01305	0.155951	0.568296	0.501167		1700034I23Rik	-1.83156	-4.20553	1.0252	0.311288	0.634252	0.280961
	1700034I23Rik	-1.83156	-4.20553	1.15836	0.281805	0.60421	0.280961		1700034J05Rik	-3.53926	-3.92608	3.53256	0.0601749	0.424573	0.0860157
	1700034J05Rik	-1.72878	-3.92608	1.14251	0.285123	0.60421	0.301708		1700034P13Rik	-1.01032	-2.53532	2.2144	0.136728	0.597132	0.496436
	1700034P13Rik	-1.41755	-2.53532	4.26197	0.0389748	0.273885	0.374347		1700036A12Rik	2.1563	-3.84787	1.72307	0.189299	0.634252	4.45771
	1700036A12Rik	-1.82492	-3.84787	1.25013	0.263528	0.60421	0.282256		1700037C18Rik	0.0407323	3.03509	0.00822229	0.927749	1	1.02864
	1700037C18Rik	-0.446199	3.03509	0.977116	0.322912	0.623728	0.733974		1700037F03Rik	-1.04546	-3.74195	0.606112	0.436255	0.755129	0.484491
	1700037F03Rik	-2.0136	-3.74195	2.00289	0.156999	0.568296	0.247655		1700037H04Rik	0.550559	5.5899	4.02635	0.0447948	0.365406	1.46465
	1700037H04Rik	0.658764	5.5899	5.75682	0.0164248	0.154049	1.57873		1700040D17Rik	-4.5021	-3.53831	7.26029	0.0070496	0.118884	0.0441298
	1700040D17Rik	-1.03238	-3.53831	0.819151	0.365428	0.668479	0.488903		1700040L08Rik	0.864936	-3.16742	1.13652	0.286388	0.634252	1.82126
	1700040L08Rik	0.0551326	-3.16742	0.00407815	0.949081	1	1.03895		1700041G16Rik	-1.34703	-2.75718	3.68488	0.0549079	0.404188	0.393101
	1700041G16Rik	-0.894241	-2.75718	1.99026	0.158313	0.568296	0.53803		1700042O10Rik	-0.240697	-1.01262	0.25371	0.614475	0.892191	0.846337
	1700042O10Rik	0.411111	-1.01262	0.831644	0.361798	0.664702	1.32971		1700045H11Rik	0	-4.204	0	1	1	1
	1700045H11Rik	1.81633	-4.204	1.10256	0.293705	0.60421	3.52183		1700047I17Rik2	0.155787	-1.62865	0.0843437	0.771495	0.980846	1.11403
	1700047I17Rik2	-1.54496	-1.62865	5.86035	0.0154857	0.14807	0.342705		1700047K16Rik	-2.28102	-3.5941	4.08559	0.0432504	0.359162	0.205752
	1700047K16Rik	-1.19814	-3.5941	1.73418	0.187878	0.584264	0.435838		1700048O20Rik	-0.486791	0.726318	1.096	0.295145	0.634252	0.71361
	1700048O20Rik	-0.409604	0.726318	0.787456	0.374871	0.67669	0.75283		1700049E15Rik	-1.83156	-4.20553	1.0252	0.311288	0.634252	0.280961
	1700049E15Rik	-1.83156	-4.20553	1.15836	0.281805	0.60421	0.280961		1700049E17Rik2	3.37023	-3.54754	3.40818	0.0648741	0.440822	10.3405
	1700049E17Rik2	4.4913	-3.54754	6.47705	0.0109276	0.114684	22.4914		1700051O22Rik	0.176392	-2.71408	0.0685487	0.793462	0.993738	1.13005
	1700051O22Rik	-0.190591	-2.71408	0.0781403	0.779834	0.96548	0.876247		1700052H01Rik	0	-4.20055	0	1	1	1
	1700052H01Rik	1.84457	-4.20055	1.11848	0.290247	0.60421	3.59146		1700052K11Rik	-1.17379	2.96321	9.75851	0.00178494	0.0434946	0.443255
	1700052K11Rik	-1.07144	2.96321	8.20813	0.00417032	0.0567676	0.475842		1700054O19Rik	0	-4.21295	0	1	1	1
	1700054O19Rik	1.73817	-4.21295	1.05835	0.303592	0.60421	3.33612		1700055D18Rik	-0.643425	-1.80293	1.04285	0.30716	0.634252	0.640191
	1700055D18Rik	-0.598209	-1.80293	0.956901	0.327969	0.62885	0.660573		1700056E22Rik	0.0681416	0.241495	0.0227428	0.880128	1	1.04837
	1700056E22Rik	0.04577	0.241495	0.0103833	0.918837	1	1.03223		1700056N10Rik	-0.219735	-1.62345	0.164103	0.685407	0.934394	0.858723
	1700056N10Rik	0.250058	-1.62345	0.238654	0.62518	0.88603	1.18925		1700057G04Rik	-1.40031	-1.79962	5.05658	0.0245325	0.261248	0.378847
	1700057G04Rik	-0.643313	-1.79962	1.26431	0.260837	0.60421	0.640241		1700060C20Rik	1.98827	-4.12326	1.21096	0.271142	0.634252	3.9676
	1700060C20Rik	1.81712	-4.12326	1.08731	0.297068	0.60421	3.52377		1700060J05Rik	2.60314	-3.6805	4.95881	0.0259581	0.270769	6.07606
	1700060J05Rik	-0.0585666	-3.6805	0.00147198	0.969396	1	0.960218		1700061G19Rik	1.5473	-3.63072	1.68115	0.194771	0.634252	2.9227
	1700061G19Rik	0.634554	-3.63072	0.240622	0.623757	0.885661	1.55246		1700061H18Rik	0	-4.21295	0	1	1	1
	1700061H18Rik	1.73817	-4.21295	1.05835	0.303592	0.60421	3.33612		1700061I17Rik	-2.57098	-3.93176	1.46728	0.225776	0.634252	0.16829
	1700061I17Rik	0.599502	-3.93176	0.0710828	0.789767	0.972116	1.51519		1700063D05Rik	1.98831	-4.19489	1.22742	0.267909	0.634252	3.96771
	1700063D05Rik	0	-4.19489	0	1	1	1		1700063K16Rik	0	-4.204	0	1	1	1
	1700063K16Rik	1.81633	-4.204	1.10256	0.293705	0.60421	3.52183		1700064H15Rik	1.98834	-4.05204	1.24266	0.264959	0.634252	3.96781
	1700064H15Rik	2.62126	-4.05204	1.95245	0.162324	0.568296	6.15289		1700064M15Rik	0	-4.204	0	1	1	1
	1700064M15Rik	1.81633	-4.204	1.10256	0.293705	0.60421	3.52183		1700065D16Rik	0.662102	-2.42477	0.911144	0.339811	0.658566	1.58239
	1700065D16Rik	0.45609	-2.42477	0.43977	0.507234	0.799547	1.37182		1700065J11Rik	1.9781	-4.19618	1.22136	0.269094	0.634252	3.93973
	1700065J11Rik	0	-4.19618	0	1	1	1		1700066B17Rik	0	-4.20055	0	1	1	1
	1700066B17Rik	1.84457	-4.20055	1.11848	0.290247	0.60421	3.59146		1700066B19Rik	1.09677	-1.17777	3.75579	0.0526249	0.39532	2.13875
	1700066B19Rik	1.00002	-1.17777	3.16237	0.0753538	0.403017	2.00003		1700066M21Rik	-0.139868	4.47707	0.239889	0.624286	0.898649	0.907602
	1700066M21Rik	-0.061707	4.47707	0.0468228	0.828687	0.996136	0.95813		1700066O22Rik	1.98827	-4.12326	1.21096	0.271142	0.634252	3.9676
	1700066O22Rik	1.81712	-4.12326	1.08731	0.297068	0.60421	3.52377		1700067K01Rik	-0.125268	-3.32741	0.0168965	0.896577	1	0.916833
	1700067K01Rik	0.554402	-3.32741	0.429042	0.512459	0.804161	1.46856		1700069B07Rik	0.720663	-3.3606	0.565845	0.451915	0.769103	1.64794
	1700069B07Rik	0.461112	-3.3606	0.21852	0.64017	0.894724	1.3766		1700069P05Rik	-1.83156	-4.20553	1.0252	0.311288	0.634252	0.280961
	1700069P05Rik	-1.83156	-4.20553	1.15836	0.281805	0.60421	0.280961		1700071K01Rik	0.321305	-3.65205	0.0936864	0.759542	0.974373	1.24946
	1700071K01Rik	-0.786902	-3.65205	0.452336	0.501228	0.794028	0.579587		1700071M16Rik	3.31626	-3.85952	3.89001	0.048574	0.381088	9.96082
	1700071M16Rik	3.06807	-3.85952	3.41833	0.0644764	0.368204	8.38648		1700073E17Rik	0.344674	1.67826	0.605422	0.436517	0.755446	1.26986
	1700073E17Rik	0.151349	1.67826	0.117087	0.732216	0.938807	1.11061		1700081N11Rik	-1.26364	-2.95784	1.83477	0.175565	0.626411	0.416492
	1700081N11Rik	-2.02891	-2.95784	4.3107	0.0378733	0.269317	0.24504		1700082M22Rik	-1.81497	-4.20746	1.01623	0.313416	0.634252	0.28421
	1700082M22Rik	-1.81497	-4.20746	1.1486	0.283842	0.60421	0.28421		1700084C06Rik	-0.423414	-1.52525	0.583168	0.445073	0.763443	0.745658
	1700084C06Rik	-0.388663	-1.52525	0.517702	0.471824	0.768117	0.763837		1700084E18Rik	-0.16751	-1.50425	0.119028	0.730091	0.957855	0.890378
	1700084E18Rik	-1.11231	-1.50425	4.65594	0.0309464	0.236468	0.462553		1700084J12Rik	-0.136251	-2.98293	0.0339758	0.853758	1	0.909881
	1700084J12Rik	-0.379596	-2.98293	0.267168	0.605238	0.875704	0.768653		1700086D15Rik	-0.0556616	-3.16725	0.0036851	0.951594	1	0.962153
	1700086D15Rik	0.068879	-3.16725	0.00602368	0.938136	1	1.0489		1700086L19Rik	2.00184	-4.19315	1.23545	0.26635	0.634252	4.00511
	1700086L19Rik	0	-4.19315	0	1	1	1		1700086O06Rik	-0.608079	2.01268	2.05149	0.152057	0.597132	0.65607
	1700086O06Rik	-0.44344	2.01268	1.10319	0.293566	0.60421	0.735379		1700086P04Rik	-0.272059	-1.0826	0.276731	0.598852	0.884932	0.828137
	1700086P04Rik	-1.43979	-1.0826	6.86238	0.00880291	0.0982459	0.368621		1700088E04Rik	-1.17983	1.32009	6.8832	0.00870099	0.136748	0.441402
	1700088E04Rik	-1.24854	1.32009	7.73951	0.00540255	0.069174	0.420873		1700092C10Rik	-1.81359	-4.13548	1.00291	0.316607	0.634252	0.284483
	1700092C10Rik	0.00341457	-4.13548	9.96e-06	0.997482	1	1.00237		1700092K14Rik	1.98831	-4.19489	1.22742	0.267909	0.634252	3.96771
	1700092K14Rik	0	-4.19489	0	1	1	1		1700092M07Rik	-0.207374	-2.99442	0.0565132	0.812094	1	0.866113
	1700092M07Rik	0.506486	-2.99442	0.413412	0.520243	0.810237	1.42059		1700093K21Rik	1.99712	-3.92117	1.36925	0.24194	0.634252	3.99201
	1700093K21Rik	3.49726	-3.92117	3.90371	0.0481796	0.311989	11.2923		1700094J05Rik	0.975673	-3.82015	0.366926	0.544685	0.849996	1.96656
	1700094J05Rik	1.55983	-3.82015	1.06447	0.302197	0.60421	2.94819		1700094M24Rik	0	-4.204	0	1	1	1
	1700094M24Rik	1.81633	-4.204	1.10256	0.293705	0.60421	3.52183		1700095J07Rik	1.98831	-4.19489	1.22742	0.267909	0.634252	3.96771
	1700095J07Rik	0	-4.19489	0	1	1	1		1700096K18Rik	0.0848295	1.09366	0.0348604	0.851888	1	1.06056
	1700096K18Rik	-0.177061	1.09366	0.151786	0.696834	0.921781	0.884503		1700097N02Rik	3.6822	-3.44767	5.09717	0.023965	0.257509	12.8367
	1700097N02Rik	4.72002	-3.44767	9.5351	0.0020158	0.0325296	26.3552		1700101I11Rik	0.868625	-1.2334	2.60355	0.106625	0.547714	1.82592
	1700101I11Rik	-0.0311838	-1.2334	0.00314759	0.955259	1	0.978617		1700101O22Rik	1.98831	-4.19489	1.22742	0.267909	0.634252	3.96771
	1700101O22Rik	0	-4.19489	0	1	1	1		1700102P08Rik	-1.02841	-2.00994	3.68599	0.0548714	0.404188	0.49025
	1700102P08Rik	-1.37381	-2.00994	6.49432	0.010822	0.113865	0.38587		1700104B16Rik	-1.81938	-3.81583	2.24173	0.13433	0.595394	0.283342
	1700104B16Rik	-2.01687	-3.81583	2.90957	0.0880551	0.439193	0.247094		1700105P06Rik	-0.00210176	-1.96541	1.32e-05	0.997106	1	0.998544
	1700105P06Rik	-0.316492	-1.96541	0.328951	0.566277	0.845862	0.80302		1700108F19Rik	1.85743	-3.63235	1.80007	0.179704	0.631195	3.62361
	1700108F19Rik	1.94421	-3.63235	2.07617	0.149615	0.564138	3.84827		1700109G14Rik	1.3881	-3.79414	0.775348	0.378568	0.7021	2.61734
	1700109G14Rik	-2.59304	-3.79414	2.2125	0.136897	0.542507	0.165736		1700109H08Rik	0.368498	-0.318313	0.479498	0.48865	0.805419	1.29101
	1700109H08Rik	0.62379	-0.318313	1.40943	0.235151	0.60421	1.54092		1700109K24Rik	0	-3.94033	0	1	1	1
	1700109K24Rik	3.75453	-3.94033	3.02521	0.0819795	0.421176	13.4967		1700110C19Rik	0	-4.06355	0	1	1	1
	1700110C19Rik	3.10809	-4.06355	2.54427	0.110695	0.484938	8.62238		1700110I01Rik	2.00184	-4.19315	1.23545	0.26635	0.634252	4.00511
	1700110I01Rik	0	-4.19315	0	1	1	1		1700110K17Rik	0.172536	-4.05519	0.0075327	0.930838	1	1.12704
	1700110K17Rik	0.0275074	-4.05519	5.05e-05	0.994331	1	1.01925		1700112D23Rik	-0.0133191	-1.2203	0.000683665	0.97914	1	0.99081
	1700112D23Rik	-0.774651	-1.2203	2.18174	0.139657	0.548658	0.58453		1700112J16Rik	-2.32509	-3.19954	4.20532	0.0402973	0.346749	0.199563
	1700112J16Rik	-0.844858	-3.19954	0.962742	0.326497	0.627252	0.556766		1700113A16Rik	-0.213703	-0.943434	0.199747	0.654925	0.914468	0.862321
	1700113A16Rik	-0.775217	-0.943434	2.52964	0.111726	0.487579	0.584301		1700113H08Rik	2.00184	-4.19315	1.23545	0.26635	0.634252	4.00511
	1700113H08Rik	0	-4.19315	0	1	1	1		1700116B05Rik	-1.81497	-4.20746	1.01623	0.313416	0.634252	0.28421
	1700116B05Rik	-1.81497	-4.20746	1.1486	0.283842	0.60421	0.28421		1700119H24Rik	-2.6578	-4.05526	1.83013	0.176112	0.626411	0.158462
	1700119H24Rik	-0.814483	-4.05526	0.191127	0.661981	0.905622	0.568612		1700120B22Rik	1.35359	-3.58782	1.66249	0.197268	0.634252	2.55547
	1700120B22Rik	0.812894	-3.58782	0.555451	0.456099	0.75471	1.75673		1700120C14Rik	-0.0699646	-2.78028	0.0121048	0.912392	1	0.952661
	1700120C14Rik	-0.195963	-2.78028	0.0993599	0.752599	0.950504	0.87299		1700120O09Rik	0	-4.21295	0	1	1	1
	1700120O09Rik	1.73817	-4.21295	1.05835	0.303592	0.60421	3.33612		1700122E12Rik	-0.915749	-3.09407	1.02723	0.310809	0.634252	0.530069
	1700122E12Rik	0.103644	-3.09407	0.0176607	0.894277	1	1.07448		1700123M08Rik	0.203485	-0.524793	0.197099	0.657073	0.915663	1.15148
	1700123M08Rik	0.510453	-0.524793	1.30266	0.253727	0.60421	1.4245		1700123O12Rik	0	-4.21295	0	1	1	1
	1700123O12Rik	1.73817	-4.21295	1.05835	0.303592	0.60421	3.33612		1700123O20Rik	0.340937	5.20607	1.90752	0.167239	0.61696	1.26658
	1700123O20Rik	0.1663	5.20607	0.454794	0.500067	0.792891	1.12218		1700124L16Rik	-0.726524	-2.03224	1.40157	0.236461	0.634252	0.604358
	1700124L16Rik	0.212672	-2.03224	0.150773	0.697798	0.922526	1.15883		1700125G22Rik	0.198226	-3.9222	0.0164744	0.89787	1	1.14729
	1700125G22Rik	-0.779269	-3.9222	0.249975	0.617093	0.881789	0.582662		1700125H20Rik	0.258368	-2.01526	0.214641	0.643154	0.909118	1.19612
	1700125H20Rik	-0.181647	-2.01526	0.102408	0.748959	0.948312	0.881696		1700126G02Rik	3.69697	-3.96532	3.91868	0.0477524	0.378334	12.9688
	1700126G02Rik	0	-3.96532	0	1	1	1		1700127F24Rik	-2.60558	-4.1351	1.73118	0.18826	0.634252	0.164302
	1700127F24Rik	-2.60558	-4.1351	1.93675	0.164022	0.568296	0.164302		1700128A07Rik	-1.81497	-4.20746	1.01623	0.313416	0.634252	0.28421
	1700128A07Rik	-1.81497	-4.20746	1.1486	0.283842	0.60421	0.28421		1700128F08Rik	-1.83156	-4.20553	1.0252	0.311288	0.634252	0.280961
	1700128F08Rik	-1.83156	-4.20553	1.15836	0.281805	0.60421	0.280961		1810007C17Rik	2.00184	-4.19315	1.23545	0.26635	0.634252	4.00511
	1810007C17Rik	0	-4.19315	0	1	1	1		1810008B01Rik	0.662048	-2.31048	1.44703	0.229005	0.634252	1.58233
	1810008B01Rik	0.0201827	-2.31048	0.00121374	0.972208	1	1.01409		1810008I18Rik	0.928588	-3.52814	1.09793	0.294722	0.634252	1.90341
	1810008I18Rik	-1.72845	-3.52814	1.98571	0.15879	0.568296	0.301776		1810009A15Rik	-0.530263	-3.72404	0.149337	0.69917	0.943313	0.692428
	1810009A15Rik	0.296887	-3.72404	0.0614829	0.804167	0.980533	1.22849		1810010D01Rik	-0.372048	-3.84908	0.0818279	0.774835	0.982588	0.772685
	1810010D01Rik	-1.35794	-3.84908	0.961687	0.326762	0.627593	0.390139		1810010H24Rik	-0.0949356	0.124327	0.0437932	0.834239	1	0.936314
	1810010H24Rik	-0.515894	0.124327	1.27646	0.258558	0.60421	0.699359		1810010K12Rik	-1.91725	-4.19496	1.07147	0.300613	0.634252	0.264758
	1810010K12Rik	-1.91725	-4.19496	1.20854	0.271621	0.60421	0.264758		1810012K08Rik	-0.757315	-2.90861	0.838139	0.359929	0.680951	0.591596
	1810012K08Rik	0.407719	-2.90861	0.345942	0.556419	0.838741	1.32659		1810012K16Rik	0.162744	-3.58872	0.0255549	0.872992	1	1.11941
	1810012K16Rik	-0.458261	-3.58872	0.184661	0.667398	0.908054	0.727863		1810013D15Rik	0.667416	-3.74984	0.301485	0.582953	0.87626	1.58823
	1810013D15Rik	0.423107	-3.74984	0.124069	0.724662	0.934754	1.34081		1810013L24Rik	0.00898742	6.71527	0.000925756	0.975727	1	1.00625
	1810013L24Rik	-0.366255	6.71527	1.41782	0.233762	0.60421	0.775794		1810014B01Rik	-0.763054	0.696428	2.467	0.11626	0.570017	0.589248
	1810014B01Rik	-0.431362	0.696428	0.811695	0.36762	0.670412	0.741561		1810019D21Rik	-0.842496	-0.297864	2.86754	0.0903832	0.504838	0.557678
	1810019D21Rik	-0.835942	-0.297864	2.87921	0.0897302	0.44355	0.560217		1810019N24Rik	1.42871	-3.3038	2.65573	0.103177	0.539368	2.69206
	1810019N24Rik	-0.429757	-3.3038	0.164518	0.68503	0.916084	0.742387		1810021B22Rik	0.0935355	-0.260068	0.0371886	0.847082	1	1.06698
	1810021B22Rik	-0.170632	-0.260068	0.12353	0.725237	0.935042	0.888453		1810022K09Rik	0.124304	4.40002	0.209862	0.646876	0.910813	1.08998
	1810022K09Rik	-0.0402426	4.40002	0.0220171	0.882042	1	0.972491		1810024B03Rik	0.916632	-0.42266	2.64963	0.103574	0.54034	1.8877
	1810024B03Rik	0.509269	-0.42266	0.815942	0.366369	0.669174	1.42333		1810026B05Rik	0.343268	2.41394	0.740156	0.389611	0.712095	1.26863
	1810026B05Rik	0.316579	2.41394	0.631776	0.426704	0.727427	1.24537		1810030O07Rik	-0.250259	4.94611	0.749367	0.386677	0.709587	0.840745
	1810030O07Rik	0.0262502	4.94611	0.00835623	0.927165	1	1.01836		1810032O08Rik	0.622388	2.53872	1.04109	0.307567	0.634252	1.53942
	1810032O08Rik	1.82028	2.53872	9.44451	0.00211783	0.033706	3.5315		1810034E14Rik	1.0989	-1.2406	2.84381	0.0917266	0.507899	2.14191
	1810034E14Rik	0.40998	-1.2406	0.393725	0.530348	0.819139	1.32867		1810037I17Rik	0.525249	6.39888	1.86693	0.171827	0.623816	1.43918
	1810037I17Rik	-0.650094	6.39888	2.59224	0.107388	0.480518	0.637239		1810041H14Rik	-0.749084	-3.59194	0.625806	0.428898	0.748224	0.594981
	1810041H14Rik	-1.92887	-3.59194	2.79126	0.0947799	0.453914	0.262635		1810043G02Rik	0.239455	3.75625	0.560471	0.45407	0.771113	1.18055
	1810043G02Rik	0.321213	3.75625	1.01064	0.314751	0.613084	1.24938		1810044D09Rik	-0.256337	-0.288315	0.312417	0.5762	0.871257	0.837211
	1810044D09Rik	-0.433987	-0.288315	0.901171	0.342468	0.645161	0.740213		1810049J17Rik	0.839408	-1.66986	2.3301	0.126894	0.588184	1.78932
	1810049J17Rik	0.299881	-1.66986	0.284938	0.593483	0.867479	1.23104		1810055G02Rik	-0.14981	5.92101	0.398578	0.527825	0.836249	0.901369
	1810055G02Rik	-0.15374	5.92101	0.420141	0.516867	0.807718	0.898917		1810058I24Rik	0.223492	5.48668	0.518531	0.471469	0.788976	1.16756
	1810058I24Rik	-0.247468	5.48668	0.596755	0.439819	0.740206	0.842373		1810059C17Rik	-0.742149	-3.54899	0.602532	0.437614	0.756417	0.597848
	1810059C17Rik	-0.985	-3.54899	1.08861	0.296779	0.60421	0.505226		1810059H22Rik	1.60947	-1.4703	9.12865	0.00251637	0.0564743	3.0514
	1810059H22Rik	0.879054	-1.4703	2.56513	0.109243	0.483189	1.83917		1810062G17Rik	0.623242	0.912588	1.17541	0.278293	0.634252	1.54033
	1810062G17Rik	-0.234432	0.912588	0.165024	0.684572	0.9159	0.850019		1810062O18Rik	0.885749	-1.90592	2.5646	0.10928	0.554693	1.84772
	1810062O18Rik	0.715607	-1.90592	1.70156	0.192084	0.592669	1.64217		1810065E05Rik	0.716696	-3.91999	0.170554	0.67962	0.930465	1.64341
	1810065E05Rik	-2.58711	-3.91999	2.08022	0.149218	0.564138	0.166418		2010001A14Rik	0.0480723	-0.388365	0.00946213	0.922509	1	1.03388
	2010001A14Rik	0.289195	-0.388365	0.354305	0.551686	0.835186	1.22196		2010001K21Rik	3.28561	-2.30462	10.0559	0.00151865	0.0386132	9.75141
	2010001K21Rik	0.295967	-2.30462	0.0559043	0.813091	0.985902	1.22771		2010005H15Rik	-2.67476	-2.89787	5.55558	0.0184219	0.22091	0.156609
	2010005H15Rik	-0.117632	-2.89787	0.0254848	0.873165	1	0.921699		2010007H06Rik	-1.81375	-4.14416	1.00452	0.31622	0.634252	0.28445
	2010007H06Rik	-0.0776423	-4.14416	0.00149899	0.969116	1	0.947605		2010008C14Rik	1.76448	-3.3612	2.51997	0.112412	0.561381	3.39752
	2010008C14Rik	1.92193	-3.3612	3.26034	0.0709744	0.389103	3.78931		2010010A06Rik	-2.65896	-4.12669	1.77146	0.183201	0.632969	0.158333
	2010010A06Rik	-2.65896	-4.12669	1.97971	0.159421	0.568296	0.158333		2010015M23Rik	0.767866	-0.742287	2.76873	0.0961223	0.520144	1.70275
	2010015M23Rik	0.676585	-0.742287	2.18749	0.139136	0.547532	1.59835		2010016I18Rik	0.172364	-3.35507	0.0238004	0.877394	1	1.1269
	2010016I18Rik	0.227371	-3.35507	0.0427282	0.836238	1	1.1707		2010106E10Rik	-1.83156	-4.20553	1.0252	0.311288	0.634252	0.280961
	2010106E10Rik	-1.83156	-4.20553	1.15836	0.281805	0.60421	0.280961		2010109A12Rik	1.04928	-3.68099	0.887543	0.346144	0.665502	2.0695
	2010109A12Rik	0.442877	-3.68099	0.144707	0.703646	0.92453	1.35931		2010109I03Rik	3.30575	-3.70417	4.00593	0.0453406	0.368869	9.8885
	2010109I03Rik	3.96213	-3.70417	6.33192	0.0118584	0.122053	15.5854		2010110E17Rik	-0.710035	-2.64084	1.09532	0.295297	0.634252	0.611305
	2010110E17Rik	-2.41988	-2.64084	7.49458	0.00618851	0.0764086	0.186872		2010110G14Rik	-1.91725	-4.19496	1.07147	0.300613	0.634252	0.264758
	2010110G14Rik	-1.91725	-4.19496	1.20854	0.271621	0.60421	0.264758		2010110K18Rik	-0.260879	-0.221092	0.297678	0.585342	0.877535	0.834579
	2010110K18Rik	-0.738314	-0.221092	2.33411	0.126567	0.518658	0.59944		2010111I01Rik	0.176699	5.91454	0.32994	0.565694	0.865158	1.13029
	2010111I01Rik	-0.3762	5.91454	1.45152	0.228283	0.60421	0.770464		2010204K13Rik	-0.175896	-2.63165	0.031446	0.859249	1	0.885218
	2010204K13Rik	1.125	-2.63165	1.77239	0.183087	0.575762	2.18101		2010300C02Rik	1.49905	-0.539776	1.72036	0.189647	0.634252	2.82656
	2010300C02Rik	3.79837	-0.539776	11.427	0.000723837	0.0147161	13.9131		2010300F17Rik	-0.644376	0.242732	1.47887	0.223952	0.634252	0.63977
	2010300F17Rik	-0.66698	0.242732	1.55693	0.212115	0.60421	0.629824		2010308F09Rik	-1.81497	-4.20746	1.01623	0.313416	0.634252	0.28421
	2010308F09Rik	-1.81497	-4.20746	1.1486	0.283842	0.60421	0.28421		2010310C07Rik	-0.946226	-2.69785	1.98495	0.15887	0.604313	0.518988
	2010310C07Rik	-0.878945	-2.69785	1.8783	0.170527	0.568296	0.543765		2010315B03Rik	0.170472	0.22467	0.134144	0.714173	0.949828	1.12543
	2010315B03Rik	0.0381029	0.22467	0.00674558	0.934542	1	1.02676		2010320M18Rik	0.33704	2.65686	0.59585	0.440166	0.759091	1.26316
	2010320M18Rik	-0.168403	2.65686	0.148576	0.6999	0.923389	0.889827		2200002D01Rik	1.2543	1.012	1.64153	0.200115	0.634252	2.38551
	2200002D01Rik	3.94926	1.012	15.9976	6.34e-05	0.00206446	15.4471		2200002J24Rik	1.98827	-4.11992	1.21019	0.271294	0.634252	3.9676
	2200002J24Rik	1.84659	-4.11992	1.10373	0.29345	0.60421	3.59649		2200007N16Rik	2.00184	-4.19315	1.23545	0.26635	0.634252	4.00511
	2200007N16Rik	0	-4.19315	0	1	1	1		2210008F06Rik	0.104614	-1.46051	0.0292974	0.864094	1	1.07521
	2210008F06Rik	0.268364	-1.46051	0.211006	0.64598	0.898796	1.20444		2210011C24Rik	-0.101163	1.19653	0.0137298	0.906722	1	0.932281
	2210011C24Rik	-3.11737	1.19653	8.13814	0.00433438	0.0584998	0.115233		2210011K15Rik	5.61251	-2.26899	14.3903	0.000148568	0.00594955	48.9253
	2210011K15Rik	6.58895	-2.26899	21.5976	3.36e-06	0.000185404	96.2655		2210016F16Rik	-1.03851	4.68368	0.647604	0.420971	0.74025	0.48683
	2210016F16Rik	-3.95846	4.68368	5.84923	0.0155839	0.148728	0.0643257		2210016L21Rik	0.141135	4.71373	0.302814	0.582124	0.875775	1.10277
	2210016L21Rik	0.177648	4.71373	0.480666	0.488121	0.782629	1.13104		2210404E10Rik	0	-4.204	0	1	1	1
	2210404E10Rik	1.81633	-4.204	1.10256	0.293705	0.60421	3.52183		2210406O10Rik	-0.323917	-3.07309	0.140202	0.70808	0.946564	0.798898
	2210406O10Rik	-0.244211	-3.07309	0.0951029	0.757787	0.953183	0.844277		2210407C18Rik	0	-3.66535	0	1	1	1
	2210407C18Rik	4.66168	-3.66535	7.10686	0.00767896	0.0894067	25.3108		2210408F21Rik	1.38529	0.040489	3.6328	0.0566515	0.409988	2.61225
	2210408F21Rik	-0.677253	0.040489	0.698305	0.403354	0.706488	0.625355		2210408I21Rik	-0.563648	2.42724	1.88358	0.169928	0.620934	0.676589
	2210408I21Rik	-0.601735	2.42724	2.15211	0.142374	0.553362	0.658961		2210409E12Rik	3.30929	-4.03844	2.88199	0.0895755	0.504197	9.91281
	2210409E12Rik	0	-4.03844	0	1	1	1		2210411M09Rik	0.174955	-3.15329	0.045691	0.830738	1	1.12893
	2210411M09Rik	-1.52158	-3.15329	2.48967	0.114595	0.492615	0.348304		2210412B16Rik	-0.718984	-3.64831	0.431307	0.511348	0.823651	0.607525
	2210412B16Rik	-0.0710683	-3.64831	0.00561915	0.940246	1	0.951933		2300003K06Rik	-1.81497	-4.20746	1.01623	0.313416	0.634252	0.28421
	2300003K06Rik	-1.81497	-4.20746	1.1486	0.283842	0.60421	0.28421		2300009A05Rik	-0.0084885	3.14335	0.000543491	0.981401	1	0.994133
	2300009A05Rik	-0.197935	3.14335	0.295511	0.58671	0.862266	0.871797		2310001H17Rik	-0.0650708	0.315907	0.0206614	0.885705	1	0.955898
	2310001H17Rik	-0.284215	0.315907	0.394663	0.529858	0.818632	0.821188		2310001K24Rik	-1.90078	-3.80519	1.137	0.286287	0.634252	0.267798
	2310001K24Rik	2.14145	-3.80519	1.66464	0.196978	0.602696	4.41207		2310002D06Rik	1.9781	-4.19618	1.22136	0.269094	0.634252	3.93973
	2310002D06Rik	0	-4.19618	0	1	1	1		2310002F09Rik	1.10019	-3.10165	1.37025	0.241769	0.634252	2.14382
	2310002F09Rik	0.811215	-3.10165	0.748361	0.386996	0.689346	1.75469		2310003N18Rik	-1.81497	-4.20746	1.01623	0.313416	0.634252	0.28421
	2310003N18Rik	-1.81497	-4.20746	1.1486	0.283842	0.60421	0.28421		2310007B03Rik	0.0251468	-3.44229	0.000268054	0.986937	1	1.01758
	2310007B03Rik	2.04881	-3.44229	4.20505	0.0403038	0.279993	4.13763		2310008N11Rik	0.608811	-2.94816	0.349829	0.55421	0.85669	1.525
	2310008N11Rik	-0.0943479	-2.94816	0.00742111	0.93135	1	0.936696		2310009A05Rik	-0.007932	1.72188	0.000280074	0.986648	1	0.994517
	2310009A05Rik	-0.30688	1.72188	0.418243	0.517815	0.80819	0.808388		2310009B15Rik	0.745468	2.76286	3.6631	0.05563	0.406506	1.67652
	2310009B15Rik	0.647502	2.76286	2.77493	0.0957509	0.455689	1.56645		2310010J17Rik	-0.253704	0.090454	0.248605	0.618059	0.894509	0.83874
	2310010J17Rik	-0.441048	0.090454	0.751785	0.385912	0.688264	0.736599		2310011J03Rik	0.15887	5.94474	0.475706	0.490374	0.807195	1.11641
	2310011J03Rik	0.0857672	5.94474	0.138783	0.709494	0.926798	1.06125		2310014F06Rik	-0.689302	-1.25129	1.80853	0.178685	0.62892	0.620154
	2310014F06Rik	-1.38563	-1.25129	6.1242	0.0133344	0.132929	0.382723		2310015A10Rik	0.157958	-0.0786266	0.104268	0.746767	0.966731	1.11571
	2310015A10Rik	-0.145028	-0.0786266	0.0876197	0.767225	0.958672	0.904362		2310015D24Rik	3.23529	-3.75714	3.21624	0.0729109	0.467857	9.41717
	2310015D24Rik	3.77586	-3.75714	4.61982	0.0316045	0.239334	13.6977		2310022A10Rik	-0.229084	4.48722	0.664659	0.41492	0.734746	0.853176
	2310022A10Rik	-0.0731799	4.48722	0.0681007	0.794123	0.97483	0.950541		2310022B05Rik	0.418213	8.34307	1.41198	0.234727	0.634252	1.33627
	2310022B05Rik	-0.293729	8.34307	0.639665	0.423832	0.724777	0.815791		2310026I22Rik	-1.81497	-4.20746	1.01623	0.313416	0.634252	0.28421
	2310026I22Rik	-1.81497	-4.20746	1.1486	0.283842	0.60421	0.28421		2310026L22Rik	3.30738	-4.03884	2.87814	0.0897899	0.504197	9.89969
	2310026L22Rik	0	-4.03884	0	1	1	1		2310030A07Rik	-1.83156	-4.20553	1.0252	0.311288	0.634252	0.280961
	2310030A07Rik	-1.83156	-4.20553	1.15836	0.281805	0.60421	0.280961		2310030G06Rik	-0.505219	2.8411	1.24365	0.264769	0.634252	0.704553
	2310030G06Rik	-0.894602	2.8411	3.85469	0.049607	0.316722	0.537895		2310031A07Rik	-1.50273	-3.56447	1.52049	0.217545	0.634252	0.352884
	2310031A07Rik	-1.54639	-3.56447	1.62022	0.203061	0.60421	0.342367		2310033P09Rik	-0.329587	3.52948	0.664064	0.415129	0.734935	0.795764
	2310033P09Rik	-0.057803	3.52948	0.0205454	0.886024	1	0.960726		2310034C09Rik	0	-4.21295	0	1	1	1
	2310034C09Rik	1.73817	-4.21295	1.05835	0.303592	0.60421	3.33612		2310034G01Rik	-0.316498	-1.39425	0.273679	0.600875	0.886371	0.803017
	2310034G01Rik	0.186062	-1.39425	0.116924	0.732395	0.93894	1.13765		2310039H08Rik	-0.0576276	4.40068	0.0387068	0.844031	1	0.960843
	2310039H08Rik	-0.228848	4.40068	0.610165	0.434726	0.734682	0.853316		2310040G07Rik	1.98831	-4.19489	1.22742	0.267909	0.634252	3.96771
	2310040G07Rik	0	-4.19489	0	1	1	1		2310040G24Rik	3.24748	-2.50909	10.2958	0.00133333	0.0349096	9.49707
	2310040G24Rik	3.21868	-2.50909	10.3199	0.00131601	0.0233272	9.30938		2310043L19Rik	1.98883	-3.88557	1.41415	0.23437	0.634252	3.96915
	2310043L19Rik	3.70263	-3.88557	4.92954	0.0264013	0.212573	13.0198		2310043M15Rik	0.139315	-3.97806	0.00689692	0.933814	1	1.10138
	2310043M15Rik	-2.65457	-3.97806	2.22115	0.136131	0.540932	0.158817		2310043O21Rik	0	-4.13212	0	1	1	1
	2310043O21Rik	2.60201	-4.13212	1.8665	0.171876	0.568296	6.07133		2310043P16Rik	-2.34288	1.42704	16.2748	5.48e-05	0.00261762	0.197117
	2310043P16Rik	-2.77086	1.42704	18.4673	1.73e-05	0.000724579	0.146517		2310044K18Rik	1.44587	-3.74511	1.11502	0.290994	0.634252	2.72427
	2310044K18Rik	1.57571	-3.74511	1.44154	0.229891	0.60421	2.98082		2310047D07Rik	-1.81497	-4.20746	1.01623	0.313416	0.634252	0.28421
	2310047D07Rik	-1.81497	-4.20746	1.1486	0.283842	0.60421	0.28421		2310057M21Rik	-0.131557	4.15682	0.212592	0.644744	0.909599	0.912846
	2310057M21Rik	-0.132999	4.15682	0.217791	0.640728	0.895209	0.911933		2310057N15Rik	0	-4.204	0	1	1	1
	2310057N15Rik	1.81633	-4.204	1.10256	0.293705	0.60421	3.52183		2310058D17Rik	0.334711	-0.177507	0.513689	0.473546	0.791032	1.26112
	2310058D17Rik	0.0912935	-0.177507	0.0383434	0.844755	1	1.06532		2310061I04Rik	0.0368523	4.75524	0.0196394	0.888549	1	1.02587
	2310061I04Rik	0.102785	4.75524	0.153086	0.695604	0.921133	1.07384		2310068J16Rik	-0.0519877	-0.258988	0.0127394	0.910134	1	0.964606
	2310068J16Rik	-0.492127	-0.258988	1.12348	0.28917	0.60421	0.710976		2310074N15Rik	0.192931	-2.6214	0.0826916	0.773682	0.982165	1.14308
	2310074N15Rik	0.249566	-2.6214	0.149466	0.699046	0.923037	1.18885		2400006E01Rik	2.00226	-4.13022	1.22116	0.269133	0.634252	4.00628
	2400006E01Rik	1.7357	-4.13022	1.0415	0.307472	0.60421	3.33041		2410002F23Rik	-0.111085	5.10722	0.0953628	0.757467	0.973306	0.925891
	2410002F23Rik	0.568692	5.10722	2.67551	0.101902	0.468772	1.48318		2410003L11Rik	3.30927	-3.98214	3.11245	0.0776959	0.476749	9.91263
	2410003L11Rik	1.74841	-3.98214	1.12229	0.289426	0.60421	3.35989		2410004B18Rik	-0.267213	5.02028	1.20532	0.272261	0.634252	0.830923
	2410004B18Rik	-0.321336	5.02028	1.74446	0.186574	0.582159	0.800328		2410004I01Rik	0	-4.20055	0	1	1	1
	2410004I01Rik	1.84457	-4.20055	1.11848	0.290247	0.60421	3.59146		2410004P03Rik	0	-4.14948	0	1	1	1
	2410004P03Rik	2.48374	-4.14948	1.7716	0.183184	0.575762	5.59345		2410006H16Rik	-0.413297	5.21751	2.46346	0.116522	0.570593	0.750905
	2410006H16Rik	-0.365441	5.21751	1.93063	0.16469	0.568296	0.776232		2410012E07Rik	3.4445	-3.3102	3.60977	0.0574412	0.412972	10.8868
	2410012E07Rik	5.11199	-3.3102	8.90257	0.00284769	0.0423398	34.5831		2410015M20Rik	0.264616	5.47275	1.13566	0.286571	0.634252	1.20132
	2410015M20Rik	0.0683976	5.47275	0.0759869	0.782811	0.967586	1.04855		2410017I17Rik	-1.28522	-2.64949	4.12841	0.0421691	0.354928	0.410307
	2410017I17Rik	-0.917583	-2.64949	2.5629	0.109397	0.483449	0.529395		2410018L13Rik	-1.36211	-0.308377	8.0321	0.00459556	0.0877451	0.389014
	2410018L13Rik	-1.39773	-0.308377	8.63729	0.00329351	0.0473267	0.379526		2410022M11Rik	0.0613806	0.579709	0.0184902	0.891838	1	1.04346
	2410022M11Rik	0.0156457	0.579709	0.00121158	0.972233	1	1.0109		2410080I02Rik	0.173332	-3.16976	0.0312659	0.859648	1	1.12766
	2410080I02Rik	1.54255	-3.16976	3.85351	0.049642	0.316779	2.91309		2410131K14Rik	-0.176051	4.93482	0.485611	0.485892	0.803047	0.885123
	2410131K14Rik	-0.0928541	4.93482	0.13546	0.712837	0.928136	0.937666		2410137M14Rik	0	-4.20055	0	1	1	1
	2410137M14Rik	1.84457	-4.20055	1.11848	0.290247	0.60421	3.59146		2500002B13Rik	1.0884	-0.921283	3.63932	0.0564299	0.408936	2.12639
	2500002B13Rik	0.550135	-0.921283	0.91508	0.33877	0.641238	1.46422		2500004C02Rik	-0.224807	1.00905	0.217399	0.641029	0.907478	0.855709
	2500004C02Rik	-0.452809	1.00905	0.880246	0.348134	0.650547	0.730619		2510002D24Rik	0.0771686	2.23064	0.0313492	0.859464	1	1.05495
	2510002D24Rik	-0.136005	2.23064	0.0973828	0.754993	0.951989	0.910036		2510009E07Rik	0.360701	1.19379	0.123055	0.725744	0.955778	1.28405
	2510009E07Rik	-2.48357	1.19379	3.99915	0.0455232	0.301917	0.178801		2510016D11Rik	0.974749	-2.80497	1.51061	0.219046	0.634252	1.9653
	2510016D11Rik	1.69473	-2.80497	5.88773	0.0152467	0.14681	3.23715		2510017J16Rik	0.169957	-4.06318	0.00722767	0.932249	1	1.12503
	2510017J16Rik	-0.0933482	-4.06318	0.00213107	0.96318	1	0.937345		2510039O18Rik	-0.132312	6.46393	0.171931	0.678401	0.929549	0.912368
	2510039O18Rik	-0.651314	6.46393	3.86541	0.0492912	0.31596	0.6367		2510046G10Rik	-0.27275	-0.191087	0.3353	0.562555	0.863319	0.827741
	2510046G10Rik	-0.17529	-0.191087	0.142039	0.706262	0.925682	0.885589		2600006K01Rik	1.18194	-0.907668	2.2677	0.132096	0.592482	2.26881
	2600006K01Rik	-1.48027	-0.907668	2.47074	0.115983	0.495611	0.358423		2600014E21Rik	0.667361	-3.74138	0.29525	0.586876	0.878107	1.58816
	2600014E21Rik	0.435862	-3.74138	0.128076	0.720435	0.932802	1.35272		2610001A08Rik	1.9781	-4.19618	1.22136	0.269094	0.634252	3.93973
	2610001A08Rik	0	-4.19618	0	1	1	1		2610001J05Rik	0.313134	4.93178	1.18303	0.27674	0.634252	1.2424
	2610001J05Rik	0.017995	4.93178	0.00391311	0.950121	1	1.01255		2610002M06Rik	0.208316	4.79285	0.65372	0.418786	0.738028	1.15534
	2610002M06Rik	0.295072	4.79285	1.31352	0.251758	0.60421	1.22695		2610005L07Rik	-0.94035	0.406046	3.66204	0.0556654	0.406519	0.521106
	2610005L07Rik	-0.218187	0.406046	0.208967	0.647578	0.899558	0.859645		2610008E11Rik	-1.36234	1.6543	8.34765	0.00386186	0.0768207	0.38895
	2610008E11Rik	-1.058	1.6543	5.16305	0.0230723	0.195601	0.480298		2610012C04Rik	-1.81352	-4.13213	1.00229	0.316757	0.634252	0.284495
	2610012C04Rik	0.0327654	-4.13213	9.16e-05	0.992363	1	1.02297		2610016A17Rik	-2.59308	-4.13697	1.72152	0.189498	0.634252	0.165731
	2610016A17Rik	-2.59308	-4.13697	1.92641	0.165151	0.568296	0.165731		2610017A05Rik	-0.599018	-2.02634	1.11248	0.291544	0.634252	0.660203
	2610017A05Rik	-0.0119107	-2.02634	0.000533818	0.981567	1	0.991778		2610020C07Rik	0.398098	0.705898	0.757067	0.384248	0.707453	1.31777
	2610020C07Rik	0.26423	0.705898	0.335281	0.562566	0.84389	1.20099		2610021A01Rik	-0.612196	1.4888	0.975043	0.323426	0.640558	0.6542
	2610021A01Rik	0.351814	1.4888	0.353562	0.552104	0.835361	1.27616		2610024D14Rik	0	-4.20055	0	1	1	1
	2610024D14Rik	1.84457	-4.20055	1.11848	0.290247	0.60421	3.59146		2610027K06Rik	2.79617	-4.11397	2.04523	0.152684	0.597132	6.94594
	2610027K06Rik	0	-4.11397	0	1	1	1		2610028D06Rik	-0.314102	-2.99447	0.134562	0.713748	0.949595	0.804352
	2610028D06Rik	0.849203	-2.99447	1.4376	0.230528	0.60421	1.80151		2610028H24Rik	0	-4.14948	0	1	1	1
	2610028H24Rik	2.48374	-4.14948	1.7716	0.183184	0.575762	5.59345		2610035D17Rik	0.551746	0.462779	0.714793	0.397857	0.719605	1.46586
	2610035D17Rik	1.53891	0.462779	6.07601	0.013703	0.135275	2.90574		2610035F20Rik	0.186644	-4.06496	0.00850684	0.926513	1	1.13811
	2610035F20Rik	-0.0769136	-4.06496	0.00151191	0.968983	1	0.948084		2610037D02Rik	0.533131	-0.676008	0.771126	0.379869	0.703371	1.44707
	2610037D02Rik	0.75527	-0.676008	1.66877	0.196424	0.60157	1.68795		2610042L04Rik	1.99982	-3.99616	1.29816	0.25455	0.634252	3.9995
	2610042L04Rik	3.064	-3.99616	2.72232	0.0989541	0.462764	8.36288		2610044O15Rik8	-0.305654	0.559885	0.423514	0.515189	0.826231	0.809075
	2610044O15Rik8	-0.0549501	0.559885	0.0140071	0.905789	1	0.962628		2610203C22Rik	-0.866323	-0.814625	1.44064	0.230036	0.634252	0.548543
	2610203C22Rik	-4.37449	-0.814625	17.5135	2.85e-05	0.00107589	0.048211		2610204G07Rik	0.0821708	-0.185944	0.0123866	0.911382	1	1.05861
	2610204G07Rik	-1.68212	-0.185944	3.78752	0.0516362	0.324231	0.311625		2610206C17Rik	0.748293	-3.01366	1.24189	0.265108	0.634252	1.6798
	2610206C17Rik	-0.707723	-3.01366	0.787308	0.374915	0.67669	0.612286		2610301B20Rik	-0.376571	4.2465	1.69674	0.192715	0.634252	0.770266
	2610301B20Rik	-0.35582	4.2465	1.51911	0.217754	0.60421	0.781425		2610306M01Rik	0.105466	1.86564	0.0481521	0.826311	1	1.07584
	2610306M01Rik	-0.450618	1.86564	0.871776	0.350464	0.653136	0.731729		2610306O10Rik	0.676441	-3.69657	0.33514	0.562648	0.863376	1.59819
	2610306O10Rik	0.814752	-3.69657	0.544953	0.460387	0.75863	1.759		2610307P16Rik	-0.396191	-1.46225	0.38928	0.532678	0.840133	0.759862
	2610307P16Rik	0.406097	-1.46225	0.498377	0.480214	0.775966	1.3251		2610316D01Rik	-2.58058	-4.13884	1.7119	0.190739	0.634252	0.167174
	2610316D01Rik	-2.58058	-4.13884	1.91612	0.166285	0.568296	0.167174		2610318M16Rik	0	-4.204	0	1	1	1
	2610318M16Rik	1.81633	-4.204	1.10256	0.293705	0.60421	3.52183		2610318N02Rik	-1.9772	-2.64758	9.83087	0.00171607	0.0423246	0.253982
	2610318N02Rik	-2.77468	-2.64758	17.0078	3.72e-05	0.00135038	0.14613		2610507B11Rik	-0.409211	8.02533	1.61258	0.20413	0.634252	0.753035
	2610507B11Rik	0.157954	8.02533	0.260973	0.609452	0.878084	1.1157		2610507I01Rik	0.228022	-1.27773	0.19925	0.655327	0.914609	1.17123
	2610507I01Rik	0.691817	-1.27773	2.01284	0.155973	0.568296	1.61532		2610528A11Rik	1.505	0.0302637	9.06305	0.00260826	0.0579011	2.83826
	2610528A11Rik	1.38456	0.0302637	7.74108	0.00539786	0.069143	2.61093		2700012I20Rik	-0.376533	-2.34503	0.393665	0.530379	0.838376	0.770287
	2700012I20Rik	-0.437201	-2.34503	0.557287	0.455355	0.754311	0.738566		2700016F22Rik	0.165166	-3.54573	0.0200449	0.887412	1	1.1213
	2700016F22Rik	0.83462	-3.54573	0.632453	0.426457	0.727267	1.78339		2700029L08Rik	0	-4.14079	0	1	1	1
	2700029L08Rik	2.54304	-4.14079	1.81858	0.177482	0.570158	5.82817		2700033N17Rik	-0.0757056	-0.168863	0.0198341	0.888001	1	0.948878
	2700033N17Rik	-0.388435	-0.168863	0.520826	0.47049	0.767177	0.763958		2700038G22Rik	-0.0919203	1.19649	0.0398184	0.841836	1	0.938273
	2700038G22Rik	0.145603	1.19649	0.101235	0.750353	0.949011	1.10619		2700046A07Rik	0	-4.21295	0	1	1	1
	2700046A07Rik	1.73817	-4.21295	1.05835	0.303592	0.60421	3.33612		2700046G09Rik	-0.0928808	-0.796725	0.0314028	0.859345	1	0.937649
	2700046G09Rik	-0.805274	-0.796725	2.2567	0.133037	0.534167	0.572253		2700049A03Rik	-0.504557	3.79452	2.03299	0.153917	0.597132	0.704877
	2700049A03Rik	-0.418763	3.79452	1.40582	0.235751	0.60421	0.748066		2700062C07Rik	-0.0800204	3.9928	0.0579223	0.80981	1	0.946044
	2700062C07Rik	0.108822	3.9928	0.107467	0.743047	0.944599	1.07835		2700068H02Rik	0.188909	-4.12492	0.00840313	0.926961	1	1.1399
	2700068H02Rik	-1.81339	-4.12492	1.13038	0.287695	0.60421	0.284522		2700069I18Rik	0.16443	-2.38362	0.0576959	0.810175	1	1.12072
	2700069I18Rik	-0.641907	-2.38362	0.80092	0.370818	0.672859	0.640865		2700078F05Rik	0	-4.12877	0	1	1	1
	2700078F05Rik	2.62377	-4.12877	1.8839	0.169892	0.568296	6.16361		2700080J24Rik	-2.65896	-4.12669	1.77146	0.183201	0.632969	0.158333
	2700080J24Rik	-2.65896	-4.12669	1.97971	0.159421	0.568296	0.158333		2700081O15Rik	-0.225277	4.22795	0.477461	0.489575	0.806375	0.855431
	2700081O15Rik	0.0446211	4.22795	0.0190282	0.890286	1	1.03141		2700097O09Rik	-0.0278999	2.3162	0.00473445	0.945143	1	0.980847
	2700097O09Rik	0.0864318	2.3162	0.0456935	0.830734	0.997536	1.06174		2700099C18Rik	0.19537	2.69201	0.164154	0.685361	0.934394	1.14502
	2700099C18Rik	0.701491	2.69201	2.13084	0.144362	0.55644	1.62618		2810001G20Rik	-0.370874	3.04578	0.612301	0.433923	0.753018	0.773314
	2810001G20Rik	-1.13142	3.04578	5.12964	0.0235207	0.197987	0.456467		2810002D19Rik	0.406702	1.49799	0.82131	0.364798	0.686448	1.32565
	2810002D19Rik	0.457603	1.49799	1.04589	0.306456	0.60421	1.37326		2810004N23Rik	0.0254771	5.40716	0.0117195	0.913792	1	1.01782
	2810004N23Rik	0.0180768	5.40716	0.00590772	0.938734	1	1.01261		2810006K23Rik	-0.354024	2.8545	0.859074	0.353998	0.674551	0.782399
	2810006K23Rik	-0.444472	2.8545	1.35534	0.244346	0.60421	0.734853		2810013P06Rik	0.083117	1.99151	0.0340412	0.853619	1	1.0593
	2810013P06Rik	-0.230703	1.99151	0.261721	0.60894	0.877667	0.852219		2810021J22Rik	-0.207013	2.06401	0.176267	0.674601	0.926397	0.866329
	2810021J22Rik	0.272717	2.06401	0.308624	0.578526	0.85542	1.20808		2810025M15Rik	-0.0365184	4.35012	0.0171552	0.895793	1	0.975005
	2810025M15Rik	-0.05566	4.35012	0.0399294	0.841619	1	0.962154		2810029C07Rik	0.248571	0.178467	0.275173	0.599883	0.885724	1.18803
	2810029C07Rik	-0.0805781	0.178467	0.0288243	0.865185	1	0.945679		2810030D12Rik	0	-4.20055	0	1	1	1
	2810030D12Rik	1.84457	-4.20055	1.11848	0.290247	0.60421	3.59146		2810032G03Rik	-1.12591	-1.94761	2.02981	0.15424	0.597132	0.458213
	2810032G03Rik	0.0602959	-1.94761	0.00869048	0.925727	1	1.04268		2810039B14Rik	-0.810663	-0.881655	2.71897	0.099162	0.529364	0.57012
	2810039B14Rik	-0.576966	-0.881655	1.46338	0.226393	0.60421	0.670372		2810047C21Rik1	1.98827	-4.13192	1.21295	0.270749	0.634252	3.96761
	2810047C21Rik1	1.73575	-4.13192	1.04185	0.307392	0.60421	3.33053		2810402E24Rik	-0.144537	1.72248	0.112297	0.737544	0.961571	0.90467
	2810402E24Rik	-0.214426	1.72248	0.247992	0.618493	0.882631	0.861889		2810403D21Rik	-0.379053	-0.357704	0.618542	0.43159	0.750982	0.768942
	2810403D21Rik	-0.0483711	-0.357704	0.0105625	0.918142	1	0.967028		2810403G07Rik	1.98831	-4.19489	1.22742	0.267909	0.634252	3.96771
	2810403G07Rik	0	-4.19489	0	1	1	1		2810404M03Rik	-0.784436	-3.35836	0.704779	0.401183	0.722455	0.580579
	2810404M03Rik	-1.036	-3.35836	1.24525	0.264461	0.60421	0.487679		2810405F15Rik	0.529641	-2.98518	0.515044	0.472964	0.790437	1.44357
	2810405F15Rik	0.42212	-2.98518	0.342137	0.558598	0.840507	1.33989		2810405F17Rik	0.272237	-2.0124	0.214571	0.643208	0.909118	1.20768
	2810405F17Rik	0.40786	-2.0124	0.519947	0.470864	0.767499	1.32672		2810408A11Rik	-0.329165	0.881186	0.446556	0.503975	0.818213	0.795997
	2810408A11Rik	0.075076	0.881186	0.0237463	0.877532	1	1.05342		2810408I11Rik	0.0246227	2.31731	0.00332007	0.954051	1	1.01721
	2810408I11Rik	-0.0685197	2.31731	0.0257725	0.872457	1	0.953616		2810410L24Rik	0.488668	0.510137	0.666073	0.414424	0.734358	1.40315
	2810410L24Rik	0.66981	0.510137	1.31009	0.252378	0.60421	1.59086		2810414N06Rik	-0.799312	-2.32668	1.61508	0.203779	0.634252	0.574623
	2810414N06Rik	-0.695312	-2.32668	1.25233	0.263107	0.60421	0.617576		2810425M01Rik	0.10534	-2.40907	0.0303621	0.861671	1	1.07575
	2810425M01Rik	0.0156742	-2.40907	0.000697524	0.97893	1	1.01092		2810428J06Rik	1.9886	-3.92241	1.34051	0.246945	0.634252	3.96852
	2810428J06Rik	3.5005	-3.92241	3.74414	0.0529931	0.328668	11.3176		2810429I04Rik	-0.606502	-0.771422	1.81669	0.177708	0.628058	0.656787
	2810429I04Rik	-0.452344	-0.771422	1.06711	0.3016	0.60421	0.730855		2810430I11Rik	-0.330605	0.0804423	0.357617	0.549833	0.853914	0.795203
	2810430I11Rik	-0.833777	0.0804423	2.09438	0.147841	0.562035	0.561058		2810433D01Rik	-0.121251	-1.83675	0.0200742	0.88733	1	0.91939
	2810433D01Rik	-2.68631	-1.83675	5.77902	0.0162186	0.152727	0.15536		2810442N19Rik	1.98827	-4.11992	1.21019	0.271294	0.634252	3.9676
	2810442N19Rik	1.84659	-4.11992	1.10373	0.29345	0.60421	3.59649		2810454H06Rik	-0.69332	-1.8248	1.41338	0.234495	0.634252	0.618429
	2810454H06Rik	-1.01195	-1.8248	2.84945	0.0914052	0.44664	0.495874		2810455O05Rik	0.035209	-0.673687	0.00593448	0.938595	1	1.02471
	2810455O05Rik	-0.266281	-0.673687	0.338418	0.560744	0.842221	0.83146		2810457G06Rik	-0.571275	-1.01796	0.942566	0.331619	0.65031	0.673022
	2810457G06Rik	-1.568	-1.01796	6.43598	0.0111832	0.116641	0.337277		2810459M11Rik	3.68771	-3.49617	5.34133	0.0208255	0.237121	12.8858
	2810459M11Rik	4.5514	-3.49617	9.40851	0.00215981	0.0342007	23.4481		2810468N07Rik	-2.05545	-0.00195445	8.44606	0.00365834	0.073834	0.240573
	2810468N07Rik	-3.59369	-0.00195445	18.2115	1.98e-05	0.000798287	0.082831		2810471M01Rik	-1.83156	-4.20553	1.0252	0.311288	0.634252	0.280961
	2810471M01Rik	-1.83156	-4.20553	1.15836	0.281805	0.60421	0.280961		2900005J15Rik	3.34753	-2.51851	10.5442	0.00116552	0.0314194	10.1791
	2900005J15Rik	4.40496	-2.51851	24.0075	9.6e-07	6.32e-05	21.1848		2900009J06Rik	-0.191244	-2.78821	0.0611273	0.804723	1	0.87585
	2900009J06Rik	0.142892	-2.78821	0.0426044	0.836472	1	1.10412		2900011O08Rik	0.52489	-3.73958	0.127439	0.721103	0.953544	1.43882
	2900011O08Rik	-1.32381	-3.73958	0.685181	0.407808	0.710292	0.399478		2900018N21Rik	0.73469	-3.54938	0.561375	0.453707	0.770826	1.66404
	2900018N21Rik	-1.41933	-3.54938	1.2247	0.268439	0.60421	0.373886		2900026A02Rik	-0.151346	5.66132	0.275236	0.599841	0.885724	0.90041
	2900026A02Rik	0.0308318	5.66132	0.0115886	0.914273	1	1.0216		2900035J10Rik	0	-4.21295	0	1	1	1
	2900035J10Rik	1.73817	-4.21295	1.05835	0.303592	0.60421	3.33612		2900041M22Rik	1.04225	-2.066	2.34153	0.125965	0.587535	2.05944
	2900041M22Rik	-0.517962	-2.066	0.430893	0.511551	0.803398	0.698358		2900042K21Rik	1.98906	-3.93866	1.47881	0.22396	0.634252	3.96978
	2900042K21Rik	3.43667	-3.93866	4.80597	0.0283612	0.222755	10.8278		2900052L18Rik	1.69329	-0.714927	11.3693	0.000746685	0.0221711	3.23393
	2900052L18Rik	1.72717	-0.714927	12.0811	0.000509352	0.0111502	3.31078		2900055J20Rik	0	-4.21295	0	1	1	1
	2900055J20Rik	1.73817	-4.21295	1.05835	0.303592	0.60421	3.33612		2900060B14Rik	-0.204648	-3.60074	0.0380386	0.845366	1	0.86775
	2900060B14Rik	-0.17073	-3.60074	0.0264221	0.870874	1	0.888393		2900060N12Rik	-2.59161	-3.94681	1.93569	0.164137	0.612495	0.165901
	2900060N12Rik	0.472927	-3.94681	0.0844837	0.771311	0.96044	1.38792		2900072N19Rik	1.29964	-3.23632	2.01555	0.155695	0.599516	2.46168
	2900072N19Rik	1.3918	-3.23632	2.54259	0.110813	0.485055	2.62406		2900076A07Rik	0.494434	0.215413	1.0863	0.297292	0.634252	1.40877
	2900076A07Rik	0.282454	0.215413	0.355868	0.55081	0.834738	1.21626		2900076G11Rik	0	-4.204	0	1	1	1
	2900076G11Rik	1.81633	-4.204	1.10256	0.293705	0.60421	3.52183		2900078I11Rik	-1.01907	-3.74156	0.900204	0.342727	0.662111	0.493435
	2900078I11Rik	-2.0155	-3.74156	2.93475	0.0866919	0.435032	0.247329		2900089D17Rik	1.00405	-1.74703	2.71111	0.0996518	0.529981	2.00562
	2900089D17Rik	0.406989	-1.74703	0.430822	0.511586	0.803412	1.32592		2900092C05Rik	-0.61987	-3.93489	0.145451	0.702921	0.944072	0.65073
	2900092C05Rik	-0.0724955	-3.93489	0.00274713	0.9582	1	0.950992		2900093K20Rik	0.71678	-1.95869	1.8342	0.175632	0.626411	1.64351
	2900093K20Rik	0.067174	-1.95869	0.0148757	0.902926	1	1.04766		2900097C17Rik	0.605645	5.41364	5.13878	0.0233971	0.2545	1.52166
	2900097C17Rik	0.488208	5.41364	3.34878	0.0672548	0.376892	1.4027		3000002C10Rik	0.59505	0.565806	1.57263	0.209826	0.634252	1.51053
	3000002C10Rik	0.542526	0.565806	1.31671	0.251184	0.60421	1.45652		3010001F23Rik	-1.17816	-1.99269	3.79652	0.0513592	0.390584	0.441915
	3010001F23Rik	-0.287389	-1.99269	0.284877	0.593522	0.867495	0.819384		3010003L21Rik	-0.622474	0.153876	1.82351	0.176896	0.626825	0.649556
	3010003L21Rik	-0.520552	0.153876	1.30713	0.252916	0.60421	0.697105		3110001I22Rik	-0.12058	1.99736	0.0836121	0.772461	0.981499	0.919818
	3110001I22Rik	-0.0239066	1.99736	0.00330916	0.954127	1	0.983566		3110004A20Rik	0	-4.21295	0	1	1	1
	3110004A20Rik	1.73817	-4.21295	1.05835	0.303592	0.60421	3.33612		3110006O06Rik	-0.690478	-2.74228	0.549986	0.458323	0.775983	0.619649
	3110006O06Rik	-0.075049	-2.74228	0.00885072	0.925047	1	0.94931		3110009E18Rik	-0.0410125	1.33602	0.00871581	0.925619	1	0.971973
	3110009E18Rik	0.0710397	1.33602	0.026412	0.870898	1	1.05047		3110009F21Rik	0	-4.21295	0	1	1	1
	3110009F21Rik	1.73817	-4.21295	1.05835	0.303592	0.60421	3.33612		3110018I06Rik	2.00184	-4.19315	1.23545	0.26635	0.634252	4.00511
	3110018I06Rik	0	-4.19315	0	1	1	1		3110021N24Rik	-1.98652	-3.37516	3.40866	0.0648551	0.440791	0.252346
	3110021N24Rik	-0.451232	-3.37516	0.330082	0.565611	0.845333	0.731418		3110039I08Rik	0.541349	5.66772	1.85723	0.172945	0.625593	1.45533
	3110039I08Rik	1.46757	5.66772	14.6732	0.000127854	0.00367097	2.76555		3110039M20Rik	1.72407	3.27561	20.4284	6.19e-06	0.000412265	3.30366
	3110039M20Rik	1.48355	3.27561	15.3164	9.09e-05	0.00275629	2.79636		3110040M04Rik	0.975234	-3.9782	0.303957	0.581412	0.875051	1.96596
	3110040M04Rik	-0.000376421	-3.9782	3.84e-05	0.995057	1	0.999739		3110040N11Rik	0.39624	2.93611	0.888647	0.345844	0.665248	1.31607
	3110040N11Rik	-0.0277994	2.93611	0.0043793	0.947237	1	0.980915		3110045C21Rik	-0.209148	-0.8997	0.186695	0.665681	0.921369	0.865048
	3110045C21Rik	-0.380933	-0.8997	0.625232	0.42911	0.729688	0.767941		3110053B16Rik	-0.688499	-0.269155	2.02875	0.154347	0.597198	0.620499
	3110053B16Rik	-0.232319	-0.269155	0.245233	0.620452	0.883795	0.851265		3110056K07Rik	-0.0255717	-0.379797	0.00240028	0.960925	1	0.982431
	3110056K07Rik	-0.384851	-0.379797	0.539423	0.462672	0.760631	0.765858		3110062G12Rik	-0.60694	-3.87666	0.145303	0.703065	0.944131	0.656588
	3110062G12Rik	0.463636	-3.87666	0.103051	0.748199	0.947822	1.37901		3110067C02Rik	-0.77145	-2.48909	1.22869	0.267662	0.634252	0.585828
	3110067C02Rik	0.253267	-2.48909	0.192479	0.660861	0.905273	1.1919		3110070M22Rik	2.53564	-1.82479	14.882	0.000114451	0.00482454	5.79835
	3110070M22Rik	2.27307	-1.82479	11.2319	0.000804024	0.0159409	4.83349		3110082I17Rik	0.0144776	5.07393	0.00238668	0.961036	1	1.01009
	3110082I17Rik	0.211889	5.07393	0.525893	0.468339	0.765311	1.1582		3110082J24Rik	0	-4.21295	0	1	1	1
	3110082J24Rik	1.73817	-4.21295	1.05835	0.303592	0.60421	3.33612		3110083C13Rik	-1.24707	0.0313421	6.99831	0.00815865	0.130758	0.421302
	3110083C13Rik	-1.58358	0.0313421	11.1076	0.00085974	0.0167517	0.333654		3110099E03Rik	0.0234463	-3.26345	0.000359291	0.984877	1	1.01638
	3110099E03Rik	0.102787	-3.26345	0.00806174	0.928456	1	1.07385		3222401L13Rik	-2.15692	-1.82585	13.0049	0.000310677	0.0109796	0.224234
	3222401L13Rik	-3.1564	-1.82585	23.8553	1.04e-06	6.73e-05	0.112158		3300002I08Rik	-0.18892	-2.92138	0.0617786	0.803706	0.999441	0.877262
	3300002I08Rik	-0.84474	-2.92138	1.15757	0.28197	0.60421	0.556811		3300002P13Rik	0	-4.204	0	1	1	1
	3300002P13Rik	1.81633	-4.204	1.10256	0.293705	0.60421	3.52183		3300005D01Rik	-0.012457	0.0620733	0.000525637	0.981709	1	0.991403
	3300005D01Rik	-0.270835	0.0620733	0.248809	0.617915	0.882242	0.82884		3425401B19Rik	3.65352	-3.60894	3.8299	0.0503459	0.386743	12.584
	3425401B19Rik	4.16757	-3.60894	5.22737	0.0222341	0.190815	17.9707		3732407C23Rik	-1.83075	-4.13026	1.0115	0.314543	0.634252	0.281119
	3732407C23Rik	0.0155905	-4.13026	4.42e-06	0.998323	1	1.01087		3830403N18Rik	1.088	5.30688	18.5758	1.63e-05	0.000970617	2.12578
	3830403N18Rik	1.20364	5.30688	22.6603	1.93e-06	0.000114778	2.3032		3830406C13Rik	0.653891	3.27843	2.76935	0.0960849	0.520068	1.57341
	3830406C13Rik	0.530688	3.27843	1.83037	0.176084	0.570158	1.44462		3830408C21Rik	-0.0689175	-0.30532	0.0207753	0.885393	1	0.953353
	3830408C21Rik	-0.614433	-0.30532	1.60845	0.20471	0.60421	0.653187		3830432H09Rik	1.46845	-3.8682	0.904489	0.341581	0.660738	2.76724
	3830432H09Rik	0.636115	-3.8682	0.15289	0.695788	0.92123	1.55414		3930402G23Rik	0.903591	-0.136494	3.41897	0.0644512	0.43919	1.87072
	3930402G23Rik	1.05843	-0.136494	4.78053	0.0287833	0.225025	2.08267		4430402I18Rik	0.346584	-2.37791	0.367717	0.544251	0.849625	1.27155
	4430402I18Rik	-0.173969	-2.37791	0.0871463	0.767837	0.958873	0.886401		4632404H12Rik	-0.703777	0.946719	2.4401	0.118268	0.574278	0.613963
	4632404H12Rik	-0.787743	0.946719	3.07148	0.0796767	0.41502	0.579249		4632404M16Rik	-0.604107	-4.06272	0.100654	0.751046	0.96955	0.657878
	4632404M16Rik	-2.58235	-4.06272	1.96282	0.161212	0.568296	0.166968		4632411P08Rik	-0.774651	-3.12617	0.762309	0.382607	0.706207	0.58453
	4632411P08Rik	0.236471	-3.12617	0.0997945	0.752076	0.950126	1.17811		4632415L05Rik	-0.244616	2.03263	0.249882	0.617158	0.89397	0.844041
	4632415L05Rik	0.121632	2.03263	0.0633168	0.801328	0.979337	1.08796		4632418H02Rik	-2.60492	-3.29957	5.2884	0.021468	0.241487	0.164377
	4632418H02Rik	-0.230333	-3.29957	0.0858488	0.769522	0.959635	0.852438		4632427E13Rik	-0.549262	-0.551767	0.979882	0.322228	0.639434	0.68337
	4632427E13Rik	-0.360243	-0.551767	0.434524	0.509777	0.801714	0.779033		4632428C04Rik	1.14756	-2.86179	2.36599	0.124006	0.582917	2.21539
	4632428C04Rik	0.887706	-2.86179	1.41382	0.234423	0.60421	1.85023		4633401B06Rik	-1.30365	-3.25372	1.75469	0.185289	0.634252	0.405099
	4633401B06Rik	-0.471317	-3.25372	0.272463	0.601685	0.873336	0.721306		4731419I09Rik	0.176656	-2.92095	0.0634766	0.801083	0.997666	1.13026
	4731419I09Rik	0.0704635	-2.92095	0.0105957	0.918014	1	1.05005		4732414G09Rik	-1.4883	-3.58927	1.95984	0.16153	0.608017	0.356431
	4732414G09Rik	-2.18589	-3.58927	3.32583	0.0681994	0.379795	0.219777		4732416N19Rik	-0.49922	-1.04569	0.968002	0.325179	0.642404	0.707489
	4732416N19Rik	-0.688042	-1.04569	1.75976	0.184654	0.578172	0.620696		4732419C18Rik	0.15758	-4.12475	0.00611465	0.937672	1	1.11541
	4732419C18Rik	-1.83069	-4.12475	1.14078	0.285488	0.60421	0.281131		4732440D04Rik	-0.992002	0.50616	3.356	0.0669606	0.44859	0.50278
	4732440D04Rik	-1.35725	0.50616	6.0591	0.0138348	0.136292	0.390325		4732465J04Rik	-1.29744	-3.73004	1.0604	0.303125	0.634252	0.406847
	4732465J04Rik	-1.53577	-3.73004	1.52945	0.216196	0.60421	0.344895		4732471J01Rik	0.956706	-1.15161	2.66806	0.102381	0.53675	1.94087
	4732471J01Rik	1.17689	-1.15161	4.11722	0.0424489	0.289087	2.26089		4732487G21Rik	-1.81497	-4.20746	1.01623	0.313416	0.634252	0.28421
	4732487G21Rik	-1.81497	-4.20746	1.1486	0.283842	0.60421	0.28421		4732490B19Rik	3.68799	-3.74877	4.86404	0.0274221	0.279502	12.8883
	4732490B19Rik	3.42304	-3.74877	4.26736	0.0388513	0.273397	10.726		4732491K20Rik	0.0699133	0.395411	0.0211969	0.884244	1	1.04965
	4732491K20Rik	-0.264653	0.395411	0.302501	0.582319	0.858286	0.832399		4732496C06Rik	0.212447	-0.55749	0.148402	0.700067	0.943574	1.15865
	4732496C06Rik	0.503534	-0.55749	0.849183	0.356784	0.659612	1.41768		4831440D22Rik	2.00226	-4.13022	1.22116	0.269133	0.634252	4.00628
	4831440D22Rik	1.7357	-4.13022	1.0415	0.307472	0.60421	3.33041		4831440E17Rik	-1.19168	-3.91788	0.604646	0.436811	0.755613	0.437792
	4831440E17Rik	-1.36956	-3.91788	0.83889	0.359714	0.662694	0.387009		4833407H14Rik	0.273205	-2.55538	0.194858	0.658904	0.916952	1.20849
	4833407H14Rik	-0.2847	-2.55538	0.197089	0.657081	0.903497	0.820912		4833412C05Rik	1.24247	1.16007	0.99525	0.318463	0.63608	2.36603
	4833412C05Rik	-1.42201	1.16007	1.04086	0.307622	0.604264	0.373191		4833412C15Rik	0	-4.204	0	1	1	1
	4833412C15Rik	1.81633	-4.204	1.10256	0.293705	0.60421	3.52183		4833412K13Rik	0.162085	-3.63584	0.0216525	0.883015	1	1.1189
	4833412K13Rik	0.29823	-3.63584	0.0820571	0.774529	0.962115	1.22964		4833413G10Rik	-0.594771	-0.8963	0.906874	0.340945	0.659972	0.66215
	4833413G10Rik	0.659112	-0.8963	1.40502	0.235884	0.60421	1.57911		4833415N18Rik	2.96034	-0.642606	9.79632	0.00174861	0.0428839	7.78308
	4833415N18Rik	0.558167	-0.642606	0.312884	0.575916	0.85329	1.4724		4833417C18Rik	0.225271	-0.979422	0.200007	0.654716	0.914427	1.169
	4833417C18Rik	0.692945	-0.979422	2.04119	0.15309	0.567654	1.61658		4833418N02Rik	1.44223	-0.707545	8.75352	0.00309006	0.0652643	2.71741
	4833418N02Rik	1.33399	-0.707545	7.57693	0.005912	0.0739851	2.52099		4833418N17Rik	-1.0773	-3.11267	1.48172	0.223506	0.634252	0.473914
	4833418N17Rik	-0.315975	-3.11267	0.162935	0.686469	0.916524	0.803308		4833420G17Rik	0.762352	4.09154	5.35541	0.0206581	0.236365	1.69625
	4833420G17Rik	0.993526	4.09154	9.06438	0.00260636	0.0396029	1.99105		4833422C13Rik	0.882726	-3.98361	0.25192	0.615726	0.892875	1.84386
	4833422C13Rik	-0.156497	-3.98361	0.00593278	0.938604	1	0.897201		4833427F10Rik	0.940953	0.0579604	1.62068	0.202997	0.634252	1.9198
	4833427F10Rik	-0.867722	0.0579604	1.10026	0.294208	0.60421	0.548012		4833427G06Rik	1.11452	-1.86164	2.57732	0.108405	0.552001	2.16523
	4833427G06Rik	-1.29971	-1.86164	2.17723	0.140066	0.549841	0.406207		4833428L15Rik	0	-4.204	0	1	1	1
	4833428L15Rik	1.81633	-4.204	1.10256	0.293705	0.60421	3.52183		4833439L19Rik	-0.0548342	6.40544	0.0496526	0.823669	1	0.962705
	4833439L19Rik	-0.174941	6.40544	0.50527	0.477194	0.77354	0.885803		4833445I07Rik	-1.25707	-2.311	4.49187	0.0340565	0.317266	0.418392
	4833445I07Rik	-0.939395	-2.311	2.92009	0.0874829	0.437199	0.521451		4921501I09Rik	-2.60558	-4.1351	1.73118	0.18826	0.634252	0.164302
	4921501I09Rik	-2.60558	-4.1351	1.93675	0.164022	0.568296	0.164302		4921504A21Rik	-0.700538	-1.95446	1.60077	0.205794	0.634252	0.615343
	4921504A21Rik	-0.749727	-1.95446	1.92384	0.165434	0.568296	0.594716		4921507G05Rik	1.84269	-3.85194	1.76482	0.184025	0.634011	3.58679
	4921507G05Rik	-0.0262155	-3.85194	0.000454421	0.982993	1	0.981993		4921507P07Rik	-0.747543	-2.15269	2.03957	0.153253	0.597132	0.595617
	4921507P07Rik	-0.836659	-2.15269	2.69461	0.100688	0.466288	0.559939		4921509O07Rik	0	-4.21295	0	1	1	1
	4921509O07Rik	1.73817	-4.21295	1.05835	0.303592	0.60421	3.33612		4921511C10Rik	-1.81497	-4.20746	1.01623	0.313416	0.634252	0.28421
	4921511C10Rik	-1.81497	-4.20746	1.1486	0.283842	0.60421	0.28421		4921513I03Rik	2.79401	-3.75786	2.41516	0.120166	0.576897	6.93555
	4921513I03Rik	3.97377	-3.75786	4.80363	0.0283998	0.223	15.7117		4921514A10Rik	0.514727	-2.20721	0.795665	0.372393	0.695921	1.42872
	4921514A10Rik	0.571666	-2.20721	1.05659	0.303995	0.60421	1.48624		4921516A02Rik	-0.345602	-3.86381	0.0855795	0.769874	0.97991	0.78698
	4921516A02Rik	-1.35106	-3.86381	1.10007	0.294251	0.60421	0.392003		4921520N01Rik	2.00184	-4.19315	1.23545	0.26635	0.634252	4.00511
	4921520N01Rik	0	-4.19315	0	1	1	1		4921522P10Rik	1.97533	-3.91833	1.10092	0.294063	0.634252	3.93219
	4921522P10Rik	3.54821	-3.91833	2.54698	0.110506	0.484938	11.6982		4921523L03Rik	2.79368	-4.05501	2.12587	0.144831	0.597132	6.93395
	4921523L03Rik	1.73931	-4.05501	1.06593	0.301866	0.60421	3.33876		4921524J17Rik	0.310533	5.10053	0.78286	0.376268	0.699939	1.24017
	4921524J17Rik	-0.40283	5.10053	1.24516	0.264479	0.60421	0.756373		4921525O09Rik	-2.06184	-3.70832	2.47869	0.115399	0.568126	0.239511
	4921525O09Rik	-1.50675	-3.70832	1.65827	0.197837	0.60421	0.351904		4921531C22Rik	0.0868121	0.68903	0.033191	0.855438	1	1.06202
	4921531C22Rik	0.0951924	0.68903	0.0402461	0.841	1	1.06821		4921534A09Rik	-0.11592	-3.63872	0.0129421	0.909425	1	0.922794
	4921534A09Rik	-2.02215	-3.63872	2.64903	0.103613	0.47321	0.24619		4921536K21Rik	1.05731	0.102418	3.99727	0.045574	0.370078	2.08105
	4921536K21Rik	1.69749	0.102418	10.452	0.00122519	0.0219732	3.24337		4921539H07Rik	-1.91725	-4.19496	1.07147	0.300613	0.634252	0.264758
	4921539H07Rik	-1.91725	-4.19496	1.20854	0.271621	0.60421	0.264758		4930401A07Rik	0	-4.21295	0	1	1	1
	4930401A07Rik	1.73817	-4.21295	1.05835	0.303592	0.60421	3.33612		4930402F06Rik	0	-4.14948	0	1	1	1
	4930402F06Rik	2.48374	-4.14948	1.7716	0.183184	0.575762	5.59345		4930402H24Rik	-0.21676	5.80171	0.428589	0.512682	0.824498	0.860496
	4930402H24Rik	-0.82806	5.80171	5.58838	0.01808	0.165294	0.563286		4930404A12Rik	3.31965	-3.79559	3.43187	0.0639497	0.437732	9.98421
	4930404A12Rik	3.48691	-3.79559	3.85522	0.0495913	0.316722	11.2116		4930404H11Rik	-1.81497	-4.20746	1.01623	0.313416	0.634252	0.28421
	4930404H11Rik	-1.81497	-4.20746	1.1486	0.283842	0.60421	0.28421		4930404H24Rik	-2.7185	-3.97707	2.0398	0.15323	0.597132	0.151932
	4930404H24Rik	-0.0858806	-3.97707	0.00250206	0.960106	1	0.942209		4930404I05Rik	0.186043	-3.80004	0.0236357	0.877816	1	1.13764
	4930404I05Rik	-1.31733	-3.80004	0.934467	0.333705	0.635626	0.401277		4930404K13Rik	1.9781	-4.19618	1.22136	0.269094	0.634252	3.93973
	4930404K13Rik	0	-4.19618	0	1	1	1		4930404N11Rik	0.793438	-1.97031	1.97437	0.159985	0.605764	1.7332
	4930404N11Rik	1.05775	-1.97031	3.87755	0.0489359	0.314743	2.08169		4930405A10Rik	3.30929	-4.03844	2.88199	0.0895755	0.504197	9.91281
	4930405A10Rik	0	-4.03844	0	1	1	1		4930405A21Rik	0.183488	-2.57849	0.111158	0.73883	0.96231	1.13563
	4930405A21Rik	-1.51946	-2.57849	5.13419	0.0234591	0.197668	0.348817		4930405N21Rik	0	-4.13212	0	1	1	1
	4930405N21Rik	2.60201	-4.13212	1.8665	0.171876	0.568296	6.07133		4930405O22Rik	1.2778	-3.12434	2.58721	0.10773	0.550035	2.42469
	4930405O22Rik	1.02218	-3.12434	1.65277	0.198582	0.60421	2.03099		4930407I10Rik	2.00232	-4.12156	1.21919	0.269519	0.634252	4.00644
	4930407I10Rik	1.81714	-4.12156	1.08699	0.297139	0.60421	3.52381		4930408O17Rik	0	-4.07186	0	1	1	1
	4930408O17Rik	3.06284	-4.07186	2.4667	0.116282	0.495611	8.35617		4930412B13Rik	-1.83156	-4.20553	1.0252	0.311288	0.634252	0.280961
	4930412B13Rik	-1.83156	-4.20553	1.15836	0.281805	0.60421	0.280961		4930412C18Rik	-2.2471	-2.86532	10.0989	0.00148355	0.0377974	0.210648
	4930412C18Rik	-2.85342	-2.86532	15.079	0.000103103	0.00305545	0.138368		4930412F09Rik	0.185815	-4.05674	0.0085415	0.926364	1	1.13746
	4930412F09Rik	0.000240429	-4.05674	2.36e-05	0.99612	1	1.00017		4930412F12Rik	1.07643	-2.36976	2.10834	0.146499	0.597132	2.10881
	4930412F12Rik	-0.655133	-2.36976	0.555926	0.455906	0.754569	0.635017		4930412L05Rik	1.0507	-3.73464	0.827007	0.363139	0.684555	2.07154
	4930412L05Rik	-0.0582235	-3.73464	0.00215979	0.962933	1	0.960446		4930412M03Rik	0.279454	-2.43272	0.210048	0.64673	0.91076	1.21374
	4930412M03Rik	0.270729	-2.43272	0.210168	0.646636	0.899386	1.20642		4930413G21Rik	-0.170958	-2.92687	0.0552992	0.814086	1	0.888253
	4930413G21Rik	-1.37468	-2.92687	2.8798	0.0896972	0.443503	0.385637		4930415O20Rik	-0.201994	-3.33083	0.0383221	0.844798	1	0.869348
	4930415O20Rik	1.17005	-3.33083	2.03654	0.153559	0.568296	2.2502		4930417H01Rik	-2.8064	-3.09367	6.67548	0.00977483	0.146985	0.142952
	4930417H01Rik	-1.30565	-3.09367	2.39171	0.12198	0.507099	0.40454		4930417O13Rik	2.00184	-4.19315	1.23545	0.26635	0.634252	4.00511
	4930417O13Rik	0	-4.19315	0	1	1	1		4930419G24Rik	0.174848	-4.12662	0.0073495	0.931682	1	1.12885
	4930419G24Rik	-1.81342	-4.12662	1.13075	0.287615	0.60421	0.284515		4930421P07Rik	1.9781	-4.19618	1.22136	0.269094	0.634252	3.93973
	4930421P07Rik	0	-4.19618	0	1	1	1		4930423D22Rik	-3.55597	-3.98521	3.303	0.0691536	0.454773	0.0850248
	4930423D22Rik	-3.55597	-3.98521	3.67378	0.0552748	0.337267	0.0850248		4930426D05Rik	3.68132	-3.90898	3.91122	0.0479647	0.379139	12.8288
	4930426D05Rik	1.81178	-3.90898	1.17617	0.278137	0.60421	3.51075		4930426I24Rik	0.371037	-2.55795	0.282524	0.595052	0.882573	1.29328
	4930426I24Rik	0.212168	-2.55795	0.0941823	0.758926	0.953403	1.15843		4930426L09Rik	-1.29676	2.9814	3.03963	0.0812543	0.48652	0.407038
	4930426L09Rik	-3.89541	2.9814	16.6208	4.56e-05	0.00158591	0.0671995		4930428E07Rik	-1.91976	-4.12333	1.05966	0.303292	0.634252	0.264298
	4930428E07Rik	-0.102643	-4.12333	0.00238638	0.961038	1	0.931325		4930428N03Rik	-1.83156	-4.20553	1.0252	0.311288	0.634252	0.280961
	4930428N03Rik	-1.83156	-4.20553	1.15836	0.281805	0.60421	0.280961		4930429D17Rik	-2.09309	-3.48979	2.71302	0.0995321	0.529683	0.234377
	4930429D17Rik	-4.86219	-3.48979	10.0723	0.00150518	0.0258652	0.0343823		4930429F24Rik	-2.02604	-3.45586	3.02541	0.0819696	0.488506	0.245527
	4930429F24Rik	-1.54949	-3.45586	2.25458	0.133219	0.534814	0.34163		4930430F08Rik	-0.391071	3.3842	1.06014	0.303184	0.634252	0.762563
	4930430F08Rik	-0.0831778	3.3842	0.0483415	0.825975	0.99453	0.943976		4930430O22Rik	-1.81352	-4.13213	1.00229	0.316757	0.634252	0.284495
	4930430O22Rik	0.0327654	-4.13213	9.16e-05	0.992363	1	1.02297		4930431P19Rik	0.530956	-0.705408	1.03744	0.308417	0.634252	1.44489
	4930431P19Rik	-0.459356	-0.705408	0.732863	0.391957	0.694366	0.727311		4930431P22Rik	-1.44556	-3.09214	2.99198	0.083678	0.493494	0.36715
	4930431P22Rik	-1.13871	-3.09214	2.18376	0.139474	0.548222	0.454164		4930432B10Rik	-2.67139	-4.12482	1.78134	0.181985	0.632969	0.156976
	4930432B10Rik	-2.67139	-4.12482	1.99027	0.158313	0.568296	0.156976		4930432E11Rik	2.00234	-4.11822	1.21843	0.269668	0.634252	4.0065
	4930432E11Rik	1.84663	-4.11822	1.10341	0.293518	0.60421	3.5966		4930432K21Rik	-0.904134	0.602856	3.78321	0.0517694	0.391843	0.534353
	4930432K21Rik	-1.31311	0.602856	7.82932	0.00514055	0.0667745	0.402452		4930432M17Rik	0.15758	-4.12475	0.00611465	0.937672	1	1.11541
	4930432M17Rik	-1.83069	-4.12475	1.14078	0.285488	0.60421	0.281131		4930433N12Rik	-2.59308	-4.13697	1.72152	0.189498	0.634252	0.165731
	4930433N12Rik	-2.59308	-4.13697	1.92641	0.165151	0.568296	0.165731		4930438A08Rik	-0.120021	-1.84318	0.0149766	0.902599	1	0.920174
	4930438A08Rik	2.68702	-1.84318	11.6574	0.000639471	0.0133762	6.43981		4930439D14Rik	0	-4.204	0	1	1	1
	4930439D14Rik	1.81633	-4.204	1.10256	0.293705	0.60421	3.52183		4930440I19Rik	0.174848	-4.12662	0.0073495	0.931682	1	1.12885
	4930440I19Rik	-1.81342	-4.12662	1.13075	0.287615	0.60421	0.284515		4930441H08Rik	-1.91725	-4.19496	1.07147	0.300613	0.634252	0.264758
	4930441H08Rik	-1.91725	-4.19496	1.20854	0.271621	0.60421	0.264758		4930442G10Rik	2.8131	-4.05185	2.15227	0.142359	0.597132	7.02791
	4930442G10Rik	1.73969	-4.05185	1.06838	0.301311	0.60421	3.33962		4930442H23Rik	0.42306	-3.27474	0.262811	0.608195	0.890095	1.34077
	4930442H23Rik	0.383118	-3.27474	0.232097	0.629973	0.888578	1.30416		4930444A19Rik	1.98831	-4.19489	1.22742	0.267909	0.634252	3.96771
	4930444A19Rik	0	-4.19489	0	1	1	1		4930444M15Rik	2.78586	-4.11567	2.03679	0.153533	0.597132	6.89647
	4930444M15Rik	0	-4.11567	0	1	1	1		4930444P10Rik	-3.08351	-3.87766	2.54896	0.110367	0.557137	0.11797
	4930444P10Rik	0.0367232	-3.87766	0.000375986	0.98453	1	1.02578		4930445E18Rik	0.677812	-3.80849	0.31685	0.573507	0.869819	1.59971
	4930445E18Rik	-0.0620692	-3.80849	0.00243115	0.960675	1	0.957889		4930445N18Rik	-0.440467	-2.75222	0.333373	0.56368	0.864175	0.736896
	4930445N18Rik	0.470133	-2.75222	0.499958	0.479519	0.775583	1.38524		4930447C04Rik	0.665774	-3.90941	0.231464	0.630441	0.903024	1.58642
	4930447C04Rik	-2.64681	-3.90941	2.54343	0.110754	0.484938	0.159673		4930447F24Rik	0.841567	0.430913	2.33221	0.126722	0.58816	1.792
	4930447F24Rik	1.386	0.430913	6.36151	0.0116622	0.120482	2.61353		4930447K03Rik	-3.08644	-3.94088	2.32507	0.127305	0.588448	0.11773
	4930447K03Rik	-0.485133	-3.94088	0.070989	0.789902	0.972168	0.714431		4930448D08Rik	3.28657	-3.91222	2.20331	0.137715	0.597132	9.75789
	4930448D08Rik	2.65678	-3.91222	1.6392	0.200436	0.60421	6.30626		4930448E22Rik	1.9781	-4.19618	1.22136	0.269094	0.634252	3.93973
	4930448E22Rik	0	-4.19618	0	1	1	1		4930448I18Rik	0	-4.20055	0	1	1	1
	4930448I18Rik	1.84457	-4.20055	1.11848	0.290247	0.60421	3.59146		4930448K20Rik	0.113361	-3.40513	0.0123248	0.911603	1	1.08175
	4930448K20Rik	0.679135	-3.40513	0.608492	0.435356	0.735298	1.60118		4930449C09Rik	0	-4.204	0	1	1	1
	4930449C09Rik	1.81633	-4.204	1.10256	0.293705	0.60421	3.52183		4930449I04Rik	-0.68095	-4.04838	0.127756	0.72077	0.953269	0.623755
	4930449I04Rik	-2.6693	-4.04838	2.07602	0.14963	0.564138	0.157203		4930451E10Rik	1.9781	-4.19618	1.22136	0.269094	0.634252	3.93973
	4930451E10Rik	0	-4.19618	0	1	1	1		4930451G09Rik	-0.281551	-1.42803	0.342957	0.558127	0.859561	0.822706
	4930451G09Rik	0.162296	-1.42803	0.129048	0.719421	0.932282	1.11907		4930452B06Rik	1.8979	0.0133226	5.25834	0.0218419	0.244127	3.7267
	4930452B06Rik	-0.386268	0.0133226	0.181794	0.669836	0.909663	0.765106		4930452G13Rik	2.00184	-4.19315	1.23545	0.26635	0.634252	4.00511
	4930452G13Rik	0	-4.19315	0	1	1	1		4930453N24Rik	0.476629	6.33517	2.70147	0.100256	0.531104	1.39149
	4930453N24Rik	0.00145145	6.33517	2.42e-05	0.996074	1	1.00101		4930455B14Rik	1.9781	-4.19618	1.22136	0.269094	0.634252	3.93973
	4930455B14Rik	0	-4.19618	0	1	1	1		4930455C13Rik	1.85207	-3.81108	1.67031	0.196218	0.634252	3.61019
	4930455C13Rik	0.504292	-3.81108	0.0997932	0.752078	0.950126	1.41843		4930455D15Rik	0.0759716	-3.98085	0.00229076	0.961826	1	1.05407
	4930455D15Rik	0.710947	-3.98085	0.167232	0.682584	0.914891	1.63688		4930455G09Rik	0	-4.204	0	1	1	1
	4930455G09Rik	1.81633	-4.204	1.10256	0.293705	0.60421	3.52183		4930455J16Rik	1.98831	-4.19489	1.22742	0.267909	0.634252	3.96771
	4930455J16Rik	0	-4.19489	0	1	1	1		4930458B22Rik	0	-4.21295	0	1	1	1
	4930458B22Rik	1.73817	-4.21295	1.05835	0.303592	0.60421	3.33612		4930458D05Rik	1.05877	-2.56618	2.71785	0.0992314	0.529364	2.08316
	4930458D05Rik	1.05098	-2.56618	2.86126	0.0907365	0.445335	2.07193		4930459C07Rik	1.0502	-3.41506	0.7386	0.39011	0.71263	2.07082
	4930459C07Rik	1.86561	-3.41506	2.84245	0.091804	0.447263	3.64421		4930461C15Rik	1.84148	-3.7016	2.0165	0.155597	0.599478	3.58376
	4930461C15Rik	1.56395	-3.7016	1.3728	0.241332	0.60421	2.95661		4930461G14Rik	4.57324	-1.29035	24.7139	6.65e-07	5.72e-05	23.8058
	4930461G14Rik	4.8658	-1.29035	28.8055	8e-08	7.21e-06	29.1576		4930465K10Rik	-2.07164	-3.80483	2.53735	0.111181	0.558753	0.237889
	4930465K10Rik	-4.06064	-3.80483	7.09596	0.00772578	0.0897801	0.0599273		4930465M20Rik	2.00184	-4.19315	1.23545	0.26635	0.634252	4.00511
	4930465M20Rik	0	-4.19315	0	1	1	1		4930466K18Rik	-0.189197	-1.39397	0.112347	0.737488	0.961571	0.877094
	4930466K18Rik	0.289203	-1.39397	0.287984	0.591515	0.865892	1.22197		4930467D21Rik	-1.91725	-4.19496	1.07147	0.300613	0.634252	0.264758
	4930467D21Rik	-1.91725	-4.19496	1.20854	0.271621	0.60421	0.264758		4930467K11Rik	0.0629615	-4.05626	0.00150353	0.969069	1	1.04461
	4930467K11Rik	-0.176267	-4.05626	0.00682349	0.934166	1	0.88499		4930469K13Rik	-1.83156	-4.20553	1.0252	0.311288	0.634252	0.280961
	4930469K13Rik	-1.83156	-4.20553	1.15836	0.281805	0.60421	0.280961		4930470G03Rik	-1.81497	-4.20746	1.01623	0.313416	0.634252	0.28421
	4930470G03Rik	-1.81497	-4.20746	1.1486	0.283842	0.60421	0.28421		4930471C04Rik	-1.83156	-4.20553	1.0252	0.311288	0.634252	0.280961
	4930471C04Rik	-1.83156	-4.20553	1.15836	0.281805	0.60421	0.280961		4930471E19Rik	-0.484825	-0.451831	0.680057	0.409567	0.729933	0.714584
	4930471E19Rik	0.582592	-0.451831	1.05806	0.303657	0.60421	1.49754		4930471M09Rik	-1.83129	-4.07331	1.02069	0.312355	0.634252	0.281014
	4930471M09Rik	0.71218	-4.07331	0.140871	0.707417	0.926032	1.63828		4930473A02Rik	0.068115	-2.60971	0.0121267	0.912313	1	1.04835
	4930473A02Rik	0.0295774	-2.60971	0.00243187	0.960669	1	1.02071		4930473H19Rik	0.188909	-4.12492	0.00840313	0.926961	1	1.1399
	4930473H19Rik	-1.81339	-4.12492	1.13038	0.287695	0.60421	0.284522		4930474H06Rik	0.142146	-3.88754	0.00727807	0.932014	1	1.10355
	4930474H06Rik	1.55384	-3.88754	1.13146	0.287463	0.60421	2.93597		4930474N09Rik	0.146981	-4.12601	0.0054327	0.941244	1	1.10725
	4930474N09Rik	-1.8307	-4.12601	1.14105	0.28543	0.60421	0.281128		4930477G07Rik	-2.73693	-4.11455	1.83267	0.175813	0.626411	0.150004
	4930477G07Rik	-2.73693	-4.11455	2.04499	0.152708	0.566856	0.150004		4930478K11Rik	-1.83156	-4.20553	1.0252	0.311288	0.634252	0.280961
	4930478K11Rik	-1.83156	-4.20553	1.15836	0.281805	0.60421	0.280961		4930478M09Rik	-2.59308	-4.13697	1.72152	0.189498	0.634252	0.165731
	4930478M09Rik	-2.59308	-4.13697	1.92641	0.165151	0.568296	0.165731		4930478M13Rik	-2.9169	-0.891927	23.8273	1.05e-06	8.74e-05	0.132412
	4930478M13Rik	-4.1141	-0.891927	34.832	3.59e-09	4.11e-07	0.0577474		4930479D17Rik	3.31374	-3.73711	3.4108	0.0647712	0.44032	9.94341
	4930479D17Rik	3.81312	-3.73711	4.56492	0.0326333	0.244328	14.0561		4930479H17Rik	0.174848	-4.12662	0.0073495	0.931682	1	1.12885
	4930479H17Rik	-1.81342	-4.12662	1.13075	0.287615	0.60421	0.284515		4930480K23Rik	-3.02117	-2.97666	7.41908	0.00645359	0.111834	0.123179
	4930480K23Rik	0.194805	-2.97666	0.0696026	0.791916	0.973581	1.14457		4930481A15Rik	-0.765304	-3.63533	0.548258	0.45903	0.776701	0.58833
	4930481A15Rik	-2.28855	-3.63533	3.6271	0.0568459	0.343276	0.204681		4930481B07Rik	-0.41083	-1.30214	0.727742	0.393616	0.716018	0.75219
	4930481B07Rik	-0.958962	-1.30214	3.7854	0.0517016	0.324307	0.514427		4930483J18Rik	0.985706	-3.06157	1.34712	0.245783	0.634252	1.98028
	4930483J18Rik	0.873919	-3.06157	1.04307	0.307109	0.60421	1.83263		4930483K19Rik	1.98831	-4.19489	1.22742	0.267909	0.634252	3.96771
	4930483K19Rik	0	-4.19489	0	1	1	1		4930486F22Rik	-2.60558	-4.1351	1.73118	0.18826	0.634252	0.164302
	4930486F22Rik	-2.60558	-4.1351	1.93675	0.164022	0.568296	0.164302		4930486I03Rik	0.0575998	-4.11574	0.00123114	0.97201	1	1.04073
	4930486I03Rik	-1.92002	-4.11574	1.19273	0.27478	0.60421	0.26425		4930488L21Rik	0.665474	-3.84804	0.273462	0.601019	0.886499	1.58609
	4930488L21Rik	-0.838132	-3.84804	0.340558	0.559507	0.841424	0.559368		4930488N15Rik	0	-4.21295	0	1	1	1
	4930488N15Rik	1.73817	-4.21295	1.05835	0.303592	0.60421	3.33612		4930500F10Rik	-1.10902	-3.18095	1.36032	0.243482	0.634252	0.46361
	4930500F10Rik	-1.51524	-3.18095	2.56603	0.109182	0.483133	0.349839		4930500L23Rik	2.00184	-4.19315	1.23545	0.26635	0.634252	4.00511
	4930500L23Rik	0	-4.19315	0	1	1	1		4930500M09Rik	1.10906	-3.30824	1.68556	0.194187	0.634252	2.15706
	4930500M09Rik	0.224561	-3.30824	0.0581977	0.809368	0.983469	1.16842		4930502E09Rik	-1.83078	-4.13361	1.01211	0.314397	0.634252	0.281112
	4930502E09Rik	-0.0137607	-4.13361	0.00011293	0.991521	1	0.990507		4930503E14Rik	3.71406	-3.37648	4.09874	0.0429153	0.358011	13.1233
	4930503E14Rik	4.8534	-3.37648	7.64926	0.00567957	0.0715806	28.9081		4930503E24Rik	0.753744	-2.43201	1.17746	0.277873	0.634252	1.68616
	4930503E24Rik	0.378861	-2.43201	0.281485	0.59573	0.869009	1.30031		4930503F20Rik	2.00184	-4.19315	1.23545	0.26635	0.634252	4.00511
	4930503F20Rik	0	-4.19315	0	1	1	1		4930503L19Rik	-0.134451	4.35733	0.218828	0.639934	0.907187	0.911016
	4930503L19Rik	0.106852	4.35733	0.138752	0.709525	0.926798	1.07688		4930505A04Rik	0.183043	-3.91937	0.0140809	0.905542	1	1.13528
	4930505A04Rik	-0.793949	-3.91937	0.255701	0.613089	0.879922	0.576763		4930505N22Rik	0.902568	-3.92858	0.321098	0.570948	0.867788	1.86939
	4930505N22Rik	0.630446	-3.92858	0.166261	0.683456	0.915338	1.54804		4930505O20Rik	0	-4.21295	0	1	1	1
	4930505O20Rik	1.73817	-4.21295	1.05835	0.303592	0.60421	3.33612		4930506C21Rik	-2.6044	-2.58135	12.5375	0.000398862	0.0134116	0.164436
	4930506C21Rik	-2.56192	-2.58135	15.5397	8.08e-05	0.00250396	0.16935		4930507D05Rik	-0.0618109	-0.749827	0.0157338	0.90018	1	0.958061
	4930507D05Rik	-0.0484988	-0.749827	0.00994911	0.920547	1	0.966942		4930509E16Rik	2.63309	-2.81253	10.0109	0.00155614	0.0393009	6.20352
	4930509E16Rik	1.55845	-2.81253	2.92448	0.0872453	0.436513	2.94536		4930509G22Rik	0.112012	-2.13384	0.0281768	0.866694	1	1.08073
	4930509G22Rik	-0.981656	-2.13384	1.68241	0.194605	0.597719	0.506398		4930509K18Rik	-1.91725	-4.19496	1.07147	0.300613	0.634252	0.264758
	4930509K18Rik	-1.91725	-4.19496	1.20854	0.271621	0.60421	0.264758		4930511E03Rik	-2.66975	-4.05664	1.83837	0.175142	0.626411	0.157154
	4930511E03Rik	-0.853835	-4.05664	0.207502	0.648733	0.899876	0.553312		4930511J24Rik	0	-4.20055	0	1	1	1
	4930511J24Rik	1.84457	-4.20055	1.11848	0.290247	0.60421	3.59146		4930511M06Rik	1.25817	-2.21591	3.8717	0.0491069	0.382414	2.39192
	4930511M06Rik	0.490048	-2.21591	0.536739	0.463787	0.761478	1.40449		4930512B01Rik	-3.46756	-4.00947	2.9945	0.0835477	0.493109	0.0903985
	4930512B01Rik	-3.46756	-4.00947	3.32641	0.0681757	0.379745	0.0903985		4930512H18Rik	-1.81497	-4.20746	1.01623	0.313416	0.634252	0.28421
	4930512H18Rik	-1.81497	-4.20746	1.1486	0.283842	0.60421	0.28421		4930512J16Rik	1.9781	-4.19618	1.22136	0.269094	0.634252	3.93973
	4930512J16Rik	0	-4.19618	0	1	1	1		4930512P04Rik	0	-4.21295	0	1	1	1
	4930512P04Rik	1.73817	-4.21295	1.05835	0.303592	0.60421	3.33612		4930513D17Rik	0.883142	-4.03851	0.226019	0.634492	0.904542	1.84439
	4930513D17Rik	-1.91293	-4.03851	1.23169	0.267079	0.60421	0.265552		4930513N10Rik	-0.694699	1.30465	1.90285	0.16776	0.617872	0.617838
	4930513N10Rik	-1.12507	1.30465	4.56628	0.0326072	0.244328	0.458481		4930513N20Rik	-0.522231	-3.31817	0.52428	0.469021	0.78683	0.696294
	4930513N20Rik	-2.96253	-3.31817	8.74459	0.00310522	0.0453673	0.128289		4930515G01Rik	-0.361712	-1.0421	0.556488	0.455679	0.773038	0.778241
	4930515G01Rik	-0.196081	-1.0421	0.172775	0.677657	0.913456	0.872918		4930516B21Rik	-1.81497	-4.20746	1.01623	0.313416	0.634252	0.28421
	4930516B21Rik	-1.81497	-4.20746	1.1486	0.283842	0.60421	0.28421		4930517E14Rik	0.0555601	-2.65975	0.00722674	0.932253	1	1.03926
	4930517E14Rik	-0.194509	-2.65975	0.0879008	0.766863	0.9585	0.873871		4930518I15Rik	0.0517845	-2.88282	0.00311714	0.955476	1	1.03655
	4930518I15Rik	0.874398	-2.88282	1.09284	0.295842	0.60421	1.83324		4930518J20Rik	-1.91725	-4.19496	1.07147	0.300613	0.634252	0.264758
	4930518J20Rik	-1.91725	-4.19496	1.20854	0.271621	0.60421	0.264758		4930518J21Rik	-2.67139	-4.12482	1.78134	0.181985	0.632969	0.156976
	4930518J21Rik	-2.67139	-4.12482	1.99027	0.158313	0.568296	0.156976		4930519F09Rik	-0.339628	-3.48133	0.0989396	0.753106	0.970901	0.790245
	4930519F09Rik	0.325168	-3.48133	0.115512	0.733954	0.939398	1.25281		4930519P11Rik	0.275329	-2.40371	0.198172	0.656201	0.914989	1.21027
	4930519P11Rik	-0.15676	-2.40371	0.0622524	0.802971	0.980237	0.897037		4930520O04Rik	-0.477262	-0.371662	0.878339	0.348657	0.668305	0.718339
	4930520O04Rik	-1.28131	-0.371662	5.99647	0.0143345	0.140225	0.411423		4930522H14Rik	2.00184	-4.19315	1.23545	0.26635	0.634252	4.00511
	4930522H14Rik	0	-4.19315	0	1	1	1		4930522L14Rik	0.505242	-2.0896	0.850445	0.356427	0.677059	1.41936
	4930522L14Rik	0.00421825	-2.0896	5.41e-05	0.99413	1	1.00293		4930523C07Rik	2.68727	2.08858	16.921	3.9e-05	0.00198328	6.44095
	4930523C07Rik	3.63428	2.08858	30.3466	3.61e-08	3.5e-06	12.4173		4930524B15Rik	1.98847	-3.99182	1.2944	0.255239	0.634252	3.96817
	4930524B15Rik	3.09439	-3.99182	2.77548	0.0957177	0.455689	8.54094		4930524J08Rik	-0.423137	2.79491	0.777604	0.377875	0.701329	0.745801
	4930524J08Rik	-0.961747	2.79491	3.75549	0.0526345	0.327105	0.513435		4930524O07Rik	-0.13271	-0.875189	0.0739998	0.7856	0.989109	0.912117
	4930524O07Rik	-0.389696	-0.875189	0.638036	0.424423	0.725366	0.763291		4930526A20Rik	1.14749	-2.42515	3.1877	0.0741944	0.471027	2.21528
	4930526A20Rik	1.40577	-2.42515	5.42358	0.0198666	0.176847	2.64959		4930526H09Rik	0.168565	-3.7961	0.0227723	0.880051	1	1.12394
	4930526H09Rik	-1.34387	-3.7961	1.06723	0.301572	0.60421	0.393963		4930527J03Rik	0	-4.20055	0	1	1	1
	4930527J03Rik	1.84457	-4.20055	1.11848	0.290247	0.60421	3.59146		4930528J11Rik	1.98827	-4.11992	1.21019	0.271294	0.634252	3.9676
	4930528J11Rik	1.84659	-4.11992	1.10373	0.29345	0.60421	3.59649		4930529I22Rik	2.00184	-4.19315	1.23545	0.26635	0.634252	4.00511
	4930529I22Rik	0	-4.19315	0	1	1	1		4930529K09Rik	2.79359	-4.11441	2.04317	0.152891	0.597132	6.93355
	4930529K09Rik	0	-4.11441	0	1	1	1		4930532G15Rik	0.594961	-2.37175	0.958512	0.327562	0.645099	1.51043
	4930532G15Rik	0.0969288	-2.37175	0.0243043	0.876113	1	1.06949		4930533K18Rik	-1.15257	-3.75702	0.752285	0.385754	0.708863	0.449822
	4930533K18Rik	0.300798	-3.75702	0.0829248	0.773372	0.96131	1.23183		4930534D22Rik	-3.50961	-3.88519	4.46751	0.0345454	0.319753	0.0878018
	4930534D22Rik	-0.964415	-3.88519	0.642993	0.422629	0.724016	0.512486		4930534H03Rik	-1.91725	-4.19496	1.07147	0.300613	0.634252	0.264758
	4930534H03Rik	-1.91725	-4.19496	1.20854	0.271621	0.60421	0.264758		4930535I16Rik	2.59496	-3.63172	5.47703	0.0192679	0.226943	6.04172
	4930535I16Rik	0.719425	-3.63172	0.27956	0.59699	0.870169	1.64653		4930535L15Rik	3.68714	-3.84806	5.78181	0.0161929	0.206032	12.8807
	4930535L15Rik	2.57779	-3.84806	2.61074	0.106142	0.478371	5.97023		4930537H20Rik	-0.0349779	-3.77768	0.000681687	0.97917	1	0.976047
	4930537H20Rik	-0.517578	-3.77768	0.145365	0.703005	0.924198	0.698544		4930538E20Rik	1.97772	-4.13318	1.20675	0.271976	0.634252	3.93871
	4930538E20Rik	1.73579	-4.13318	1.04211	0.307332	0.60421	3.33061		4930539E08Rik	-1.81766	-3.36529	3.73242	0.0533661	0.397308	0.28368
	4930539E08Rik	-0.871495	-3.36529	1.27315	0.259177	0.60421	0.54658		4930539J05Rik	-0.304603	-0.912505	0.352286	0.552822	0.855575	0.809665
	4930539J05Rik	-0.454189	-0.912505	0.790454	0.373963	0.675782	0.729921		4930540M05Rik	0.016176	-1.95081	0.000771273	0.977844	1	1.01128
	4930540M05Rik	-0.501578	-1.95081	0.635342	0.425403	0.726306	0.706334		4930542C12Rik	1.03584	-3.63272	0.742626	0.388821	0.711732	2.0503
	4930542C12Rik	0.825297	-3.63272	0.474184	0.491069	0.78519	1.7719		4930544D05Rik	0	-4.12543	0	1	1	1
	4930544D05Rik	2.64551	-4.12543	1.90143	0.167919	0.568296	6.25717		4930544F09Rik	0	-4.21295	0	1	1	1
	4930544F09Rik	1.73817	-4.21295	1.05835	0.303592	0.60421	3.33612		4930544M13Rik	0.192722	-3.80528	0.0156233	0.900529	1	1.14292
	4930544M13Rik	0.450712	-3.80528	0.0901987	0.763925	0.956635	1.36671		4930545L23Rik	1.9781	-4.19618	1.22136	0.269094	0.634252	3.93973
	4930545L23Rik	0	-4.19618	0	1	1	1		4930546K05Rik	0.786615	-3.81406	0.26701	0.605345	0.888143	1.72502
	4930546K05Rik	1.58594	-3.81406	1.47644	0.224332	0.60421	3.00203		4930547H16Rik	0.188909	-4.12492	0.00840313	0.926961	1	1.1399
	4930547H16Rik	-1.81339	-4.12492	1.13038	0.287695	0.60421	0.284522		4930547M16Rik	-0.651884	-1.699	1.5836	0.208243	0.634252	0.636448
	4930547M16Rik	-0.979822	-1.699	3.54914	0.0595761	0.353845	0.507042		4930548H24Rik	-0.3166	-2.6881	0.128168	0.720339	0.953269	0.80296
	4930548H24Rik	-0.94963	-2.6881	0.994553	0.318632	0.618187	0.517765		4930550C14Rik	2.49303	-2.42872	9.4217	0.00214432	0.050318	5.62957
	4930550C14Rik	1.48603	-2.42872	2.98531	0.0840231	0.427704	2.80117		4930550L24Rik	3.38654	-2.87521	3.553	0.059438	0.421081	10.4581
	4930550L24Rik	5.99689	-2.87521	13.4066	0.000250735	0.00623968	63.862		4930552P12Rik	1.02511	-3.54568	0.813248	0.367162	0.689277	2.03512
	4930552P12Rik	1.34595	-3.54568	1.63893	0.200472	0.60421	2.54198		4930553M12Rik	-0.72807	-4.03743	0.146944	0.701473	0.943789	0.603711
	4930553M12Rik	-2.72905	-4.03743	2.16027	0.14162	0.552874	0.150825		4930553P18Rik	-0.685276	-3.98494	0.145784	0.702598	0.943878	0.621887
	4930553P18Rik	-0.852543	-3.98494	0.237911	0.625719	0.886292	0.553808		4930554C24Rik	1.98831	-4.19489	1.22742	0.267909	0.634252	3.96771
	4930554C24Rik	0	-4.19489	0	1	1	1		4930555A03Rik	1.9781	-4.19618	1.22136	0.269094	0.634252	3.93973
	4930555A03Rik	0	-4.19618	0	1	1	1		4930555B11Rik	0	-4.01019	0	1	1	1
	4930555B11Rik	3.42369	-4.01019	3.23839	0.0719313	0.391983	10.7308		4930555F03Rik	-2.60558	-4.1351	1.73118	0.18826	0.634252	0.164302
	4930555F03Rik	-2.60558	-4.1351	1.93675	0.164022	0.568296	0.164302		4930555K19Rik	0	-4.21295	0	1	1	1
	4930555K19Rik	1.73817	-4.21295	1.05835	0.303592	0.60421	3.33612		4930556G01Rik	-1.83156	-4.20553	1.0252	0.311288	0.634252	0.280961
	4930556G01Rik	-1.83156	-4.20553	1.15836	0.281805	0.60421	0.280961		4930556J02Rik	0.15758	-4.12475	0.00611465	0.937672	1	1.11541
	4930556J02Rik	-1.83069	-4.12475	1.14078	0.285488	0.60421	0.281131		4930556J24Rik	0.571547	-3.54685	0.255849	0.612986	0.891512	1.48612
	4930556J24Rik	0.586462	-3.54685	0.329374	0.566028	0.845657	1.50156		4930556M19Rik	-0.427223	-0.407099	0.402528	0.525787	0.834467	0.743692
	4930556M19Rik	0.525854	-0.407099	0.700395	0.402651	0.705721	1.43979		4930557K07Rik	0.97434	-3.98223	0.301433	0.582985	0.87626	1.96474
	4930557K07Rik	0.0139306	-3.98223	1.46e-07	0.999695	1	1.0097		4930558J18Rik	-0.225379	-0.0888616	0.247039	0.619167	0.895404	0.85537
	4930558J18Rik	-0.221038	-0.0888616	0.242115	0.622682	0.885039	0.857948		4930558J22Rik	0	-4.20055	0	1	1	1
	4930558J22Rik	1.84457	-4.20055	1.11848	0.290247	0.60421	3.59146		4930558K02Rik	-0.599044	-4.00041	0.111787	0.738119	0.961957	0.660191
	4930558K02Rik	-0.852954	-4.00041	0.232452	0.629712	0.888578	0.55365		4930560O18Rik	0.0647898	-4.04508	0.00160334	0.96806	1	1.04593
	4930560O18Rik	-0.0715764	-4.04508	0.00133818	0.970819	1	0.951598		4930562A09Rik	2.79595	-3.97661	2.31664	0.127997	0.589507	6.94486
	4930562A09Rik	2.63256	-3.97661	2.12194	0.145203	0.557542	6.20124		4930562C15Rik	0	-4.204	0	1	1	1
	4930562C15Rik	1.81633	-4.204	1.10256	0.293705	0.60421	3.52183		4930562D21Rik	0	-4.21295	0	1	1	1
	4930562D21Rik	1.73817	-4.21295	1.05835	0.303592	0.60421	3.33612		4930562F07Rik	3.99219	-3.78856	4.57516	0.0324388	0.308813	15.9136
	4930562F07Rik	2.59612	-3.78856	2.12206	0.145191	0.557542	6.0466		4930563E18Rik	0	-4.20055	0	1	1	1
	4930563E18Rik	1.84457	-4.20055	1.11848	0.290247	0.60421	3.59146		4930563E22Rik	-0.774953	-1.63735	1.97088	0.160355	0.606094	0.584408
	4930563E22Rik	-0.404009	-1.63735	0.572285	0.449352	0.749249	0.755755		4930564D02Rik	2.78643	-4.0481	2.13498	0.143972	0.597132	6.89921
	4930564D02Rik	1.81558	-4.0481	1.11614	0.290752	0.60421	3.52001		4930566F21Rik	-1.15558	-3.91942	0.583076	0.445109	0.763443	0.448887
	4930566F21Rik	-1.33236	-3.91942	0.81457	0.366773	0.669549	0.397117		4930568A12Rik	0.187386	-3.98775	0.0116699	0.913974	1	1.1387
	4930568A12Rik	-2.59999	-3.98775	2.14266	0.143253	0.554203	0.16494		4930570D08Rik	1.98831	-4.19489	1.22742	0.267909	0.634252	3.96771
	4930570D08Rik	0	-4.19489	0	1	1	1		4930570G19Rik	1.48642	-3.15958	3.28485	0.069922	0.457195	2.80193
	4930570G19Rik	-1.73721	-3.15958	1.90097	0.16797	0.568296	0.299949		4930572G02Rik	2.79359	-4.11441	2.04317	0.152891	0.597132	6.93355
	4930572G02Rik	0	-4.11441	0	1	1	1		4930572O13Rik	2.00184	-4.19315	1.23545	0.26635	0.634252	4.00511
	4930572O13Rik	0	-4.19315	0	1	1	1		4930573C15Rik	-0.626292	-3.1001	0.651759	0.419484	0.738781	0.647839
	4930573C15Rik	-0.0793055	-3.1001	0.0134882	0.907542	1	0.946513		4930577N17Rik	-0.105217	0.0592625	0.0469867	0.828392	1	0.929665
	4930577N17Rik	-0.316652	0.0592625	0.426136	0.513891	0.805328	0.802931		4930578C19Rik	0	-4.14079	0	1	1	1
	4930578C19Rik	2.54304	-4.14079	1.81858	0.177482	0.570158	5.82817		4930578I06Rik	2.00184	-4.19315	1.23545	0.26635	0.634252	4.00511
	4930578I06Rik	0	-4.19315	0	1	1	1		4930578M01Rik	-1.238	-3.70487	1.00449	0.316226	0.634252	0.423961
	4930578M01Rik	-1.22292	-3.70487	1.23267	0.266889	0.60421	0.428416		4930578M07Rik	0	-4.20055	0	1	1	1
	4930578M07Rik	1.84457	-4.20055	1.11848	0.290247	0.60421	3.59146		4930579G18Rik	0.619902	-2.58733	1.03202	0.309685	0.634252	1.53677
	4930579G18Rik	0.266446	-2.58733	0.185902	0.66635	0.907682	1.20284		4930579G24Rik	-0.118117	4.7167	0.208682	0.647802	0.91111	0.92139
	4930579G24Rik	-0.248789	4.7167	0.92581	0.335954	0.63813	0.841602		4930579K19Rik	1.71553	-1.90182	6.18921	0.0128532	0.177979	3.28418
	4930579K19Rik	1.35868	-1.90182	3.82946	0.0503591	0.320041	2.5645		4930581F22Rik	-0.0378275	0.154873	0.00644553	0.936011	1	0.974121
	4930581F22Rik	0.14454	0.154873	0.0963231	0.756288	0.952513	1.10538		4930583K01Rik	-1.91725	-4.19496	1.07147	0.300613	0.634252	0.264758
	4930583K01Rik	-1.91725	-4.19496	1.20854	0.271621	0.60421	0.264758		4930584E12Rik	1.49234	-3.97661	0.738287	0.39021	0.71263	2.81344
	4930584E12Rik	-1.82209	-3.97661	1.22331	0.268713	0.60421	0.282811		4930589L23Rik	1.98831	-4.19489	1.22742	0.267909	0.634252	3.96771
	4930589L23Rik	0	-4.19489	0	1	1	1		4930589O11Rik	-0.904202	-2.39554	1.4784	0.224025	0.634252	0.534328
	4930589O11Rik	-0.944471	-2.39554	1.60002	0.205901	0.60421	0.51962		4930590J08Rik	0.632845	-2.95987	0.786438	0.375179	0.698983	1.55062
	4930590J08Rik	-0.0747569	-2.95987	0.00981037	0.921101	1	0.949502		4930592A05Rik	0	-4.21295	0	1	1	1
	4930592A05Rik	1.73817	-4.21295	1.05835	0.303592	0.60421	3.33612		4930592C13Rik	1.99166	-2.97454	7.3824	0.00658653	0.113576	3.97696
	4930592C13Rik	0.67394	-2.97454	0.621108	0.430636	0.73106	1.59542		4930593A02Rik	-2.67139	-4.12482	1.78134	0.181985	0.632969	0.156976
	4930593A02Rik	-2.67139	-4.12482	1.99027	0.158313	0.568296	0.156976		4930594C11Rik	1.98827	-4.12326	1.21096	0.271142	0.634252	3.9676
	4930594C11Rik	1.81712	-4.12326	1.08731	0.297068	0.60421	3.52377		4930594M22Rik	0.220298	0.271606	0.192175	0.661113	0.918014	1.16497
	4930594M22Rik	-0.313993	0.271606	0.385291	0.534785	0.821953	0.804412		4930595D18Rik	-1.81375	-4.14416	1.00452	0.31622	0.634252	0.28445
	4930595D18Rik	-0.0776423	-4.14416	0.00149899	0.969116	1	0.947605		4930596I21Rik	0	-4.20055	0	1	1	1
	4930596I21Rik	1.84457	-4.20055	1.11848	0.290247	0.60421	3.59146		4930597A21Rik	-2.59308	-4.13697	1.72152	0.189498	0.634252	0.165731
	4930597A21Rik	-2.59308	-4.13697	1.92641	0.165151	0.568296	0.165731		4930597O21Rik	-0.396126	-2.15832	0.475312	0.490553	0.807419	0.759896
	4930597O21Rik	-2.16726	-2.15832	10.3511	0.001294	0.0229638	0.222633		4930599N23Rik	-0.635625	0.196173	1.32846	0.249079	0.634252	0.643662
	4930599N23Rik	-1.1109	0.196173	3.91205	0.047941	0.310973	0.463004		4931400O07Rik	1.98831	-4.19489	1.22742	0.267909	0.634252	3.96771
	4931400O07Rik	0	-4.19489	0	1	1	1		4931403E22Rik	2.00234	-4.11822	1.21843	0.269668	0.634252	4.0065
	4931403E22Rik	1.84663	-4.11822	1.10341	0.293518	0.60421	3.5966		4931403G20Rik	-1.83156	-4.20553	1.0252	0.311288	0.634252	0.280961
	4931403G20Rik	-1.83156	-4.20553	1.15836	0.281805	0.60421	0.280961		4931406B18Rik	1.98831	-4.19489	1.22742	0.267909	0.634252	3.96771
	4931406B18Rik	0	-4.19489	0	1	1	1		4931406C07Rik	-0.141519	4.16714	0.200129	0.654617	0.914359	0.906564
	4931406C07Rik	-0.287212	4.16714	0.8239	0.364042	0.667126	0.819484		4931406G06Rik	0.145297	-4.00002	0.00609698	0.937762	1	1.10596
	4931406G06Rik	0.712336	-4.00002	0.162259	0.687085	0.916646	1.63845		4931406P16Rik	-0.920504	6.87862	13.4497	0.000245048	0.00904641	0.528324
	4931406P16Rik	-0.683005	6.87862	7.46686	0.00628452	0.0773743	0.622867		4931408C20Rik	0	-4.204	0	1	1	1
	4931408C20Rik	1.81633	-4.204	1.10256	0.293705	0.60421	3.52183		4931409K22Rik	0.169957	-4.06318	0.00722767	0.932249	1	1.12503
	4931409K22Rik	-0.0933482	-4.06318	0.00213107	0.96318	1	0.937345		4931413I07Rik	-1.91725	-4.19496	1.07147	0.300613	0.634252	0.264758
	4931413I07Rik	-1.91725	-4.19496	1.20854	0.271621	0.60421	0.264758		4931414P19Rik	0.151772	3.11088	0.177009	0.673956	0.925996	1.11093
	4931414P19Rik	0.208056	3.11088	0.333653	0.563516	0.844316	1.15513		4931415C17Rik	-0.72626	-3.6023	0.505817	0.476955	0.79423	0.604469
	4931415C17Rik	-1.92036	-3.6023	2.43852	0.118388	0.500328	0.264188		4931422A03Rik	0.0746266	-3.98826	0.00220106	0.962581	1	1.05309
	4931422A03Rik	0.660219	-3.98826	0.144989	0.703371	0.924383	1.58032		4931423N10Rik	1.36139	-3.70283	1.18022	0.27731	0.634252	2.56933
	4931423N10Rik	-0.0517367	-3.70283	0.00156154	0.968479	1	0.964774		4931428F04Rik	0.409689	2.58132	0.975388	0.32334	0.64048	1.3284
	4931428F04Rik	0.516494	2.58132	1.55409	0.212532	0.60421	1.43047		4931428L18Rik	0.788386	-2.79776	0.568507	0.450853	0.768035	1.72714
	4931428L18Rik	1.75079	-2.79776	3.20522	0.0734034	0.396378	3.36543		4931429L15Rik	-1.83156	-4.20553	1.0252	0.311288	0.634252	0.280961
	4931429L15Rik	-1.83156	-4.20553	1.15836	0.281805	0.60421	0.280961		4931431B13Rik	3.99674	-3.61458	5.56005	0.0183749	0.220608	15.9639
	4931431B13Rik	3.87683	-3.61458	5.2646	0.0217635	0.188055	14.6907		4931431C16Rik	-0.58101	-4.05991	0.0943607	0.758705	0.973901	0.668496
	4931431C16Rik	-2.58259	-4.05991	1.96894	0.160561	0.568296	0.166941		4931440F15Rik	-0.557856	-3.40904	0.362415	0.547168	0.851695	0.679311
	4931440F15Rik	-0.796592	-3.40904	0.753291	0.385436	0.687739	0.575707		4931440J10Rik	0.660608	-3.68714	0.271558	0.602289	0.88703	1.58075
	4931440J10Rik	0.821084	-3.68714	0.456138	0.499434	0.792551	1.76673		4931440P22Rik	0.190451	-1.22676	0.146166	0.702227	0.943857	1.14112
	4931440P22Rik	0.656051	-1.22676	1.90974	0.166992	0.568296	1.57576		4932411K12Rik	0	-4.06355	0	1	1	1
	4932411K12Rik	3.10809	-4.06355	2.54427	0.110695	0.484938	8.62238		4932412D23Rik	-1.83156	-4.20553	1.0252	0.311288	0.634252	0.280961
	4932412D23Rik	-1.83156	-4.20553	1.15836	0.281805	0.60421	0.280961		4932414N04Rik	0	-4.204	0	1	1	1
	4932414N04Rik	1.81633	-4.204	1.10256	0.293705	0.60421	3.52183		4932422M17Rik	-0.373371	-0.425685	0.581014	0.445915	0.764114	0.771977
	4932422M17Rik	-0.369016	-0.425685	0.578631	0.44685	0.747167	0.77431		4932431P20Rik	0.172536	-4.05519	0.0075327	0.930838	1	1.12704
	4932431P20Rik	0.0275074	-4.05519	5.05e-05	0.994331	1	1.01925		4932438A13Rik	0.102008	5.61915	0.0915889	0.762167	0.975629	1.07327
	4932438A13Rik	0.320432	5.61915	0.897821	0.343367	0.64614	1.2487		4932438H23Rik	0.758405	-2.20553	1.20231	0.27286	0.634252	1.69162
	4932438H23Rik	-3.39163	-2.20553	9.0702	0.00259809	0.039497	0.0952837		4932441J04Rik	-1.04773	-0.0475699	4.88999	0.0270129	0.276907	0.48373
	4932441J04Rik	-0.352711	-0.0475699	0.600186	0.438507	0.738871	0.783111		4932442E05Rik	-1.06705	-3.35216	1.43613	0.230767	0.634252	0.477295
	4932442E05Rik	-2.18782	-3.35216	5.57285	0.0182411	0.166467	0.219483		4932443L11Rik	0.542413	-3.58312	0.283802	0.59422	0.881893	1.45641
	4932443L11Rik	0.302149	-3.58312	0.0892173	0.765175	0.957457	1.23298		4933400C23Rik	-2.67139	-4.12482	1.78134	0.181985	0.632969	0.156976
	4933400C23Rik	-2.67139	-4.12482	1.99027	0.158313	0.568296	0.156976		4933400F21Rik	-0.330352	-3.8119	0.0642895	0.79984	0.996744	0.795342
	4933400F21Rik	-0.694798	-3.8119	0.249273	0.617587	0.882122	0.617796		4933401B06Rik	-1.83156	-4.20553	1.0252	0.311288	0.634252	0.280961
	4933401B06Rik	-1.83156	-4.20553	1.15836	0.281805	0.60421	0.280961		4933402D24Rik	2.79359	-4.11441	2.04317	0.152891	0.597132	6.93355
	4933402D24Rik	0	-4.11441	0	1	1	1		4933402E13Rik	-0.395571	-3.48467	0.148318	0.700148	0.943574	0.760188
	4933402E13Rik	-0.983206	-3.48467	0.862453	0.353053	0.655563	0.505854		4933402J07Rik	-6.83784	-2.49642	38.5017	5.47e-10	8.86e-08	0.00874191
	4933402J07Rik	-5.04041	-2.49642	35.8627	2.12e-09	2.52e-07	0.0303868		4933402N03Rik	0	-4.14079	0	1	1	1
	4933402N03Rik	2.54304	-4.14079	1.81858	0.177482	0.570158	5.82817		4933403O08Rik	2.00184	-4.19315	1.23545	0.26635	0.634252	4.00511
	4933403O08Rik	0	-4.19315	0	1	1	1		4933404O12Rik	-1.40404	3.96112	5.50181	0.0189968	0.224881	0.37787
	4933404O12Rik	-3.48181	3.96112	22.7891	1.81e-06	0.000108102	0.0895096		4933405D12Rik	1.08806	-3.38613	1.07142	0.300625	0.634252	2.12588
	4933405D12Rik	-0.440721	-3.38613	0.140321	0.707962	0.926347	0.736767		4933405L10Rik	0.348819	-2.27495	0.27909	0.597298	0.884009	1.27352
	4933405L10Rik	0.956763	-2.27495	2.71158	0.0996222	0.463964	1.94095		4933406C10Rik	0.283047	-3.46091	0.102733	0.748574	0.968289	1.21676
	4933406C10Rik	-1.38188	-3.46091	1.68116	0.19477	0.598046	0.383719		4933406F09Rik	0	-4.21295	0	1	1	1
	4933406F09Rik	1.73817	-4.21295	1.05835	0.303592	0.60421	3.33612		4933406G16Rik	1.97765	-4.12118	1.20397	0.272529	0.634252	3.93852
	4933406G16Rik	1.84656	-4.12118	1.10396	0.293399	0.60421	3.59642		4933406I18Rik	-1.33355	-3.1534	2.41251	0.120369	0.577158	0.396792
	4933406I18Rik	-1.28358	-3.1534	2.83824	0.0920452	0.448008	0.410776		4933406P04Rik	-0.51654	-1.05551	0.945775	0.330797	0.649327	0.699047
	4933406P04Rik	-0.750588	-1.05551	1.91713	0.166173	0.568296	0.594361		4933407E24Rik	1.48007	-3.00661	2.26204	0.13258	0.593391	2.78962
	4933407E24Rik	0.342939	-3.00661	0.0997608	0.752117	0.950136	1.26834		4933407I05Rik	3.55112	-3.7261	3.62501	0.0569173	0.411077	11.7218
	4933407I05Rik	3.7201	-3.7261	4.17421	0.0410436	0.282795	13.1783		4933407K13Rik	-0.303334	0.174369	0.228061	0.632965	0.904041	0.810378
	4933407K13Rik	1.28584	0.174369	4.95542	0.026009	0.210528	2.43824		4933407L21Rik	0.146981	-4.12601	0.0054327	0.941244	1	1.10725
	4933407L21Rik	-1.8307	-4.12601	1.14105	0.28543	0.60421	0.281128		4933408B17Rik	-0.422223	-1.94838	0.67402	0.411654	0.731853	0.746274
	4933408B17Rik	-0.810756	-1.94838	2.42266	0.119592	0.502806	0.570083		4933408J17Rik	1.08385	-1.494	4.49851	0.0339244	0.316909	2.11969
	4933408J17Rik	0.879725	-1.494	2.98912	0.083826	0.427129	1.84002		4933408N05Rik	-1.15002	-3.92349	0.585471	0.444176	0.76268	0.450618
	4933408N05Rik	-1.32155	-3.92349	0.813502	0.367087	0.669848	0.400106		4933411E08Rik	0	-4.20055	0	1	1	1
	4933411E08Rik	1.84457	-4.20055	1.11848	0.290247	0.60421	3.59146		4933411K16Rik	-0.426809	-2.83914	0.413841	0.520026	0.829986	0.743905
	4933411K16Rik	-0.845554	-2.83914	1.57134	0.210013	0.60421	0.556497		4933411O13Rik	2.00184	-4.19315	1.23545	0.26635	0.634252	4.00511
	4933411O13Rik	0	-4.19315	0	1	1	1		4933412A08Rik	-0.269782	-3.09886	0.0907955	0.763168	0.976459	0.829445
	4933412A08Rik	0.587803	-3.09886	0.555905	0.455915	0.754569	1.50296		4933412E12Rik	-0.155174	3.88862	0.198593	0.655859	0.914779	0.898024
	4933412E12Rik	-0.39826	3.88862	1.30008	0.254198	0.60421	0.758773		4933412O06Rik	0.132807	-3.85262	0.00713003	0.932707	1	1.09642
	4933412O06Rik	-0.0360178	-3.85262	0.000595003	0.980539	1	0.975343		4933413C19Rik	0.964168	-2.99808	0.807881	0.368747	0.691444	1.95094
	4933413C19Rik	1.7116	-2.99808	3.16542	0.0752131	0.402548	3.27524		4933413J09Rik	2.79388	-3.97696	2.31358	0.128248	0.589507	6.93495
	4933413J09Rik	2.63261	-3.97696	2.12123	0.14527	0.557542	6.20145		4933415A04Rik	-2.59415	-4.06819	1.75182	0.185648	0.634252	0.165609
	4933415A04Rik	-0.777785	-4.06819	0.172661	0.677758	0.913456	0.583262		4933415F23Rik	-2.6702	-4.06486	1.82335	0.176916	0.626825	0.157105
	4933415F23Rik	-0.93203	-4.06486	0.239889	0.624287	0.885661	0.52412		4933416E14Rik	0	-4.21295	0	1	1	1
	4933416E14Rik	1.73817	-4.21295	1.05835	0.303592	0.60421	3.33612		4933416M07Rik	0.164248	-4.12788	0.00659996	0.935251	1	1.12058
	4933416M07Rik	-1.81344	-4.12788	1.13103	0.287556	0.60421	0.284511		4933417C20Rik	0.411054	-2.36952	0.349446	0.554427	0.856842	1.32966
	4933417C20Rik	0.643379	-2.36952	0.961137	0.3269	0.627711	1.56198		4933417D19Rik	1.62684	-3.73506	1.52124	0.217433	0.634252	3.08836
	4933417D19Rik	-2.60689	-3.73506	2.47565	0.115621	0.495485	0.164153		4933417E11Rik	2.78749	-3.98079	2.29728	0.129601	0.590108	6.90428
	4933417E11Rik	2.61523	-3.98079	2.09526	0.147756	0.56197	6.12719		4933417G07Rik	0.781322	-3.63578	0.570379	0.450108	0.76748	1.7187
	4933417G07Rik	-3.45314	-3.63578	4.87691	0.0272184	0.21714	0.0913062		4933421A08Rik	-1.55735	-1.0405	10.0983	0.00148403	0.0377974	0.339775
	4933421A08Rik	-1.71622	-1.0405	12.4583	0.000416145	0.00945915	0.304345		4933421O10Rik	0.048605	1.06837	0.0101868	0.919606	1	1.03426
	4933421O10Rik	-0.196693	1.06837	0.166702	0.68306	0.915136	0.872548		4933422A05Rik	-0.594132	-4.06152	0.0979102	0.754352	0.971435	0.662443
	4933422A05Rik	-2.58245	-4.06152	1.96543	0.160934	0.568296	0.166957		4933423L19Rik	0.164248	-4.12788	0.00659996	0.935251	1	1.12058
	4933423L19Rik	-1.81344	-4.12788	1.13103	0.287556	0.60421	0.284511		4933423P22Rik	-1.83248	-3.94252	1.04028	0.307756	0.634252	0.280781
	4933423P22Rik	1.61333	-3.94252	0.762717	0.38248	0.684328	3.05957		4933424G06Rik	-0.328033	-3.69218	0.0343974	0.852864	1	0.796622
	4933424G06Rik	0.427558	-3.69218	0.0610197	0.804891	0.980738	1.34496		4933424L21Rik	0	-4.20055	0	1	1	1
	4933424L21Rik	1.84457	-4.20055	1.11848	0.290247	0.60421	3.59146		4933425B07Rik	0.0681961	-4.11448	0.00156622	0.968432	1	1.0484
	4933425B07Rik	-1.92007	-4.11448	1.19247	0.274831	0.60421	0.264242		4933425D22Rik	-0.567439	-3.14291	0.34573	0.55654	0.858548	0.674814
	4933425D22Rik	0.419312	-3.14291	0.305287	0.580587	0.856888	1.33729		4933425M03Rik	0.547228	-3.59145	0.279927	0.596749	0.883806	1.46128
	4933425M03Rik	0.298071	-3.59145	0.084478	0.771318	0.96044	1.2295		4933427D06Rik	0.144697	-3.24195	0.0193409	0.889394	1	1.1055
	4933427D06Rik	-0.678403	-3.24195	0.350142	0.554033	0.836948	0.624856		4933427D14Rik	-0.246573	2.98919	0.185979	0.666284	0.921761	0.842896
	4933427D14Rik	0.736333	2.98919	1.87252	0.171187	0.568296	1.66594		4933427E11Rik	-1.14085	-2.64521	3.20591	0.0733726	0.468277	0.453492
	4933427E11Rik	-0.53741	-2.64521	0.928884	0.335153	0.637364	0.689007		4933427E13Rik	0.509528	-3.73368	0.175778	0.675027	0.926636	1.42358
	4933427E13Rik	-1.36923	-3.73368	0.930096	0.334838	0.636925	0.387097		4933427G23Rik	-1.34342	-3.77602	1.15004	0.283542	0.634252	0.394084
	4933427G23Rik	-2.02297	-3.77602	2.60178	0.106744	0.479095	0.246051		4933427J07Rik	-1.83156	-4.20553	1.0252	0.311288	0.634252	0.280961
	4933427J07Rik	-1.83156	-4.20553	1.15836	0.281805	0.60421	0.280961		4933428G20Rik	-0.583491	-1.77975	1.32789	0.249182	0.634252	0.667347
	4933428G20Rik	-1.24681	-1.77975	5.60715	0.0178873	0.164174	0.421379		4933428P19Rik	1.03102	-2.92129	1.69869	0.19246	0.634252	2.04347
	4933428P19Rik	0.388096	-2.92129	0.219045	0.639769	0.894444	1.30866		4933429H19Rik	0.396841	-2.54561	0.386913	0.533926	0.841072	1.31662
	4933429H19Rik	0.313881	-2.54561	0.25408	0.614217	0.880407	1.24305		4933430H16Rik	0	-4.21295	0	1	1	1
	4933430H16Rik	1.73817	-4.21295	1.05835	0.303592	0.60421	3.33612		4933430I17Rik	-0.954791	-1.11843	3.37477	0.066202	0.445962	0.515916
	4933430I17Rik	-1.41897	-1.11843	7.21326	0.00723669	0.0856412	0.373979		4933430L12Rik	1.98827	-4.12326	1.21096	0.271142	0.634252	3.9676
	4933430L12Rik	1.81712	-4.12326	1.08731	0.297068	0.60421	3.52377		4933430M04Rik	2.8142	-4.11102	2.06012	0.151199	0.597132	7.03328
	4933430M04Rik	0	-4.11102	0	1	1	1		4933431E20Rik	-0.310668	1.85659	0.395715	0.52931	0.837571	0.806268
	4933431E20Rik	-0.652831	1.85659	1.73402	0.187898	0.584264	0.636031		4933431J24Rik	-1.91725	-4.19496	1.07147	0.300613	0.634252	0.264758
	4933431J24Rik	-1.91725	-4.19496	1.20854	0.271621	0.60421	0.264758		4933431K14Rik	0.283337	-0.446345	0.305103	0.580701	0.874543	1.21701
	4933431K14Rik	-0.201299	-0.446345	0.151569	0.697041	0.921805	0.869767		4933432G23Rik	1.97999	-3.99113	1.28941	0.256157	0.634252	3.94491
	4933432G23Rik	3.10501	-3.99113	2.7926	0.0947005	0.453736	8.60403		4933432I03Rik	0	-4.12543	0	1	1	1
	4933432I03Rik	2.64551	-4.12543	1.90143	0.167919	0.568296	6.25717		4933432K03Rik	1.9781	-4.19618	1.22136	0.269094	0.634252	3.93973
	4933432K03Rik	0	-4.19618	0	1	1	1		4933433G15Rik	4.44435	-3.28311	9.45065	0.00211075	0.0496833	21.7712
	4933433G15Rik	4.80957	-3.28311	12.3495	0.000441103	0.00986474	28.043		4933433G19Rik	-0.966143	-3.75957	0.51598	0.472562	0.790069	0.511873
	4933433G19Rik	-1.9606	-3.75957	1.89213	0.168962	0.568296	0.256922		4933434E20Rik	0.111021	6.13396	0.222337	0.637265	0.905851	1.07999
	4933434E20Rik	0.00268304	6.13396	0.000129948	0.990905	1	1.00186		4933436H12Rik	-2.67139	-4.12482	1.78134	0.181985	0.632969	0.156976
	4933436H12Rik	-2.67139	-4.12482	1.99027	0.158313	0.568296	0.156976		4933436I20Rik	2.00184	-4.19315	1.23545	0.26635	0.634252	4.00511
	4933436I20Rik	0	-4.19315	0	1	1	1		4933437G19Rik	-0.794848	-2.69047	1.48987	0.222236	0.634252	0.576404
	4933437G19Rik	-1.04342	-2.69047	2.59961	0.10689	0.479279	0.485176		4933439C10Rik	-0.0194216	0.855227	0.00103552	0.974329	1	0.986628
	4933439C10Rik	1.25609	0.855227	4.84656	0.0277014	0.219562	2.38848		4933439K11Rik	1.1668	-1.51362	4.73613	0.0295354	0.292804	2.24513
	4933439K11Rik	0.661131	-1.51362	1.47234	0.224976	0.60421	1.58132		4933439N14Rik	0	-4.204	0	1	1	1
	4933439N14Rik	1.81633	-4.204	1.10256	0.293705	0.60421	3.52183		4933440J02Rik	0	-4.21295	0	1	1	1
	4933440J02Rik	1.73817	-4.21295	1.05835	0.303592	0.60421	3.33612		4933440N22Rik	-0.103428	0.372579	0.0394631	0.842534	1	0.930819
	4933440N22Rik	-0.607306	0.372579	1.27301	0.259202	0.60421	0.656421		5031415H12Rik	0.83617	-2.36432	2.07243	0.149982	0.597132	1.7853
	5031415H12Rik	0.570357	-2.36432	0.963104	0.326406	0.627157	1.48489		5031425E22Rik	0.116657	2.41648	0.0842824	0.771576	0.980866	1.08422
	5031425E22Rik	-0.0353269	2.41648	0.00774274	0.929882	1	0.975811		5031434C07Rik	2.79359	-4.11441	2.04317	0.152891	0.597132	6.93355
	5031434C07Rik	0	-4.11441	0	1	1	1		5031434O11Rik	-1.30348	0.0513456	7.79256	0.00524617	0.096413	0.405147
	5031434O11Rik	-0.960807	0.0513456	4.46633	0.0345691	0.253521	0.513769		5031439G07Rik	0.369207	6.7657	2.09617	0.147669	0.597132	1.29164
	5031439G07Rik	0.56373	6.7657	4.87326	0.027276	0.217372	1.47809		5033403F01Rik	-0.432508	-1.36286	0.565716	0.451966	0.769103	0.740972
	5033403F01Rik	-0.978808	-1.36286	2.78372	0.0952267	0.455305	0.507399		5033406O09Rik	6.60318	-0.410353	60.3012	8.14e-15	2.29e-12	97.2199
	5033406O09Rik	6.40353	-0.410353	56.3133	6.18e-14	1.44e-11	84.6551		5033417F24Rik	-1.13705	-1.45443	4.09809	0.0429318	0.358011	0.454689
	5033417F24Rik	-0.616664	-1.45443	1.41079	0.234926	0.60421	0.652177		5033421B08Rik	-1.91946	-4.13199	1.0611	0.302965	0.634252	0.264353
	5033421B08Rik	-0.183711	-4.13199	0.00712228	0.932743	1	0.880435		5033423K11Rik	-1.81497	-4.20746	1.01623	0.313416	0.634252	0.28421
	5033423K11Rik	-1.81497	-4.20746	1.1486	0.283842	0.60421	0.28421		5033428I22Rik	-2.43265	1.6623	11.1596	0.000835966	0.0243237	0.185225
	5033428I22Rik	-5.15854	1.6623	28.7389	8.28e-08	7.44e-06	0.0279978		5033430I15Rik	-0.21431	2.05809	0.206524	0.649506	0.91203	0.861958
	5033430I15Rik	-0.635061	2.05809	1.79693	0.180084	0.57483	0.643913		5330406M23Rik	1.98832	-4.06337	1.23282	0.266859	0.634252	3.96774
	5330406M23Rik	2.54388	-4.06337	1.85864	0.172782	0.568296	5.83156		5330411J11Rik	-1.81497	-4.20746	1.01623	0.313416	0.634252	0.28421
	5330411J11Rik	-1.81497	-4.20746	1.1486	0.283842	0.60421	0.28421		5330411O13Rik	-1.91725	-4.19496	1.07147	0.300613	0.634252	0.264758
	5330411O13Rik	-1.91725	-4.19496	1.20854	0.271621	0.60421	0.264758		5330416C01Rik	-1.81359	-4.13548	1.00291	0.316607	0.634252	0.284483
	5330416C01Rik	0.00341457	-4.13548	9.96e-06	0.997482	1	1.00237		5330417C22Rik	-0.131922	-3.44384	0.019576	0.888728	1	0.912615
	5330417C22Rik	-0.080268	-3.44384	0.00796159	0.928901	1	0.945882		5330425B07Rik	1.89533	-2.82338	6.56514	0.0103995	0.15372	3.72007
	5330425B07Rik	1.53475	-2.82338	4.14128	0.0418495	0.286184	2.89738		5330438D12Rik	-0.112432	0.592891	0.0630828	0.801688	0.99793	0.925027
	5330438D12Rik	0.216797	0.592891	0.240351	0.623953	0.885661	1.16215		5330438I03Rik	0.613532	-2.50862	0.824898	0.363752	0.685286	1.53
	5330438I03Rik	0.534403	-2.50862	0.649559	0.42027	0.721836	1.44834		5330439A09Rik	2.00184	-4.19315	1.23545	0.26635	0.634252	4.00511
	5330439A09Rik	0	-4.19315	0	1	1	1		5330439K02Rik	-0.344332	-3.70669	0.0763722	0.782275	0.986801	0.787673
	5330439K02Rik	0.278764	-3.70669	0.0635448	0.800979	0.979093	1.21316		5430400D12Rik	0.152732	-3.93421	0.00822821	0.927723	1	1.11167
	5430400D12Rik	1.22515	-3.93421	0.681832	0.408957	0.710828	2.33779		5430401H09Rik	0	-4.21295	0	1	1	1
	5430401H09Rik	1.73817	-4.21295	1.05835	0.303592	0.60421	3.33612		5430402O13Rik	0.372402	-3.30911	0.155554	0.693284	0.939926	1.29451
	5430402O13Rik	-0.640428	-3.30911	0.385904	0.53446	0.821654	0.641523		5430402P08Rik	-1.83087	-4.14228	1.01369	0.31402	0.634252	0.281094
	5430402P08Rik	-0.094819	-4.14228	0.00213337	0.96316	1	0.93639		5430403G16Rik	-0.152071	-1.84699	0.0492664	0.824345	1	0.899958
	5430403G16Rik	-0.00282271	-1.84699	1.92e-05	0.996503	1	0.998045		5430403N17Rik	-1.02659	-3.08963	2.03695	0.153517	0.597132	0.49087
	5430403N17Rik	-1.02714	-3.08963	2.254	0.13327	0.534838	0.490681		5430405H02Rik	-0.279484	0.216199	0.331156	0.564979	0.864863	0.823886
	5430405H02Rik	-0.173164	0.216199	0.129424	0.71903	0.932012	0.886895		5430414B19Rik	-0.0338724	-2.03133	0.00372206	0.951352	1	0.976795
	5430414B19Rik	0.376514	-2.03133	0.532573	0.465527	0.76282	1.2982		5430416N02Rik	-0.435082	2.86345	0.751406	0.386031	0.709173	0.739652
	5430416N02Rik	0.165247	2.86345	0.117394	0.731878	0.938791	1.12136		5430419D17Rik	2.72458	-2.30662	7.76622	0.00532323	0.0971319	6.60968
	5430419D17Rik	3.1442	-2.30662	11.157	0.000837154	0.0163926	8.84092		5430420F09Rik	2.00184	-4.19315	1.23545	0.26635	0.634252	4.00511
	5430420F09Rik	0	-4.19315	0	1	1	1		5430425K12Rik	0.205369	-3.50119	0.0189201	0.890596	1	1.15298
	5430425K12Rik	1.88928	-3.50119	2.38523	0.122487	0.507747	3.70451		5430427N15Rik	-4.89384	-3.49963	12.5725	0.000391455	0.0132083	0.0336362
	5430427N15Rik	-2.84295	-3.49963	6.96402	0.00831647	0.0943391	0.139375		5430427O19Rik	1.98827	-4.13192	1.21295	0.270749	0.634252	3.96761
	5430427O19Rik	1.73575	-4.13192	1.04185	0.307392	0.60421	3.33053		5430430B14Rik	0.61879	-1.75921	1.52818	0.216386	0.634252	1.53559
	5430430B14Rik	0.359797	-1.75921	0.516323	0.472414	0.768586	1.28325		5430430K15Rik	0.672901	-3.63884	0.343781	0.557655	0.859119	1.59428
	5430430K15Rik	1.10566	-3.63884	1.13684	0.28632	0.60421	2.15197		5430431A17Rik	-1.91725	-4.19496	1.07147	0.300613	0.634252	0.264758
	5430431A17Rik	-1.91725	-4.19496	1.20854	0.271621	0.60421	0.264758		5430434I15Rik	1.9781	-4.19618	1.22136	0.269094	0.634252	3.93973
	5430434I15Rik	0	-4.19618	0	1	1	1		5430437J10Rik	2.645	-3.11114	5.52228	0.0187758	0.223481	6.25497
	5430437J10Rik	2.94761	-3.11114	7.86629	0.00503648	0.0657031	7.7147		5530402G07Rik	2.00184	-4.19315	1.23545	0.26635	0.634252	4.00511
	5530402G07Rik	0	-4.19315	0	1	1	1		5530601H04Rik	0.578499	1.51722	1.73909	0.187254	0.634252	1.4933
	5530601H04Rik	0.244523	1.51722	0.311611	0.576694	0.85382	1.1847		5730403I07Rik	0.173014	-3.87616	0.0121152	0.912355	1	1.12741
	5730403I07Rik	-0.104123	-3.87616	0.00425365	0.947999	1	0.93037		5730405O15Rik	1.99119	-3.93735	1.48922	0.222338	0.634252	3.97565
	5730405O15Rik	3.43794	-3.93735	4.90718	0.0267453	0.214265	10.8374		5730409E04Rik	0.310892	3.15876	0.31131	0.576877	0.871647	1.24047
	5730409E04Rik	-0.987868	3.15876	2.63652	0.104432	0.474458	0.504222		5730414N17Rik	-0.212889	-1.08049	0.213158	0.644304	0.909273	0.862808
	5730414N17Rik	-0.126131	-1.08049	0.0787688	0.778973	0.96481	0.916285		5730416F02Rik	-1.83156	-4.20553	1.0252	0.311288	0.634252	0.280961
	5730416F02Rik	-1.83156	-4.20553	1.15836	0.281805	0.60421	0.280961		5730419F03Rik	2.00184	-4.19315	1.23545	0.26635	0.634252	4.00511
	5730419F03Rik	0	-4.19315	0	1	1	1		5730420D15Rik	0	-4.21295	0	1	1	1
	5730420D15Rik	1.73817	-4.21295	1.05835	0.303592	0.60421	3.33612		5730422E09Rik	0.223782	-3.35152	0.0474847	0.827499	1	1.16779
	5730422E09Rik	0.858448	-3.35152	0.926082	0.335883	0.638075	1.81309		5730437C11Rik	2.00184	-4.19315	1.23545	0.26635	0.634252	4.00511
	5730437C11Rik	0	-4.19315	0	1	1	1		5730455P16Rik	-0.17174	4.22591	0.200104	0.654637	0.914359	0.887771
	5730455P16Rik	0.263505	4.22591	0.492215	0.482941	0.778209	1.20039		5730480H06Rik	0.0526009	3.77404	0.0289671	0.864855	1	1.03713
	5730480H06Rik	-0.0314137	3.77404	0.0103488	0.918972	1	0.978461		5730488B01Rik	0.174848	-4.12662	0.0073495	0.931682	1	1.12885
	5730488B01Rik	-1.81342	-4.12662	1.13075	0.287615	0.60421	0.284515		5730507A11Rik	0	-4.14079	0	1	1	1
	5730507A11Rik	2.54304	-4.14079	1.81858	0.177482	0.570158	5.82817		5730507C01Rik	0.506441	-2.2507	0.747695	0.387207	0.709833	1.42054
	5730507C01Rik	0.186621	-2.2507	0.0998735	0.751982	0.950126	1.13809		5730521K06Rik	-3.56512	-3.65233	4.08715	0.0432105	0.359023	0.0844873
	5730521K06Rik	0.390841	-3.65233	0.104456	0.746546	0.946797	1.31116		5730585A16Rik	-0.718261	-3.97119	0.162506	0.68686	0.935914	0.60783
	5730585A16Rik	-0.883068	-3.97119	0.259302	0.6106	0.878534	0.542213		5730596B20Rik	-1.01127	-2.43325	1.98111	0.159274	0.604995	0.496108
	5730596B20Rik	-0.453376	-2.43325	0.540123	0.462382	0.760311	0.730332		5830408C22Rik	0.28438	-1.00396	0.36265	0.547038	0.851695	1.21789
	5830408C22Rik	0.495656	-1.00396	1.16736	0.279945	0.60421	1.40996		5830411N06Rik	-1.81497	-4.20746	1.01623	0.313416	0.634252	0.28421
	5830411N06Rik	-1.81497	-4.20746	1.1486	0.283842	0.60421	0.28421		5830416I19Rik	0	-4.20055	0	1	1	1
	5830416I19Rik	1.84457	-4.20055	1.11848	0.290247	0.60421	3.59146		5830417I10Rik	-0.259374	3.90696	0.482299	0.487383	0.804289	0.83545
	5830417I10Rik	0.0226569	3.90696	0.00369607	0.951522	1	1.01583		5830418P13Rik	1.93854	-1.06689	4.71435	0.0299118	0.29497	3.83317
	5830418P13Rik	-0.0859215	-1.06689	0.00784484	0.929423	1	0.942183		5830428M24Rik	1.83755	-3.85751	2.13141	0.144308	0.597132	3.57403
	5830428M24Rik	-0.0598421	-3.85751	0.00153679	0.968729	1	0.959369		5830432E09Rik	0.307515	-3.14946	0.10792	0.742524	0.964303	1.23757
	5830432E09Rik	0.478902	-3.14946	0.297895	0.585205	0.860837	1.39368		5830444F18Rik	0	-4.204	0	1	1	1
	5830444F18Rik	1.81633	-4.204	1.10256	0.293705	0.60421	3.52183		5830448L01Rik	0.396956	-0.37812	0.783105	0.376193	0.699886	1.31673
	5830448L01Rik	0.290245	-0.37812	0.424315	0.514792	0.805811	1.22285		5830454E08Rik	-0.170503	-2.55552	0.0421577	0.837319	1	0.888533
	5830454E08Rik	-0.192725	-2.55552	0.0610335	0.80487	0.980738	0.874952		5830462I19Rik	0.80444	-2.98292	1.36113	0.243342	0.634252	1.74647
	5830462I19Rik	0.105816	-2.98292	0.0207664	0.885417	1	1.0761		5830462O15Rik	-1.91725	-4.19496	1.07147	0.300613	0.634252	0.264758
	5830462O15Rik	-1.91725	-4.19496	1.20854	0.271621	0.60421	0.264758		5830473C10Rik	-1.81497	-4.20746	1.01623	0.313416	0.634252	0.28421
	5830473C10Rik	-1.81497	-4.20746	1.1486	0.283842	0.60421	0.28421		5830487J09Rik	2.81066	-3.92001	2.33164	0.126768	0.58816	7.01607
	5830487J09Rik	3.09381	-3.92001	2.82828	0.0926175	0.44907	8.53746		5930403N24Rik	-0.737256	-1.48833	2.01866	0.155376	0.599047	0.599879
	5930403N24Rik	-0.747759	-1.48833	2.11509	0.145854	0.559076	0.595528		5930409G06Rik	-2.60558	-4.1351	1.73118	0.18826	0.634252	0.164302
	5930409G06Rik	-2.60558	-4.1351	1.93675	0.164022	0.568296	0.164302		5930420M18Rik	-0.706006	-1.41962	0.800674	0.370892	0.693883	0.613015
	5930420M18Rik	0.964168	-1.41962	2.03192	0.154026	0.568296	1.95094		5930430L01Rik	-0.485973	0.022352	0.863096	0.352874	0.67353	0.714015
	5930430L01Rik	0.401831	0.022352	0.630246	0.427265	0.727818	1.32118		5930438M14Rik	2.79126	-3.92593	2.73559	0.0981352	0.526517	6.92232
	5930438M14Rik	3.07632	-3.92593	3.47274	0.0623878	0.362361	8.4346		6030400A10Rik	-1.91725	-4.19496	1.07147	0.300613	0.634252	0.264758
	6030400A10Rik	-1.91725	-4.19496	1.20854	0.271621	0.60421	0.264758		6030407O03Rik	0	-4.20055	0	1	1	1
	6030407O03Rik	1.84457	-4.20055	1.11848	0.290247	0.60421	3.59146		6030408B16Rik	-0.348485	-3.74183	0.07849	0.779354	0.985082	0.785409
	6030408B16Rik	-0.0518191	-3.74183	0.00212812	0.963205	1	0.964719		6030442E23Rik	-1.81497	-4.20746	1.01623	0.313416	0.634252	0.28421
	6030442E23Rik	-1.81497	-4.20746	1.1486	0.283842	0.60421	0.28421		6030442K20Rik	-0.339144	-1.92166	0.368881	0.543615	0.849077	0.79051
	6030442K20Rik	0.154403	-1.92166	0.0892011	0.765195	0.957457	1.11296		6030443J06Rik	-0.946921	-1.01104	3.41445	0.0646281	0.439838	0.518739
	6030443J06Rik	-1.03994	-1.01104	4.19651	0.0405071	0.280836	0.486347		6030445D17Rik	-1.15325	-0.902542	3.78956	0.0515731	0.391093	0.44961
	6030445D17Rik	-1.5256	-0.902542	5.65495	0.0174061	0.160776	0.347335		6030452D12Rik	0.15758	-4.12475	0.00611465	0.937672	1	1.11541
	6030452D12Rik	-1.83069	-4.12475	1.14078	0.285488	0.60421	0.281131		6030458C11Rik	0.163747	4.98414	0.440228	0.507013	0.820413	1.12019
	6030458C11Rik	0.0650272	4.98414	0.069523	0.792033	0.973627	1.0461		6030460B20Rik	0.979877	-4.04965	0.267461	0.60504	0.888143	1.9723
	6030460B20Rik	-1.81622	-4.04965	1.16252	0.280943	0.60421	0.283964		6030466F02Rik	-0.674018	-3.75457	0.215088	0.642809	0.908891	0.626759
	6030466F02Rik	-0.876407	-3.75457	0.373987	0.540839	0.826452	0.544722		6030468B19Rik	0.545841	-3.7419	0.122403	0.726443	0.956124	1.45987
	6030468B19Rik	0.426349	-3.7419	0.0765311	0.782055	0.967004	1.34383		6030498E09Rik	-1.83156	-4.20553	1.0252	0.311288	0.634252	0.280961
	6030498E09Rik	-1.83156	-4.20553	1.15836	0.281805	0.60421	0.280961		6230400D17Rik	0.0702875	-0.0856642	0.0215822	0.883204	1	1.04993
	6230400D17Rik	0.240292	-0.0856642	0.258199	0.61136	0.878804	1.18123		6330403K07Rik	0.654583	-3.75509	0.168511	0.681439	0.931489	1.57416
	6330403K07Rik	0.34095	-3.75509	0.0438616	0.834111	0.999102	1.26659		6330403L08Rik	0.0556309	2.7675	0.0171661	0.89576	1	1.03931
	6330403L08Rik	-0.140997	2.7675	0.110284	0.739822	0.942585	0.906892		6330403N20Rik	1.9781	-4.19618	1.22136	0.269094	0.634252	3.93973
	6330403N20Rik	0	-4.19618	0	1	1	1		6330409D20Rik	0	-4.21295	0	1	1	1
	6330409D20Rik	1.73817	-4.21295	1.05835	0.303592	0.60421	3.33612		6330411D24Rik	-1.83156	-4.20553	1.0252	0.311288	0.634252	0.280961
	6330411D24Rik	-1.83156	-4.20553	1.15836	0.281805	0.60421	0.280961		6330418K02Rik	-0.26867	0.935823	0.362441	0.547154	0.851695	0.830085
	6330418K02Rik	-0.308239	0.935823	0.480445	0.488221	0.782629	0.807627		6330420H09Rik	0.0872782	-4.04544	0.00247921	0.960288	1	1.06236
	6330420H09Rik	-0.0984445	-4.04544	0.00234603	0.961369	1	0.934039		6330537M06Rik	0.284271	-0.680259	0.307512	0.579211	0.873509	1.21779
	6330537M06Rik	0.0211974	-0.680259	0.00171177	0.966998	1	1.0148		6330549D23Rik	0.0931406	-0.707813	0.0432452	0.835264	1	1.06669
	6330549D23Rik	-0.120803	-0.707813	0.0731022	0.786872	0.970114	0.919675		6330562C20Rik	-0.310556	-0.624391	0.440575	0.506845	0.820321	0.806331
	6330562C20Rik	-0.0250067	-0.624391	0.00301542	0.956208	1	0.982816		6330576A10Rik	0	-4.20055	0	1	1	1
	6330576A10Rik	1.84457	-4.20055	1.11848	0.290247	0.60421	3.59146		6430503K07Rik	0.0575998	-4.11574	0.00123114	0.97201	1	1.04073
	6430503K07Rik	-1.92002	-4.11574	1.19273	0.27478	0.60421	0.26425		6430511E19Rik	-0.251757	-1.3377	0.161026	0.688214	0.936962	0.839873
	6430511E19Rik	0.162418	-1.3377	0.0755217	0.783461	0.967859	1.11916		6430531B16Rik	0.835343	-2.64796	1.39594	0.237404	0.634252	1.78428
	6430531B16Rik	0.00920044	-2.64796	0.000127444	0.990993	1	1.0064		6430548M08Rik	-0.115911	3.30118	0.0505064	0.822184	1	0.922799
	6430548M08Rik	-1.0185	3.30118	3.31776	0.068535	0.381258	0.49363		6430550D23Rik	0.590736	-1.98261	1.14892	0.283775	0.634252	1.50602
	6430550D23Rik	-0.321306	-1.98261	0.292688	0.588503	0.863702	0.800345		6430562O15Rik	-0.227664	-1.51278	0.142858	0.705456	0.945526	0.854016
	6430562O15Rik	0.0113103	-1.51278	0.000361811	0.984824	1	1.00787		6430571L13Rik	-0.171779	-1.17575	0.0873529	0.76757	0.979232	0.887747
	6430571L13Rik	-0.347983	-1.17575	0.359934	0.548543	0.833182	0.785682		6430573P05Rik	-0.0161399	-2.21532	0.000805	0.977365	1	0.988875
	6430573P05Rik	-0.777869	-2.21532	1.69468	0.192986	0.594864	0.583228		6430584L05Rik	0.802056	-0.988833	2.06308	0.150905	0.597132	1.74358
	6430584L05Rik	0.267581	-0.988833	0.204935	0.650767	0.90124	1.20379		6430590A07Rik	2.79597	-3.98677	2.29179	0.13006	0.590108	6.94497
	6430590A07Rik	2.56567	-3.98677	2.0319	0.154028	0.568296	5.92031		6430710C18Rik	2.00232	-4.12156	1.21919	0.269519	0.634252	4.00644
	6430710C18Rik	1.81714	-4.12156	1.08699	0.297139	0.60421	3.52381		6430710M23Rik	0.903494	-3.91202	0.309213	0.578164	0.872578	1.87059
	6430710M23Rik	0.715791	-3.91202	0.197846	0.656465	0.903497	1.64238		6530401F13Rik	-1.91642	-4.06344	1.07526	0.299759	0.634252	0.264911
	6530401F13Rik	0.627458	-4.06344	0.114433	0.735153	0.939441	1.54484		6530402F18Rik	0.216583	2.68023	0.30714	0.57944	0.87362	1.16198
	6530402F18Rik	0.338533	2.68023	0.752928	0.385551	0.687851	1.26447		6530403H02Rik	1.98827	-4.13192	1.21295	0.270749	0.634252	3.96761
	6530403H02Rik	1.73575	-4.13192	1.04185	0.307392	0.60421	3.33053		6530409C15Rik	0.82562	-3.18591	0.85299	0.355708	0.676405	1.7723
	6530409C15Rik	0.465492	-3.18591	0.253314	0.614751	0.880718	1.38079		6530437J22Rik	-0.999977	-3.70941	0.54135	0.461874	0.779785	0.500008
	6530437J22Rik	-1.42459	-3.70941	1.036	0.308753	0.605629	0.372524		6720427I07Rik	0.243726	-0.186699	0.242768	0.622214	0.89722	1.18405
	6720427I07Rik	0.423153	-0.186699	0.750523	0.386311	0.688733	1.34085		6720464F23Rik	0.944524	-3.93059	0.343082	0.558055	0.859535	1.92455
	6720464F23Rik	0.713522	-3.93059	0.202108	0.653025	0.901983	1.6398		6720469O03Rik	0	-4.20055	0	1	1	1
	6720469O03Rik	1.84457	-4.20055	1.11848	0.290247	0.60421	3.59146		6720482G16Rik	0	-4.20055	0	1	1	1
	6720482G16Rik	1.84457	-4.20055	1.11848	0.290247	0.60421	3.59146		6720483E21Rik	-1.83381	-4.01455	1.06106	0.302974	0.634252	0.280522
	6720483E21Rik	1.18705	-4.01455	0.445083	0.504679	0.797037	2.27687		6720489N17Rik	-1.34638	-0.379549	4.78504	0.0287079	0.288073	0.393278
	6720489N17Rik	-0.594375	-0.379549	1.13492	0.286729	0.60421	0.662332		6820402A03Rik	0.557825	-3.44628	0.254615	0.613844	0.891727	1.47205
	6820402A03Rik	1.09488	-3.44628	1.16622	0.280179	0.60421	2.13596		6820408C15Rik	-1.01738	0.578096	3.40502	0.0649982	0.440977	0.494014
	6820408C15Rik	-1.61573	0.578096	7.55888	0.00597151	0.0745459	0.3263		6820426E19Rik	-2.54188	-2.40607	14.2134	0.000163201	0.00635984	0.171719
	6820426E19Rik	-2.17538	-2.40607	11.9871	0.000535713	0.0116128	0.221384		6820431F20Rik	0.228733	0.493809	0.237415	0.62608	0.899924	1.17181
	6820431F20Rik	0.829576	0.493809	3.20364	0.0734747	0.396422	1.77716		7330404K18Rik	0	-4.204	0	1	1	1
	7330404K18Rik	1.81633	-4.204	1.10256	0.293705	0.60421	3.52183		7330423F06Rik	2.79895	-3.8064	2.7226	0.0989365	0.528651	6.95932
	7330423F06Rik	3.75309	-3.8064	5.28692	0.0214862	0.18661	13.4832		7420700N18Rik	-1.20241	-3.97812	0.468973	0.49346	0.809721	0.434547
	7420700N18Rik	-3.19092	-3.97812	3.05327	0.0805747	0.417198	0.109506		7420701I03Rik	0	-4.204	0	1	1	1
	7420701I03Rik	1.81633	-4.204	1.10256	0.293705	0.60421	3.52183		8030442B05Rik	-1.81497	-4.20746	1.01623	0.313416	0.634252	0.28421
	8030442B05Rik	-1.81497	-4.20746	1.1486	0.283842	0.60421	0.28421		8030443G20Rik	0	-4.20055	0	1	1	1
	8030443G20Rik	1.84457	-4.20055	1.11848	0.290247	0.60421	3.59146		8030445P17Rik	-1.91725	-4.19496	1.07147	0.300613	0.634252	0.264758
	8030445P17Rik	-1.91725	-4.19496	1.20854	0.271621	0.60421	0.264758		8030451A03Rik	0.364897	-1.92953	0.352163	0.552891	0.855575	1.28779
	8030451A03Rik	0.216812	-1.92953	0.139064	0.709214	0.92663	1.16216		8030462N17Rik	-0.656086	4.69023	6.18053	0.0129164	0.178563	0.634598
	8030462N17Rik	-0.690273	4.69023	6.84786	0.00887475	0.0988665	0.619737		8030474K03Rik	0	-4.21295	0	1	1	1
	8030474K03Rik	1.73817	-4.21295	1.05835	0.303592	0.60421	3.33612		8430406P12Rik	0.331839	-2.60131	0.204665	0.650982	0.912802	1.25862
	8430406P12Rik	0.834958	-2.60131	1.52021	0.217588	0.60421	1.7838		8430419K02Rik	-1.45798	-3.23665	2.566	0.109184	0.554612	0.364001
	8430419K02Rik	-0.761605	-3.23665	0.918264	0.337931	0.640287	0.58984		8430422M14Rik	1.28137	-3.1274	2.54416	0.110703	0.557729	2.4307
	8430422M14Rik	1.02725	-3.1274	1.63228	0.201388	0.60421	2.03813		8430423G03Rik	0.561669	-3.42261	0.221632	0.637799	0.906241	1.47598
	8430423G03Rik	1.20048	-3.42261	1.19683	0.273956	0.60421	2.29816		8430426J06Rik	3.98843	-3.68496	7.20339	0.0072766	0.121084	15.8721
	8430426J06Rik	3.44696	-3.68496	5.11934	0.0236606	0.198387	10.9053		8430429K09Rik	0.221594	0.241191	0.222522	0.637125	0.90582	1.16602
	8430429K09Rik	0.384473	0.241191	0.682781	0.408631	0.710824	1.30538		8430432A02Rik	1.14294	-3.40558	1.49943	0.220759	0.634252	2.20831
	8430432A02Rik	0.143975	-3.40558	0.0194435	0.889102	1	1.10495		8430436N08Rik	3.31271	-3.79779	3.74523	0.0529585	0.395948	9.93631
	8430436N08Rik	3.47237	-3.79779	4.24802	0.039296	0.275063	11.0991		8430437L04Rik	-1.91725	-4.19496	1.07147	0.300613	0.634252	0.264758
	8430437L04Rik	-1.91725	-4.19496	1.20854	0.271621	0.60421	0.264758		9030025P20Rik	-0.817055	-0.903479	3.33936	0.0676409	0.450453	0.5676
	9030025P20Rik	-1.52529	-0.903479	10.8535	0.000986115	0.0186297	0.34741		9030407P20Rik	0.567775	-0.645731	1.33692	0.247578	0.634252	1.48224
	9030407P20Rik	0.567427	-0.645731	1.36192	0.243206	0.60421	1.48188		9030612E09Rik	0	-4.20055	0	1	1	1
	9030612E09Rik	1.84457	-4.20055	1.11848	0.290247	0.60421	3.59146		9030619P08Rik	1.98827	-4.13192	1.21295	0.270749	0.634252	3.96761
	9030619P08Rik	1.73575	-4.13192	1.04185	0.307392	0.60421	3.33053		9030622O22Rik	0	-4.00243	0	1	1	1
	9030622O22Rik	3.45896	-4.00243	3.32677	0.0681606	0.379731	10.9964		9030624G23Rik	-0.107119	-0.598107	0.0548296	0.814863	1	0.92844
	9030624G23Rik	0.0425962	-0.598107	0.00902158	0.924329	1	1.02997		9130002K18Rik	0.0941674	-3.96543	0.00352008	0.952689	1	1.06745
	9130002K18Rik	-2.71603	-3.96543	2.32051	0.127678	0.521992	0.152193		9130008F23Rik	-0.124007	2.49923	0.0971465	0.755281	0.971766	0.917635
	9130008F23Rik	-0.214844	2.49923	0.292163	0.588838	0.863963	0.861639		9130015A21Rik	0	-4.204	0	1	1	1
	9130015A21Rik	1.81633	-4.204	1.10256	0.293705	0.60421	3.52183		9130017K11Rik	1.12532	-2.7784	1.97859	0.159539	0.6055	2.1815
	9130017K11Rik	1.38254	-2.7784	3.34516	0.0674029	0.377439	2.60728		9130019O22Rik	-2.05421	-1.08564	12.7316	0.000359535	0.0123644	0.24078
	9130019O22Rik	-1.28379	-1.08564	5.85116	0.0155668	0.148612	0.410716		9130019P16Rik	-1.20795	-3.00779	1.64874	0.19913	0.634252	0.432883
	9130019P16Rik	-0.568632	-3.00779	0.478191	0.489243	0.783814	0.674256		9130023H24Rik	-0.692844	1.9848	2.62294	0.105329	0.543912	0.618633
	9130023H24Rik	-0.582413	1.9848	1.8713	0.171326	0.568296	0.667846		9130024F11Rik	1.67743	-0.658096	11.1116	0.000857904	0.0247023	3.19858
	9130024F11Rik	1.76124	-0.658096	12.5481	0.000396619	0.00908284	3.38989		9130204K15Rik	0	-4.13744	0	1	1	1
	9130204K15Rik	2.5649	-4.13744	1.83562	0.175465	0.570158	5.91716		9130208D14Rik	1.54095	2.05866	9.2071	0.00241078	0.0545923	2.90986
	9130208D14Rik	1.78586	2.05866	12.2637	0.00046186	0.0102423	3.44824		9130213A22Rik	-0.325958	-2.8379	0.181144	0.670392	0.92415	0.797769
	9130213A22Rik	-0.54833	-2.8379	0.520245	0.470737	0.767498	0.683811		9130221F21Rik	-1.81497	-4.20746	1.01623	0.313416	0.634252	0.28421
	9130221F21Rik	-1.81497	-4.20746	1.1486	0.283842	0.60421	0.28421		9130221H12Rik	-0.183089	2.11192	0.177414	0.673605	0.925996	0.880815
	9130221H12Rik	0.23789	2.11192	0.302543	0.582292	0.858286	1.17927		9130230L23Rik	0.0706222	-3.94141	0.00171202	0.966996	1	1.05017
	9130230L23Rik	1.05211	-3.94141	0.314755	0.574777	0.852418	2.07356		9130230N09Rik	-0.431243	-1.51866	0.711038	0.3991	0.720982	0.741623
	9130230N09Rik	-0.607682	-1.51866	1.43626	0.230746	0.60421	0.65625		9130401M01Rik	0.365193	4.61719	1.63493	0.201022	0.634252	1.28805
	9130401M01Rik	0.359841	4.61719	1.5899	0.207341	0.60421	1.28328		9130410C08Rik	2.78737	-3.9882	2.27914	0.131125	0.591259	6.90368
	9130410C08Rik	2.56566	-3.9882	2.02896	0.154326	0.568296	5.92025		9130604C24Rik	-0.409316	-1.22452	0.759492	0.383488	0.706816	0.75298
	9130604C24Rik	-0.0948786	-1.22452	0.044673	0.832606	0.998562	0.936351		9230020A06Rik	1.98831	-4.19489	1.22742	0.267909	0.634252	3.96771
	9230020A06Rik	0	-4.19489	0	1	1	1		9230102O04Rik	-1.91725	-4.19496	1.07147	0.300613	0.634252	0.264758
	9230102O04Rik	-1.91725	-4.19496	1.20854	0.271621	0.60421	0.264758		9230104L09Rik	-0.65244	-3.81456	0.202257	0.652905	0.913378	0.636203
	9230104L09Rik	0.787746	-3.81456	0.446208	0.504141	0.796762	1.72638		9230104M06Rik	2.00232	-4.12156	1.21919	0.269519	0.634252	4.00644
	9230104M06Rik	1.81714	-4.12156	1.08699	0.297139	0.60421	3.52381		9230105E05Rik	-1.83156	-4.20553	1.0252	0.311288	0.634252	0.280961
	9230105E05Rik	-1.83156	-4.20553	1.15836	0.281805	0.60421	0.280961		9230109A22Rik	1.97772	-4.13318	1.20675	0.271976	0.634252	3.93871
	9230109A22Rik	1.73579	-4.13318	1.04211	0.307332	0.60421	3.33061		9230111E07Rik	-0.0471094	-1.09103	0.00904591	0.924227	1	0.967874
	9230111E07Rik	0.355361	-1.09103	0.557488	0.455274	0.754311	1.27931		9230112D13Rik	0.94686	-4.05065	0.251017	0.61636	0.893197	1.92767
	9230112D13Rik	-1.83224	-4.05065	1.17165	0.279062	0.60421	0.280829		9230112E08Rik	0.0451396	1.82644	0.00793754	0.929008	1	1.03178
	9230112E08Rik	-0.0246936	1.82644	0.0022786	0.961928	1	0.983029		9230112J17Rik	0.429588	-2.60483	0.232971	0.629329	0.902239	1.34685
	9230112J17Rik	-0.277224	-2.60483	0.0984992	0.753638	0.950992	0.825177		9230114K14Rik	-0.286961	-0.29766	0.261051	0.609399	0.890274	0.819627
	9230114K14Rik	-1.06658	-0.29766	3.06961	0.0797686	0.415344	0.477451		9230116L04Rik	-0.109937	-2.97654	0.0167805	0.896931	1	0.926629
	9230116L04Rik	0.473495	-2.97654	0.389171	0.532736	0.820695	1.38847		9230116N13Rik	0.114213	-1.82533	0.0456024	0.8309	1	1.08238
	9230116N13Rik	0.544338	-1.82533	1.1852	0.276301	0.60421	1.45835		9330020H09Rik	0.0449491	0.269253	0.00914444	0.923817	1	1.03165
	9330020H09Rik	-1.47e-05	0.269253	8.06e-10	0.999977	1	0.99999		9330102E08Rik	-1.14373	-0.306288	5.51723	0.0188301	0.223777	0.452587
	9330102E08Rik	-1.03222	-0.306288	4.65773	0.030914	0.23634	0.488958		9330104G04Rik	-0.24899	-1.93159	0.220518	0.638646	0.906566	0.841485
	9330104G04Rik	-0.513952	-1.93159	0.94279	0.331561	0.633503	0.700302		9330111N05Rik	-1.91755	-4.07175	1.07011	0.300921	0.634252	0.264704
	9330111N05Rik	0.567422	-4.07175	0.0947194	0.758261	0.953183	1.48187		9330118I20Rik	0	-4.21295	0	1	1	1
	9330118I20Rik	1.73817	-4.21295	1.05835	0.303592	0.60421	3.33612		9330121J05Rik	1.05908	-2.50797	1.35258	0.244828	0.634252	2.0836
	9330121J05Rik	-2.86282	-2.50797	5.01491	0.0251299	0.206014	0.137469		9330121K16Rik	1.45815	-3.69003	1.08134	0.298399	0.634252	2.74755
	9330121K16Rik	1.92747	-3.69003	2.13746	0.143739	0.555536	3.80388		9330132A10Rik	-6.50744	-2.74058	29.5976	5.32e-08	5.99e-06	0.0109917
	9330132A10Rik	-6.50744	-2.74058	33.0488	8.99e-09	9.62e-07	0.0109917		9330136K24Rik	-1.9267	-3.66466	2.96209	0.0852378	0.498152	0.26303
	9330136K24Rik	-2.46949	-3.66466	5.09449	0.024002	0.200467	0.180555		9330151L19Rik	0.132494	1.16116	0.0904865	0.76356	0.976631	1.09619
	9330151L19Rik	0.0367494	1.16116	0.00699413	0.93335	1	1.0258		9330154J02Rik	-0.203763	-2.2097	0.0607806	0.805266	1	0.868283
	9330154J02Rik	0.881505	-2.2097	1.32952	0.248891	0.60421	1.8423		9330158H04Rik	-1.81359	-4.13548	1.00291	0.316607	0.634252	0.284483
	9330158H04Rik	0.00341457	-4.13548	9.96e-06	0.997482	1	1.00237		9330159F19Rik	-0.158228	2.40182	0.0819063	0.77473	0.982588	0.896125
	9330159F19Rik	0.15973	2.40182	0.0854854	0.769997	0.959817	1.11708		9330159M07Rik	1.00824	0.519782	4.5213	0.0334754	0.314686	2.01145
	9330159M07Rik	0.827052	0.519782	3.06158	0.0801637	0.416203	1.77406		9330160F10Rik	0.635142	-2.28665	1.20036	0.27325	0.634252	1.55309
	9330160F10Rik	-0.158046	-2.28665	0.0664331	0.796603	0.976226	0.896238		9330161L09Rik	-0.780706	-2.12531	1.13614	0.286469	0.634252	0.582082
	9330161L09Rik	-0.83299	-2.12531	1.34267	0.246564	0.60421	0.561365		9330162012Rik	2.13836	-3.45906	3.25175	0.0713474	0.462275	4.40263
	9330162012Rik	2.5168	-3.45906	5.29909	0.0213366	0.185918	5.72311		9330162B11Rik	3.30166	-4.03998	2.86662	0.0904346	0.504838	9.86052
	9330162B11Rik	0	-4.03998	0	1	1	1		9330162G02Rik	-0.165056	-0.681489	0.107679	0.742802	0.964381	0.891894
	9330162G02Rik	0.233019	-0.681489	0.227754	0.633194	0.890465	1.17529		9330171B17Rik	-2.62193	-3.94255	2.32986	0.126914	0.588185	0.16245
	9330171B17Rik	0.453666	-3.94255	0.127072	0.721487	0.933165	1.36952		9330175E14Rik	0.45418	0.852717	0.919414	0.337629	0.656419	1.37
	9330175E14Rik	0.363231	0.852717	0.591138	0.441979	0.742364	1.2863		9330175M20Rik	2.79595	-3.97939	2.30981	0.128559	0.589507	6.94489
	9330175M20Rik	2.61509	-3.97939	2.09809	0.147483	0.561853	6.12663		9330179D12Rik	1.23024	-1.41632	4.34261	0.0371699	0.332334	2.34605
	9330179D12Rik	0.949803	-1.41632	2.58282	0.108029	0.481737	1.93161		9330182L06Rik	-1.67866	-2.21358	7.29	0.00693396	0.117437	0.312373
	9330182L06Rik	-1.9285	-2.21358	9.72222	0.00182054	0.0300152	0.262702		9330188P03Rik	3.22064	-3.66977	3.13827	0.0764749	0.475611	9.32199
	9330188P03Rik	4.12382	-3.66977	5.24518	0.0220076	0.189156	17.4338		9330198I05Rik	-1.04165	-2.94126	1.91584	0.166316	0.615796	0.485771
	9330198I05Rik	-1.34415	-2.94126	3.3699	0.0663978	0.37485	0.393887		9330198N18Rik	0	-4.204	0	1	1	1
	9330198N18Rik	1.81633	-4.204	1.10256	0.293705	0.60421	3.52183		9430002A10Rik	0.492568	-3.36707	0.209186	0.647406	0.910964	1.40695
	9430002A10Rik	0.70806	-3.36707	0.474665	0.490849	0.785106	1.63361		9430007M09Rik	2.78586	-4.11567	2.03679	0.153533	0.597132	6.89647
	9430007M09Rik	0	-4.11567	0	1	1	1		9430015G10Rik	-0.310307	3.85868	0.935498	0.333438	0.652533	0.80647
	9430015G10Rik	-0.0727592	3.85868	0.0517495	0.820046	0.990226	0.950818		9430018G01Rik	1.40026	-0.567981	3.04459	0.0810065	0.485493	2.6395
	9430018G01Rik	2.70919	-0.567981	12.576	0.000390729	0.00899535	6.53956		9430024E24Rik	-1.83156	-4.20553	1.0252	0.311288	0.634252	0.280961
	9430024E24Rik	-1.83156	-4.20553	1.15836	0.281805	0.60421	0.280961		9430031K09Rik	1.05141	-3.63581	0.899511	0.342913	0.662284	2.07256
	9430031K09Rik	0.80926	-3.63581	0.538296	0.46314	0.761105	1.75231		9430034N14Rik	0.318738	-1.76344	0.336842	0.561658	0.862465	1.24724
	9430034N14Rik	0.892489	-1.76344	3.05469	0.0805041	0.417137	1.85638		9430037G07Rik	4.00178	-1.13259	31.3819	2.12e-08	2.6e-06	16.0198
	9430037G07Rik	3.34574	-1.13259	21.1168	4.32e-06	0.000232771	10.1664		9430037O13Rik	2.00184	-4.19315	1.23545	0.26635	0.634252	4.00511
	9430037O13Rik	0	-4.19315	0	1	1	1		9430038I01Rik	-0.0687622	3.06474	0.0345703	0.852499	1	0.953456
	9430038I01Rik	-0.170119	3.06474	0.211904	0.64528	0.89841	0.888769		9430041J12Rik	-1.91725	-4.19496	1.07147	0.300613	0.634252	0.264758
	9430041J12Rik	-1.91725	-4.19496	1.20854	0.271621	0.60421	0.264758		9430053O09Rik	2.78586	-4.11567	2.03679	0.153533	0.597132	6.89647
	9430053O09Rik	0	-4.11567	0	1	1	1		9430060I03Rik	-1.80821	-2.82301	4.85584	0.0275527	0.280167	0.285545
	9430060I03Rik	0.224154	-2.82301	0.146892	0.701524	0.923946	1.16809		9430062P05Rik	-3.138	-4.06159	2.39781	0.121505	0.578177	0.113598
	9430062P05Rik	-3.138	-4.06159	2.66693	0.102453	0.469674	0.113598		9430064I24Rik	0.555033	-3.70602	0.280318	0.596493	0.883806	1.4692
	9430064I24Rik	-1.0712	-3.70602	0.647232	0.421104	0.72286	0.475923		9430065F17Rik	0.632455	-2.93852	0.465263	0.495174	0.810863	1.5502
	9430065F17Rik	0.511765	-2.93852	0.327191	0.567318	0.846554	1.42579		9430069I07Rik	-1.83156	-4.20553	1.0252	0.311288	0.634252	0.280961
	9430069I07Rik	-1.83156	-4.20553	1.15836	0.281805	0.60421	0.280961		9430081H08Rik	-0.390676	-2.15991	0.483722	0.486741	0.803623	0.762772
	9430081H08Rik	-0.909814	-2.15991	2.49647	0.114102	0.491824	0.532254		9430085M18Rik	-1.91976	-4.12333	1.05966	0.303292	0.634252	0.264298
	9430085M18Rik	-0.102643	-4.12333	0.00238638	0.961038	1	0.931325		9430091E24Rik	-0.342128	-1.18973	0.46145	0.496947	0.812364	0.788877
	9430091E24Rik	-0.853272	-1.18973	2.76819	0.0961551	0.456478	0.553528		9430097D07Rik	3.31334	-3.91969	3.54918	0.0595747	0.421566	9.94065
	9430097D07Rik	2.55347	-3.91969	2.22853	0.135482	0.540148	5.87044		9430098F02Rik	1.0494	-3.68972	0.899464	0.342925	0.662284	2.06968
	9430098F02Rik	0.434707	-3.68972	0.141637	0.706659	0.926032	1.35164		9530003O04Rik	-0.217061	-3.33717	0.0817872	0.77489	0.982588	0.860317
	9530003O04Rik	-2.4442	-3.33717	4.82736	0.0280115	0.221034	0.183748		9530013L04Rik	1.9781	-4.19618	1.22136	0.269094	0.634252	3.93973
	9530013L04Rik	0	-4.19618	0	1	1	1		9530014B07Rik	-1.83156	-4.20553	1.0252	0.311288	0.634252	0.280961
	9530014B07Rik	-1.83156	-4.20553	1.15836	0.281805	0.60421	0.280961		9530018F02Rik	0.166268	-1.35011	0.0671651	0.79551	0.994837	1.12215
	9530018F02Rik	-0.205729	-1.35011	0.0936518	0.759585	0.953948	0.867101		9530018H14Rik	0.131447	-3.86409	0.00749201	0.931024	1	1.09539
	9530018H14Rik	1.58894	-3.86409	1.57377	0.20966	0.60421	3.00829		9530026F06Rik	-1.91725	-4.19496	1.07147	0.300613	0.634252	0.264758
	9530026F06Rik	-1.91725	-4.19496	1.20854	0.271621	0.60421	0.264758		9530026P05Rik	0.552544	-2.74865	0.765372	0.381653	0.705301	1.46667
	9530026P05Rik	0.0592275	-2.74865	0.00825139	0.927622	1	1.04191		9530027J09Rik	-0.375895	-3.41013	0.174932	0.675765	0.927147	0.770627
	9530027J09Rik	-0.322872	-3.41013	0.143594	0.704734	0.924827	0.799477		9530034E10Rik	-1.46889	-3.64614	2.02465	0.154764	0.597976	0.361261
	9530034E10Rik	-2.47426	-3.64614	4.80291	0.0284117	0.223036	0.179959		9530036M11Rik	-1.76537	-2.30845	6.31088	0.0119999	0.169632	0.294151
	9530036M11Rik	-3.10639	-2.30845	12.2969	0.000453709	0.0101162	0.116114		9530046B11Rik	-1.8092	-3.86814	1.95902	0.161618	0.608017	0.285349
	9530046B11Rik	-3.80101	-3.86814	6.26962	0.0122826	0.124773	0.0717433		9530051G07Rik	1.98834	-4.05204	1.24266	0.264959	0.634252	3.96781
	9530051G07Rik	2.62126	-4.05204	1.95245	0.162324	0.568296	6.15289		9530052C20Rik	-0.783873	-2.053	1.88641	0.169607	0.620582	0.580805
	9530052C20Rik	-0.801406	-2.053	2.08362	0.148886	0.564023	0.57379		9530052E02Rik	-0.260364	-1.65474	0.21866	0.640063	0.907285	0.834877
	9530052E02Rik	-0.601671	-1.65474	1.15175	0.283183	0.60421	0.65899		9530053A07Rik	0.650056	1.13648	2.03669	0.153543	0.597132	1.56923
	9530053A07Rik	0.36667	1.13648	0.650272	0.420015	0.721616	1.28937		9530056E24Rik	2.79596	-3.9822	2.30295	0.129128	0.590094	6.94492
	9530056E24Rik	2.5974	-3.9822	2.07427	0.149802	0.564138	6.05193		9530056K15Rik	-1.83478	-3.99318	1.07556	0.299694	0.634252	0.280334
	9530056K15Rik	1.30051	-3.99318	0.548661	0.458865	0.756997	2.46315		9530062K07Rik	-3.22978	-3.81355	3.0105	0.0827267	0.490428	0.106595
	9530062K07Rik	0.196972	-3.81355	0.017685	0.894205	1	1.14629		9530068E07Rik	0.146679	7.897	0.404007	0.525027	0.83377	1.10702
	9530068E07Rik	0.191734	7.897	0.690317	0.406056	0.708913	1.14214		9530077C05Rik	0.0337848	1.55687	0.0058906	0.938822	1	1.02369
	9530077C05Rik	-0.289969	1.55687	0.432638	0.510697	0.802472	0.81792		9530078K11Rik	2.00155	-4.0586	1.24527	0.264458	0.634252	4.00429
	9530078K11Rik	2.56508	-4.0586	1.88673	0.169571	0.568296	5.91789		9530080O11Rik	1.9781	-4.19618	1.22136	0.269094	0.634252	3.93973
	9530080O11Rik	0	-4.19618	0	1	1	1		9530082P21Rik	-0.364605	2.15701	0.434852	0.509618	0.822321	0.776682
	9530082P21Rik	-0.790509	2.15701	1.83305	0.175767	0.570158	0.57814		9530085L11Rik	0.650125	-0.617319	1.78069	0.182064	0.632969	1.5693
	9530085L11Rik	0.480751	-0.617319	0.98058	0.322056	0.622571	1.39547		9530085P06Rik	1.98831	-4.19489	1.22742	0.267909	0.634252	3.96771
	9530085P06Rik	0	-4.19489	0	1	1	1		9530097N15Rik	-1.81497	-4.20746	1.01623	0.313416	0.634252	0.28421
	9530097N15Rik	-1.81497	-4.20746	1.1486	0.283842	0.60421	0.28421		9630010A21Rik	0	-4.21295	0	1	1	1
	9630010A21Rik	1.73817	-4.21295	1.05835	0.303592	0.60421	3.33612		9630013D21Rik	-0.0386555	1.06606	0.00328234	0.954313	1	0.973562
	9630013D21Rik	-1.2454	1.06606	2.73652	0.0980784	0.460979	0.421792		9630013K17Rik	1.98827	-4.12326	1.21096	0.271142	0.634252	3.9676
	9630013K17Rik	1.81712	-4.12326	1.08731	0.297068	0.60421	3.52377		9630015K15Rik	1.9781	-4.19618	1.22136	0.269094	0.634252	3.93973
	9630015K15Rik	0	-4.19618	0	1	1	1		9630028B13Rik	0	-4.21295	0	1	1	1
	9630028B13Rik	1.73817	-4.21295	1.05835	0.303592	0.60421	3.33612		9630050E16Rik	0.880728	-4.0389	0.224784	0.635418	0.905043	1.8413
	9630050E16Rik	-1.91299	-4.0389	1.2314	0.267135	0.60421	0.265542		9830144P21Rik	-0.283376	-3.4343	0.0953054	0.757538	0.973347	0.821666
	9830144P21Rik	-2.03951	-3.4343	2.96537	0.0850651	0.429921	0.243246		9930004E17Rik	0.279933	-2.25619	0.158013	0.690993	0.93873	1.21414
	9930004E17Rik	-0.273033	-2.25619	0.144577	0.703773	0.92453	0.827578		9930012K11Rik	0.289345	3.50553	0.531282	0.466068	0.783647	1.22209
	9930012K11Rik	0.0409488	3.50553	0.0106551	0.917785	1	1.02879		9930014A18Rik	-1.06424	4.66922	10.0431	0.00152923	0.0388141	0.478223
	9930014A18Rik	-1.3759	4.66922	15.7808	7.11e-05	0.00225951	0.385312		9930017N22Rik	0.829828	-1.31504	2.14032	0.143472	0.597132	1.77747
	9930017N22Rik	1.5526	-1.31504	8.29976	0.00396503	0.0548339	2.93345		9930021J03Rik	-0.148762	4.07179	0.140587	0.707699	0.946386	0.902024
	9930021J03Rik	0.0322747	4.07179	0.00660046	0.935249	1	1.02262		9930024M15Rik	0.990151	-3.99001	0.305456	0.580482	0.8743	1.98639
	9930024M15Rik	-0.0735883	-3.99001	0.00155167	0.968578	1	0.950272		9930104L06Rik	-0.709737	3.0649	3.10837	0.0778911	0.477465	0.611432
	9930104L06Rik	-0.83476	3.0649	4.28988	0.0383399	0.271114	0.560676		9930111J21Rik1	0.0706407	-1.69562	0.0101479	0.919759	1	1.05018
	9930111J21Rik1	0.505347	-1.69562	0.555554	0.456057	0.754682	1.41946		9930111J21Rik2	0.57195	-1.11393	0.870199	0.3509	0.671254	1.48653
	9930111J21Rik2	0.748362	-1.11393	1.53342	0.215599	0.60421	1.67988		9930120I10Rik	-1.60311	-3.49797	1.83887	0.175084	0.626411	0.329166
	9930120I10Rik	-0.315831	-3.49797	0.131419	0.716965	0.930882	0.803388		a	0	-4.204	0	1	1	1
	a	1.81633	-4.204	1.10256	0.293705	0.60421	3.52183		A030001D20Rik	-0.612876	0.495947	1.67367	0.195768	0.634252	0.653892
	A030001D20Rik	-0.741691	0.495947	2.45819	0.116913	0.497172	0.598038		A030005L19Rik	0.0102285	-3.73572	3.33e-05	0.995395	1	1.00712
	A030005L19Rik	1.23403	-3.73572	1.0563	0.30406	0.60421	2.35224		A130006I12Rik	1.98677	-3.31992	3.88815	0.0486281	0.381088	3.96348
	A130006I12Rik	1.53809	-3.31992	2.22709	0.135609	0.540172	2.90409		A130010J15Rik	0.189227	3.56874	0.330873	0.565145	0.865027	1.14015
	A130010J15Rik	0.0699877	3.56874	0.0453446	0.831372	0.997803	1.04971		A130012E19Rik	2.79595	-3.97939	2.30981	0.128559	0.589507	6.94489
	A130012E19Rik	2.61509	-3.97939	2.09809	0.147483	0.561853	6.12663		A130014A01Rik	0.368694	-1.24124	0.527893	0.467494	0.78509	1.29118
	A130014A01Rik	0.08998	-1.24124	0.0304808	0.861404	1	1.06436		A130048G24Rik	0	-4.20055	0	1	1	1
	A130048G24Rik	1.84457	-4.20055	1.11848	0.290247	0.60421	3.59146		A130050O07Rik	1.98831	-4.19489	1.22742	0.267909	0.634252	3.96771
	A130050O07Rik	0	-4.19489	0	1	1	1		A130051J06Rik	0.639238	0.681866	1.93428	0.16429	0.612648	1.55751
	A130051J06Rik	0.759635	0.681866	2.75892	0.0967133	0.457893	1.69306		A1bg	0	-4.20055	0	1	1	1
	A1bg	1.84457	-4.20055	1.11848	0.290247	0.60421	3.59146		A1cf	1.58871	-3.72837	1.9101	0.166952	0.616733	3.0078
	A1cf	-2.64578	-3.72837	2.70775	0.0998618	0.464688	0.159787		A230001M10Rik	0	-4.14079	0	1	1	1
	A230001M10Rik	2.54304	-4.14079	1.81858	0.177482	0.570158	5.82817		A230004M16Rik	0.970289	-4.05122	0.262101	0.60868	0.890114	1.95923
	A230004M16Rik	-1.8161	-4.05122	1.1612	0.281216	0.60421	0.283988		A230005M16Rik	-0.611002	-3.99426	0.11714	0.732157	0.95883	0.654742
	A230005M16Rik	-0.786166	-3.99426	0.203427	0.651969	0.901611	0.579883		A230006K03Rik	-1.81497	-4.20746	1.01623	0.313416	0.634252	0.28421
	A230006K03Rik	-1.81497	-4.20746	1.1486	0.283842	0.60421	0.28421		A230020J21Rik	0.466267	-2.91336	0.302155	0.582534	0.876106	1.38153
	A230020J21Rik	0.780751	-2.91336	0.979893	0.322225	0.62278	1.71802		A230028O05Rik	0.531808	-2.16082	0.368584	0.543777	0.849103	1.44574
	A230028O05Rik	0.416461	-2.16082	0.224403	0.635705	0.891894	1.33465		A230050P20Rik	-1.00646	2.51337	0.646804	0.421258	0.740401	0.497766
	A230050P20Rik	-3.58655	2.51337	5.29285	0.0214131	0.186256	0.0832416		A230051N06Rik	0	-4.204	0	1	1	1
	A230051N06Rik	1.81633	-4.204	1.10256	0.293705	0.60421	3.52183		A230056P14Rik	-0.380278	-1.86881	0.30997	0.577699	0.872309	0.768289
	A230056P14Rik	0.00831358	-1.86881	0.000155334	0.990056	1	1.00578		A230057D06Rik	0.909647	-2.56074	0.999834	0.317351	0.634898	1.87859
	A230057D06Rik	2.31475	-2.56074	9.56765	0.00198036	0.0321444	4.97517		A230060F14Rik	-0.206434	-2.01213	0.134178	0.714139	0.949828	0.866677
	A230060F14Rik	-0.0940642	-2.01213	0.0295356	0.863548	1	0.93688		A230065N10Rik	0.425598	-1.2979	0.783968	0.37593	0.699651	1.34313
	A230065N10Rik	-0.204553	-1.2979	0.171943	0.678391	0.913796	0.867808		A230072C01Rik	0.468057	-0.629056	1.01174	0.314487	0.634252	1.38324
	A230072C01Rik	-0.0806417	-0.629056	0.0293113	0.864062	1	0.945637		A230072E10Rik	0.43414	-1.5203	0.680434	0.409437	0.729836	1.35111
	A230072E10Rik	-0.0389869	-1.5203	0.00526889	0.942135	1	0.973338		A230083G16Rik	1.83782	-3.63882	2.27568	0.131418	0.591806	3.57469
	A230083G16Rik	1.89293	-3.63882	2.62253	0.105356	0.476853	3.71388		A230083N12Rik	-0.717335	-3.75067	0.417822	0.518026	0.828606	0.60822
	A230083N12Rik	-0.942478	-3.75067	0.745851	0.387793	0.690083	0.520338		A230085B16Rik	0	-4.20055	0	1	1	1
	A230085B16Rik	1.84457	-4.20055	1.11848	0.290247	0.60421	3.59146		A230087F16Rik	1.08522	-2.29348	2.88028	0.0896704	0.504197	2.1217
	A230087F16Rik	1.17037	-2.29348	3.57307	0.0587236	0.350442	2.25069		A230103J11Rik	0.844715	-1.32848	1.9647	0.161012	0.60716	1.79591
	A230103J11Rik	-0.665768	-1.32848	0.934357	0.333733	0.635626	0.630353		A230107N01Rik	-1.81059	-2.99864	4.09627	0.0429778	0.358011	0.285074
	A230107N01Rik	-0.431451	-2.99864	0.354764	0.551429	0.835106	0.741516		A230108P19Rik	0	-4.13212	0	1	1	1
	A230108P19Rik	2.60201	-4.13212	1.8665	0.171876	0.568296	6.07133		A2m	2.80004	-3.53262	4.94008	0.0262409	0.272149	6.96462
	A2m	1.20934	-3.53262	0.753389	0.385405	0.687723	2.31232		A2ml1	0.165844	-4.00513	0.00754813	0.930767	1	1.12182
	A2ml1	0.660049	-4.00513	0.140895	0.707393	0.926032	1.58014		A330009N23Rik	2.03681	-1.41237	9.98065	0.00158194	0.0397926	4.10338
	A330009N23Rik	2.34966	-1.41237	13.9392	0.000188815	0.00500137	5.09703		A330015K06Rik	0.735765	-2.60579	1.05893	0.303459	0.634252	1.66528
	A330015K06Rik	0.502661	-2.60579	0.506601	0.476614	0.772887	1.41682		A330023F24Rik	-0.261325	-2.95697	0.139886	0.708395	0.946693	0.834321
	A330023F24Rik	-0.521049	-2.95697	0.562034	0.453442	0.752751	0.696865		A330033J07Rik	2.77687	-3.83275	1.90264	0.167783	0.617872	6.85365
	A330033J07Rik	3.61042	-3.83275	2.87759	0.0898204	0.443756	12.2136		A330035P11Rik	-0.44233	-1.01005	0.77145	0.379769	0.703335	0.735945
	A330035P11Rik	0.139032	-1.01005	0.0841052	0.771809	0.960738	1.10117		A330040F15Rik	0	-4.204	0	1	1	1
	A330040F15Rik	1.81633	-4.204	1.10256	0.293705	0.60421	3.52183		A330041J22Rik	-0.40403	-2.74067	0.245026	0.620599	0.896225	0.755744
	A330041J22Rik	-0.421806	-2.74067	0.269747	0.603501	0.874593	0.746489		A330058E17Rik	0	-4.20055	0	1	1	1
	A330058E17Rik	1.84457	-4.20055	1.11848	0.290247	0.60421	3.59146		A330069E16Rik	-0.651694	-3.75969	0.178838	0.672374	0.925223	0.636532
	A330069E16Rik	1.07886	-3.75969	0.697426	0.40365	0.706811	2.11236		A330069K06Rik	-4.7969	-1.36478	50.119	1.45e-12	3.19e-10	0.035974
	A330069K06Rik	-6.05712	-1.36478	51.1325	8.63e-13	1.72e-10	0.0150184		A330074K22Rik	0.272922	-2.48682	0.124807	0.723878	0.955304	1.20825
	A330074K22Rik	1.07871	-2.48682	2.32235	0.127528	0.52175	2.11215		A330076H08Rik	2.00184	-4.19315	1.23545	0.26635	0.634252	4.00511
	A330076H08Rik	0	-4.19315	0	1	1	1		A330084C13Rik	-0.622526	-2.34146	1.09939	0.294401	0.634252	0.649533
	A330084C13Rik	-0.687011	-2.34146	1.41359	0.234462	0.60421	0.621139		A330093E20Rik	2.00184	-4.19315	1.23545	0.26635	0.634252	4.00511
	A330093E20Rik	0	-4.19315	0	1	1	1		A330094K24Rik	0.146981	-4.12601	0.0054327	0.941244	1	1.10725
	A330094K24Rik	-1.8307	-4.12601	1.14105	0.28543	0.60421	0.281128		A330102I10Rik	1.54507	-2.66236	5.18807	0.0227424	0.250235	2.91818
	A330102I10Rik	1.19906	-2.66236	3.03102	0.0816869	0.419956	2.2959		A3galt2	0.744289	-1.72645	1.74432	0.186592	0.634252	1.67515
	A3galt2	0.65717	-1.72645	1.39456	0.237636	0.60421	1.57699		A430005L14Rik	0.405975	5.06076	2.3795	0.122937	0.58108	1.32498
	A430005L14Rik	0.404024	5.06076	2.3599	0.12449	0.513466	1.32319		A430010J10Rik	2.00184	-4.19315	1.23545	0.26635	0.634252	4.00511
	A430010J10Rik	0	-4.19315	0	1	1	1		A430018G15Rik	0.473186	0.950605	0.312211	0.576327	0.871333	1.38817
	A430018G15Rik	-2.36025	0.950605	5.27912	0.0215826	0.187142	0.194758		A430027C01Rik	1.30136	-3.57263	2.03212	0.154005	0.597132	2.4646
	A430027C01Rik	-1.34843	-3.57263	1.12424	0.289007	0.60421	0.39272		A430027H14Rik	2.7937	-4.04386	2.15214	0.142371	0.597132	6.93408
	A430027H14Rik	1.84217	-4.04386	1.13509	0.286693	0.60421	3.58548		A430033K04Rik	-0.201463	1.72021	0.158772	0.69029	0.938105	0.869668
	A430033K04Rik	0.178736	1.72021	0.12626	0.722342	0.933762	1.13189		A430035B10Rik	-0.203919	-2.10612	0.0922548	0.76133	0.97505	0.868189
	A430035B10Rik	-0.940942	-2.10612	1.83497	0.175541	0.570158	0.520893		A430046D13Rik	0.404756	-3.00348	0.207935	0.648391	0.911154	1.32387
	A430046D13Rik	0.994705	-3.00348	1.51012	0.219121	0.60421	1.99267		A430057M04Rik	0.195199	-0.79594	0.124177	0.724547	0.955624	1.14488
	A430057M04Rik	-0.241565	-0.79594	0.187694	0.664843	0.906929	0.845827		A430060F13Rik	2.00184	-4.19315	1.23545	0.26635	0.634252	4.00511
	A430060F13Rik	0	-4.19315	0	1	1	1		A430072C10Rik	0	-4.204	0	1	1	1
	A430072C10Rik	1.81633	-4.204	1.10256	0.293705	0.60421	3.52183		A430072P03Rik	-2.59308	-4.13697	1.72152	0.189498	0.634252	0.165731
	A430072P03Rik	-2.59308	-4.13697	1.92641	0.165151	0.568296	0.165731		A430073D23Rik	0.167317	-3.41548	0.0240385	0.876787	1	1.12297
	A430073D23Rik	1.39315	-3.41548	2.55178	0.11017	0.484794	2.62652		A430078G23Rik	0	-4.204	0	1	1	1
	A430078G23Rik	1.81633	-4.204	1.10256	0.293705	0.60421	3.52183		A430078I02Rik	0.17821	-3.64265	0.03353	0.85471	1	1.13148
	A430078I02Rik	-0.938415	-3.64265	0.741782	0.38909	0.691398	0.521806		A430090L17Rik	0	-4.14948	0	1	1	1
	A430090L17Rik	2.48374	-4.14948	1.7716	0.183184	0.575762	5.59345		A430093F15Rik	2.38462	-3.40353	4.45812	0.0347356	0.320746	5.22205
	A430093F15Rik	2.52954	-3.40353	5.55767	0.0183999	0.167267	5.77388		A430103D13Rik	-0.574528	-0.642764	1.31352	0.251758	0.634252	0.671506
	A430103D13Rik	-0.478129	-0.642764	0.942895	0.331534	0.633503	0.717908		A430105J06Rik	-0.221205	-2.83275	0.110017	0.740124	0.96318	0.857849
	A430105J06Rik	-0.32855	-2.83275	0.25544	0.613271	0.879922	0.796337		A430106G13Rik	-1.06914	-3.28184	1.83228	0.175858	0.626411	0.476602
	A430106G13Rik	-1.31077	-3.28184	2.82532	0.0927882	0.449271	0.403106		A430108G06Rik	-0.24849	-2.74642	0.148957	0.699534	0.943574	0.841777
	A430108G06Rik	-0.951642	-2.74642	1.96586	0.160888	0.568296	0.517044		A430110C17Rik	0.181849	-3.80913	0.0166696	0.89727	1	1.13434
	A430110C17Rik	0.47025	-3.80913	0.127244	0.721307	0.933165	1.38535		A430110L20Rik	0.177392	-2.90043	0.0487604	0.825234	1	1.13084
	A430110L20Rik	1.37221	-2.90043	4.55511	0.0328207	0.245369	2.58867		A4galt	2.79656	-3.69399	2.9312	0.0868827	0.500392	6.94782
	A4galt	4.21039	-3.69399	8.36687	0.00382124	0.0532751	18.512		A4gnt	1.9781	-4.19618	1.22136	0.269094	0.634252	3.93973
	A4gnt	0	-4.19618	0	1	1	1		A530006G24Rik	2.00184	-4.19315	1.23545	0.26635	0.634252	4.00511
	A530006G24Rik	0	-4.19315	0	1	1	1		A530010F05Rik	1.9781	-4.19618	1.22136	0.269094	0.634252	3.93973
	A530010F05Rik	0	-4.19618	0	1	1	1		A530013C23Rik	1.05213	-2.30036	3.08106	0.079209	0.48071	2.07359
	A530013C23Rik	0.152036	-2.30036	0.0558031	0.813257	0.985996	1.11114		A530016L24Rik	-4.98241	-1.72811	47.2973	6.1e-12	1.27e-09	0.0316333
	A530016L24Rik	-5.30364	-1.72811	52.6315	4.02e-13	8.56e-11	0.0253189		A530017D24Rik	-0.459207	1.14331	1.02322	0.311757	0.634252	0.727386
	A530017D24Rik	-0.134853	1.14331	0.0901149	0.764031	0.956728	0.910763		A530020G20Rik	6.61351	-2.3543	11.7806	0.000598497	0.0186632	97.9184
	A530020G20Rik	5.36798	-2.3543	7.76796	0.00531812	0.0682941	41.2974		A530032D15Rik	-0.361451	0.00507167	0.272502	0.601658	0.886883	0.778381
	A530032D15Rik	0.649868	0.00507167	1.04967	0.305584	0.60421	1.56902		A530040E14Rik	-0.923884	-0.212745	3.658	0.0558006	0.406654	0.527088
	A530040E14Rik	-1.46846	-0.212745	8.93254	0.00280134	0.041814	0.361368		A530041M06Rik	0.199688	-3.65384	0.0312637	0.859653	1	1.14845
	A530041M06Rik	-1.19575	-3.65384	0.855454	0.355014	0.657709	0.436558		A530046M15Rik	-0.630184	0.717567	0.613817	0.433354	0.752433	0.646094
	A530046M15Rik	-2.67283	0.717567	7.51184	0.00612948	0.0758336	0.156818		A530053M12Rik	2.02279	-2.56161	6.12514	0.0133272	0.182463	4.06368
	A530053M12Rik	1.56627	-2.56161	3.57734	0.0585729	0.350122	2.96138		A530058O07Rik	-0.0724696	-3.48776	0.00713299	0.932693	1	0.951009
	A530058O07Rik	-1.48307	-3.48776	2.16367	0.141307	0.552793	0.357726		A530064D06Rik	1.83627	-3.69585	2.19014	0.138897	0.597132	3.57085
	A530064D06Rik	1.59166	-3.69585	1.65567	0.198188	0.60421	3.01397		A530064N14Rik	1.00403	-1.20849	3.90166	0.0482383	0.38008	2.0056
	A530064N14Rik	0.4749	-1.20849	0.849599	0.356666	0.659565	1.38982		A530065N20Rik	-1.91988	-4.11999	1.05911	0.303419	0.634252	0.264277
	A530065N20Rik	-0.0732887	-4.11999	0.00130463	0.971187	1	0.950469		A530072M11Rik	-0.668059	-2.28726	1.02823	0.310574	0.634252	0.629353
	A530072M11Rik	-1.75753	-2.28726	5.03657	0.0248176	0.204749	0.295754		A530083I20Rik	-3.45912	-3.94092	3.23497	0.0720818	0.464659	0.0909286
	A530083I20Rik	-1.62495	-3.94092	0.93745	0.332934	0.635038	0.324222		A530084C06Rik	-0.277191	0.197977	0.131534	0.716846	0.951554	0.825196
	A530084C06Rik	1.06257	0.197977	2.27174	0.131752	0.531107	2.08865		A530095I07Rik	0.0467181	-3.79041	0.000837557	0.976912	1	1.03291
	A530095I07Rik	0.425435	-3.79041	0.0546632	0.815139	0.987228	1.34298		A630001G21Rik	-0.659982	1.26277	2.22696	0.135621	0.597132	0.632886
	A630001G21Rik	-0.563554	1.26277	1.64392	0.199788	0.60421	0.676633		A630001O12Rik	2.79385	-3.98999	2.28171	0.130907	0.591123	6.93477
	A630001O12Rik	2.54731	-3.98999	2.00742	0.156532	0.568296	5.84544		A630009H07Rik	-0.760974	-2.80514	0.90437	0.341613	0.660738	0.590098
	A630009H07Rik	-0.969792	-2.80514	1.48305	0.223297	0.60421	0.51058		A630012P03Rik	-1.81493	-4.06676	1.01588	0.313499	0.634252	0.284217
	A630012P03Rik	0.786333	-4.06676	0.170194	0.67994	0.914367	1.72468		A630014C17Rik	-1.06802	-2.94641	1.90567	0.167445	0.617345	0.476973
	A630014C17Rik	-1.34674	-2.94641	3.40851	0.0648612	0.369326	0.393179		A630019I02Rik	1.9781	-4.19618	1.22136	0.269094	0.634252	3.93973
	A630019I02Rik	0	-4.19618	0	1	1	1		A630023A22Rik	-0.146555	-0.40835	0.100535	0.751189	0.969568	0.903405
	A630023A22Rik	-0.68888	-0.40835	2.15701	0.14192	0.552874	0.620335		A630052C17Rik	-0.257638	0.625033	0.272938	0.601368	0.886669	0.836456
	A630052C17Rik	-0.200109	0.625033	0.166734	0.68303	0.915136	0.870485		A630072L19Rik	2.78586	-4.11567	2.03679	0.153533	0.597132	6.89647
	A630072L19Rik	0	-4.11567	0	1	1	1		A630072M18Rik	-0.25629	1.92189	0.364315	0.54612	0.851145	0.837238
	A630072M18Rik	-0.246774	1.92189	0.339521	0.560106	0.841812	0.842779		A630075F10Rik	2.00184	-4.19315	1.23545	0.26635	0.634252	4.00511
	A630075F10Rik	0	-4.19315	0	1	1	1		A630089N07Rik	0.435515	-2.25852	0.548618	0.458883	0.776645	1.35239
	A630089N07Rik	0.239378	-2.25852	0.168639	0.681324	0.914856	1.18048		A630095E13Rik	2.00163	-4.06176	1.24255	0.26498	0.634252	4.00452
	A630095E13Rik	2.54395	-4.06176	1.86182	0.172415	0.568296	5.83184		A630095N17Rik	2.81286	-4.04383	2.17117	0.140619	0.597132	7.02675
	A630095N17Rik	1.81541	-4.04383	1.11917	0.290098	0.60421	3.51959		A730004F24Rik	2.79617	-4.11397	2.04523	0.152684	0.597132	6.94594
	A730004F24Rik	0	-4.11397	0	1	1	1		A730011C13Rik	0.0439264	-0.783444	0.00742021	0.931355	1	1.03092
	A730011C13Rik	0.192128	-0.783444	0.147466	0.700969	0.923789	1.14245		A730013G03Rik	-0.200021	-3.60537	0.0351168	0.851351	1	0.870538
	A730013G03Rik	-0.17499	-3.60537	0.0286629	0.86556	1	0.885774		A730015C16Rik	0.176907	-2.13152	0.105708	0.745085	0.966033	1.13046
	A730015C16Rik	-0.687521	-2.13152	1.40748	0.235475	0.60421	0.62092		A730017C20Rik	1.02806	-3.4369	0.417383	0.518246	0.828621	2.03928
	A730017C20Rik	2.90058	-3.4369	4.93959	0.0262483	0.211676	7.46729		A730017L22Rik	0.0230153	-0.749373	0.00227412	0.961965	1	1.01608
	A730017L22Rik	0.320576	-0.749373	0.465482	0.495073	0.788894	1.24883		A730020E08Rik	-2.32927	-0.227358	21.2764	3.98e-06	0.000286633	0.198985
	A730020E08Rik	-2.44521	-0.227358	23.7423	1.1e-06	7.06e-05	0.18362		A730020M07Rik	3.35948	-1.13483	11.5568	0.000675008	0.0205644	10.2637
	A730020M07Rik	0.0277281	-1.13483	0.000558913	0.981139	1	1.01941		A730032A03Rik	-2.60558	-4.1351	1.73118	0.18826	0.634252	0.164302
	A730032A03Rik	-2.60558	-4.1351	1.93675	0.164022	0.568296	0.164302		A730035I17Rik	-2.77484	-2.10569	21.1642	4.22e-06	0.000301185	0.146114
	A730035I17Rik	-2.47858	-2.10569	19.9138	8.1e-06	0.000393252	0.17942		A730036I17Rik	1.98831	-4.19489	1.22742	0.267909	0.634252	3.96771
	A730036I17Rik	0	-4.19489	0	1	1	1		A730046J19Rik	-1.81497	-4.20746	1.01623	0.313416	0.634252	0.28421
	A730046J19Rik	-1.81497	-4.20746	1.1486	0.283842	0.60421	0.28421		A730049H05Rik	0.166876	-3.7475	0.0233537	0.878541	1	1.12262
	A730049H05Rik	-0.572998	-3.7475	0.244793	0.620765	0.883967	0.672219		A730056A06Rik	2.80148	-3.47812	2.58489	0.107888	0.550381	6.97157
	A730056A06Rik	4.85751	-3.47812	8.36249	0.00383046	0.0533321	28.9904		A730060N03Rik	1.98831	-4.19489	1.22742	0.267909	0.634252	3.96771
	A730060N03Rik	0	-4.19489	0	1	1	1		A730061H03Rik	-1.91725	-4.19496	1.07147	0.300613	0.634252	0.264758
	A730061H03Rik	-1.91725	-4.19496	1.20854	0.271621	0.60421	0.264758		A730063M14Rik	0.284554	-0.818761	0.352553	0.552672	0.855575	1.21803
	A730063M14Rik	0.0350215	-0.818761	0.00536256	0.941623	1	1.02457		A730071L15Rik	-0.0322439	-3.27906	0.00174742	0.966656	1	0.977898
	A730071L15Rik	-0.527163	-3.27906	0.438424	0.507884	0.800098	0.693918		A730081D07Rik	0.337776	-3.40233	0.135348	0.71295	0.949268	1.26381
	A730081D07Rik	-1.50408	-3.40233	1.8715	0.171303	0.568296	0.352555		A730085K08Rik	-3.13813	-4.00361	2.58057	0.108182	0.551236	0.113587
	A730085K08Rik	-1.39251	-4.00361	0.622652	0.430063	0.730534	0.380903		A730089K16Rik	0	-4.20055	0	1	1	1
	A730089K16Rik	1.84457	-4.20055	1.11848	0.290247	0.60421	3.59146		A730090N16Rik	0.147227	-3.92354	0.00764549	0.930323	1	1.10744
	A730090N16Rik	1.27501	-3.92354	0.713347	0.398335	0.701453	2.42		A730091E23Rik	0.182341	-3.05574	0.0460449	0.830094	1	1.13472
	A730091E23Rik	0.444198	-3.05574	0.306845	0.579622	0.856246	1.36056		A730098A19Rik	0	-4.20055	0	1	1	1
	A730098A19Rik	1.84457	-4.20055	1.11848	0.290247	0.60421	3.59146		A830005F24Rik	0	-4.21295	0	1	1	1
	A830005F24Rik	1.73817	-4.21295	1.05835	0.303592	0.60421	3.33612		A830009L08Rik	3.97882	-3.84446	5.26872	0.021712	0.242942	15.7669
	A830009L08Rik	1.82273	-3.84446	1.24	0.26547	0.60421	3.5375		A830011K09Rik	-0.65626	-4.04855	0.119463	0.729617	0.957605	0.634521
	A830011K09Rik	-2.65754	-4.04855	2.06401	0.150813	0.56555	0.15849		A830018L16Rik	1.26968	-3.27547	1.30612	0.253098	0.634252	2.41109
	A830018L16Rik	0.136858	-3.27547	0.0123592	0.91148	1	1.09951		A830019L24Rik	2.8039	-4.11271	2.05163	0.152044	0.597132	6.98325
	A830019L24Rik	0	-4.11271	0	1	1	1		A830019P07Rik	2.00184	-4.19315	1.23545	0.26635	0.634252	4.00511
	A830019P07Rik	0	-4.19315	0	1	1	1		A830035A12Rik	0.146364	-4.05462	0.00567905	0.939929	1	1.10678
	A830035A12Rik	0.0111807	-4.05462	1.23e-08	0.999911	1	1.00778		A830035O19Rik	0.422904	-1.53859	0.488547	0.484576	0.801808	1.34062
	A830035O19Rik	0.216245	-1.53859	0.129079	0.719389	0.932281	1.16171		A830036E02Rik	0	-4.204	0	1	1	1
	A830036E02Rik	1.81633	-4.204	1.10256	0.293705	0.60421	3.52183		A830052D11Rik	-0.245384	-2.26354	0.134805	0.713501	0.949507	0.843591
	A830052D11Rik	0.905858	-2.26354	2.41783	0.119961	0.503311	1.87366		A830082K12Rik	-1.4784	-0.845391	3.50227	0.0612848	0.429204	0.358888
	A830082K12Rik	0.156097	-0.845391	0.0517394	0.820064	0.990226	1.11427		A830082N09Rik	-1.1716	0.258314	3.2756	0.070317	0.458265	0.443928
	A830082N09Rik	-0.242893	0.258314	0.171414	0.678859	0.914166	0.845049		A930001A20Rik	0	-4.204	0	1	1	1
	A930001A20Rik	1.81633	-4.204	1.10256	0.293705	0.60421	3.52183		A930001C03Rik	0.556588	-0.469949	0.485413	0.48598	0.803089	1.47079
	A930001C03Rik	-1.06332	-0.469949	1.42595	0.232427	0.60421	0.478531		A930002H24Rik	-0.521816	-1.14407	1.16332	0.280777	0.634252	0.696495
	A930002H24Rik	-0.44528	-1.14407	0.89055	0.345328	0.648035	0.734442		A930003A15Rik	2.78586	-4.11567	2.03679	0.153533	0.597132	6.89647
	A930003A15Rik	0	-4.11567	0	1	1	1		A930003O13Rik	2.62934	-3.77347	2.36449	0.124124	0.583239	6.18742
	A930003O13Rik	3.96568	-3.77347	6.05573	0.0138613	0.136442	15.6238		A930004D18Rik	0.1625	3.9593	0.266481	0.605702	0.888244	1.11922
	A930004D18Rik	0.132926	3.9593	0.178643	0.672542	0.911102	1.09652		A930004J17Rik	0.0709279	1.51135	0.0243298	0.876049	1	1.05039
	A930004J17Rik	0.359718	1.51135	0.631527	0.426796	0.72748	1.28317		A930005G22Rik	-1.81541	-4.06038	1.02035	0.312436	0.634252	0.284124
	A930005G22Rik	0.827295	-4.06038	0.188399	0.664253	0.906912	1.77435		A930005H10Rik	-0.384413	-0.143723	0.625228	0.429111	0.748381	0.766091
	A930005H10Rik	-0.945915	-0.143723	3.67506	0.0552321	0.33721	0.5191		A930005N03Rik	-1.52454	-3.70626	1.50919	0.219262	0.634252	0.34759
	A930005N03Rik	-0.0708112	-3.70626	0.00550341	0.940863	1	0.952102		A930006K02Rik	0.324558	-1.97614	0.196522	0.657543	0.915896	1.25228
	A930006K02Rik	-0.466917	-1.97614	0.361614	0.547611	0.832163	0.723509		A930006L05Rik	1.98831	-4.19489	1.22742	0.267909	0.634252	3.96771
	A930006L05Rik	0	-4.19489	0	1	1	1		A930007I19Rik	-0.103394	-1.50674	0.0401206	0.841245	1	0.930841
	A930007I19Rik	-0.584866	-1.50674	1.24131	0.26522	0.60421	0.666711		A930012L18Rik	0.567958	-1.61279	1.09073	0.29631	0.634252	1.48242
	A930012L18Rik	-0.104347	-1.61279	0.0347857	0.852046	1	0.930226		A930012O16Rik	0.000974818	-0.822989	4.41e-06	0.998325	1	1.00068
	A930012O16Rik	-0.0813328	-0.822989	0.029588	0.863428	1	0.945184		A930015D03Rik	-2.33048	-0.65036	17.6431	2.66e-05	0.00144059	0.198818
	A930015D03Rik	-2.0149	-0.65036	14.224	0.000162287	0.0044258	0.247431		A930015P04Rik	-1.0182	-3.71268	0.893004	0.344665	0.663622	0.493733
	A930015P04Rik	-1.68891	-3.71268	2.05596	0.151612	0.566856	0.310162		A930016O22Rik	-3.17956	-3.85818	3.22296	0.0726121	0.466893	0.110371
	A930016O22Rik	-0.0656361	-3.85818	0.00246788	0.960379	1	0.955524		A930017K11Rik	-2.98477	-2.07066	15.9091	6.65e-05	0.00309102	0.126327
	A930017K11Rik	-1.00527	-2.07066	3.80247	0.0511771	0.322897	0.498176		A930017M01Rik	0.92683	-3.80287	0.340736	0.559404	0.860785	1.90109
	A930017M01Rik	1.64886	-3.80287	1.23713	0.266025	0.60421	3.13586		A930018P22Rik	1.34774	-3.73189	1.51002	0.219136	0.634252	2.54512
	A930018P22Rik	-0.837266	-3.73189	0.368682	0.543724	0.829028	0.559703		A930023M06Rik	0	-4.14948	0	1	1	1
	A930023M06Rik	2.48374	-4.14948	1.7716	0.183184	0.575762	5.59345		A930024E05Rik	-0.880873	-1.67416	2.73445	0.0982055	0.526583	0.543039
	A930024E05Rik	-0.567261	-1.67416	1.26379	0.260935	0.60421	0.674897		A930024N18Rik	0.162629	-3.04706	0.0411756	0.839199	1	1.11932
	A930024N18Rik	-0.100727	-3.04706	0.0142045	0.905131	1	0.932563		A930027P06Rik	-1.81497	-4.20746	1.01623	0.313416	0.634252	0.28421
	A930027P06Rik	-1.81497	-4.20746	1.1486	0.283842	0.60421	0.28421		A930028N01Rik	1.98831	-4.19489	1.22742	0.267909	0.634252	3.96771
	A930028N01Rik	0	-4.19489	0	1	1	1		A930028O11Rik	-1.81497	-4.20746	1.01623	0.313416	0.634252	0.28421
	A930028O11Rik	-1.81497	-4.20746	1.1486	0.283842	0.60421	0.28421		A930029G22Rik	-0.470102	-2.54593	0.543619	0.460937	0.778805	0.721914
	A930029G22Rik	-0.866278	-2.54593	1.80882	0.17865	0.572578	0.54856		A930030B08Rik	0	-4.12543	0	1	1	1
	A930030B08Rik	2.64551	-4.12543	1.90143	0.167919	0.568296	6.25717		A930031H19Rik	1.98831	-4.19489	1.22742	0.267909	0.634252	3.96771
	A930031H19Rik	0	-4.19489	0	1	1	1		A930032L01Rik	0	-4.20055	0	1	1	1
	A930032L01Rik	1.84457	-4.20055	1.11848	0.290247	0.60421	3.59146		A930033H14Rik	0.522008	-1.53264	0.493123	0.482537	0.800154	1.43595
	A930033H14Rik	1.71222	-1.53264	6.55635	0.010451	0.110906	3.27665		A930033M14Rik	0	-4.204	0	1	1	1
	A930033M14Rik	1.81633	-4.204	1.10256	0.293705	0.60421	3.52183		A930035D04Rik	-0.645852	-0.704746	1.85121	0.173643	0.626255	0.639115
	A930035D04Rik	-0.69562	-0.704746	2.19767	0.13822	0.544995	0.617444		A930036I15Rik	2.00184	-4.19315	1.23545	0.26635	0.634252	4.00511
	A930036I15Rik	0	-4.19315	0	1	1	1		A930037H05Rik	-0.592188	-0.323803	0.760737	0.383098	0.706504	0.663336
	A930037H05Rik	0.112978	-0.323803	0.0321742	0.857646	1	1.08146		A930038B10Rik	2.77921	-4.04617	2.13242	0.144213	0.597132	6.86478
	A930038B10Rik	1.8424	-4.04617	1.13351	0.287028	0.60421	3.58607		A930040O22Rik	2.00232	-4.12156	1.21919	0.269519	0.634252	4.00644
	A930040O22Rik	1.81714	-4.12156	1.08699	0.297139	0.60421	3.52381		A930041C12Rik	-2.78742	-2.81666	9.43346	0.00213062	0.0500736	0.144845
	A930041C12Rik	-0.639748	-2.81666	0.930565	0.334716	0.636812	0.641825		A930104D05Rik	-0.358804	-3.91754	0.0686308	0.793341	0.993671	0.779811
	A930104D05Rik	-3.14963	-3.91754	3.6659	0.0555365	0.338216	0.112685		AA386476	0.182681	-2.68974	0.0744204	0.785006	0.988812	1.13499
	AA386476	0.266373	-2.68974	0.1731	0.677371	0.913456	1.20278		AA413626	-0.0829659	-3.38673	0.00807291	0.928407	1	0.944115
	AA413626	-0.628478	-3.38673	0.387301	0.533722	0.821308	0.646859		AA414768	-1.16406	0.292569	1.13125	0.287509	0.634252	0.446254
	AA414768	-4.59112	0.292569	9.6483	0.00189527	0.0310121	0.0414892		AA465934	-2.40436	1.58571	23.9093	1.01e-06	8.44e-05	0.188893
	AA465934	-3.13478	1.58571	37.9918	7.1e-10	9.24e-08	0.113851		AA467197	-0.138194	1.5353	0.0461783	0.829852	1	0.908656
	AA467197	-1.42117	1.5353	3.95865	0.0466312	0.30606	0.373408		AA474408	-0.770699	-3.13828	0.791846	0.373543	0.697257	0.586133
	AA474408	-0.664941	-3.13828	0.598763	0.439051	0.739199	0.630715		AA543186	-0.52691	-2.82139	0.355167	0.551203	0.854443	0.69404
	AA543186	0.053384	-2.82139	0.00419275	0.948372	1	1.0377		AA623943	3.31296	-3.85738	4.23537	0.03959	0.342696	9.93804
	AA623943	3.07482	-3.85738	3.72342	0.0536544	0.330963	8.42584		AA645442	0.153813	-3.99601	0.0067419	0.93456	1	1.11251
	AA645442	0.730937	-3.99601	0.170886	0.679326	0.914367	1.65972		AA914427	-0.746943	-3.40031	0.531406	0.466017	0.783603	0.595865
	AA914427	-0.034483	-3.40031	0.00148282	0.969283	1	0.976382		AA986860	0.191302	1.47153	0.195695	0.658219	0.916498	1.14179
	AA986860	-0.175595	1.47153	0.16443	0.68511	0.916084	0.885402		Aaas	0.21415	6.72059	0.8536	0.355536	0.676346	1.16002
	Aaas	0.227616	6.72059	0.964785	0.325984	0.627019	1.1709		Aacs	-0.430008	6.20323	3.51667	0.0607544	0.426739	0.742258
	Aacs	-0.259481	6.20323	1.28542	0.256894	0.60421	0.835388		Aadat	0	-4.06864	0	1	1	1
	Aadat	3.07998	-4.06864	2.49556	0.114167	0.491824	8.45605		Aaed1	-0.108364	3.5097	0.105351	0.745501	0.966366	0.927639
	Aaed1	-0.0573335	3.5097	0.0295863	0.863432	1	0.961039		Aagab	-0.152495	4.92496	0.376545	0.539458	0.845787	0.899693
	Aagab	-0.095179	4.92496	0.147047	0.701374	0.923946	0.936156		Aak1	-0.633281	6.35342	5.17177	0.0229568	0.251599	0.644709
	Aak1	-0.661074	6.35342	5.63447	0.0176106	0.162221	0.632407		Aamdc	0.246586	2.16904	0.338224	0.560856	0.861974	1.1864
	Aamdc	-0.00831545	2.16904	0.000385051	0.984344	1	0.994253		Aamp	0.0488326	7.24539	0.0425849	0.836509	1	1.03443
	Aamp	-0.0881171	7.24539	0.13867	0.709607	0.926865	0.94075		Aanat	-3.09126	-4.00496	2.52159	0.112297	0.561303	0.117338
	Aanat	-1.27748	-4.00496	0.53075	0.466292	0.763632	0.412514		Aar2	0.34876	5.85942	2.12125	0.145268	0.597132	1.27347
	Aar2	0.216374	5.85942	0.818026	0.365758	0.668535	1.16181		Aard	0.554648	-3.69078	0.265259	0.60653	0.88863	1.46881
	Aard	-0.549414	-3.69078	0.215074	0.642819	0.896783	0.683298		Aars	0.02284	9.28913	0.0083139	0.927349	1	1.01596
	Aars	-0.0390824	9.28913	0.0243439	0.876013	1	0.973274		Aars2	-0.277594	3.48895	0.695526	0.404291	0.725433	0.824966
	Aars2	-0.270272	3.48895	0.661271	0.416112	0.717899	0.829163		Aarsd1	1.08783	-2.27562	2.85179	0.091272	0.506817	2.12554
	Aarsd1	0.871557	-2.27562	1.85057	0.173717	0.569986	1.82964		Aasdh	-0.327606	2.45198	0.469468	0.493232	0.809721	0.796858
	Aasdh	0.148761	2.45198	0.0994047	0.752545	0.950504	1.10862		Aasdhppt	0.221862	5.67281	0.725413	0.394374	0.716498	1.16624
	Aasdhppt	0.233783	5.67281	0.806172	0.369254	0.671703	1.17591		Aass	-0.514232	-0.41141	0.709452	0.399626	0.721474	0.700166
	Aass	-1.48491	-0.41141	4.81991	0.0281329	0.221705	0.35727		Aatf	-0.237988	5.95678	0.481824	0.487597	0.804468	0.847927
	Aatf	0.417142	5.95678	1.59361	0.20681	0.60421	1.33528		Aatk	2.15252	-1.79708	4.73308	0.0295878	0.293038	4.44605
	Aatk	3.34696	-1.79708	13.2759	0.000268845	0.00661464	10.175		AB041806	1.98831	-4.19489	1.22742	0.267909	0.634252	3.96771
	AB041806	0	-4.19489	0	1	1	1		AB124611	1.99952	-3.98577	1.30678	0.252978	0.634252	3.99866
	AB124611	3.11965	-3.98577	2.83082	0.0924714	0.44876	8.69177		Abat	-2.30162	4.05898	9.16078	0.00247257	0.0556873	0.202835
	Abat	-4.81079	4.05898	24.025	9.51e-07	6.28e-05	0.0356294		Abca1	-0.324652	4.34628	0.364315	0.54612	0.851145	0.798491
	Abca1	-1.69516	4.34628	7.6947	0.00553831	0.0704381	0.308821		Abca12	0.442509	-2.36156	0.374037	0.540812	0.846797	1.35897
	Abca12	0.29099	-2.36156	0.166677	0.683082	0.915136	1.22348		Abca13	1.57671	-1.3585	8.47536	0.0035999	0.0729446	2.9829
	Abca13	1.59916	-1.3585	9.00295	0.00269544	0.0407327	3.02966		Abca17	1.65325	-2.75642	7.02859	0.00802187	0.129579	3.14542
	Abca17	-0.277156	-2.75642	0.123124	0.725671	0.935413	0.825216		Abca2	0.621562	4.7151	2.94487	0.0861508	0.499265	1.53854
	Abca2	1.13604	4.7151	10.3751	0.00127726	0.0227523	2.19776		Abca3	-0.158227	5.64668	0.314532	0.574913	0.870517	0.896126
	Abca3	-0.398227	5.64668	1.864	0.172164	0.568296	0.75879		Abca4	-1.55549	1.44874	5.32129	0.0210664	0.238412	0.340212
	Abca4	-2.45731	1.44874	10.626	0.00111508	0.020506	0.182086		Abca5	0.00125794	1.17739	4.99e-06	0.998218	1	1.00087
	Abca5	0.769216	1.17739	1.99246	0.158084	0.568296	1.70434		Abca6	1.28976	-0.713935	1.3949	0.237579	0.634252	2.44487
	Abca6	-1.81562	-0.713935	1.98472	0.158894	0.568296	0.284083		Abca7	0.395684	4.13272	1.47803	0.224083	0.395684	1.31557
	Abca7	0.358953	4.13272	1.21875	0.269606	0.60421	1.28249		Abca8a	1.97847	-4.05322	1.23542	0.266356	0.634252	3.94074
	Abca8a	2.62135	-4.05322	1.95012	0.162574	0.568296	6.15327		Abca8b	0.434174	-1.30666	0.535988	0.4641	0.78204	1.35114
	Abca8b	-0.819257	-1.30666	1.72025	0.18966	0.588112	0.566734		Abca9	-1.09775	2.42417	3.83241	0.0502707	0.386556	0.467244
	Abca9	-1.83995	2.42417	8.79239	0.0030249	0.0445393	0.279331		Abcb10	0.245286	5.31893	0.742278	0.388932	0.711747	1.18533
	Abcb10	-0.0130121	5.31893	0.00209112	0.963526	1	0.991021		Abcb11	-1.52742	-2.67511	2.43434	0.118704	0.575028	0.346898
	Abcb11	-0.0517832	-2.67511	0.00397505	0.949728	1	0.964743		Abcb1a	1.9869	-2.29821	6.87775	0.00872755	0.136903	3.96383
	Abcb1a	2.41254	-2.29821	11.5773	0.000667612	0.0138411	5.3241		Abcb1b	-0.551917	4.31579	1.67443	0.195666	0.634252	0.682113
	Abcb1b	0.399576	4.31579	0.984176	0.32117	0.621559	1.31912		Abcb4	-0.896311	-3.75025	0.424412	0.514744	0.825929	0.537259
	Abcb4	-1.00833	-3.75025	0.582873	0.445188	0.745451	0.497122		Abcb5	-0.661721	-3.92368	0.161351	0.687916	0.936766	0.632124
	Abcb5	-0.0801008	-3.92368	0.00294543	0.956719	1	0.945992		Abcb6	0.531967	-1.20259	0.996823	0.318081	0.635597	1.4459
	Abcb6	0.664099	-1.20259	1.62025	0.203057	0.60421	1.58458		Abcb7	-0.537436	5.53008	3.34057	0.0675914	0.450437	0.688994
	Abcb7	-0.184387	5.53008	0.416627	0.518625	0.80882	0.880023		Abcb8	0.164189	4.01912	0.194623	0.659097	0.916969	1.12054
	Abcb8	0.55129	4.01912	2.24625	0.133939	0.536724	1.4654		Abcb9	0.233941	0.0323484	0.179214	0.672049	0.925223	1.17604
	Abcb9	-0.0602194	0.0323484	0.0118553	0.913296	1	0.959118		Abcc1	-0.0784993	7.33542	0.0699755	0.791372	0.992272	0.947042
	Abcc1	-0.319025	7.33542	1.07006	0.300931	0.60421	0.801611		Abcc10	-0.501656	2.45927	1.51824	0.217886	0.634252	0.706296
	Abcc10	-0.449939	2.45927	1.22794	0.267808	0.60421	0.732074		Abcc12	1.05115	-0.680863	2.69076	0.100931	0.533023	2.07219
	Abcc12	0.490864	-0.680863	0.542269	0.461494	0.759391	1.40529		Abcc2	0.693798	-3.81891	0.286963	0.592173	0.880879	1.61754
	Abcc2	-0.307684	-3.81891	0.048576	0.82556	0.994199	0.807938		Abcc3	0.936206	0.054259	3.79674	0.0513524	0.390584	1.91349
	Abcc3	0.764331	0.054259	2.54573	0.110593	0.484938	1.69858		Abcc4	0.365611	4.71677	0.735062	0.391247	0.713744	1.28843
	Abcc4	1.36523	4.71677	10.8681	0.000978358	0.0184979	2.57617		Abcc5	0.703194	5.5888	4.36943	0.0365892	0.329562	1.62811
	Abcc5	0.222725	5.5888	0.400023	0.527077	0.815875	1.16694		Abcc6	1.33515	-3.47345	1.01631	0.313396	0.634252	2.52302
	Abcc6	2.55985	-3.47345	5.5214	0.0187852	0.169504	5.89647		Abcc8	0.155568	-3.19017	0.0341566	0.853374	1	1.11386
	Abcc8	-1.02158	-3.19017	1.18521	0.276298	0.60421	0.492578		Abcc9	1.80301	-3.80626	1.59626	0.206434	0.634252	3.48948
	Abcc9	0.458474	-3.80626	0.0852804	0.770265	0.959856	1.37409		Abcd1	0.507237	4.37117	2.59045	0.10751	0.549281	1.42133
	Abcd1	0.212215	4.37117	0.45507	0.499937	0.792726	1.15847		Abcd2	-0.900546	-3.11598	0.442661	0.505841	0.819522	0.535684
	Abcd2	1.92455	-3.11598	4.97436	0.0257257	0.208827	3.79618		Abcd3	-0.33652	6.57462	2.34315	0.125835	0.587212	0.791949
	Abcd3	-0.309866	6.57462	1.989	0.158445	0.568296	0.806716		Abcd4	0.146728	3.22285	0.162634	0.686743	0.935881	1.10706
	Abcd4	-0.0645777	3.22285	0.0315229	0.859079	1	0.956225		Abce1	-0.160054	8.55394	0.40533	0.52435	0.833129	0.894992
	Abce1	0.0311088	8.55394	0.0153238	0.901482	1	1.0218		Abcf1	-0.271442	7.25509	0.688774	0.406582	0.727986	0.828491
	Abcf1	0.267689	7.25509	0.733038	0.3919	0.694306	1.20388		Abcf2	-0.436508	7.66698	1.52461	0.216923	0.634252	0.738921
	Abcf2	0.340681	7.66698	1.02314	0.311776	0.609082	1.26635		Abcf3	0.0966388	6.09821	0.104455	0.746547	0.966615	1.06928
	Abcf3	-0.356689	6.09821	1.30561	0.253191	0.60421	0.780955		Abcg1	1.18694	-1.64023	2.69552	0.10063	0.532149	2.27669
	Abcg1	-0.296453	-1.64023	0.150557	0.698004	0.922639	0.814252		Abcg2	-0.0325645	7.35782	0.0114364	0.914836	1	0.977681
	Abcg2	-0.537892	7.35782	2.95891	0.0854055	0.431064	0.688777		Abcg3	-2.25304	-3.75715	2.73064	0.09844	0.5271	0.209782
	Abcg3	-4.24194	-3.75715	7.2264	0.0071839	0.0851741	0.0528506		Abcg4	0.867346	-2.06521	2.24276	0.134241	0.595226	1.8243
	Abcg4	1.19368	-2.06521	4.80655	0.0283518	0.222738	2.28735		Abcg5	0.173405	-3.65019	0.0326298	0.856652	1	1.12772
	Abcg5	-1.50958	-3.65019	1.43981	0.230171	0.60421	0.351214		Abcg8	-0.346454	-3.64304	0.1244	0.724311	0.955624	0.786515
	Abcg8	-4.03357	-3.64304	7.5447	0.00601869	0.0750131	0.0610623		Abhd1	-2.17487	1.56379	20.4554	6.1e-06	0.000408274	0.221462
	Abhd1	-1.74294	1.56379	13.765	0.000207161	0.00537965	0.298761		Abhd10	0.264165	4.40548	0.553082	0.457061	0.774751	1.20094
	Abhd10	-0.236628	4.40548	0.410291	0.521822	0.811654	0.848727		Abhd11	0.253278	4.6803	0.859252	0.353948	0.674551	1.19191
	Abhd11	0.237799	4.6803	0.758713	0.383732	0.685899	1.17919		Abhd11os	3.98945	-3.73214	4.97963	0.0256474	0.268923	15.8835
	Abhd11os	3.12544	-3.73214	3.12554	0.0770742	0.40881	8.72674		Abhd12	0.260763	6.42887	1.37283	0.241326	0.634252	1.19811
	Abhd12	0.135545	6.42887	0.371425	0.542229	0.82767	1.09851		Abhd12b	0	-4.12877	0	1	1	1
	Abhd12b	2.62377	-4.12877	1.8839	0.169892	0.568296	6.16361		Abhd13	0.0596545	6.19184	0.0450844	0.831849	1	1.04222
	Abhd13	-0.208198	6.19184	0.52702	0.467863	0.765165	0.865618		Abhd14a	0.362626	4.45802	1.34109	0.246841	0.634252	1.28576
	Abhd14a	-0.0366681	4.45802	0.0137338	0.906709	1	0.974904		Abhd14b	0.782338	1.64081	1.87764	0.170603	0.622056	1.71992
	Abhd14b	-0.143476	1.64081	0.0569824	0.811331	0.984571	0.905336		Abhd15	0.426055	-0.338173	0.76374	0.382161	0.70589	1.34355
	Abhd15	0.263404	-0.338173	0.293717	0.587848	0.863083	1.20031		Abhd16a	0.178249	5.90866	0.269072	0.603955	0.887474	1.13151
	Abhd16a	-0.620863	5.90866	2.99331	0.0836092	0.426239	0.650282		Abhd16b	-1.83156	-4.20553	1.0252	0.311288	0.634252	0.280961
	Abhd16b	-1.83156	-4.20553	1.15836	0.281805	0.60421	0.280961		Abhd17a	0.326127	6.73601	1.79924	0.179804	0.631399	1.25364
	Abhd17a	0.129567	6.73601	0.284518	0.593755	0.867669	1.09397		Abhd17b	0.123608	5.44286	0.237559	0.625975	0.89991	1.08946
	Abhd17b	0.215712	5.44286	0.724183	0.394775	0.697491	1.16128		Abhd17c	0.212085	6.58872	0.878904	0.348502	0.668178	1.15836
	Abhd17c	0.169583	6.58872	0.562422	0.453286	0.752592	1.12473		Abhd18	-0.903261	-0.3391	3.24369	0.0716989	0.463253	0.534677
	Abhd18	-1.56842	-0.3391	9.04982	0.0026272	0.0398004	0.337177		Abhd2	-0.0930857	6.88445	0.115209	0.73429	0.959806	0.937515
	Abhd2	0.208479	6.88445	0.596078	0.440078	0.740393	1.15547		Abhd3	-0.406051	0.097732	0.64786	0.420879	0.740227	0.754686
	Abhd3	-0.912922	0.097732	3.20489	0.0734185	0.396378	0.531108		Abhd4	0.991263	5.83767	8.29938	0.00396587	0.0780733	1.98793
	Abhd4	0.277346	5.83767	0.615271	0.43281	0.733154	1.21196		Abhd5	0.316472	5.51445	1.1322	0.287307	0.634252	1.24528
	Abhd5	-0.0730354	5.51445	0.0584362	0.808985	0.983246	0.950636		Abhd6	0.206042	4.11086	0.468405	0.493722	0.809792	1.15352
	Abhd6	0.285581	4.11086	0.901593	0.342355	0.645031	1.2189		Abhd8	0.496347	5.53242	3.46774	0.0625768	0.43324	1.41064
	Abhd8	0.326684	5.53242	1.5066	0.219659	0.60421	1.25413		Abi1	0.0305599	6.87731	0.0120958	0.912424	1	1.02141
	Abi1	0.36204	6.87731	1.76652	0.183813	0.576511	1.28524		Abi2	-0.479452	5.89537	4.32839	0.0374818	0.333848	0.71725
	Abi2	-0.418465	5.89537	3.30541	0.0690523	0.383093	0.74822		Abi3	1.33546	-0.110718	6.49796	0.0107998	0.157873	2.52356
	Abi3	1.16351	-0.110718	4.96433	0.0258753	0.20978	2.24003		Abi3bp	-2.94189	1.51689	21.2426	4.05e-06	0.000290478	0.130137
	Abi3bp	-3.61283	1.51689	27.0997	1.93e-07	1.54e-05	0.0817393		Abl1	-0.141727	6.93648	0.330442	0.565399	0.865054	0.906433
	Abl1	0.0507402	6.93648	0.0424015	0.836856	1	1.0358		Abl2	-0.47545	6.85965	2.22892	0.135449	0.597132	0.719243
	Abl2	0.102545	6.85965	0.116599	0.732753	0.939004	1.07367		Ablim1	-0.491859	5.6548	3.24984	0.0714306	0.462354	0.711108
	Ablim1	-0.451589	5.6548	2.7437	0.0976382	0.460234	0.731237		Ablim2	0.678235	-2.11962	1.25491	0.262616	0.634252	1.60018
	Ablim2	1.39904	-2.11962	6.61451	0.0101151	0.108247	2.63727		Ablim3	1.26919	-2.26139	2.26825	0.132049	0.592425	2.41027
	Ablim3	0.736942	-2.26139	0.677101	0.410587	0.712359	1.66664		Abo	1.9782	-4.06457	1.22545	0.268293	0.634252	3.94002
	Abo	2.54383	-4.06457	1.85627	0.173056	0.568296	5.83136		Abr	0.178505	5.42446	0.32727	0.567271	0.86602	1.13171
	Abr	0.700201	5.42446	5.38925	0.0202612	0.179407	1.62473		Abra	0.168967	-4.0083	0.00777824	0.929722	1	1.12425
	Abra	0.674334	-4.0083	0.145431	0.702941	0.924198	1.59586		Abracl	0.200747	7.0219	0.383531	0.53572	0.842827	1.14929
	Abracl	-0.44728	7.0219	1.81226	0.178237	0.572002	0.733424		Abraxas1	-0.158664	3.88086	0.203875	0.651611	0.913085	0.895854
	Abraxas1	0.0169066	3.88086	0.00232333	0.961556	1	1.01179		Abraxas2	-0.226923	5.05942	0.886259	0.346493	0.665921	0.854455
	Abraxas2	-0.162198	5.05942	0.454001	0.500441	0.793319	0.893662		Abt1	0.0962828	4.98007	0.146005	0.702383	0.943857	1.06902
	Abt1	0.0713514	4.98007	0.0803063	0.776883	0.963506	1.0507		Abtb1	0.205213	2.25467	0.204638	0.651003	0.912802	1.15286
	Abtb1	-0.211747	2.25467	0.21735	0.641066	0.895445	0.863491		Abtb2	0.336388	3.51693	0.632426	0.426467	0.745775	1.26259
	Abtb2	0.752684	3.51693	3.23318	0.0721603	0.392682	1.68492		AC026385.1	0.137847	-3.50201	0.0198445	0.887972	1	1.10026
	AC026385.1	0.226399	-3.50201	0.0604308	0.805816	0.981158	1.16991		AC034116.3	0	-4.21295	0	1	1	1
	AC034116.3	1.73817	-4.21295	1.05835	0.303592	0.60421	3.33612		AC061963.1	-0.497515	-2.23546	0.622436	0.430143	0.749494	0.708326
	AC061963.1	-0.915685	-2.23546	2.04581	0.152626	0.566856	0.530092		AC078895.1	2.7937	-4.04386	2.15214	0.142371	0.597132	6.93408
	AC078895.1	1.84217	-4.04386	1.13509	0.286693	0.60421	3.58548		AC078895.2	0	-4.21295	0	1	1	1
	AC078895.2	1.73817	-4.21295	1.05835	0.303592	0.60421	3.33612		AC079441.1	0	-4.21295	0	1	1	1
	AC079441.1	1.73817	-4.21295	1.05835	0.303592	0.60421	3.33612		AC083895.1	0.103906	-1.35711	0.0485398	0.825624	1	1.07468
	AC083895.1	0.0165722	-1.35711	0.0012808	0.971451	1	1.01155		AC087556.1	2.00184	-4.19315	1.23545	0.26635	0.634252	4.00511
	AC087556.1	0	-4.19315	0	1	1	1		AC087556.2	0	-4.20055	0	1	1	1
	AC087556.2	1.84457	-4.20055	1.11848	0.290247	0.60421	3.59146		AC087802.1	-2.46294	-3.34192	4.05075	0.0441518	0.362786	0.181376
	AC087802.1	-0.130646	-3.34192	0.0209181	0.885002	1	0.913422		AC087802.4	-2.84626	-1.88333	19.6363	9.37e-06	0.000595188	0.139056
	AC087802.4	-2.59603	-1.88333	18.2386	1.95e-05	0.000788758	0.165393		AC087898.2	-0.226571	-3.19228	0.0801681	0.77707	0.98377	0.854664
	AC087898.2	-0.467113	-3.19228	0.34659	0.55605	0.83854	0.723411		AC087898.4	-1.83156	-4.20553	1.0252	0.311288	0.634252	0.280961
	AC087898.4	-1.83156	-4.20553	1.15836	0.281805	0.60421	0.280961		AC087901.1	-0.0777619	0.475144	0.0291163	0.864511	1	0.947526
	AC087901.1	-0.0673292	0.475144	0.0220925	0.881841	1	0.954403		AC091332.1	0.456194	1.00172	0.765247	0.381691	0.705329	1.37192
	AC091332.1	0.60408	1.00172	1.34969	0.245332	0.60421	1.52001		AC098838.1	-0.471054	0.264104	0.854598	0.355255	0.676126	0.721437
	AC098838.1	-1.01194	0.264104	3.84518	0.0498891	0.317785	0.495877		AC098880.1	1.98827	-4.13192	1.21295	0.270749	0.634252	3.96761
	AC098880.1	1.73575	-4.13192	1.04185	0.307392	0.60421	3.33053		AC098880.2	-0.348028	0.30903	0.324246	0.569067	0.866844	0.785657
	AC098880.2	0.307261	0.30903	0.283782	0.594233	0.867937	1.23736		AC102745.1	-0.665463	-3.12434	0.73623	0.390871	0.713242	0.630486
	AC102745.1	-1.16133	-3.12434	2.13372	0.14409	0.555979	0.4471		AC102902.1	1.97765	-4.12118	1.20397	0.272529	0.634252	3.93852
	AC102902.1	1.84656	-4.12118	1.10396	0.293399	0.60421	3.59642		AC104866.2	1.9781	-4.19618	1.22136	0.269094	0.634252	3.93973
	AC104866.2	0	-4.19618	0	1	1	1		AC105297.1	-1.81497	-4.20746	1.01623	0.313416	0.634252	0.28421
	AC105297.1	-1.81497	-4.20746	1.1486	0.283842	0.60421	0.28421		AC107664.1	0	-4.204	0	1	1	1
	AC107664.1	1.81633	-4.204	1.10256	0.293705	0.60421	3.52183		AC107711.1	0.176376	-3.49234	0.0375752	0.846299	1	1.13004
	AC107711.1	-0.732096	-3.49234	0.546942	0.45957	0.757633	0.602029		AC107765.2	-0.0711506	-2.77232	0.0109026	0.91684	1	0.951879
	AC107765.2	-0.195018	-2.77232	0.0852864	0.770257	0.959856	0.873562		AC109204.1	-1.91599	-4.06026	1.07723	0.299319	0.634252	0.264991
	AC109204.1	0.649085	-4.06026	0.122025	0.726849	0.935891	1.56817		AC109255.2	0.0188565	-1.80582	0.000908921	0.975949	1	1.01316
	AC109255.2	-0.35551	-1.80582	0.311069	0.577025	0.854152	0.781593		AC110166.1	0.518981	-1.16049	0.379666	0.537782	0.844408	1.43294
	AC110166.1	-1.23291	-1.16049	1.73631	0.187607	0.584065	0.425458		AC110166.2	-0.531201	-3.12562	0.407614	0.523183	0.832492	0.691978
	AC110166.2	-0.793678	-3.12562	0.906446	0.341059	0.643729	0.576872		AC110241.1	-1.52418	-3.6984	1.50039	0.220612	0.634252	0.347678
	AC110241.1	-0.0670708	-3.6984	0.0049374	0.943981	1	0.954574		AC110514.2	2.00184	-4.19315	1.23545	0.26635	0.634252	4.00511
	AC110514.2	0	-4.19315	0	1	1	1		AC110534.2	1.83898	-3.54839	2.22569	0.135732	0.597132	3.57758
	AC110534.2	2.34189	-3.54839	4.38977	0.0361552	0.260755	5.06968		AC110534.3	0.139315	-3.97806	0.00689692	0.933814	1	1.10138
	AC110534.3	-2.65457	-3.97806	2.22115	0.136131	0.540932	0.158817		AC110534.4	-2.65591	-4.00836	1.91718	0.166168	0.61562	0.158669
	AC110534.4	-0.162117	-4.00836	0.0079375	0.929008	1	0.893712		AC110534.5	-0.214314	1.38857	0.235532	0.627452	0.900736	0.861956
	AC110534.5	-0.15021	1.38857	0.116783	0.73255	0.938978	0.901119		AC110562.2	-1.83156	-4.20553	1.0252	0.311288	0.634252	0.280961
	AC110562.2	-1.83156	-4.20553	1.15836	0.281805	0.60421	0.280961		AC113006.1	-0.0598797	-2.25039	0.0099716	0.920457	1	0.959344
	AC113006.1	-0.220442	-2.25039	0.138768	0.709509	0.926798	0.858302		AC113595.1	2.00184	-4.19315	1.23545	0.26635	0.634252	4.00511
	AC113595.1	0	-4.19315	0	1	1	1		AC114006.1	0	-4.204	0	1	1	1
	AC114006.1	1.81633	-4.204	1.10256	0.293705	0.60421	3.52183		AC114585.1	-0.917505	-2.84658	1.34597	0.245985	0.634252	0.529424
	AC114585.1	-2.11095	-2.84658	5.31975	0.0210851	0.184139	0.231494		AC114990.1	-0.187677	-3.58558	0.0273601	0.868622	1	0.878018
	AC114990.1	0.0372332	-3.58558	0.0010543	0.974097	1	1.02614		AC114990.2	1.98827	-4.11992	1.21019	0.271294	0.634252	3.9676
	AC114990.2	1.84659	-4.11992	1.10373	0.29345	0.60421	3.59649		AC114990.3	0.612624	0.482129	1.64261	0.199968	0.634252	1.52904
	AC114990.3	0.460811	0.482129	0.93555	0.333425	0.635548	1.37632		AC115797.1	-1.81497	-4.20746	1.01623	0.313416	0.634252	0.28421
	AC115797.1	-1.81497	-4.20746	1.1486	0.283842	0.60421	0.28421		AC115797.3	0.162682	-4.05637	0.00679898	0.934284	1	1.11937
	AC115797.3	0.0277142	-4.05637	5.19e-05	0.994252	1	1.0194		AC115797.5	0.177192	-3.36877	0.0409057	0.83972	1	1.13068
	AC115797.5	0.169905	-3.36877	0.0411167	0.839313	1	1.12498		AC115954.1	-0.117558	1.95781	0.0638307	0.800541	0.997236	0.921746
	AC115954.1	-0.443385	1.95781	0.903624	0.341812	0.644622	0.735407		AC116324.1	-1.83087	-4.14228	1.01369	0.31402	0.634252	0.281094
	AC116324.1	-0.094819	-4.14228	0.00213337	0.96316	1	0.93639		AC116484.1	2.79359	-4.11441	2.04317	0.152891	0.597132	6.93355
	AC116484.1	0	-4.11441	0	1	1	1		AC117232.1	0.164606	-3.17651	0.0486601	0.825411	1	1.12086
	AC117232.1	-2.60687	-3.17651	5.56849	0.0182865	0.166697	0.164155		AC117244.1	2.79359	-4.11441	2.04317	0.152891	0.597132	6.93355
	AC117244.1	0	-4.11441	0	1	1	1		AC117257.1	2.06537	-3.53704	3.56965	0.0588447	0.419031	4.18541
	AC117257.1	0.701257	-3.53704	0.31336	0.575626	0.853013	1.62592		AC117662.1	-2.65545	-3.99771	1.93718	0.163975	0.612189	0.158719
	AC117662.1	-0.0898783	-3.99771	0.0026287	0.95911	1	0.939602		AC117662.2	0.786509	-3.88271	0.261894	0.608822	0.890114	1.7249
	AC117662.2	1.22842	-3.88271	0.818796	0.365533	0.668479	2.34311		AC117662.3	-0.384257	-3.75916	0.0699893	0.791352	0.992272	0.766174
	AC117662.3	-1.73964	-3.75916	1.3422	0.246647	0.60421	0.299444		AC117662.4	0.396272	-1.24788	0.438114	0.508034	0.821225	1.3161
	AC117662.4	-0.429566	-1.24788	0.461635	0.496861	0.790471	0.742485		AC118240.2	0	-4.12543	0	1	1	1
	AC118240.2	2.64551	-4.12543	1.90143	0.167919	0.568296	6.25717		AC118542.1	0.635589	-3.28222	0.528026	0.467438	0.785039	1.55357
	AC118542.1	0.127276	-3.28222	0.0192793	0.889569	1	1.09223		AC118684.1	-1.91988	-4.11999	1.05911	0.303419	0.634252	0.264277
	AC118684.1	-0.0732887	-4.11999	0.00130463	0.971187	1	0.950469		AC120150.1	0	-4.20055	0	1	1	1
	AC120150.1	1.84457	-4.20055	1.11848	0.290247	0.60421	3.59146		AC121151.1	0.545822	-3.5402	0.291701	0.589133	0.879055	1.45985
	AC121151.1	0.600132	-3.5402	0.388841	0.532909	0.820721	1.51586		AC121299.1	1.35364	-3.53833	1.60844	0.204711	0.634252	2.55557
	AC121299.1	1.11543	-3.53833	1.09614	0.295114	0.60421	2.1666		AC121539.1	0	-3.99656	0	1	1	1
	AC121539.1	3.4847	-3.99656	3.39334	0.0654603	0.371764	11.1943		AC121600.1	0	-4.20055	0	1	1	1
	AC121600.1	1.84457	-4.20055	1.11848	0.290247	0.60421	3.59146		AC121795.1	-1.81359	-4.13548	1.00291	0.316607	0.634252	0.284483
	AC121795.1	0.00341457	-4.13548	9.96e-06	0.997482	1	1.00237		AC121795.2	2.00184	-4.19315	1.23545	0.26635	0.634252	4.00511
	AC121795.2	0	-4.19315	0	1	1	1		AC121875.1	-0.286956	-2.47862	0.182482	0.669249	0.923553	0.819629
	AC121875.1	0.501925	-2.47862	0.71262	0.398575	0.701477	1.4161		AC122141.1	1.9781	-4.19618	1.22136	0.269094	0.634252	3.93973
	AC122141.1	0	-4.19618	0	1	1	1		AC122217.2	0	-4.21295	0	1	1	1
	AC122217.2	1.73817	-4.21295	1.05835	0.303592	0.60421	3.33612		AC122217.3	1.98831	-4.19489	1.22742	0.267909	0.634252	3.96771
	AC122217.3	0	-4.19489	0	1	1	1		AC122217.4	-1.91725	-4.19496	1.07147	0.300613	0.634252	0.264758
	AC122217.4	-1.91725	-4.19496	1.20854	0.271621	0.60421	0.264758		AC122335.1	-0.222742	-1.21479	0.132798	0.715549	0.950668	0.856935
	AC122335.1	0.692408	-1.21479	1.42421	0.232712	0.60421	1.61598		AC122392.1	0.720012	-3.53602	0.674052	0.411642	0.731853	1.6472
	AC122392.1	-0.944005	-3.53602	0.769612	0.380337	0.682428	0.519788		AC122413.1	3.75081	-2.97205	16.5191	4.82e-05	0.00234156	13.4619
	AC122413.1	2.69247	-2.97205	6.60823	0.0101509	0.108432	6.46418		AC122481.1	-1.14712	-3.70876	0.763465	0.382246	0.705923	0.451525
	AC122481.1	0.601695	-3.70876	0.373583	0.541058	0.826578	1.5175		AC122481.2	0.729639	-3.57828	0.476936	0.489814	0.806594	1.65822
	AC122481.2	-1.69655	-3.57828	1.62251	0.202742	0.60421	0.308523		AC122487.1	2.00184	-4.19315	1.23545	0.26635	0.634252	4.00511
	AC122487.1	0	-4.19315	0	1	1	1		AC122746.1	-1.18636	-2.81137	3.06032	0.0802257	0.482767	0.439409
	AC122746.1	-0.739181	-2.81137	1.48585	0.222862	0.60421	0.599079		AC122821.1	0	-4.204	0	1	1	1
	AC122821.1	1.81633	-4.204	1.10256	0.293705	0.60421	3.52183		AC122901.1	2.79359	-4.11441	2.04317	0.152891	0.597132	6.93355
	AC122901.1	0	-4.11441	0	1	1	1		AC123624.1	-0.631328	4.60906	5.39142	0.020236	0.233643	0.645582
	AC123624.1	-0.733251	4.60906	7.26353	0.00703689	0.0838268	0.601547		AC123659.1	-1.81352	-4.13213	1.00229	0.316757	0.634252	0.284495
	AC123659.1	0.0327654	-4.13213	9.16e-05	0.992363	1	1.02297		AC123705.1	-0.737989	-3.97635	0.168953	0.681044	0.931172	0.599575
	AC123705.1	-0.905873	-3.97635	0.268647	0.604241	0.874967	0.53371		AC123956.1	0.246656	-0.0831022	0.234043	0.628542	0.901681	1.18645
	AC123956.1	0.50062	-0.0831022	0.988161	0.320192	0.620335	1.41482		AC124681.2	0.616696	-1.81185	1.12642	0.28854	0.634252	1.53336
	AC124681.2	0.691685	-1.81185	1.51167	0.218885	0.60421	1.61517		AC124739.2	-2.38168	-1.72714	10.6309	0.00111212	0.0302749	0.191886
	AC124739.2	-1.39188	-1.72714	5.21518	0.0223905	0.191618	0.381068		AC125028.1	0.261227	0.314901	0.244377	0.621062	0.896493	1.1985
	AC125028.1	0.246596	0.314901	0.219983	0.639053	0.893923	1.1864		AC125149.1	-3.14396	-3.82284	3.29302	0.069575	0.456361	0.113129
	AC125149.1	0.281104	-3.82284	0.0537533	0.816656	0.987993	1.21512		AC125149.2	0.153546	-3.80824	0.0143723	0.904574	1	1.1123
	AC125149.2	0.422106	-3.80824	0.125443	0.723205	0.93437	1.33988		AC125149.3	1.98831	-4.19489	1.22742	0.267909	0.634252	3.96771
	AC125149.3	0	-4.19489	0	1	1	1		AC125199.1	0.129994	-3.75339	0.0074373	0.931276	1	1.09429
	AC125199.1	2.13137	-3.75339	3.26274	0.0708706	0.388919	4.38133		AC125351.1	-1.54352	-2.36728	3.94027	0.0471432	0.376027	0.343047
	AC125351.1	-0.0961731	-2.36728	0.0272963	0.868774	1	0.935511		AC125396.1	2.00125	-4.04737	1.25488	0.262623	0.634252	4.00346
	AC125396.1	2.64129	-4.04737	1.98084	0.159302	0.568296	6.23889		AC125396.2	0.297718	-2.90131	0.14897	0.699521	0.943574	1.2292
	AC125396.2	-1.38383	-2.90131	2.07405	0.149823	0.564138	0.3832		AC126030.1	1.98831	-4.19489	1.22742	0.267909	0.634252	3.96771
	AC126030.1	0	-4.19489	0	1	1	1		AC126040.2	0	-4.204	0	1	1	1
	AC126040.2	1.81633	-4.204	1.10256	0.293705	0.60421	3.52183		AC126055.1	-0.750709	-3.08627	0.762199	0.382641	0.706227	0.594311
	AC126055.1	-0.288475	-3.08627	0.123114	0.725681	0.935413	0.818767		AC126250.1	-1.91725	-4.19496	1.07147	0.300613	0.634252	0.264758
	AC126250.1	-1.91725	-4.19496	1.20854	0.271621	0.60421	0.264758		AC126254.1	-0.676866	-3.98388	0.142878	0.705437	0.945526	0.625523
	AC126254.1	-0.852521	-3.98388	0.238385	0.625375	0.88603	0.553816		AC126254.3	-1.84041	-3.87455	1.20489	0.272347	0.634252	0.279243
	AC126254.3	1.92187	-3.87455	2.12427	0.144982	0.557319	3.78914		AC126280.1	0.172536	-4.05519	0.0075327	0.930838	1	1.12704
	AC126280.1	0.0275074	-4.05519	5.05e-05	0.994331	1	1.01925		AC126455.1	5.18258	-1.88063	7.66748	0.00562249	0.101251	36.3173
	AC126455.1	7.30354	-1.88063	15.2801	9.27e-05	0.00279853	157.974		AC126457.1	0.735508	2.53058	1.60932	0.204587	0.634252	1.66498
	AC126457.1	-0.297536	2.53058	0.236507	0.62674	0.887202	0.813641		AC126936.1	1.98831	-4.19489	1.22742	0.267909	0.634252	3.96771
	AC126936.1	0	-4.19489	0	1	1	1		AC126937.1	1.90845	-3.21333	2.67037	0.102232	0.536455	3.75405
	AC126937.1	0.643369	-3.21333	0.250536	0.616698	0.881589	1.56197		AC126937.2	-0.610133	1.55111	1.45788	0.227268	0.634252	0.655136
	AC126937.2	-0.95381	1.55111	3.52335	0.0605098	0.356833	0.516267		AC126942.2	0	-4.21295	0	1	1	1
	AC126942.2	1.73817	-4.21295	1.05835	0.303592	0.60421	3.33612		AC127274.2	-1.91725	-4.19496	1.07147	0.300613	0.634252	0.264758
	AC127274.2	-1.91725	-4.19496	1.20854	0.271621	0.60421	0.264758		AC127341.3	1.0235	0.00472835	2.12464	0.144947	0.597132	2.03285
	AC127341.3	1.92657	0.00472835	7.69721	0.00553062	0.0703992	3.80149		AC127341.5	1.10093	-2.2832	3.10197	0.0781979	0.478382	2.14493
	AC127341.5	0.51786	-2.2832	0.641546	0.423151	0.724347	1.43183		AC127690.2	-1.81493	-4.06676	1.01588	0.313499	0.634252	0.284217
	AC127690.2	0.786333	-4.06676	0.170194	0.67994	0.914367	1.72468		AC127693.2	-0.358799	-3.79865	0.0556473	0.813513	1	0.779814
	AC127693.2	-0.548806	-3.79865	0.134895	0.713409	0.928644	0.683585		AC127693.3	-0.346549	-0.524248	0.505842	0.476944	0.79423	0.786463
	AC127693.3	-0.0168775	-0.524248	0.00126274	0.971653	1	0.98837		AC129178.1	1.98833	-4.05517	1.23994	0.265482	0.634252	3.96779
	AC129178.1	2.6008	-4.05517	1.92723	0.165061	0.568296	6.06622		AC129203.3	0.146981	-4.12601	0.0054327	0.941244	1	1.10725
	AC129203.3	-1.8307	-4.12601	1.14105	0.28543	0.60421	0.281128		AC129214.1	1.84431	-3.79851	1.97836	0.159563	0.6055	3.59081
	AC129214.1	0.717065	-3.79851	0.255615	0.613149	0.879922	1.64383		AC129214.2	-0.118357	-3.00674	0.0150058	0.902505	1	0.921236
	AC129214.2	0.0583078	-3.00674	0.00390542	0.95017	1	1.04124		AC129328.1	-1.16035	-2.24609	3.2167	0.0728906	0.467848	0.447403
	AC129328.1	-0.439011	-2.24609	0.568202	0.450974	0.750514	0.73764		AC129539.1	0.161402	-3.64177	0.0218644	0.882448	1	1.11837
	AC129539.1	0.29133	-3.64177	0.0802141	0.777007	0.963582	1.22377		AC129574.1	-0.622405	-3.76903	0.230456	0.631186	0.903472	0.649587
	AC129574.1	-0.0641906	-3.76903	0.00329856	0.9542	1	0.956482		AC129574.2	-0.21206	-3.07399	0.0559723	0.812979	1	0.863304
	AC129574.2	-0.222523	-3.07399	0.0724478	0.787806	0.970763	0.857065		AC129574.3	2.79617	-4.11397	2.04523	0.152684	0.597132	6.94594
	AC129574.3	0	-4.11397	0	1	1	1		AC130815.1	-0.365338	-2.26611	0.229135	0.632166	0.903655	0.776287
	AC130815.1	-0.395706	-2.26611	0.252023	0.615654	0.881223	0.760117		AC130815.2	2.79964	-3.93049	2.65181	0.103432	0.539959	6.96266
	AC130815.2	3.04933	-3.93049	3.2729	0.0704332	0.387561	8.27828		AC130844.1	0.108506	-3.92759	0.00488137	0.9443	1	1.07811
	AC130844.1	1.18706	-3.92759	0.647033	0.421175	0.722888	2.27688		AC131738.1	-1.81497	-4.20746	1.01623	0.313416	0.634252	0.28421
	AC131738.1	-1.81497	-4.20746	1.1486	0.283842	0.60421	0.28421		AC131800.1	0.328941	-2.93953	0.168291	0.681635	0.931709	1.25609
	AC131800.1	0.281072	-2.93953	0.117723	0.731517	0.938486	1.2151		AC132099.1	-0.0547263	-1.47294	0.0107648	0.917365	1	0.962777
	AC132099.1	-0.184683	-1.47294	0.124978	0.723697	0.934635	0.879842		AC132235.1	-1.91988	-4.11999	1.05911	0.303419	0.634252	0.264277
	AC132235.1	-0.0732887	-4.11999	0.00130463	0.971187	1	0.950469		AC132235.3	1.41536	-3.86341	0.854511	0.355279	0.676126	2.66727
	AC132235.3	0.635025	-3.86341	0.171976	0.678362	0.913796	1.55297		AC132444.1	-0.588738	-3.14066	0.390825	0.531866	0.839505	0.664924
	AC132444.1	-0.208847	-3.14066	0.0567293	0.811742	0.984788	0.865229		AC132444.5	-0.209798	-2.01569	0.125858	0.722766	0.954707	0.864658
	AC132444.5	-0.353553	-2.01569	0.367006	0.544641	0.829799	0.782654		AC132444.6	0.382674	-2.35152	0.329435	0.565992	0.865366	1.30376
	AC132444.6	0.696321	-2.35152	1.224	0.268577	0.60421	1.62037		AC132911.2	-0.571647	-3.81744	0.114025	0.735608	0.960456	0.672848
	AC132911.2	0.891528	-3.81744	0.365436	0.545503	0.83048	1.85514		AC133095.2	2.81076	-3.97975	2.32503	0.127308	0.588448	7.01654
	AC133095.2	2.59727	-3.97975	2.07926	0.149312	0.564138	6.05139		AC133103.1	-0.765499	3.08055	3.98827	0.045818	0.37087	0.58825
	AC133103.1	-0.608103	3.08055	2.53957	0.111025	0.485841	0.656059		AC133103.2	-0.519833	-2.23622	0.61423	0.4332	0.752323	0.697453
	AC133103.2	-0.638345	-2.23622	0.957835	0.327733	0.628556	0.642449		AC133103.3	0.962385	-2.91542	2.24469	0.134074	0.595114	1.94853
	AC133103.3	-0.466703	-2.91542	0.374421	0.540604	0.826259	0.723617		AC133103.4	0	-4.20055	0	1	1	1
	AC133103.4	1.84457	-4.20055	1.11848	0.290247	0.60421	3.59146		AC133103.6	-1.81517	-4.06356	1.01812	0.312965	0.634252	0.28417
	AC133103.6	0.806949	-4.06356	0.179205	0.672057	0.910816	1.74951		AC133103.7	-0.117434	-1.19837	0.050476	0.822237	1	0.921826
	AC133103.7	-0.0107787	-1.19837	0.000446864	0.983135	1	0.992557		AC133487.1	0	-4.21295	0	1	1	1
	AC133487.1	1.73817	-4.21295	1.05835	0.303592	0.60421	3.33612		AC133488.1	3.71395	-3.90353	2.71872	0.0991777	0.529364	13.1223
	AC133488.1	1.82081	-3.90353	1.0037	0.316417	0.615305	3.53278		AC133498.1	-1.53236	-3.54916	1.46649	0.2259	0.634252	0.345711
	AC133498.1	0.671666	-3.54916	0.566537	0.451638	0.751209	1.59291		AC133598.1	0	-4.20055	0	1	1	1
	AC133598.1	1.84457	-4.20055	1.11848	0.290247	0.60421	3.59146		AC133889.2	-0.767181	-3.74498	0.327201	0.567312	0.86602	0.587564
	AC133889.2	-1.03765	-3.74498	0.612969	0.433672	0.733717	0.487121		AC134468.1	-0.534321	-2.28779	0.676971	0.410632	0.730972	0.690484
	AC134468.1	-0.752325	-2.28779	1.53856	0.214832	0.60421	0.593646		AC134560.2	0.00498112	-3.3938	1.54e-05	0.996864	1	1.00346
	AC134560.2	0.190352	-3.3938	0.040191	0.841108	1	1.14104		AC134560.3	0.743923	-2.159	1.33351	0.248182	0.634252	1.67472
	AC134560.3	0.730167	-2.159	1.32812	0.249139	0.60421	1.65883		AC135736.1	1.98832	-4.06337	1.23282	0.266859	0.634252	3.96774
	AC135736.1	2.54388	-4.06337	1.85864	0.172782	0.568296	5.83156		AC135964.2	-1.83156	-4.20553	1.0252	0.311288	0.634252	0.280961
	AC135964.2	-1.83156	-4.20553	1.15836	0.281805	0.60421	0.280961		AC136921.2	2.00184	-4.19315	1.23545	0.26635	0.634252	4.00511
	AC136921.2	0	-4.19315	0	1	1	1		AC139573.2	2.78648	-4.04501	2.14228	0.143289	0.597132	6.89943
	AC139573.2	1.84228	-4.04501	1.1343	0.286861	0.60421	3.58577		AC140278.1	-0.288335	-1.98166	0.277116	0.598598	0.884801	0.818846
	AC140278.1	0.0644472	-1.98166	0.0159208	0.899591	1	1.04568		AC140300.2	1.39072	-2.79233	2.04128	0.153081	0.597132	2.62209
	AC140300.2	1.49195	-2.79233	2.46325	0.116537	0.496127	2.81269		AC140325.4	0	-4.06355	0	1	1	1
	AC140325.4	3.10809	-4.06355	2.54427	0.110695	0.484938	8.62238		AC140346.1	0	-4.204	0	1	1	1
	AC140346.1	1.81633	-4.204	1.10256	0.293705	0.60421	3.52183		AC140365.1	1.97839	-4.05636	1.23267	0.266889	0.634252	3.94054
	AC140365.1	2.60085	-4.05636	1.92489	0.165319	0.568296	6.06643		AC140457.1	-1.82375	-3.80307	2.20783	0.137312	0.597132	0.282485
	AC140457.1	-2.01654	-3.80307	2.85006	0.0913706	0.44664	0.247149		AC144408.3	3.68963	-3.90433	5.36248	0.0205745	0.235941	12.903
	AC144408.3	1.80726	-3.90433	1.29843	0.254499	0.60421	3.49978		AC144797.1	2.0559	-2.36031	4.05204	0.0441181	0.362705	4.15804
	AC144797.1	0.813353	-2.36031	0.595554	0.44028	0.740519	1.75729		AC144797.2	-2.60607	-4.07475	1.75038	0.185829	0.634252	0.164246
	AC144797.2	-0.869033	-4.07475	0.20843	0.648001	0.899558	0.547514		AC147983.1	0.0647898	-4.04508	0.00160334	0.96806	1	1.04593
	AC147983.1	-0.0715764	-4.04508	0.00133818	0.970819	1	0.951598		AC147983.2	0	-4.14079	0	1	1	1
	AC147983.2	2.54304	-4.14079	1.81858	0.177482	0.570158	5.82817		AC149090.1	-0.103574	4.79168	0.112838	0.736936	0.961076	0.930724
	AC149090.1	-0.244611	4.79168	0.629048	0.427705	0.728175	0.844043		AC150035.2	-2.58058	-4.13884	1.7119	0.190739	0.634252	0.167174
	AC150035.2	-2.58058	-4.13884	1.91612	0.166285	0.568296	0.167174		AC150035.3	-3.15353	-3.86476	2.87193	0.0901369	0.504744	0.112381
	AC150035.3	-0.0263115	-3.86476	0.000364585	0.984766	1	0.981928		AC150314.1	-0.148364	-2.65645	0.0355179	0.850515	1	0.902273
	AC150314.1	-0.254633	-2.65645	0.108458	0.741907	0.94378	0.8382		AC151270.1	0	-4.21295	0	1	1	1
	AC151270.1	1.73817	-4.21295	1.05835	0.303592	0.60421	3.33612		AC151275.1	-1.42122	-2.17896	4.96974	0.0257945	0.269871	0.373397
	AC151275.1	-1.91994	-2.17896	8.66463	0.00324445	0.0467522	0.264266		AC151284.1	-1.47876	-3.87393	0.987674	0.320311	0.637484	0.358797
	AC151284.1	-1.66799	-3.87393	1.3156	0.251383	0.60421	0.314691		AC151284.2	-1.81497	-4.20746	1.01623	0.313416	0.634252	0.28421
	AC151284.2	-1.81497	-4.20746	1.1486	0.283842	0.60421	0.28421		AC151292.1	0	-4.21295	0	1	1	1
	AC151292.1	1.73817	-4.21295	1.05835	0.303592	0.60421	3.33612		AC151293.1	0.683008	-3.75351	0.316006	0.574018	0.870064	1.60548
	AC151293.1	0.435742	-3.75351	0.13143	0.716954	0.930882	1.35261		AC151299.1	3.30565	-3.91934	3.98563	0.0458899	0.370959	9.88782
	AC151299.1	2.56835	-3.91934	2.43921	0.118336	0.500328	5.93131		AC153137.1	4.54206	-2.98551	8.23309	0.00411335	0.0801471	23.2969
	AC153137.1	5.56199	-2.98551	14.8806	0.000114534	0.00334214	47.2419		AC153418.1	1.9781	-4.19618	1.22136	0.269094	0.634252	3.93973
	AC153418.1	0	-4.19618	0	1	1	1		AC154187.3	0.0699196	-2.45653	0.0132058	0.908511	1	1.04966
	AC154187.3	0.598787	-2.45653	1.20522	0.272281	0.60421	1.51444		AC154188.1	-1.91725	-4.19496	1.07147	0.300613	0.634252	0.264758
	AC154188.1	-1.91725	-4.19496	1.20854	0.271621	0.60421	0.264758		AC154200.1	1.9781	-4.19618	1.22136	0.269094	0.634252	3.93973
	AC154200.1	0	-4.19618	0	1	1	1		AC154201.1	0	-4.204	0	1	1	1
	AC154201.1	1.81633	-4.204	1.10256	0.293705	0.60421	3.52183		AC154232.1	2.00226	-4.13022	1.22116	0.269133	0.634252	4.00628
	AC154232.1	1.7357	-4.13022	1.0415	0.307472	0.60421	3.33041		AC154232.2	0.867308	-0.369581	2.35043	0.125248	0.58572	1.82426
	AC154232.2	0.91554	-0.369581	2.63786	0.104344	0.474413	1.88627		AC154275.1	0	-4.20055	0	1	1	1
	AC154275.1	1.84457	-4.20055	1.11848	0.290247	0.60421	3.59146		AC154306.1	-0.0527847	-1.5461	0.0105709	0.91811	1	0.964074
	AC154306.1	0.0757374	-1.5461	0.0232703	0.878756	1	1.0539		AC154378.1	0.934324	-3.91974	0.428788	0.512584	0.824498	1.91099
	AC154378.1	0.701866	-3.91974	0.25005	0.61704	0.881782	1.62661		AC154378.2	-0.120464	2.10278	0.0672511	0.795382	0.994759	0.919892
	AC154378.2	0.220068	2.10278	0.226194	0.63436	0.891142	1.16479		AC154412.1	-1.91599	-4.06026	1.07723	0.299319	0.634252	0.264991
	AC154412.1	0.649085	-4.06026	0.122025	0.726849	0.935891	1.56817		AC154443.2	-1.03809	-2.41176	2.64808	0.103675	0.54067	0.486972
	AC154443.2	-0.942705	-2.41176	2.51719	0.112611	0.489755	0.520256		AC154457.2	-0.801058	-3.84607	0.223213	0.636603	0.905576	0.573928
	AC154457.2	-3.59489	-3.84607	3.6755	0.0552175	0.337188	0.0827618		AC154457.3	-0.160987	-1.34335	0.0940161	0.759132	0.974285	0.894413
	AC154457.3	-0.0950773	-1.34335	0.0342672	0.85314	1	0.936222		AC154478.1	-0.606381	-4.05975	0.101853	0.749617	0.96865	0.656842
	AC154478.1	-2.59471	-4.05975	1.98066	0.159321	0.568296	0.165545		AC154486.1	1.59751	-3.4405	2.49681	0.114077	0.563886	3.0262
	AC154486.1	1.35136	-3.4405	1.78685	0.181311	0.575221	2.55153		AC154486.3	-0.542802	-2.66094	0.450497	0.502099	0.816706	0.686436
	AC154486.3	0.58554	-2.66094	0.690166	0.406108	0.708913	1.5006		AC154488.1	0	-4.20055	0	1	1	1
	AC154488.1	1.84457	-4.20055	1.11848	0.290247	0.60421	3.59146		AC154507.2	2.8131	-4.05185	2.15227	0.142359	0.597132	7.02791
	AC154507.2	1.73969	-4.05185	1.06838	0.301311	0.60421	3.33962		AC154512.1	2.79388	-3.97696	2.31358	0.128248	0.589507	6.93495
	AC154512.1	2.63261	-3.97696	2.12123	0.14527	0.557542	6.20145		AC154518.1	-1.13486	-3.87412	0.672155	0.412301	0.732241	0.455379
	AC154518.1	-0.557755	-3.87412	0.204226	0.651331	0.901611	0.679359		AC154540.1	-1.91725	-4.19496	1.07147	0.300613	0.634252	0.264758
	AC154540.1	-1.91725	-4.19496	1.20854	0.271621	0.60421	0.264758		AC154540.2	2.49621	2.7608	28.4564	9.58e-08	1.01e-05	5.642
	AC154540.2	2.5748	2.7608	30.1681	3.96e-08	3.83e-06	5.9579		AC154540.3	-0.68095	-4.04838	0.127756	0.72077	0.953269	0.623755
	AC154540.3	-2.6693	-4.04838	2.07602	0.14963	0.564138	0.157203		AC154544.1	0.630315	-0.87556	1.66766	0.196573	0.634252	1.5479
	AC154544.1	-0.0133667	-0.87556	0.000730981	0.97843	1	0.990778		AC154604.1	2.8039	-4.11271	2.05163	0.152044	0.597132	6.98325
	AC154604.1	0	-4.11271	0	1	1	1		AC154654.1	0.572441	-3.12906	0.498233	0.480278	0.79758	1.48704
	AC154654.1	0.270382	-3.12906	0.107352	0.743179	0.944648	1.20613		AC154659.1	1.9781	-4.19618	1.22136	0.269094	0.634252	3.93973
	AC154659.1	0	-4.19618	0	1	1	1		AC154667.2	0.430143	2.19009	1.05666	0.303978	0.634252	1.34737
	AC154667.2	0.339663	2.19009	0.661251	0.416119	0.717899	1.26546		AC154707.1	-1.91725	-4.19496	1.07147	0.300613	0.634252	0.264758
	AC154707.1	-1.91725	-4.19496	1.20854	0.271621	0.60421	0.264758		AC154707.2	0.335588	-1.09242	0.391978	0.531262	0.838856	1.26189
	AC154707.2	0.268125	-1.09242	0.254343	0.614033	0.880303	1.20424		AC154760.1	-2.02624	-1.2868	12.7262	0.000360563	0.0123782	0.245493
	AC154760.1	-1.4919	-1.2868	7.89286	0.00496304	0.0650797	0.355545		AC154762.2	4.21579	-3.78665	4.96561	0.0258562	0.270145	18.5815
	AC154762.2	1.83428	-3.78665	1.18322	0.276702	0.60421	3.56593		AC154763.1	1.98827	-4.11992	1.21019	0.271294	0.634252	3.9676
	AC154763.1	1.84659	-4.11992	1.10373	0.29345	0.60421	3.59649		AC154763.2	3.68711	-3.69808	5.42313	0.0198717	0.231208	12.8804
	AC154763.2	3.72212	-3.69808	5.78297	0.0161822	0.15256	13.1969		AC154766.1	3.33004	-4.03426	2.92434	0.0872529	0.500733	10.0564
	AC154766.1	0	-4.03426	0	1	1	1		AC154766.3	1.98831	-4.19489	1.22742	0.267909	0.634252	3.96771
	AC154766.3	0	-4.19489	0	1	1	1		AC154766.4	0.119546	-2.14891	0.0458281	0.830489	1	1.08639
	AC154766.4	-0.427606	-2.14891	0.552419	0.457331	0.755885	0.743495		AC154779.1	-1.54347	-3.38122	1.5199	0.217635	0.634252	0.343059
	AC154779.1	0.253021	-3.38122	0.081751	0.774938	0.962467	1.1917		AC154779.2	-0.205182	-3.63822	0.0383836	0.844675	1	0.867429
	AC154779.2	-0.429893	-3.63822	0.173187	0.677294	0.913456	0.742317		AC154779.4	-1.25777	-3.64817	1.48383	0.223176	0.634252	0.41819
	AC154779.4	-1.95272	-3.64817	2.7018	0.100235	0.465253	0.258329		AC154787.1	1.9781	-4.19618	1.22136	0.269094	0.634252	3.93973
	AC154787.1	0	-4.19618	0	1	1	1		AC154787.2	0.207179	-0.893088	0.169165	0.680855	0.931172	1.15443
	AC154787.2	0.308196	-0.893088	0.387485	0.533625	0.821253	1.23816		AC154806.1	2.00141	-4.05359	1.24956	0.263637	0.634252	4.00392
	AC154806.1	2.60073	-4.05359	1.93038	0.164717	0.568296	6.06595		AC154807.1	1.73002	-3.33299	1.9104	0.166918	0.616733	3.31731
	AC154807.1	2.85855	-3.33299	7.6835	0.00557279	0.0706994	7.25288		AC154912.3	-1.91725	-4.19496	1.07147	0.300613	0.634252	0.264758
	AC154912.3	-1.91725	-4.19496	1.20854	0.271621	0.60421	0.264758		AC154912.5	1.98832	-4.06337	1.23282	0.266859	0.634252	3.96774
	AC154912.5	2.54388	-4.06337	1.85864	0.172782	0.568296	5.83156		AC155268.1	-3.10049	-4.00035	2.54714	0.110494	0.557137	0.11659
	AC155268.1	-1.26292	-4.00035	0.524518	0.468921	0.765675	0.416699		AC155941.1	2.00184	-4.19315	1.23545	0.26635	0.634252	4.00511
	AC155941.1	0	-4.19315	0	1	1	1		AC156023.1	0.749995	-2.73544	1.1442	0.284767	0.634252	1.68179
	AC156023.1	-0.212164	-2.73544	0.0790218	0.778627	0.964649	0.863242		AC158605.1	3.30927	-3.98214	3.11245	0.0776959	0.476749	9.91263
	AC158605.1	1.74841	-3.98214	1.12229	0.289426	0.60421	3.35989		AC158982.1	-0.667978	-4.04682	0.123737	0.725016	0.955624	0.629388
	AC158982.1	-2.66921	-4.04682	2.07944	0.149295	0.564138	0.157213		AC158985.1	0	-4.204	0	1	1	1
	AC158985.1	1.81633	-4.204	1.10256	0.293705	0.60421	3.52183		AC159187.1	1.03678	-1.98163	3.55753	0.059276	0.420668	2.05164
	AC159187.1	0.56044	-1.98163	0.996643	0.318124	0.617442	1.47472		AC159282.1	2.78586	-4.11567	2.03679	0.153533	0.597132	6.89647
	AC159282.1	0	-4.11567	0	1	1	1		AC159309.1	4.44243	-3.58853	8.54332	0.00346793	0.071075	21.7422
	AC159309.1	3.41378	-3.58853	4.62483	0.0315124	0.239086	10.6574		AC159898.2	-0.505025	-3.69581	0.127892	0.720628	0.953269	0.704648
	AC159898.2	0.305256	-3.69581	0.0591101	0.807908	0.982547	1.23564		AC160336.1	0.0385565	-2.44797	0.000635099	0.979895	1	1.02709
	AC160336.1	3.03076	-2.44797	6.8489	0.00886958	0.0988449	8.17239		AC160637.1	-0.004335	3.57398	0.000139662	0.990571	1	0.997
	AC160637.1	0.507986	3.57398	1.91946	0.165916	0.568296	1.42206		AC160966.1	0.543378	-3.73797	0.26717	0.605236	0.888143	1.45738
	AC160966.1	-1.34146	-3.73797	1.07607	0.299578	0.60421	0.39462		AC161376.1	0.174848	-4.12662	0.0073495	0.931682	1	1.12885
	AC161376.1	-1.81342	-4.12662	1.13075	0.287615	0.60421	0.284515		AC161376.2	1.23711	0.927266	7.28227	0.00696384	0.117878	2.35725
	AC161376.2	1.19494	0.927266	6.83958	0.00891597	0.099253	2.28935		AC161607.1	1.23156	-2.90665	2.82841	0.0926101	0.510656	2.3482
	AC161607.1	-0.320745	-2.90665	0.139537	0.708742	0.926542	0.800656		AC162305.1	-2.60558	-4.1351	1.73118	0.18826	0.634252	0.164302
	AC162305.1	-2.60558	-4.1351	1.93675	0.164022	0.568296	0.164302		AC162938.1	1.79456	-3.0844	4.06638	0.043745	0.361294	3.4691
	AC162938.1	1.54941	-3.0844	3.01671	0.0824105	0.422108	2.92697		AC163032.1	-0.723449	0.249667	2.21676	0.13652	0.597132	0.605648
	AC163032.1	-0.828166	0.249667	2.92252	0.0873516	0.436765	0.563245		AC163352.1	-0.148585	-0.499616	0.0843184	0.771528	0.980846	0.902135
	AC163352.1	-0.688042	-0.499616	1.62465	0.202444	0.60421	0.620696		AC163355.1	0.519809	-2.09925	0.850765	0.356336	0.676972	1.43377
	AC163355.1	0.188355	-2.09925	0.110617	0.739443	0.94226	1.13946		AC163633.1	0	-4.08883	0	1	1	1
	AC163633.1	2.96787	-4.08883	2.31421	0.128196	0.522869	7.82378		AC163634.1	0.122083	-1.96244	0.0443698	0.833167	1	1.08831
	AC163634.1	0.30376	-1.96244	0.298356	0.584915	0.860537	1.23436		AC163667.1	-1.83156	-4.20553	1.0252	0.311288	0.634252	0.280961
	AC163667.1	-1.83156	-4.20553	1.15836	0.281805	0.60421	0.280961		AC163694.1	-0.510958	-0.699728	1.00647	0.31575	0.634252	0.701756
	AC163694.1	-0.35801	-0.699728	0.513067	0.473814	0.770251	0.78024		AC163715.1	0.162682	-4.05637	0.00679898	0.934284	1	1.11937
	AC163715.1	0.0277142	-4.05637	5.19e-05	0.994252	1	1.0194		AC163720.1	1.98831	-4.19489	1.22742	0.267909	0.634252	3.96771
	AC163720.1	0	-4.19489	0	1	1	1		AC163720.3	2.79359	-4.11441	2.04317	0.152891	0.597132	6.93355
	AC163720.3	0	-4.11441	0	1	1	1		AC164296.1	0.157166	-3.68166	0.020197	0.886988	1	1.11509
	AC164296.1	-0.0669873	-3.68166	0.00370377	0.951472	1	0.954629		AC164314.1	2.00184	-4.19315	1.23545	0.26635	0.634252	4.00511
	AC164314.1	0	-4.19315	0	1	1	1		AC164424.1	1.2152	-2.80854	1.57655	0.209258	0.634252	2.32173
	AC164424.1	1.61047	-2.80854	3.05193	0.0806412	0.417407	3.05351		AC164431.1	0.515886	-1.07276	1.05557	0.304227	0.634252	1.42987
	AC164431.1	0.156239	-1.07276	0.095758	0.756981	0.952879	1.11438		AC164546.1	0	-4.21295	0	1	1	1
	AC164546.1	1.73817	-4.21295	1.05835	0.303592	0.60421	3.33612		AC164546.2	0.175065	-3.20275	0.0468904	0.828565	1	1.12902
	AC164546.2	0.314002	-3.20275	0.171511	0.678772	0.914102	1.24315		AC164647.1	-2.64638	-2.13857	14.374	0.000149859	0.00597613	0.159721
	AC164647.1	-3.62649	-2.13857	22.6589	1.93e-06	0.000114778	0.0809688		AC164883.2	0.229777	-3.87573	0.0148923	0.902872	1	1.17265
	AC164883.2	-0.0956891	-3.87573	0.0026628	0.958846	1	0.935825		AC165079.1	2.25829	-3.14205	4.43468	0.0352157	0.323399	4.78425
	AC165079.1	2.44184	-3.14205	5.73576	0.0166229	0.155428	5.43334		AC165151.1	-0.206066	-0.691915	0.186958	0.665461	0.921187	0.866898
	AC165151.1	0.206822	-0.691915	0.201373	0.653615	0.902237	1.15414		AC165157.1	-0.489798	-3.65563	0.165025	0.684572	0.933877	0.712125
	AC165157.1	-1.51527	-3.65563	1.28603	0.256781	0.60421	0.349831		AC165271.1	0	-4.12877	0	1	1	1
	AC165271.1	2.62377	-4.12877	1.8839	0.169892	0.568296	6.16361		AC165278.1	2.00184	-4.19315	1.23545	0.26635	0.634252	4.00511
	AC165278.1	0	-4.19315	0	1	1	1		AC165294.1	0	-4.20055	0	1	1	1
	AC165294.1	1.84457	-4.20055	1.11848	0.290247	0.60421	3.59146		AC165953.1	-1.0092	0.702446	2.51278	0.112927	0.561686	0.49682
	AC165953.1	-0.215362	0.702446	0.131559	0.716821	0.930882	0.86133		AC165953.2	-0.189379	1.96509	0.183031	0.668782	0.92335	0.876983
	AC165953.2	0.0527617	1.96509	0.014336	0.904695	1	1.03725		AC165958.1	-0.579327	-3.53704	0.44904	0.502791	0.817412	0.669276
	AC165958.1	-2.47026	-3.53704	5.12147	0.0236316	0.198243	0.180459		AC165960.1	0.715288	-3.4873	0.615729	0.432639	0.752067	1.64181
	AC165960.1	-0.446503	-3.4873	0.188121	0.664485	0.906912	0.733819		AC165961.1	2.00163	-4.06176	1.24255	0.26498	0.634252	4.00452
	AC165961.1	2.54395	-4.06176	1.86182	0.172415	0.568296	5.83184		AC165961.2	-1.81497	-4.20746	1.01623	0.313416	0.634252	0.28421
	AC165961.2	-1.81497	-4.20746	1.1486	0.283842	0.60421	0.28421		AC165961.3	-1.83156	-4.20553	1.0252	0.311288	0.634252	0.280961
	AC165961.3	-1.83156	-4.20553	1.15836	0.281805	0.60421	0.280961		AC166058.1	-1.14441	-3.71704	0.816493	0.366207	0.688224	0.452374
	AC166058.1	-0.439861	-3.71704	0.189086	0.663678	0.906636	0.737206		AC166110.2	-1.83156	-4.20553	1.0252	0.311288	0.634252	0.280961
	AC166110.2	-1.83156	-4.20553	1.15836	0.281805	0.60421	0.280961		AC166110.4	-8.56039	-1.12646	66.9886	2.73e-16	9.13e-14	0.00264891
	AC166110.4	-8.56039	-1.12646	72.5915	1.59e-17	5.99e-15	0.00264891		AC166114.1	-0.346706	1.07932	0.586563	0.443751	0.762424	0.786377
	AC166114.1	0.0210695	1.07932	0.00221391	0.962472	1	1.01471		AC166164.1	-0.926144	-3.07129	0.770784	0.379975	0.703524	0.526263
	AC166164.1	0.905494	-3.07129	1.13495	0.286721	0.60421	1.87319		AC166360.2	0.168831	-3.45157	0.026399	0.87093	1	1.12415
	AC166360.2	0.468441	-3.45157	0.233027	0.629288	0.888578	1.38361		AC166832.1	-0.346347	-3.7512	0.0865364	0.768627	0.979642	0.786573
	AC166832.1	-0.0697725	-3.7512	0.00412588	0.948785	1	0.952788		AC166832.2	-0.747564	-3.49847	0.486024	0.485706	0.802915	0.595608
	AC166832.2	-0.613773	-3.49847	0.364206	0.54618	0.830775	0.653485		AC166832.3	3.28759	-3.87592	2.40918	0.120626	0.577361	9.76482
	AC166832.3	2.96017	-3.87592	2.0983	0.147463	0.561853	7.78213		AC167169.1	0	-4.06864	0	1	1	1
	AC167169.1	3.07998	-4.06864	2.49556	0.114167	0.491824	8.45605		AC167249.1	0	-4.20055	0	1	1	1
	AC167249.1	1.84457	-4.20055	1.11848	0.290247	0.60421	3.59146		AC167363.1	0.667926	-3.59345	0.296222	0.586261	0.877535	1.58879
	AC167363.1	1.33728	-3.59345	1.4665	0.225899	0.60421	2.52674		AC167363.2	1.40843	-2.54358	2.26924	0.131964	0.592425	2.65449
	AC167363.2	0.362803	-2.54358	0.150853	0.697722	0.922466	1.28592		AC168063.1	0	-4.20055	0	1	1	1
	AC168063.1	1.84457	-4.20055	1.11848	0.290247	0.60421	3.59146		AC168066.1	0.139194	-3.81939	0.00833273	0.927267	1	1.10129
	AC168066.1	1.88852	-3.81939	2.50014	0.113836	0.491824	3.70255		AC168066.2	-1.90528	-3.98726	1.12091	0.289722	0.634252	0.266964
	AC168066.2	1.21448	-3.98726	0.489792	0.48402	0.778999	2.32058		AC168090.1	1.07049	-3.58042	0.990769	0.319554	0.63712	2.10014
	AC168090.1	-0.596429	-3.58042	0.228221	0.632846	0.890465	0.661389		AC168090.2	2.00184	-4.19315	1.23545	0.26635	0.634252	4.00511
	AC168090.2	0	-4.19315	0	1	1	1		AC168220.2	0	-4.14948	0	1	1	1
	AC168220.2	2.48374	-4.14948	1.7716	0.183184	0.575762	5.59345		AC168220.3	0	-4.20055	0	1	1	1
	AC168220.3	1.84457	-4.20055	1.11848	0.290247	0.60421	3.59146		AC168977.1	-0.638747	1.78546	2.26462	0.132358	0.592839	0.642271
	AC168977.1	-0.704549	1.78546	2.76398	0.0964084	0.457181	0.613634		AC169506.2	-2.59415	-4.06819	1.75182	0.185648	0.634252	0.165609
	AC169506.2	-0.777785	-4.06819	0.172661	0.677758	0.913456	0.583262		AC169506.3	-3.23547	-3.09133	8.72946	0.00313109	0.0658567	0.106176
	AC169506.3	-0.791233	-3.09133	1.033	0.309455	0.606287	0.57785		AC169509.1	0.814309	-2.7819	1.28461	0.257043	0.634252	1.75846
	AC169509.1	0.983342	-2.7819	2.09905	0.14739	0.561853	1.97704		AC170998.1	0.919005	-3.00331	0.906865	0.340948	0.659972	1.89081
	AC170998.1	1.71205	-3.00331	3.78555	0.0516968	0.324307	3.27626		AC171202.1	-1.07445	-3.02627	1.8184	0.177504	0.62787	0.474851
	AC171202.1	0.0586967	-3.02627	0.00842086	0.926885	1	1.04152		AC171211.1	-0.711355	-3.74947	0.328091	0.566785	0.865871	0.610746
	AC171211.1	-0.934809	-3.74947	0.584857	0.444415	0.744811	0.523112		AC173344.1	0.0100467	0.190475	0.000411203	0.983822	1	1.00699
	AC173344.1	-0.427795	0.190475	0.73675	0.390704	0.692953	0.743397		AC174448.1	1.9781	-4.19618	1.22136	0.269094	0.634252	3.93973
	AC174448.1	0	-4.19618	0	1	1	1		AC174678.1	0.293906	0.0278836	0.383206	0.535893	0.843019	1.22595
	AC174678.1	0.113469	0.0278836	0.0573414	0.810748	0.984209	1.08183		AC174780.1	-1.14723	-3.98532	0.424091	0.514903	0.82601	0.451492
	AC174780.1	-3.14673	-3.98532	2.96508	0.0850802	0.429921	0.112912		AC183095.1	0.186531	1.52593	0.130944	0.717455	0.951775	1.13802
	AC183095.1	-0.143301	1.52593	0.077179	0.781157	0.966505	0.905445		AC183097.2	-2.59768	-4.01761	1.84637	0.174206	0.626411	0.165204
	AC183097.2	-0.105269	-4.01761	0.00342765	0.953314	1	0.929632		AC183097.3	2.13758	-3.74023	3.27662	0.0702736	0.458179	4.40024
	AC183097.3	0.719417	-3.74023	0.279486	0.597038	0.870169	1.64652		AC192777.3	0.164248	-4.12788	0.00659996	0.935251	1	1.12058
	AC192777.3	-1.81344	-4.12788	1.13103	0.287556	0.60421	0.284511		Acaa1a	0.402695	5.1401	2.57123	0.108823	0.55348	1.32197
	Acaa1a	0.220857	5.1401	0.77533	0.378573	0.680318	1.16543		Acaa1b	-2.83724	-0.539536	23.9392	9.94e-07	8.36e-05	0.139928
	Acaa1b	-3.06147	-0.539536	27.6761	1.43e-07	1.18e-05	0.119786		Acaa2	0.916055	5.26996	14.3015	0.00015574	0.00615579	1.88695
	Acaa2	0.838407	5.26996	12.0197	0.000526413	0.011452	1.78807		Acaca	-0.0331089	5.77854	0.0101162	0.919884	1	0.977312
	Acaca	0.476453	5.77854	2.27553	0.13143	0.530443	1.39132		Acacb	0.391172	0.91768	0.458839	0.498167	0.813309	1.31146
	Acacb	-0.111316	0.91768	0.0370573	0.847348	1	0.925743		Acad10	-0.377447	2.23106	0.795251	0.372517	0.69594	0.769798
	Acad10	-0.464291	2.23106	1.20494	0.272337	0.60421	0.724827		Acad11	-0.496323	3.83307	1.79058	0.180855	0.632969	0.708911
	Acad11	-0.745799	3.83307	4.01897	0.0449912	0.299773	0.596338		Acad12	-0.108038	0.393958	0.0452919	0.831468	1	0.927849
	Acad12	-0.478289	0.393958	0.804896	0.369633	0.672066	0.717828		Acad8	0.0688042	4.31764	0.0514447	0.820568	1	1.04885
	Acad8	-0.187541	4.31764	0.381942	0.536566	0.823209	0.878101		Acad9	-0.139388	4.9802	0.270003	0.603329	0.887295	0.907904
	Acad9	0.036544	4.9802	0.018612	0.891485	1	1.02565		Acadl	0.359126	6.17679	2.0012	0.157174	0.602165	1.28265
	Acadl	0.133463	6.17679	0.276996	0.598677	0.871247	1.09692		Acadm	-0.472128	4.51073	2.52492	0.112061	0.560764	0.7209
	Acadm	-0.233288	4.51073	0.620598	0.430825	0.731134	0.850694		Acads	0.321643	5.37868	1.74115	0.186993	0.634252	1.24975
	Acads	0.12244	5.37868	0.252801	0.61511	0.881023	1.08857		Acadsb	-0.2482	4.72073	0.586206	0.44389	0.762445	0.841946
	Acadsb	-0.455165	4.72073	1.85199	0.173552	0.569677	0.729427		Acadvl	0.28668	6.12643	1.46647	0.225904	0.634252	1.21983
	Acadvl	0.104305	6.12643	0.194431	0.659254	0.904573	1.07498		Acan	-0.753552	-3.36374	0.568543	0.450839	0.768035	0.593141
	Acan	0.127965	-3.36374	0.0224944	0.880779	1	1.09275		Acap1	1.42231	-1.4831	7.52585	0.00608197	0.107183	2.68015
	Acap1	1.0585	-1.4831	4.10077	0.0428636	0.291195	2.08277		Acap2	-0.216021	6.56705	0.57516	0.448216	0.765828	0.860937
	Acap2	-0.24392	6.56705	0.71046	0.399291	0.702148	0.844447		Acap3	-0.112123	4.71561	0.177223	0.673771	0.925996	0.925226
	Acap3	-0.214968	4.71561	0.651685	0.419511	0.721142	0.861565		Acat1	-0.119525	6.54946	0.152816	0.695859	0.941084	0.92049
	Acat1	-0.667025	6.54946	4.41666	0.0355897	0.258144	0.629804		Acat2	-0.57285	4.42742	4.16063	0.0413739	0.351324	0.672287
	Acat2	-0.541525	4.42742	3.72987	0.0534477	0.330223	0.687044		Acat3	0.217786	-0.749654	0.229956	0.631556	0.903472	1.16295
	Acat3	-0.241986	-0.749654	0.278242	0.597856	0.870928	0.84558		Acbd3	-0.106465	6.17399	0.186397	0.665933	0.921467	0.928861
	Acbd3	-0.137429	6.17399	0.310731	0.577232	0.854269	0.909138		Acbd4	-0.528102	3.41592	2.40663	0.120822	0.577575	0.693467
	Acbd4	-0.719279	3.41592	4.44837	0.0349346	0.255172	0.607401		Acbd5	-0.27839	5.14365	0.767543	0.380978	0.704482	0.824511
	Acbd5	0.243595	5.14365	0.644867	0.421954	0.72325	1.18394		Acbd6	0.105416	6.23699	0.208211	0.648173	0.91111	1.0758
	Acbd6	0.0891441	6.23699	0.149014	0.69948	0.923146	1.06374		Acbd7	-1.39139	-2.81403	2.62053	0.105489	0.544255	0.381198
	Acbd7	0.24092	-2.81403	0.161168	0.688083	0.917293	1.18175		Accs	0.244266	2.91372	0.420565	0.516655	0.827505	1.18449
	Accs	0.369373	2.91372	0.964379	0.326086	0.627106	1.29179		Accsl	3.3015	-3.91046	2.80194	0.0941505	0.515286	9.85939
	Accsl	2.6423	-3.91046	1.96262	0.161234	0.568296	6.24326		Acd	0.324435	5.71669	1.19456	0.274412	0.634252	1.25217
	Acd	-0.0551663	5.71669	0.0329652	0.855925	1	0.962483		Ace	2.37878	-2.15841	10.3101	0.00132305	0.0347428	5.20097
	Ace	1.89414	-2.15841	6.28694	0.0121631	0.124056	3.71701		Ace2	1.62497	-3.68291	1.56872	0.210392	0.634252	3.08435
	Ace2	-0.8513	-3.68291	0.314177	0.575128	0.852692	0.554285		Acer1	0	-4.20055	0	1	1	1
	Acer1	1.84457	-4.20055	1.11848	0.290247	0.60421	3.59146		Acer2	0.135984	-1.98274	0.0478884	0.826779	1	1.09884
	Acer2	0.297655	-1.98274	0.244498	0.620976	0.883967	1.22915		Acer3	0.410578	5.72717	2.37708	0.123127	0.58153	1.32922
	Acer3	0.388138	5.72717	2.12671	0.144751	0.556883	1.3087		Ache	0.623959	-3.23737	0.536496	0.463889	0.781858	1.5411
	Ache	0.365664	-3.23737	0.18595	0.666309	0.907668	1.28847		Acin1	-0.105565	6.7604	0.120169	0.728852	0.957605	0.929441
	Acin1	0.190021	6.7604	0.390507	0.532033	0.820188	1.14078		Ackr1	-1.28471	-3.76901	1.08098	0.298477	0.634252	0.410452
	Ackr1	-1.99641	-3.76901	2.54556	0.110605	0.484938	0.250623		Ackr2	-1.05624	-3.78985	0.519787	0.470933	0.788471	0.480885
	Ackr2	-3.86383	-3.78985	4.95377	0.0260338	0.21056	0.0686866		Ackr3	2.92037	2.31553	12.8805	0.000332029	0.0115754	7.57041
	Ackr3	4.71736	2.31553	31.2131	2.31e-08	2.3e-06	26.3066		Ackr4	1.85898	0.520037	6.23752	0.0125071	0.174452	3.6275
	Ackr4	0.0459114	0.520037	0.00337737	0.953657	1	1.03234		Acly	-0.517478	7.87056	1.94796	0.162807	0.610112	0.698592
	Acly	0.321984	7.87056	0.838758	0.359752	0.662694	1.25005		Acmsd	1.46857	-3.97712	0.716046	0.397444	0.71922	2.76748
	Acmsd	-1.83552	-3.97712	1.23163	0.26709	0.60421	0.28019		Aco1	-0.244893	7.0521	1.02305	0.311796	0.634252	0.843879
	Aco1	-0.00994042	7.0521	0.00168902	0.967218	1	0.993134		Aco2	-0.168443	8.24831	0.361716	0.547555	0.851905	0.889802
	Aco2	0.110444	8.24831	0.158152	0.690863	0.918924	1.07956		Acod1	2.64388	-1.82686	10.6365	0.00110875	0.0302249	6.25008
	Acod1	1.38908	-1.82686	2.7799	0.0954543	0.455689	2.61912		Acot1	0.384426	3.35218	0.257968	0.61152	0.890894	1.30534
	Acot1	2.75793	3.35218	13.9002	0.000192776	0.00509301	6.76425		Acot10	0.273361	-0.202616	0.346063	0.55635	0.858429	1.20862
	Acot10	-0.31238	-0.202616	0.441735	0.506286	0.798674	0.805312		Acot11	-0.157644	1.39481	0.0526979	0.818433	1	0.896488
	Acot11	-1.53367	1.39481	3.9289	0.047463	0.308823	0.345398		Acot12	0.172766	-4.05834	0.00751533	0.930917	1	1.12722
	Acot12	0.000422692	-4.05834	2.27e-05	0.996199	1	1.00029		Acot13	0.605389	4.26444	3.3153	0.068638	0.453341	1.52139
	Acot13	0.121331	4.26444	0.133861	0.714462	0.929458	1.08774		Acot2	-0.117214	2.89362	0.0770347	0.781357	0.986133	0.921967
	Acot2	0.259468	2.89362	0.37946	0.537892	0.823897	1.19704		Acot3	2.77812	-4.11693	2.03043	0.154177	0.597132	6.85958
	Acot3	0	-4.11693	0	1	1	1		Acot4	-0.170325	-2.46046	0.050977	0.821372	1	0.888643
	Acot4	0.486235	-2.46046	0.460521	0.49738	0.790773	1.40078		Acot5	1.9781	-4.19618	1.22136	0.269094	0.634252	3.93973
	Acot5	0	-4.19618	0	1	1	1		Acot6	2.03342	-2.89532	4.26349	0.0389399	0.33997	4.09375
	Acot6	-1.1985	-2.89532	0.789248	0.374328	0.676243	0.435727		Acot7	0.320918	7.46234	1.41968	0.233456	0.634252	1.24912
	Acot7	0.106226	7.46234	0.155836	0.69302	0.919411	1.07641		Acot8	0.151533	3.2084	0.153013	0.695673	0.94093	1.11075
	Acot8	-0.138681	3.2084	0.12811	0.720399	0.932802	0.908349		Acot9	0.23976	7.40212	1.0244	0.311478	0.634252	1.1808
	Acot9	0.076401	7.40212	0.104137	0.746921	0.947081	1.05438		Acox1	0.347203	7.47985	2.13296	0.144162	0.597132	1.27209
	Acox1	0.475367	7.47985	3.99178	0.0457227	0.302845	1.39027		Acox2	0.0682224	-0.534058	0.0119698	0.91288	1	1.04842
	Acox2	1.14999	-0.534058	3.80134	0.0512115	0.322897	2.21912		Acox3	0.039106	3.78855	0.0157547	0.900114	1	1.02748
	Acox3	0.0996329	3.78855	0.102543	0.748799	0.948292	1.0715		Acoxl	2.00184	-4.19315	1.23545	0.26635	0.634252	4.00511
	Acoxl	0	-4.19315	0	1	1	1		Acp1	-0.543117	6.13839	5.76969	0.0163049	0.206681	0.686286
	Acp1	-0.599206	6.13839	7.01981	0.00806126	0.0921655	0.660117		Acp2	-0.567109	5.04659	4.64999	0.0310538	0.300945	0.674968
	Acp2	-0.577869	5.04659	4.83408	0.0279026	0.220403	0.669953		Acp4	1.97772	-4.13318	1.20675	0.271976	0.634252	3.93871
	Acp4	1.73579	-4.13318	1.04211	0.307332	0.60421	3.33061		Acp5	1.64229	-0.493826	3.71045	0.0540727	0.400609	3.12161
	Acp5	-0.726453	-0.493826	0.575791	0.447967	0.748045	0.604388		Acp6	-0.244645	3.91186	0.254478	0.613939	0.891727	0.844024
	Acp6	0.611329	3.91186	1.7676	0.18368	0.57645	1.52767		Acpp	-3.86336	0.375056	44.8456	2.13e-11	4.01e-09	0.0687091
	Acpp	-3.53231	0.375056	40.3557	2.12e-10	3.16e-08	0.086431		Acrbp	0.981021	-2.22885	1.54612	0.213709	0.634252	1.97386
	Acrbp	2.29924	-2.22885	11.2839	0.000781812	0.0156645	4.92197		Acsbg1	0.248016	4.52494	0.270698	0.602864	0.887242	1.18757
	Acsbg1	0.65492	4.52494	1.86857	0.171639	0.568296	1.57453		Acsbg2	0	-4.21295	0	1	1	1
	Acsbg2	1.73817	-4.21295	1.05835	0.303592	0.60421	3.33612		Acsf2	1.6812	4.26115	33.097	8.77e-09	1.18e-06	3.20695
	Acsf2	1.53937	4.26115	27.9733	1.23e-07	1.03e-05	2.90667		Acsf3	0.296538	4.44604	1.05068	0.30535	0.634252	1.22819
	Acsf3	0.133019	4.44604	0.211809	0.645353	0.898464	1.09659		Acsl1	-0.0644604	5.30768	0.0707795	0.790205	0.991655	0.956303
	Acsl1	0.049586	5.30768	0.0419675	0.837682	1	1.03497		Acsl3	-0.346569	4.74332	1.30047	0.254127	0.634252	0.786452
	Acsl3	-0.147162	4.74332	0.23551	0.627468	0.887775	0.903025		Acsl4	-0.50209	6.71495	4.42874	0.0353386	0.324052	0.706083
	Acsl4	-0.442806	6.71495	3.45094	0.0632157	0.364175	0.735702		Acsl5	0.55998	7.50669	5.3276	0.0209902	0.238085	1.47425
	Acsl5	0.633918	7.50669	6.81801	0.00902433	0.10002	1.55177		Acsl6	1.61661	-0.489159	7.62718	0.00574951	0.102933	3.06655
	Acsl6	1.64406	-0.489159	7.9936	0.00469431	0.0623986	3.12544		Acsm1	1.97772	-4.13318	1.20675	0.271976	0.634252	3.93871
	Acsm1	1.73579	-4.13318	1.04211	0.307332	0.60421	3.33061		Acsm2	0.116177	-3.97857	0.00495896	0.943859	1	1.08386
	Acsm2	-2.665	-3.97857	2.23132	0.135238	0.53975	0.157672		Acsm3	-1.15111	-3.76267	0.719497	0.396309	0.718084	0.45028
	Acsm3	0.284566	-3.76267	0.0695806	0.791948	0.973581	1.21804		Acsm4	1.98853	-3.9199	1.31556	0.251391	0.634252	3.96832
	Acsm4	3.51571	-3.9199	3.59982	0.057786	0.347366	11.4376		Acsm5	1.98907	-3.93172	1.48189	0.223479	0.634252	3.96981
	Acsm5	3.4496	-3.93172	4.87089	0.0273134	0.217556	10.9253		Acss1	-0.772185	-3.86574	0.316898	0.573478	0.869819	0.58553
	Acss1	-3.51194	-3.86574	4.53108	0.0332846	0.247137	0.0876597		Acss2	-0.512515	2.25572	0.814123	0.366904	0.688964	0.701
	Acss2	-1.04659	2.25572	3.18734	0.0742108	0.399176	0.484111		Acss2os	0	-4.20055	0	1	1	1
	Acss2os	1.84457	-4.20055	1.11848	0.290247	0.60421	3.59146		Acss3	0.944616	-3.80435	0.337592	0.561223	0.862188	1.92468
	Acss3	1.64537	-3.80435	1.13131	0.287496	0.60421	3.12829		Acta1	3.40931	2.19912	9.65556	0.0018878	0.045455	10.6244
	Acta1	0.221903	2.19912	0.0405668	0.840376	1	1.16627		Acta2	0.0961315	12.2955	0.0169302	0.896475	1	1.0689
	Acta2	-3.08019	12.2955	11.1706	0.000831031	0.0163455	0.118242		Actb	-0.0837212	12.4894	0.0787513	0.778997	0.984911	0.943621
	Actb	-0.269494	12.4894	0.812679	0.367329	0.670043	0.829611		Actbl2	1.42782	-3.86079	0.863952	0.352635	0.673345	2.6904
	Actbl2	0.634206	-3.86079	0.170948	0.679271	0.914357	1.55208		Actc1	-0.703538	-3.65048	0.35485	0.55138	0.854443	0.614065
	Actc1	-0.0591205	-3.65048	0.0032571	0.954489	1	0.959849		Actg-ps1	-0.00447146	-0.314566	8.35e-05	0.992709	1	0.996905
	Actg-ps1	-0.52588	-0.314566	1.13384	0.286957	0.60421	0.694535		Actg1	0.179625	9.95325	0.322842	0.569905	0.867204	1.13259
	Actg1	-0.142307	9.95325	0.200753	0.654114	0.902569	0.906069		Actg2	1.24937	5.05096	1.67393	0.195733	0.634252	2.37737
	Actg2	-2.41731	5.05096	4.39367	0.0360727	0.260473	0.187205		Actl10	1.07846	-3.79913	0.569138	0.450602	0.767929	2.11178
	Actl10	-0.85459	-3.79913	0.293199	0.588177	0.863332	0.553022		Actl11	0.193785	-3.98668	0.0124509	0.911154	1	1.14376
	Actl11	-2.60007	-3.98668	2.14511	0.143024	0.554092	0.16493		Actl6a	-0.0092898	6.73963	0.00164616	0.967636	1	0.993581
	Actl6a	0.0470107	6.73963	0.0421841	0.837269	1	1.03312		Actl6b	1.67101	-3.74819	1.46344	0.226384	0.634252	3.18438
	Actl6b	-0.520288	-3.74819	0.105943	0.744811	0.94557	0.697233		Actl7a	0.685086	-3.91931	0.109995	0.740149	0.96318	1.6078
	Actl7a	-2.60265	-3.91931	1.79209	0.180672	0.57483	0.164636		Actl7b	-0.204445	-3.21366	0.0413883	0.83879	1	0.867872
	Actl7b	1.53548	-3.21366	4.33924	0.0372435	0.266081	2.89885		Actl9	0.174283	-3.64638	0.0283632	0.866258	1	1.1284
	Actl9	-1.39447	-3.64638	1.15445	0.282619	0.60421	0.380384		Actn1	-0.504375	10.6194	2.06785	0.150434	0.597132	0.704966
	Actn1	-1.14004	10.6194	9.32628	0.0022589	0.0354197	0.453745		Actn2	1.35245	-3.49151	1.69353	0.193136	0.634252	2.55345
	Actn2	1.35426	-3.49151	1.82756	0.176416	0.570158	2.55665		Actn3	-0.798609	0.661674	2.4342	0.118714	0.575028	0.574903
	Actn3	-1.01712	0.661674	3.92734	0.047507	0.308948	0.4941		Actn4	-0.537057	9.778	4.15162	0.0415947	0.352137	0.689175
	Actn4	-0.557773	9.778	4.47631	0.0343678	0.252898	0.67935		Actr10	0.0663967	7.43915	0.0578118	0.809988	1	1.0471
	Actr10	-0.257209	7.43915	0.866418	0.351949	0.654661	0.836705		Actr1a	0.237872	8.27286	0.782656	0.37633	0.700013	1.17925
	Actr1a	0.0282973	8.27286	0.0110882	0.916137	1	1.01981		Actr1b	0.0607305	7.76013	0.0596768	0.807008	1	1.04299
	Actr1b	-0.0700688	7.76013	0.079447	0.778048	0.964244	0.952593		Actr2	-0.142911	8.41967	0.296415	0.586139	0.877535	0.90569
	Actr2	0.165475	8.41967	0.397472	0.528398	0.817371	1.12154		Actr3	-0.178243	9.50825	0.381406	0.536852	0.843743	0.883779
	Actr3	-0.47847	9.50825	2.73755	0.0980147	0.460979	0.717739		Actr3b	-0.205698	-0.90117	0.19451	0.659189	0.916994	0.867119
	Actr3b	0.420523	-0.90117	0.905495	0.341313	0.644067	1.33841		Actr5	-0.0204278	3.19965	0.00254267	0.959784	1	0.98594
	Actr5	0.373646	3.19965	0.853135	0.355667	0.658438	1.29562		Actr6	0.100145	3.71301	0.0700262	0.791299	0.992272	1.07188
	Actr6	0.351365	3.71301	0.863113	0.352869	0.655371	1.27577		Actr8	0.236662	4.98587	0.737982	0.390308	0.712678	1.17826
	Actr8	0.42929	4.98587	2.42782	0.119198	0.502118	1.34657		Actrt3	-1.62624	-3.31185	1.77487	0.182781	0.632969	0.323931
	Actrt3	0.504805	-3.31185	0.370609	0.542673	0.828131	1.41893		Acvr1	-0.222268	5.69802	0.682311	0.408792	0.729628	0.857217
	Acvr1	-0.449975	5.69802	2.71264	0.0995562	0.463773	0.732055		Acvr1b	0.151954	3.67044	0.213211	0.644262	0.909273	1.11107
	Acvr1b	0.339297	3.67044	1.06539	0.301989	0.60421	1.26514		Acvr1c	0.953221	-3.92632	0.442547	0.505895	0.819522	1.93619
	Acvr1c	0.725463	-3.92632	0.263415	0.607783	0.877259	1.65343		Acvr2a	-0.337424	4.69065	1.73307	0.188019	0.634252	0.791453
	Acvr2a	-0.192537	4.69065	0.566898	0.451494	0.751051	0.875065		Acvr2b	-0.513673	-0.110552	0.929482	0.334998	0.65395	0.700437
	Acvr2b	-0.28224	-0.110552	0.288348	0.591281	0.865674	0.822313		Acvrl1	1.15194	0.359158	3.59891	0.0578175	0.414493	2.22212
	Acvrl1	0.806969	0.359158	1.7889	0.18106	0.57483	1.74953		Acy1	0.268573	4.68414	1.09734	0.29485	0.634252	1.20462
	Acy1	0.160532	4.68414	0.392811	0.530825	0.819438	1.1177		Acy3	0.533988	3.44577	2.05	0.152206	0.597132	1.44793
	Acy3	0.727162	3.44577	3.79762	0.0513256	0.323091	1.65538		Acyp1	0.293532	3.19796	0.537192	0.463599	0.781697	1.22564
	Acyp1	-0.230649	3.19796	0.331058	0.565037	0.845066	0.852252		Acyp2	-0.529878	-1.48196	1.12262	0.289355	0.634252	0.692613
	Acyp2	-0.719516	-1.48196	2.09165	0.148106	0.562505	0.607301		Ada	0.385297	4.12647	1.82167	0.177114	0.627082	1.30613
[truncated: 28,412 more rows]
