# Supplementary material for: Mutant APC reshapes Wnt signaling plasma membrane nanodomains by altering cholesterol levels via oncogenic β-catenin
Source: Nat Commun. 2023 Jul 19;14:4342. doi: 10.1038/s41467-023-39640-w (PMC10356786; doi:10.1038/s41467-023-39640-w)
Supplement: Supplementary file 4 — Source Data [file 41467_2023_39640_MOESM4_ESM.zip › Source Data Folder/new Figure S6/Figure S6.xlsx]

## Sheet: S6C (% Lgr5+ stem cells)
		percentage of sorted Lgr5+ stem cells per mouse
		WT APC	oncogenic APC
			1 weeks	3 weeks	5 weeks
		5.38	7.66	14.67	25.77
		5.54	7.2	17.34	24.11
		5.46	6.86	14.47	23.46
		6.15	7.86	16.1	20.79
		7.32	6.95	16.07	18.32
		8.17
		9.11
		9.32
		9.63
		9.64
		10.22
