# Supplementary material for: Mutant APC reshapes Wnt signaling plasma membrane nanodomains by altering cholesterol levels via oncogenic β-catenin
Source: Nat Commun. 2023 Jul 19;14:4342. doi: 10.1038/s41467-023-39640-w (PMC10356786; doi:10.1038/s41467-023-39640-w)
Supplement: Supplementary file 4 — Source Data [file 41467_2023_39640_MOESM4_ESM.zip › Source Data Folder/new Figure 5/Figure 5.xlsx]

## Sheet: 5B (Di4 crypts)
	raw data				mean per mouse				transform						raw data					mean per mouse					transform
	WT APC	oncogenic APC			WT APC	oncogenic APC			WT APC	oncogenic APC					WT APC	oncogenic APC				WT APC	oncogenic APC				WT APC	oncogenic APC
		5 weeks	10 weeks			5 weeks	10 weeks			5 weeks	10 weeks					1 week	3 weeks	5 weeks			1 week	3 weeks	5 weeks			1 week	3 weeks	5 weeks
	-0.008	-0.001	-0.033		-0.00157	-0.00059	-0.0355454		0.0017	0.00268	0.0197396				-0.055	-0.068	-0.048	0.003		-0.0835429	-0.0751923	-0.0646538	-0.0403783		0.003367	0.011718	0.023276	0.040829
	-0.004	-0.002	0.009		-0.00497	-0.00366	-0.0127222		-0.0017	-0.00039	0.0425628				-0.053	-0.076	-0.067	-0.058		-0.0902778	-0.06224	-0.061	-0.0357467		-0.00337	0.0246703	0.02693	0.045461
	0.016	-0.006	-0.03		-0.0508551	-0.003	-0.02897		0.00442992	0.00027	0.026315				-0.045	-0.094	-0.073	-0.031		-0.0799714	-0.0603939	-0.0608205	-0.044		0.007959	0.0265164	0.02711	0.037208
	-0.002	-0.009	-0.033		-0.0563999	-0.0013	-0.06579		-0.00111493	0.00197	0.010505				-0.053	-0.088	-0.058	-0.0002146		-0.0958889					-0.00796
	-0.001	-0.003	0.015		-0.0586	-0.00335	-0.05354		-0.00331498	-7.99999e-05	0.0174502				-0.051	-0.074	-0.062	-0.065		-0.0742083					0.006999
	-0.004	-0.0009	-0.022				-0.0394				0.015885				-0.093	-0.069	-0.061	-0.068		-0.0882069					-0.007
	-0.003	0.001	-0.011												-0.018	-0.032	-0.031	-0.023
	-0.005	-0.01	0.023												-0.033	-0.092	-0.056	-0.007
	-0.001	0.001	-0.062												-0.075	-0.062	-0.068	-0.037
	-0.002	-0.01	-0.011												-0.073	-0.034	-0.03	-0.018
	0.000168	-0.005	-0.036												-0.043	-0.021	-0.016	-0.033
	-0.001	-0.012	-0.032												-0.058	0.013	0.017	-0.005
	-0.003	-0.005	-0.009												-0.084	-0.045	-0.037	-0.035
	-0.000808	-0.002	-0.038												-0.092	-0.142	-0.132	-0.041
	-0.003	-0.008	-0.002												-0.109	-0.058	-0.048	-0.031
	-0.002	-0.000938	0.003												-0.144	-0.065	-0.059	-0.061
	-0.003	-0.004	-0.045												-0.049	-0.109	-0.099	-0.045
	-0.002	-0.000671	-0.016												-0.075	-0.152	-0.104	-0.031
	-0.000161	-0.002	-0.034												-0.079	-0.068	-0.073	-0.026
	-0.002	-0.000962	0.009												-0.132	-0.106	-0.093	-0.047
	0.012	-0.002	-0.059												-0.115	-0.12	-0.113	-0.067
	0.002	0.00053	-0.018												-0.114	-0.088	-0.089	-0.05
	-0.003	0.0001	-0.012												-0.091	-0.072	-0.073	-0.096
	0.000553	-0.003	-0.028												-0.096	-0.076	-0.078	-0.048
	-0.000641	-0.002	-0.027												-0.098	-0.086	-0.081	-0.052
	-0.000354	0.004	-0.02												-0.111	-0.071	-0.049	-0.056
	-0.002	-0.000551	-0.063												-0.097	-0.038	-0.04	-0.062
	-0.002	-0.000454	-0.048												-0.131	-0.171	-0.132	0.012
	0.001	-0.002	-0.016												-0.092	-0.038	-0.032	-0.019
	-0.000429	0.002	-0.033												-0.114	-0.043	-0.033	-0.031
	0.002	0.001	-0.008												-0.123	-0.064	-0.054	-0.031
	0.003	0.000391	-0.04												-0.086	-0.05	-0.044	-0.052
	-0.001	-0.002	-0.055												-0.061	-0.034	-0.037	-0.039
	-0.001	-0.01	-0.062												-0.086	-0.019	-0.016	-0.041
	-0.00034	0.000554	-0.055												-0.095	-0.062	-0.059	-0.041
	0.002	0.000425	-0.048												-0.107	-0.068	-0.068	-0.063
	-0.00067	-0.000268	-0.062												-0.088	-0.061	-0.06	-0.025
	-0.002	-0.000878	-0.059												-0.102	-0.075	-0.079	-0.085
	0.001	-0.002	-0.027												-0.083	-0.072	-0.074	0.03
	-0.003	-0.001	-0.059												-0.056	-0.065	-0.068	-0.067
	-0.000603	-0.000246	-0.078												-0.069	-0.048	-0.047	-0.093
	-0.034	-0.000946	-0.09												-0.05	-0.09	-0.094	0.003
	-0.015	-5.2e-05	-0.091												-0.045	-0.044	-0.051	-0.058
	-0.013	-0.002	-0.058												-0.019	-0.063	-0.063	-0.031
	-0.015	5.92e-05	-0.041												-0.036	-0.06	-0.064	-0.0001616
	-0.015	9.15e-05	-0.061												-0.055	-0.066	-0.07	-0.065
	-0.005	-0.003	-0.058												-0.1	-0.03	-0.036	-0.039
	-0.012	-0.002	-0.013												-0.059	-0.079	-0.08	-0.041
	-0.006	0.002	-0.041												-0.064	-0.059	-0.064	-0.041
	-0.008	-0.001	-0.033												-0.066	-0.073	-0.077	-0.063
	-0.007	0.000166	-0.027												-0.11	-0.084	-0.083	-0.023
	-0.011	-0.004	-0.065												-0.082	-0.09	-0.037	-0.007
	-0.004	-0.002	-0.077												-0.221	-0.044	-0.132	-0.037
	-0.011	-0.002	-0.027												-0.114	-0.063	-0.048	-0.018
	-0.01	0.003	-0.041												-0.094	-0.06	-0.059	-0.033
	-0.003	0.000232	-0.019												-0.143	-0.066	-0.099	-0.038
	-0.009	-0.000242	-0.002												-0.105	-0.03	-0.104	-0.01
	-0.005	0.001	-0.018												-0.103	-0.079	-0.073	-0.024
	-0.005	0.001	0.059												-0.087	-0.059	-0.093	-0.081
	-0.006	-0.000515	-0.007												-0.111	-0.073	-0.113	0.023
	-0.004	0.000726	0.028												-0.122	-0.084	-0.089	-0.052
	-0.006	-0.000212	0.054												-0.078	-0.068	-0.073	-0.037
	-0.004	0.001	0.033												-0.103	-0.076	-0.078	-0.035
	-0.006	-0.004	0.008												-0.087	-0.094	-0.081	-0.026
	-0.004	-0.008	0.009												-0.09	-0.088	-0.049	-0.062
	-0.003	-0.002	-0.014												-0.083	-0.074	-0.04	-0.03
	-0.004	0.000499	0.047												-0.081	-0.069	-0.132	0.012
	-0.002	-0.001	-0.013												-0.109	-0.032	-0.032	-0.019
	0.000305	-0.001	-0.008												-0.099	-0.092	-0.033	-0.031
	-0.003	0.002	-0.003												-0.097	-0.062	-0.054	-0.031
	-0.001	0.001	0.006												-0.132	-0.034	-0.044	-0.052
	-0.003	-0.000717	-0.013												-0.038	-0.021	-0.037	-0.039
	-0.002	0.002	-0.008												-0.045	0.013	-0.016	-0.041
	-0.005	0.001	0.007												-0.036	-0.038	-0.059	-0.041
	-0.005	-0.002	-0.004												-0.05	-0.171	-0.068	-0.063
	-0.003	-0.002	-0.027												-0.035	-0.038	-0.06	-0.025
	-0.003	-0.000603	-0.006												-0.077	-0.043	-0.079	-0.085
	-0.002	-0.001	-0.033												-0.009	-0.064	-0.048	0.03
	-0.002	-0.008	-0.005												-0.04	-0.05	-0.067	-0.067
	-4.01e-05	-0.016	0.011												-0.06	-0.034	-0.073	-0.093
	-0.002	-0.01	-0.057												-0.066	-0.019	-0.058	-0.172
	0.000398	-0.011	-0.013												-0.046	-0.062	-0.062	-0.067
	-0.003	-0.008	-0.031												-0.061	-0.068	-0.061	-0.087
	-0.000849	-0.012	-0.002												-0.081	-0.061	-0.031
	-0.001	-0.006	-0.002												-0.082		-0.056
	-0.001	-0.01	0.007												-0.1		-0.068
	-0.002	-0.005	-0.051												-0.14		-0.03
	0.002	0.00094	-0.023												-0.052		-0.016
	0.000562	-0.005	-0.078												-0.05		0.017
	-0.003	-0.000763	-0.03												-0.077		-0.037
	-0.003	-0.005	-0.022												-0.125
	-0.002	-0.006	0.013												-0.1
	-0.003	-0.006	0.043												-0.114
	0.000156	-0.005	-0.009												-0.095
	-0.002	-0.002	-0.04												-0.099
	-0.003	-0.006	-0.011												-0.102
	-0.004	-0.002	-0.06												-0.112
	-0.000569	-0.004	0.002												-0.103
	-0.016	-0.005	-0.053												-0.117
	-0.013	0.000347	-0.036												-0.098
	-0.008	-0.003	-0.023												-0.118
	-0.012	-0.003	-0.06												-0.13
	-0.006	-0.002	-0.026												-0.089
	-0.001	-0.003	-0.031												-0.07
	-0.001	-0.00035	-0.036												-0.084
	-0.003	-0.000621	-0.035												-0.098
	0.000591	-0.002	-0.051												-0.092
	-0.002	-0.003	-0.035												-0.062
	-0.004	-0.000287	-0.019												-0.084
	-0.002	-0.003	-0.037												-0.076
	-0.000913	0.000165	-0.024												-0.064
	-0.003	-0.000458	-0.012												-0.069
	0.000317	-0.005	-0.03												-0.043
	-0.001	-0.000597	-0.019												-0.053
	-0.001	-0.003	0.019												-0.023
	0.004	-0.002	-0.008												-0.032
	-0.000337	0.001	-0.044												-0.06
	-0.001	-0.001	-0.025												-0.106
	0.00038	-0.000656	-0.02												-0.063
	0.003	0.00041	-0.041												-0.066
	-0.002	0.00063	-0.014												-0.072
	-0.008	-0.000471	-0.027												-0.119
	-0.006	-0.002	-0.046												-0.092
	0.000392		-0.078												-0.227
	-0.006		-0.029												-0.116
	-0.003		-0.055												-0.091
	-0.006		-0.033												-0.147
	-0.007		-0.035												-0.117
	-0.003		-0.024												-0.116
	-0.003		-0.042												-0.1
	-0.005		-0.037												-0.129
	-0.018		-0.027												-0.133
	-0.002		-0.043												-0.092
	-0.007		-0.029												-0.119
	0.011		-0.023												-0.096
	-0.001		-0.031												-0.104
	-0.000862		-0.006												-0.09
	-0.003		-0.023												-0.099
	0.000394		-0.043												-0.126
	-0.004		0.013												-0.117
	-0.003		0.004												-0.111
	-0.000877		-0.018												-0.146
	-0.000436		-0.069												-0.029
	-0.000881		-0.058												-0.009
	0.000838		-0.049												-0.064
	0.002		-0.047												-0.08
	-0.001		-0.027												-0.049
	-0.000965		-0.059												-0.082
	0.000894		-0.031												-0.092
	-0.00062		-0.065												-0.069
	0.000776		-0.026												-0.07
	-0.001		-0.025												-0.083
	0.000304		-0.025												-0.06
	-6.5e-05		-0.059												-0.117
	0.001		-0.068												-0.072
	-0.002		-0.087												-0.088
	-0.000425		-0.04												-0.06
	0.000447		-0.056												-0.108
	0.003		-0.103												-0.105
	-0.000433		-0.097												-0.04
	0.000558		-0.053												-0.084
	0.001		-0.125												-0.084
	0.000898		-0.117												-0.098
	0.003		-0.074												-0.097
	0.004		-0.112												-0.071
	-0.002		-0.111												-0.07
	-0.002		-0.092												-0.07
	-0.001		-0.114												-0.076
	0.002		-0.053												-0.046
	-0.00093		-0.111												-0.031
	0.0008		-0.103												0.027
	0.000207		-0.078												-0.087
	0.000825		-0.065												-0.061
	0.002		-0.068												-0.114
	0.00021		-0.064												-0.093
	-0.000992		-0.09												-0.051
	-0.003		-0.074												-0.084
	-0.000524		-0.064												-0.077
	-0.001		-0.056												-0.088
	-0.007		-0.081												-0.09
	-0.012		-0.054												-0.088
	-0.014		-0.091												-0.081
	-0.013		-0.098												-0.097
	-0.014		-0.05												-0.093
	-0.01		-0.042												-0.084
	-0.007		-0.059												-0.098
	-0.012		-0.038												-0.103
	-0.009		-0.035												-0.138
	-0.009		-0.055												-0.129
	-0.008		-0.093												-0.094
	-0.004		-0.044												-0.115
	-0.008		-0.013												-0.105
	-0.01		-0.028												-0.108
	-0.006		0.006												-0.151
	-0.001		-0.024												-0.133
	0.019		-0.058
	-0.003		-0.01
	-0.008		-0.058
	-0.003		-0.067
	-0.004		-0.052
	-0.006		-0.016
	-0.002		-0.051
	-0.004		-0.064
	-0.005		-0.09
	-0.006		-0.028
	-0.002		-0.078
	-0.012		-0.098
	-0.000876		-0.072
	0.000872		-0.089
	-0.002		-0.076
	-0.000948		-0.044
	0.006		-0.046
	-0.001		-0.035
	-0.002		-0.064
	0.003		-0.089
	0.002		-0.033
	0.001		-0.065
	-0.000293		-0.019
	-0.00064		-0.019
	-0.000531		-0.027
	-0.001		-0.021
	-0.000127		-0.072
	-0.005		-0.024
	-0.002		-0.03
	-0.000984		-0.029
	0.001		-0.047
	-0.000346		-0.01
	7.06e-05		-0.044
	0.006		-0.046
	-0.002		-0.029
	-0.000518		-0.049
	-0.000723		-0.07
	-0.052		-0.066
	-0.042		-0.063
	-0.066		-0.011
	-0.1		-0.046
	-0.07		-0.05
	-0.088		-0.036
	-0.092		-0.028
	-0.033		-0.067
	-0.078		-0.063
	-0.075		-0.06
	-0.032		-0.044
	-0.027		-0.005
	-0.047		-0.067
	-0.032		-0.068
	-0.055		-0.066
	-0.027		-0.028
	-0.041		-0.033
	-0.039		-0.041
	-0.001		-0.024
	-0.028		-0.059
	-0.016		-0.067
	-0.053		-0.083
	-0.027		-0.069
	-0.057		-0.068
	-0.072		-0.046
	-0.058		-0.055
	-0.039		-0.035
	-0.04		-0.007
	-0.021		-0.012
	-0.066		-0.033
	-0.002		-0.044
	0.008		-0.039
	-0.042		0.001
	-0.011		-0.045
	-0.019		-0.031
	-0.019		-0.026
	-0.06		-0.026
	-0.06		0.004
	-0.051		0.005
	-0.05		-0.012
	-0.056		-0.035
	-0.074		-0.067
	-0.048		-0.061
	-0.069		-0.006
	-0.064		-0.003
	-0.098		-0.025
	-0.061		-0.016
	-0.072		-0.029
	-0.062		0.02
	-0.149		-0.04
	-0.09		-0.029
	-0.113		-0.066
	-0.039		-0.045
	-0.072		-0.069
	-0.053		-0.041
	-0.057		0.016
	-0.045		-0.05
	-0.057		-0.064
	-0.03		-0.072
	-0.047		-0.066
	-0.072		-0.053
	-0.009		-0.043
	-0.075		0.008
	-0.038		-0.045
	-0.034		-0.044
	-0.035		-0.061
	-0.045		-0.075
	-0.036		-0.053
	-0.029		-0.057
	-0.02		0.013
	-0.033		-0.057
	-0.036		-0.031
	-0.058		-0.025
	-0.05		-0.06
	-0.026		-0.067
	-0.036		-0.053
	-0.046		-0.02
	-0.021
	-0.056
	-0.051
	-0.048
	-0.003
	-0.016
	-0.077
	-0.01
	-0.035
	-0.032
	-0.051
	-0.04
	-0.024
	-0.037
	-0.091
	-0.059
	-0.086
	-0.05
	-0.000597
	-0.051
	-0.084
	-0.046
	-0.064
	-0.041
	-0.025
	-0.049
	-0.121
	-0.048
	-0.086
	-0.108
	-0.088
	-0.071
	-0.085
	-0.215
	-0.048
	-0.07
	-0.039
	-0.073
	-0.052
	-0.058
	-0.076
	-0.079
	-0.05
	-0.044
	-0.074
	-0.108
	-0.03
	-0.008
	-0.016
	-0.044
	-0.061
	-0.047
	-0.023
	-0.069
	-0.059
	-0.092
	-0.042
	-0.015
	-0.057
	-0.068
	-0.068
	-0.074
	-0.07
	0.01
	-0.075
	-0.052
	-0.063
	-0.037
	-0.049
	-0.07
	-0.076
	-0.055
	-0.014
	-0.061
	-0.115
	-0.109
	-0.035
	-0.089
	-0.064
	-0.081
	-0.088
	-0.066
	-0.027
	-0.073
	-0.065
	-0.089
	-0.036
	-0.107
	-0.104
	-0.018
	-0.086

## Sheet: 5C (Di4 crypt GPMVs)
	raw data																	raw data																mean per mouse						transform
	WT APC																	oncogenic APC																WTAPC	oncogenic APC					WTAPC	oncogenic APC
																		1 week					2 weeks			3 weeks									1 week	2 weeks	3 weeks				1 week	2 weeks	3 weeks
	-0.215	-0.07	-0.236	-0.024	-0.386	-0.451	-0.233	-0.137	0.011	-0.601	-0.584	-0.225	0.036	-0.166	-0.15			-0.129	-0.046	0.161	0.026	-0.029	0.108	-0.069	-0.207	0.332	-0.063	0.037	0.06	0.018	-0.443			-0.04675	-0.0698	-0.0607188	0.114533			0.136135	0.113085	0.122166	0.297418
	-0.131	-0.464	-0.185	0.007	-0.046	-0.408	-0.25	-0.065	0.379	-0.222	-0.558	-0.144	-0.2	-0.012	-0.592			-0.17	-0.035	0.44	0.004	-0.033	0.144	-0.13	-0.182	-0.297	-0.052	0.034	0.062	0.044	-0.238			-0.19825	-0.0254333	-0.0144619	0.010597			-0.0153652	0.157451	0.168423	0.193482
	-0.505	-0.48	0.021	-0.003	-0.177	-0.37	-0.238	-0.359	-0.338	-0.314	-0.604	-0.273	-0.22	-0.06	0.047			0.142	-0.034	-0.08	0.086	-0.013	0.049	-0.179	-0.189	-0.191	-0.191	0.049	0.051	0.043	0.773			-0.193583	-0.0818182	-0.0151029	0.0439636			-0.0106986	0.101067	0.167782	0.226848
	-0.521	-0.178	0.061	-0.154	-0.227	0.125	-0.318	-0.06	-0.239	-0.226	-0.681	-0.292	-0.03	-0.133	0.03			0.124	0.01	-0.138	0.077	-0.029	0.11	0.181	-0.145	-0.189	-0.2	0.031	0.069	0.035	-0.37			-0.51025	-0.0703714		0.05668			-0.327365	0.112513		0.239565
	-0.167	-0.15	-0.178	-0.117	-0.315	0.277	-0.231	-0.218		-0.022	-0.624	-0.261	-0.004	-0.15	0.054			0.292	-0.032	-0.03	-0.046	-0.038	-0.083	0.161	-0.318	-0.303	0.221	0.057	0.053	0.054	-0.083			-0.0743462	-0.0108		0.0449474			0.108539	0.172085		0.227832
	-0.324	-0.241	-0.105	-0.154	-0.283	0.234	-0.105	-0.233		-0.058	-0.491	-0.254	0.01	-0.042	-0.042			-0.174	-0.031	0.012	0.056	-0.014	0.075	0.211	-0.211	-0.361	0.187	0.043	0.066	0.061	-0.22			-0.2085			0.108			-0.0256152			0.290885
	-0.428	-0.198	-0.257	-0.157	-0.235	-0.095	-0.19	-0.328		-0.027	-0.471	-0.218	-0.22	-0.123	0.025			0.028	-0.027	-0.206	-0.04	-0.02	0.066	0.017	-0.006	-0.073	-0.108	0.038	0.063	0.061	0.414			-0.1985						-0.0156152
	-0.454	-0.299	-0.068	-0.18	-0.077	-0.158	-0.195	-0.283		0.008	-0.615	0.161	-0.361	-0.035	0.565			0.036	-0.031	-0.166	0.068	-0.02	0.049	-0.069	-0.055	-0.356	0.155	0.046	0.053	0.059	0.806			-0.154577						0.0283079
	-0.248	-0.2	0.004	-0.115	-0.146	-0.114	-0.086	-0.101		-0.249	-0.495	-0.248	-0.266	-0.263	-0.602			0.03	-0.022	-0.107	-0.05	-0.019	-0.014	-0.222	-0.277	-0.097	-0.011	0.047	0.06	0.061	0.015			-0.1895						-0.00661522
	-0.228	-0.432	-0.146	-0.081	-0.107	-0.155	-0.086	-0.291		-0.259	-0.442	-0.21	-0.135	-0.109	-0.333			-0.201	-0.014	-0.101	-0.059	-0.006	0.039	-0.19	-0.174	0.641	0.162	0.05	0.052	0.042	0.854			-0.134833						0.0480515
	-0.157	-0.281	-0.068	-0.113	-0.163	-0.295	-0.116	-0.002		-0.191	-0.548	-0.259	-0.29	-0.22	-0.182			-0.228	-0.021	-0.127	-0.219	-0.01	-0.136	-0.205	-0.108	0.646	-4.497e-05	0.05	0.059	0.047	-0.121			-0.249176						-0.0662917
	-0.113	-0.622	-0.035	-0.212	-0.259	-0.257	-0.293	0.024		-0.218	-0.525	-0.192	-0.496	-0.165	-0.777			-0.079	-0.022	0.023	-0.137	-0.019	-0.088	-0.065	-0.082	0.621	-0.028		0.049	0.022	0.798			-0.214333						-0.0314485
	-0.069	-0.339	-0.209	-0.05	-0.233	-0.358	-0.274	-0.084			-0.562	-0.252	-0.518	-0.161	-0.446			-0.052	-0.025	-0.203	-0.068	-0.001	-0.065	0.08	-0.064	0.647	0.154		0.051	0.054	-0.45			-0.113875						0.0690098
	-0.2	-0.581	-0.226	0.006	-0.265	-0.08	-0.272	-0.093			-0.317	-0.215	-0.081	-0.019	-0.281			-0.286		-0.208	-0.151	0.003	0.007	-0.263	-0.077	0.686	0.113		0.05	0.049	-0.377			-0.14513						0.0377544
	-0.465	-0.302	-0.313	-0.071		-0.036	-0.261	-0.06			-0.254	-0.306	-0.272	-0.162	-0.22			-0.38		-0.068	-0.113	0.001	0.191	0.004	-0.147	0.012	-0.18		0.051	0.054	0.805			-0.111667						0.0712181
	-0.214	-0.323	-0.193	-0.078		-0.044	-0.131	-0.047			-0.393	-0.268	-0.089	-0.166	0.476					-0.103	-0.139	0.002	-0.232	-0.206	-0.131					0.017	-0.235
	-0.252	-0.03	-0.237	0.117		-0.204	-0.109	-0.045				-0.323	-0.5	-0.152	-0.16					-0.06	-0.149	-0.013	-0.278	-0.154	-0.239					0.016	-0.09
	-0.456	0.013	-0.001	-0.409		-0.227	-0.115	-0.091				-0.169	-0.337	-0.105	-0.118					-0.197	-0.212	0.005	0.004	-0.314	-0.075					0.057
	-0.162	-0.006	0.103	-0.088		-0.26	-0.152	-0.011				-0.197	0.054	-0.105	-0.074					-0.052	-0.092	-0.004	-0.112	-0.359	-0.141					0.059
	-0.251	-0.016	0.08	-0.135		-0.207	-0.135	-0.077				-0.314	0.242	-0.004	0.047					-0.169	-0.041	-0.007	-0.113	-0.152	-0.091
	-0.126	0.002	-0.094	0.03		-0.145		-0.138				0.011	0.22	-0.101	-0.197					-0.2	-0.069	0.005	-0.128	-0.298	-0.142
	-0.204	0.23	-0.202	-0.002		-0.239		-0.232				0.379	0.155	-0.196	-0.015					-0.221	-0.082	0.003	-0.028	-0.12	-0.081
	-0.103	-0.041	-0.144	0.007		-0.175		-0.025				-0.338	-0.385	-0.042	-0.39						-0.038	0.002	-0.092	0.069	-0.121
	-0.062	-0.03	-0.122	0.138		-0.123		-0.132				-0.239	-0.347	-0.039							-0.027	-0.003	-0.284	-0.134	-0.153
	-0.201	-0.064	-0.208	0.075		-0.141		-0.221					-0.649								-0.039		-0.089	-0.117	-0.328
	-0.199	0.212	-0.24	-0.17		-0.113		-0.101					-0.361								0.08		-0.139	-0.187	-0.158
	-0.249	-0.448	0.029					-0.16					-0.28								-0.014		-0.125	-0.261	-0.184
	-0.426	-0.449	-0.063					-0.165					-0.244								-0.014		-0.115	-0.208	-0.237
	-0.503	-0.107	-0.062					-0.16													-0.072		-0.216	-0.316	-0.118
	-0.178	-0.026	-0.056					-0.15													-0.193		-0.068	-0.099	-0.282
	-0.059	-0.391																			-0.198		-0.186	-0.222	-0.171
	-0.002	-0.259																			-0.186		-0.194	-0.186	-0.207
	-0.27	-0.307																			-0.158			-0.274	-0.051
	-0.33	-0.191																			-0.144			-0.223	-0.072
		-0.256																			-0.11			-0.207	-0.062
		-0.361																						-0.343
		-0.122																						-0.144
		-0.279																						-0.198
		-0.273																						-0.174
																								-0.188
																								-0.18
																								-0.141

## Sheet: 5D (Di4 stem cells)
	mean per mouse						transform
	WT APC	oncogenic APC					WT APC	oncogenic APC
		1 week	3 weeks	5 weeks				1 week	3 weeks	5 weeks
	-0.3999	-0.071	0.0259	0.0582			0.01938	0.34828	0.44518	0.4868
	-0.414	-0.305	-0.1952	-0.1904			0.00528	0.11428	0.22408	0.2382
	-0.419	-0.3505	-0.208	-0.2004			0.00028	0.06878	0.21128	0.2282
	-0.4222	-0.3573	-0.2845	-0.213			-0.00292	0.06198	0.13478	0.2156
	-0.4413	-0.3713	-0.3025	-0.2284			-0.02202	0.04798	0.11678	0.2002
	-0.3381	-0.3774					0.015875	0.04188
	-0.3493						0.004675
	-0.3577						-0.003725
	-0.3708						-0.016825
	-0.2661						0.0625
	-0.2592						0.0694
	-0.4511						-0.0225
	-0.538						-0.1094
	total cell counts per mouse sample
	WT APC	oncogenic APC
		1 week	3 weeks	5 weeks
	1258515	1982478	1832477	1148735
	633312	2176996	1297891	1399165
	1927885	1874538	1072733	1670473
	1879582	2069883	1009793	1709283
	464086	2427486	1119181	2334742
	810285
	979054
	965361
	738908
	516856
	299940

## Sheet: 5E (Di4 human CRC cells)
	raw data
	HCT116Δ (Apc +/+)		HCT116 (Apc +/+)		DLD1 (Apc -/-)		HT29 (Apc -/-)		SW480 (Apc -/-)
	mean	n	mean	n	mean	n	mean	n	mean	n
	-0.2904	4516	-0.2664	4350	-0.1606	4204	-0.1836	4384	-0.1937	4721
	-0.2655	4801	-0.2317	5000	-0.182	4198	-0.1869	5000	-0.1905	5000
	-0.2711	5000	-0.2593	5000	-0.175	4506	-0.1803	4860	-0.2071	4492
	transformed data
	HCT116Δ (Apc +/+)		HCT116 (Apc +/+)		DLD1 (Apc -/-)		HT29 (Apc -/-)		SW480 (Apc -/-)
	mean	n	mean	n	mean	n	mean	n	mean	n
	-0.0147333	4516	0.00926667	4350	0.115067	4204	0.0920667	4384	0.0819667	4721
	0.0101667	4801	0.0439667	5000	0.0936667	4198	0.0887667	5000	0.0851667	5000
	0.00456667	5000	0.0163667	5000	0.100667	4506	0.0953667	4860	0.0685667	4492

## Sheet: 5F (Di4 human CRC GPMVs)
	raw data
	HCT116Δ (Apc +/+)		HCT116 (Apc +/+)		DLD1 (Apc -/-)		HT29 (Apc -/-)		SW480 (Apc -/-)
	mean	n	mean	n	mean	n	mean	n	mean	n
	-0.6051	4886	-0.5921	4213	-0.5604	4042	-0.5074	4883	-0.5472	4698
	-0.5951	5000	-0.6121	5000	-0.5574	4597	-0.4931	4922	-0.5466	4937
	-0.6351	4235	-0.5901	4719	-0.5503	4443	-0.5221	4638	-0.5527	5000
	transformed data
	HCT116Δ (Apc +/+)		HCT116 (Apc +/+)		DLD1 (Apc -/-)		HT29 (Apc -/-)		SW480 (Apc -/-)
	mean	n	mean	n	mean	n	mean	n	mean	n
	0.00666667	4886	0.0196667	4213	0.0513667	4042	0.104367	4883	0.0645667	4698
	0.0166667	5000	-0.000333333	5000	0.0543667	4597	0.118667	4922	0.0651667	4937
	-0.0233333	4235	0.0216667	4719	0.0614667	4443	0.0896667	4638	0.0590667	5000

## Sheet: 5G (Di4 human organoids)
	mean per field of view					transform
	WT APC	Crispr APC	CRC			WT APC	Crispr APC	CRC
	-0.322	-0.106	-0.185			-0.0708	0.1452	0.0662
	-0.222	-0.119	-0.212			0.0292	0.1322	0.0392
	-0.255	-0.062	-0.247			-0.0038	0.1892	0.0042
	-0.242	-0.113	-0.245			0.0092	0.1382	0.0062
	-0.244	-0.186	-0.193			0.0072	0.0652	0.0582
	-0.191	-0.102	-0.148			0.0602	0.1492	0.1032
	-0.378	-0.098	-0.14			-0.1268	0.1532	0.1112
	-0.253	-0.151	-0.115			-0.0018	0.1002	0.1362
	-0.274	-0.24	-0.17			-0.0228	0.0112	0.0812
	-0.156	-0.103	-0.126			0.0952	0.1482	0.1252
	-0.21	-0.097	-0.148			0.0412	0.1542	0.1032
	-0.312	-0.174	-0.178			-0.0608	0.0772	0.0732
	-0.271	-0.118	-0.208			-0.0198	0.1332	0.0432
	-0.218	-0.142	-0.17			0.0332	0.1092	0.0812
	-0.28	-0.087	-0.139			-0.0288	0.1642	0.1122
	-0.268	-0.088	-0.237			-0.0168	0.1632	0.0142
	-0.203	-0.116	-0.166			0.0482	0.1352	0.0852
	-0.223	-0.111				0.0282	0.1402
		-0.125					0.1262
		-0.131					0.1202
		-0.131					0.1202
		-0.09					0.1612
		-0.099					0.1522
		-0.123					0.1282
		-0.167					0.0842
		-0.275					-0.0238
		-0.105					0.1462
		-0.145					0.1062
		-0.139					0.1122
		-0.163					0.0882
		-0.098					0.1532

## Sheet: 5H (FLIM-FRET D4H and tHRas)
Fluorescence lifetime per field of view
	YAMC (Apc+/+)							IMCE (Apc-/+)							IMCE Bcat (Apc-/+ Bcat-/+)
	GFP alone	(-) Wnt	(+) Wnt	(+) Wnt + MBCD	(+) Wnt + Mev			GFP alone	(-) Wnt	(+) Wnt	(+) Wnt + MBCD	(+) Wnt + Mev			GFP alone	(-) Wnt	(+) Wnt	(+) Wnt + MBCD	(+) Wnt + Mev
		D4H-GFP & tHRas-RFP	D4H-GFP & tHRas-RFP	D4H-GFP & tHRas-RFP	D4H-GFP & tHRas-RFP				D4H-GFP & tHRas-RFP	D4H-GFP & tHRas-RFP	D4H-GFP & tHRas-RFP	D4H-GFP & tHRas-RFP				D4H-GFP & tHRas-RFP	D4H-GFP & tHRas-RFP	D4H-GFP & tHRas-RFP	D4H-GFP & tHRas-RFP
	2.3011	2.18376	2.17398	2.17546	2.26822			2.3011	2.19357	2.11139	2.19645	2.21018			2.3011	2.21123	2.11926	2.23862	2.21018
	2.24321	2.25443	2.08637	2.26833	2.21754			2.24321	2.28677	2.13756	2.20115	2.21814			2.24321	2.21544	2.14553	2.22524	2.21814
	2.3698	2.33229	2.21131	2.241	2.23543			2.3698	2.30967	2.06126	2.24684	2.13953			2.3698	2.21856	2.06895	2.20409	2.13953
	2.388	2.19324	2.08509	2.2867	2.16644			2.388	2.36404	2.07034	2.18659	2.12947			2.388	2.25748	2.07806	2.25202	2.12947
	2.29409	2.215	2.11109	2.20602	2.29803			2.29409	2.22478	2.09834	2.26805	2.1355			2.29409	2.17578	2.10617	2.17223	2.1355
	2.35678	2.27374	2.20265	2.22893	2.27015			2.35678	2.15775	2.10465	2.07753	2.15315			2.35678	2.25433	2.1125	2.10519	2.15315
	2.32282	2.2881	2.23144	2.26589	2.25509			2.32282	2.30893	2.12641	2.28318	2.25495			2.32282	2.25557	2.13433	2.23307	2.25495
	2.38466	2.33206	2.21217	2.23613	2.2565			2.38466	2.291	2.01538	2.18712	2.14623			2.38466	2.26094	2.01787	2.20597	2.14623
	2.33093	2.28419	2.21146	2.22006	2.26311			2.33093	2.25511	2.11116	2.18849	2.16145			2.33093	2.29138	2.11377	2.19133	2.16145
	2.30895	2.33657	2.13827	2.32503	2.25103			2.30895	2.23148	2.11478	2.19324	2.17346			2.30895	2.26688	2.1174	2.19271	2.17346
	2.30921	2.30591	2.14351	2.22862	2.2614			2.30921	2.16733	2.14271	2.1949	2.16873			2.30921	2.22216	2.14535	2.19913	2.16873
	2.32797	2.36901	2.19941	2.20187	2.21338			2.32797	2.20183	2.16949	2.19985	2.19997			2.32797	2.25949	2.17216	2.18739	2.19997
		2.32279	2.17883	2.21293	2.30059				2.29538	2.06128	2.30173	2.17934				2.22289	2.06382	2.19746	2.17934
		2.20471	2.19067	2.24706	2.2452				2.31836	2.21511	2.22096	2.19759				2.21923	2.21784	2.22855	2.19759
		2.25619	2.14957	2.25475	2.21356				2.37294	2.05138	2.22426	2.18679				2.25816	2.05391	2.23555	2.18679
		2.32097	2.30521	2.19565	2.23392				2.23316	2.12388	2.20877	2.12989				2.17644	2.1345	2.18173	2.12989
		2.31304	2.23869	2.17575	2.25563				2.16588	2.14577	2.23125	2.21778				2.29207	2.1565	2.15098	2.21778
		2.26218	2.15664	2.28707	2.20161				2.31763	2.04866	2.20432	2.11237				2.26756	2.05891	2.17077	2.11237
			2.21028	2.17801					2.29963	2.18866	2.24769					2.2119	2.19961	2.25988
			2.15453	2.32723					2.2636	2.03983	2.15553					2.21611	2.05002	2.10049
			2.23641						2.23988	2.11343						2.25793	2.06897
			2.13826						2.17549	2.14676						2.17621	2.19963
			2.2099													2.25477	2.05893
			2.16315													2.25602	2.11928
			2.17521													2.26138	2.17219
																2.29183	2.01789
% FRET efficiency per field of view
	YAMC (Apc+/+)							IMCE (Apc-/+)							IMCE Bcat (Apc-/+ Bcat-/+)
	GFP alone	(-) Wnt	(+) Wnt	(+) Wnt + MBCD	(+) Wnt + Mev			GFP alone	(-) Wnt	(+) Wnt	(+) Wnt + MBCD	(+) Wnt + Mev			GFP alone	(-) Wnt	(+) Wnt	(+) Wnt + MBCD	(+) Wnt + Mev
		D4H-GFP & tHRas-RFP	D4H-GFP & tHRas-RFP	D4H-GFP & tHRas-RFP	D4H-GFP & tHRas-RFP				D4H-GFP & tHRas-RFP	D4H-GFP & tHRas-RFP	D4H-GFP & tHRas-RFP	D4H-GFP & tHRas-RFP				D4H-GFP & tHRas-RFP	D4H-GFP & tHRas-RFP	D4H-GFP & tHRas-RFP	D4H-GFP & tHRas-RFP
		6.2009	6.62079	6.55739	2.57331				5.77964	9.30941	5.65564	5.06626				5.02082	8.97135	3.84449	5.06626
		3.16535	10.384	2.56817	4.75007				1.77652	8.18532	5.45415	4.72431				4.83996	7.84307	4.41908	4.72431
		-0.1788	5.01771	3.74226	3.98162				0.792837	11.4626	3.49124	8.10082				4.70596	11.1326	5.32767	8.10082
		5.79369	10.4391	1.7795	6.94479				-1.54273	11.0727	6.07934	8.53276				3.03422	10.7412	3.26902	8.53276
		4.85887	9.32251	5.24493	1.2925				4.43888	9.86979	2.58029	8.27372				6.54355	9.53382	6.69617	8.27372
		2.33599	5.38958	4.26063	2.49033				7.31809	9.59876	10.7638	7.51574				3.16968	9.26177	9.57556	7.51574
		1.71922	4.15307	2.67336	3.1372				0.82441	8.66438	1.93045	3.14302				3.11625	8.32391	4.08307	3.14302
		-0.16911	4.98058	3.95145	3.0764				1.59451	13.4332	6.05663	7.81279				2.88594	13.3264	5.24703	7.81279
		1.88694	5.01123	4.64166	2.7926				3.13633	9.31934	5.99765	7.15913				1.57822	9.20739	5.87562	7.15913
		-0.362824	8.15506	0.133056	3.31159				4.15124	9.16363	5.79378	6.64344				2.63047	9.05149	5.81653	6.64344
		0.954325	7.92998	4.27397	2.86619				6.90654	7.96419	5.72241	6.84633				4.55162	7.85057	5.54076	6.84633
		-1.75608	5.52861	5.42319	4.92844				5.42486	6.81404	5.50973	5.50474				2.94799	6.699	6.04508	5.50474
		0.229088	6.41251	4.94795	1.18261				1.40667	11.4618	1.13394	6.39094				4.5201	11.3525	5.61227	6.39094
		5.30103	5.90421	3.48191	3.56192				0.41928	4.85451	4.60288	5.60677				4.67737	4.73705	4.27713	5.60677
		3.08987	7.66934	3.15158	4.92088				-1.92509	11.887	4.4612	6.07056				3.00513	11.7782	3.97629	6.07056
		0.307464	0.984344	5.69029	4.04638				4.07906	8.77295	5.12658	8.51467				6.51551	8.31682	6.28833	8.51467
		0.648143	3.84145	6.54485	3.11395				6.9691	7.83276	4.16095	4.73985				1.54869	7.37193	7.60887	4.73985
		2.8324	7.36569	1.76348	5.43442				0.450971	12.0037	5.31799	9.26752				2.60126	11.5637	6.75909	9.26752
			5.06192	6.44788					1.22397	5.99027	3.45504					4.99233	5.52022	2.93132
			7.45663	0.0385699					2.7716	12.3834	7.41329					4.81141	11.9453	9.77744
			3.93961						3.79032	9.22172						3.01518	11.1317
			8.15537						6.556	7.79024						6.5252	5.51928
			5.07793													3.15067	11.5628
			7.08621													3.09723	8.97044
			6.56823													2.86687	6.69806
																1.5589	13.3255

## Sheet: 5I (FLIM-FRET D4H clustering)
Fluorescence lifetime per field of view
	YAMC (Apc+/+)							IMCE (Apc-/+)							IMCE Bcat (Apc-/+ Bcat-/+)
	GFP alone	(-) Wnt	(+) Wnt	(+) Wnt + MBCD	(+) Wnt + Mev			GFP alone	(-) Wnt	(+) Wnt	(+) Wnt + MBCD	(+) Wnt + Mev			GFP alone	(-) Wnt	(+) Wnt	(+) Wnt + MBCD	(+) Wnt + Mev
		D4H-GFP & D4H-mCherry	D4H-GFP & D4H-mCherry	D4H-GFP & D4H-mCherry	D4H-GFP & D4H-mCherry				D4H-GFP & D4H-mCherry	D4H-GFP & D4H-mCherry	D4H-GFP & D4H-mCherry	D4H-GFP & D4H-mCherry				D4H-GFP & D4H-mCherry	D4H-GFP & D4H-mCherry	D4H-GFP & D4H-mCherry	D4H-GFP & D4H-mCherry
	2.35797	2.33966	2.32937	2.28809	2.30599			2.27295	2.09297	1.93538	2.21903	2.23642			2.27295	2.00357	1.87333	2.11326	2.15736
	2.3698	2.31164	2.18166	2.33872	2.34009			2.11205	2.10964	1.95201	2.10265	2.2016			2.11205	1.99126	1.83773	2.12163	2.12049
	2.41847	2.39576	2.18303	2.31843	2.34224			2.26898	2.09837	1.96046	2.21517	2.22147			2.26898	2.02885	1.9249	2.20927	2.11325
	2.35678	2.25699	2.13816	2.31983	2.33784			2.25773	2.09366	1.97764	2.19784	2.21917			2.25773	2.07576	1.92328	2.18797	2.11158
	2.37282	2.20463	2.11101	2.33001	2.33771			2.34322	2.02053	1.98368	2.24982	2.20015			2.34322	2.0149	1.88002	2.13384	2.12024
	2.40098	2.33005	2.20299	2.33887	2.34705			2.34149	2.03995	1.93671	2.24664	2.20545			2.34149	2.00862	1.85653	2.1121	2.15844
	2.38093	2.32292	2.33066	2.30021	2.32815			2.2557	2.01611	1.98874	2.22226	2.1802			2.2557	2.00918	1.91239	2.10013	2.11947
	2.40712	2.36905	2.18287	2.34723	2.34669			2.27922	2.01109	1.96121	2.22012	2.1944			2.27615	2.01285	1.82285	2.14647	2.10068
	2.37025	2.25617	2.18424	2.34013	2.32343			2.21698	2.03348	1.96688	2.19863	2.18049			2.12251	2.0525	1.94414	2.13214	2.20002
	2.41892	2.2035	2.13929	2.31018	2.32873			2.28228	2.0227	2.01914	2.2001	2.19009			2.20278	2.07074	1.83392	2.10277	2.12458
	2.35722	2.34312	2.11218	2.32967	2.33849			2.27401	2.03369	2.00984	2.21705	2.18212			2.2775	2.00853	1.94709	2.21003	2.20208
	2.37016	2.31321	2.20421	2.28999	2.34992			2.35969	2.05206	1.96988	2.23773	2.18394			2.36817	2.01211	1.81589	2.1189	2.14611
	2.40174	2.38736	2.15499	2.33718	2.33928			2.35796	2.05305	1.97886	2.24164	2.19024			2.35643	2.01981	1.94596	2.12812	2.11394
	2.33317	2.25884	2.15635	2.31323	2.34229			2.25997	2.05898	2.02095	2.22641	2.20593			2.26226	2.07995	1.89859	2.10252	2.20628
	2.40858	2.21666	2.15325	2.32805	2.33911			2.26275	2.07058	1.95739	2.21911	2.22762			2.26332	2.04705	1.84787	2.18358	2.16738
% FRET efficiency per field of view
	YAMC (Apc+/+)							IMCE (Apc-/+)							IMCE Bcat (Apc-/+ Bcat-/+)
	GFP alone	(-) Wnt	(+) Wnt	(+) Wnt + MBCD	(+) Wnt + Mev			GFP alone	(-) Wnt	(+) Wnt	(+) Wnt + MBCD	(+) Wnt + Mev			GFP alone	(-) Wnt	(+) Wnt	(+) Wnt + MBCD	(+) Wnt + Mev
		D4H-GFP & D4H-mCherry	D4H-GFP & D4H-mCherry	D4H-GFP & D4H-mCherry	D4H-GFP & D4H-mCherry				D4H-GFP & D4H-mCherry	D4H-GFP & D4H-mCherry	D4H-GFP & D4H-mCherry	D4H-GFP & D4H-mCherry				D4H-GFP & D4H-mCherry	D4H-GFP & D4H-mCherry	D4H-GFP & D4H-mCherry	D4H-GFP & D4H-mCherry
		1.76349	2.1955	3.92882	3.1773				8.05524	14.9783	2.51747	1.7535				11.5584	17.3074	6.71671	4.76974
		2.93998	8.39764	1.80311	1.74544				7.32292	14.2477	7.62981	3.28322				12.1018	18.8788	6.34717	6.39745
		-0.591884	8.33999	2.65494	1.65519				7.81784	13.8766	2.68675	2.41009				10.4425	15.0309	2.47832	6.71694
		5.2346	10.224	2.59608	1.83996				8.02462	13.1215	3.44831	2.51129				8.372	15.1025	3.41868	6.79065
		7.43315	11.3638	2.16854	1.84531				11.2375	12.8565	1.16486	3.34653				11.0584	17.0121	5.80806	6.40848
		2.16715	7.50209	1.79657	1.45322				10.3844	14.9197	1.30457	3.11371				11.3354	18.0491	6.76757	4.72196
		2.46624	2.14127	3.41998	2.24682				11.4316	12.6338	2.37534	4.22313				11.3109	15.5833	7.29621	6.4423
		0.529474	8.34685	1.44559	1.46815				11.652	13.8434	2.46927	3.59931				11.149	19.5357	5.25049	7.27169
		5.26919	8.28917	1.74386	2.44505				10.6685	13.5943	3.4133	4.21024				9.39844	14.1817	5.88329	2.88684
		7.48061	10.1766	3.00133	2.22227				11.142	11.2985	3.34898	3.7885				8.5934	19.0472	7.17976	6.21663
		1.6182	11.3147	2.183	1.81267				10.6594	11.707	2.60416	4.13889				11.3397	14.0515	2.44496	2.79565
		2.87401	7.4508	3.84921	1.33285				9.8523	13.4625	1.69599	4.0588				11.1816	19.8432	6.46742	5.26625
		-0.239143	9.51731	1.86781	1.77947				9.80878	13.068	1.52397	3.78186				10.8414	14.1013	6.06069	6.68644
		5.15681	9.46037	2.87325	1.65325				9.54846	11.2188	2.1931	3.09264				8.18704	16.1926	7.19051	2.6104
		6.92782	9.59054	2.25111	1.78679				9.0389	14.0112	2.51383	2.14008				9.639	18.4313	3.61232	4.32773

## Sheet: 5J (FLIM-FRET Lypd6 clustering)
Fluorescence lifetime per field of view
	YAMC (Apc+/+)							IMCE (Apc-/+)							IMCE Bcat (Apc-/+ Bcat-/+)
	GFP alone	(-) Wnt	(+) Wnt	(+) Wnt + MBCD	(+) Wnt + Mev			GFP alone	(-) Wnt	(+) Wnt	(+) Wnt + MBCD	(+) Wnt + Mev			GFP alone	(-) Wnt	(+) Wnt	(+) Wnt + MBCD	(+) Wnt + Mev
		Lypd6-GFP & Lypd6-mCherry	Lypd6-GFP & Lypd6-mCherry	Lypd6-GFP & Lypd6-mCherry	Lypd6-GFP & Lypd6-mCherry				Lypd6-GFP & Lypd6-mCherry	Lypd6-GFP & Lypd6-mCherry	Lypd6-GFP & Lypd6-mCherry	Lypd6-GFP & Lypd6-mCherry				Lypd6-GFP & Lypd6-mCherry	Lypd6-GFP & Lypd6-mCherry	Lypd6-GFP & Lypd6-mCherry	Lypd6-GFP & Lypd6-mCherry
	2.37313	2.27703	2.31982	2.32111	2.35714			2.29772	2.30099	2.25689	2.26995	2.43383			3.01071	2.95909	2.86529	2.95389	2.9707
	2.47591	2.28382	2.31673	2.33171	2.31002			2.4516	2.42581	2.23178	2.40001	2.40881			3.02956	2.92209	2.84653	2.9421	2.9734
	2.52058	2.35062	2.30442	2.35433	2.37965			2.3596	2.28296	2.2691	2.31405	2.36573			3.08883	2.92472	2.87008	3.03054	2.96573
	2.23815	2.34174	2.30463	2.34208	2.37165			2.43027	2.3246	2.23147	2.38166	2.33747			3.01175	2.91351	2.88184	2.9248	2.95524
	2.1947	2.27724	2.25512	2.32878	2.32736			2.44222	2.29977	2.21952	2.39534	2.40049			3.03062	2.99406	2.8677	2.91281	3.00569
	2.37384	2.28404	2.24136	2.31325	2.31333			2.42662	2.30275	2.27355	2.38121	2.3156			3.0899	2.95972	2.84884	3.03777	2.96067
	2.47665	2.35084	2.31826	2.36556	2.37986			2.29923	2.42766	2.23966	2.25614	2.40067			3.01225	2.9027	2.87241	2.95872	2.91414
	2.52133	2.34196	2.30593	2.34777	2.34087			2.45322	2.28467	2.25711	2.4022	2.35245			3.03111	2.92534	2.88417	2.99422	2.92684
	2.23882	2.27793	2.33617	2.34135	2.33605			2.36115	2.32638	2.232	2.31123	2.35925			3.09041	2.93412	2.86714	2.94198	2.97569
	2.19536	2.28472	2.2566	2.32967	2.31293			2.43187	2.27494	2.19933	2.38127	2.31221			3.01329	2.9947	2.8483	2.9263	2.99633
	2.37431	2.35155	2.3434	2.31326	2.38058			2.44383	2.30179	2.3317	2.39459	2.34964			3.03217	2.9612	2.87186	2.95428	2.96281
	2.47715	2.34266	2.32028	2.33302	2.37158			2.42822	2.42665	2.21976	2.38238	2.41165			3.09148	2.89414	2.88363	3.03314	2.8757
	2.52184	2.27998	2.30794	2.34637	2.31812			2.3013	2.28374	2.24378	2.25786	2.35651			3.0113	2.92681	2.86954	2.85448	2.9284
	2.23927	2.28678	2.33821	2.37226	2.31501			2.45542	2.32541	2.23988	2.40907	2.30828			3.03016	2.89556	2.85061	2.97298	2.90712
	2.1958	2.35366	2.26857	2.33009	2.38272			2.36328	2.28849	2.25861	2.31867	2.36127			3.08944	2.9962	2.87419	3.03114	2.99783
	2.37336	2.34477	2.31367	2.31234	2.37371			2.43406	2.30355	2.23348	2.38811	2.3001			3.01235	2.96183	2.88597	2.9555	2.96344
	2.47615	2.27803	2.32054	2.40205	2.32615			2.44603	2.42851	2.25084	2.39985	2.43151			3.03122	2.90475	2.86615	2.97401	2.97632
	2.52082	2.28483	2.3082	2.36539	2.31303			2.4304	2.29546	2.23325	2.38453	2.44823			3.09051	2.92743	2.84736	3.03219	2.92902
	2.23837	2.35165	2.33847	2.37139	2.38086			2.29788	2.32719	2.23137	2.2545	2.33006			3.01284	2.89617	2.87091	2.95599	2.91774
	2.19491	2.34277	2.27883	2.32923	2.3617			2.45177	2.28021	2.27529	2.40549	2.35299			3.03171	2.99684	2.88267	2.9745	3.1078
	2.37407	2.27824	2.31109	2.32303	2.32637			2.35976	2.32483	2.24137	2.31522	2.3277			3.09102	2.95968	2.86856	3.03269	2.96067
	2.47689	2.28504	2.31799	2.40277	2.31325			2.43044	2.27793	2.25884	2.38501	2.35071			3.01389	2.91266	2.84967	2.95701	2.90394
	2.52158	2.35187	2.30567	2.34612	2.38082			2.44238	2.30298	2.23371	2.39128	2.35583			3.03277	2.9253	2.87324	2.97553	2.92699
	2.23904	2.34299	2.3359	2.33204	2.37191			2.42678	2.42791	2.27106	2.38342	2.43091			3.09209	2.87408	2.88501	3.03374	2.97564
	2.19557	2.27893	2.25635	2.32987	2.31706			2.29939	2.2749	2.26348	2.25321	2.40067			3.03448	2.99465	2.868	2.97722	2.99628
	2.37454	2.28572	2.26263	2.35201	2.31394			2.45338	2.32661	2.22161	2.40431	2.32849			3.09384	2.96031	2.84913	3.03546	2.96192
	2.47739	2.35258	2.27952	2.40001	2.34162			2.36131	2.27965	2.27552	2.31912	2.32243			3.01664	2.88327	2.8727	2.95971	2.89484
	2.52208	2.34369	2.30718	2.34294	2.37262			2.43204	2.30202	2.24159	2.38529	2.33087			3.03554	2.92593	2.88447	2.97825	2.92752
	2.23949	2.28098	2.33744	2.37329	2.31288			2.44399	2.4269	2.23581	2.39194	2.4249			3.09492	2.89469	2.8704	3.03651	2.88626
	2.19601	2.28778	2.25783	2.35231	2.31884			2.42838	2.29396	2.27403	2.31886	2.33674			3.01465	2.99529	2.85144	2.85776	2.99692
		2.35469	2.27468		2.33003			2.30146	2.32564	2.27779		2.31852			3.03353	2.96179	2.87503	2.97628	2.9634
		2.3458	2.30154					2.45559	2.28871	2.24384		2.4315			3.09287	2.92471	2.8868	3.03451	2.97627
								2.36344	2.30378			2.41663			3.0157	2.92739		2.85879	2.92898
								2.43423	2.42875						3.03459	2.87613
								2.44619	2.27568							2.99679
								2.43057	2.32742							2.96242
									2.25044							2.87932
																2.92801
% FRET efficiency per field of view
	YAMC (Apc+/+)							IMCE (Apc-/+)							IMCE Bcat (Apc-/+ Bcat-/+)
	GFP alone	(-) Wnt	(+) Wnt	(+) Wnt + MBCD	(+) Wnt + Mev			GFP alone	(-) Wnt	(+) Wnt	(+) Wnt + MBCD	(+) Wnt + Mev			GFP alone	(-) Wnt	(+) Wnt	(+) Wnt + MBCD	(+) Wnt + Mev
		Lypd6-GFP & Lypd6-mCherry	Lypd6-GFP & Lypd6-mCherry	Lypd6-GFP & Lypd6-mCherry	Lypd6-GFP & Lypd6-mCherry				Lypd6-GFP & Lypd6-mCherry	Lypd6-GFP & Lypd6-mCherry	Lypd6-GFP & Lypd6-mCherry	Lypd6-GFP & Lypd6-mCherry				Lypd6-GFP & Lypd6-mCherry	Lypd6-GFP & Lypd6-mCherry	Lypd6-GFP & Lypd6-mCherry	Lypd6-GFP & Lypd6-mCherry
		3.56615	1.75401	1.69924	0.173438				4.25306	6.08799	5.54464	-1.27482				2.82895	5.90917	2.9997	2.44773
		3.27846	1.88466	1.25031	2.16914				-0.940899	7.13285	0.132499	-0.233516				4.04393	6.52521	3.38701	2.35923
		0.44952	2.40642	0.292445	-0.779854				5.00331	5.57975	3.70963	1.55898				3.9576	5.75201	0.482759	2.61106
		0.825679	2.39723	0.811443	-0.440979				3.27062	7.14583	0.89604	2.73487				4.32575	5.36586	3.95496	2.95525
		3.55718	4.4941	1.37462	1.43488				4.30363	7.64305	0.326777	0.112743				1.6806	5.83018	4.3486	1.29883
		3.26947	5.07693	2.03209	2.02874				4.17977	5.39454	0.914642	3.64515				2.80822	6.44939	0.245211	2.77695
		0.440262	1.82017	-0.183077	-0.788803				-1.01816	6.80491	6.11928	0.105238				4.68057	5.67555	2.8413	4.30514
		0.816456	2.34228	0.570116	0.862556				4.93187	6.0786	0.0414237	2.11162				3.93711	5.28909	1.67536	3.88801
		3.52825	1.06173	0.842344	1.06678				3.19658	7.12356	3.82663	1.82852				3.64886	5.84859	3.39096	2.28401
		3.24045	4.43133	1.33698	2.04595				5.33676	8.4831	0.912479	3.78608				1.65963	6.46706	3.90586	1.60615
		0.410394	0.755251	2.03164	-0.81904				4.21966	2.97501	0.358166	2.2287				2.75964	5.69337	2.98696	2.70676
		0.7867	1.73441	1.19499	-0.438088				-0.976107	7.63298	0.8661	-0.351989				4.9618	5.30699	0.397251	5.56724
		3.44142	2.25697	0.629442	1.8259				4.97076	6.63342	6.04749	1.9425				3.88909	5.76955	6.26432	3.83683
		3.15336	0.975302	-0.466943	1.95779				3.23688	6.79559	-0.244621	3.94943				4.9152	6.39119	2.37285	4.53547
		0.320763	3.92434	1.31894	-0.909777				4.77304	6.01629	3.51725	1.74453				1.61047	5.61687	0.463076	1.55697
		0.697409	2.01463	2.07094	-0.528482				4.14635	7.06194	0.627551	4.28995				2.7389	5.23017	2.94677	2.68601
		3.52384	1.72338	-1.72856	1.48583				-1.0534	6.33989	0.139045	-1.17838				4.61328	5.88093	2.33889	2.26328
		3.23602	2.246	-0.175834	2.04147				4.48318	7.07176	0.776879	-1.87407				3.86859	6.49811	0.428454	3.81631
		0.405842	0.964189	-0.429882	-0.831271				3.16281	7.15006	6.1874	3.04305				4.89506	5.72468	2.93091	4.18694
		0.782166	3.4901	1.35528	-0.0195864				5.11753	5.32231	-0.0953347	2.08894				1.58948	5.33842	2.32294	-2.05438
		3.51487	2.12368	1.61818	1.47674				3.26095	6.73376	3.66093	3.1413				2.80968	5.80192	0.41219	2.77724
		3.22703	1.83136	-1.75908	2.03236				5.21242	6.00689	0.756605	2.18394				4.35361	6.42226	2.89715	4.64003
		0.39658	2.3534	0.640111	-0.829213				4.17019	7.05265	0.495858	1.97111				3.93855	5.6482	2.28896	3.88314
		0.772939	1.073	1.23656	-0.452019				-1.02826	5.49821	0.82278	-1.15321				5.62056	5.26163	0.377551	2.28542
		3.48592	4.44222	1.32823	1.87095				5.33865	5.81371	6.24103	0.104928				1.6611	5.82034	2.23374	1.60763
		3.19799	4.17606	0.390832	2.00297				3.1869	7.5561	-0.0464762	3.10877				2.78895	6.43994	0.321252	2.73609
		0.366699	3.46087	-1.64221	0.830753				5.14082	5.31284	3.49838	3.36059				5.31863	5.66603	2.80848	4.93894
		0.74317	2.28923	0.774819	-0.482155				4.21009	6.72443	0.745119	3.00972				3.91806	5.27953	2.19974	3.86581
		3.39906	1.00798	-0.510305	2.04773				-0.986203	6.96495	0.468487	-0.903044				4.94366	5.74127	0.286581	5.22071
		3.11087	4.37941	0.377967	1.79539				4.54531	5.37477	3.50929	2.76538				1.64012	6.36404	6.15653	1.58664
		0.277029	3.66589		1.3218				3.2272	5.21815		3.52363				2.74035	5.5895	2.26437	2.68746
		0.653839	2.52805						4.76368	6.63115		-1.17762				3.95793	5.20269	0.352479	2.26469
									4.13677			-0.559034				3.87003		6.12274	3.81775
									-1.0635							5.55323
									5.30606							1.59095
									3.15313							2.7196
									6.35651							5.44835
																3.84952

## Sheet: 5K (IL D4H)
	raw data
	YAMC (Apc +/+)
	(-) Wnt		(+) Wnt		(+) Wnt + cholesterol		(+) Wnt + MBCD
	mean	n	mean	n	mean	n	mean	n
	0.2378	5633	0.2829	6995	0.3739	6922	0.2033	4506
	0.2427	3501	0.2671	6987	0.3708	6773	0.2042	4601
	0.2203	4212	0.2497	5981	0.4214	4394	0.2061	5735
	IMCE (Apc -/+)
	(-) Wnt		(+) Wnt		(+) Wnt + cholesterol		(+) Wnt + MBCD
	mean	n	mean	n	mean	n	mean	n
	0.2725	4934	0.4777	5552	0.5919	6211	0.3995	6801
	0.2573	3691	0.4398	5403	0.5033	3965	0.4247	4782
	0.2332	3929	0.4173	3722	0.5577	5190	0.3703	5003
	IMCE Bcat (Apc -/+ Bcat -/+)
	(-) Wnt		(+) Wnt		(+) Wnt + cholesterol		(+) Wnt + MBCD
	mean	n	mean	n	mean	n	mean	n
	0.2701	4722	0.544	3699	0.6027	6146	0.4499	7026
	0.2687	3700	0.5503	4355	0.6199	4001	0.421	5226
	0.2803	4027	0.5387	3490	0.6301	4499	0.4121	4333

[truncated: 1 more sheets: 5L (Phase Separation)]
