# Supplementary material for: Mutant APC reshapes Wnt signaling plasma membrane nanodomains by altering cholesterol levels via oncogenic β-catenin
Source: Nat Commun. 2023 Jul 19;14:4342. doi: 10.1038/s41467-023-39640-w (PMC10356786; doi:10.1038/s41467-023-39640-w)
Supplement: Supplementary file 4 — Source Data [file 41467_2023_39640_MOESM4_ESM.zip › Source Data Folder/new Figure 2/Figure 2.xlsx]

## Sheet: 2B (filipin mouse cells)
	raw data
	YAMC (Apc +/+)		IMCE (Apc -/+)		IMCE Bcat (Apc -/+ Bcat -/+)			YAMC (Apc +/+)		IMCE (Apc -/+)		IMCE Bcat (Apc -/+ Bcat -/+)
	untreated	N	untreated	N	untreated	N		MBCD	N	MBCD	N	MBCD	N
	183.857	1312	257.718	1726	263.957	2503		60.577	1648	42.9814	1322	41.9915	1195
	155.276	1395	240.868	1713	277.698	708		49.6389	934	61.2295	1782	75.9843	1979
	180.336	1805	243.027	1390	277.806	1724		38.0133	1021	59.3381	733	53.2527	824
	transformed data
	YAMC (Apc +/+)		IMCE (Apc -/+)		IMCE Bcat (Apc -/+ Bcat -/+)			YAMC (Apc +/+)		IMCE (Apc -/+)		IMCE Bcat (Apc -/+ Bcat -/+)
	untreated	N	untreated	N	untreated	N		MBCD	N	MBCD	N	MBCD	N
	103.007	1312	144.388	1726	147.883	2503		33.9387	1648	24.0806	1322	23.526	1195
	86.9946	1395	134.948	1713	155.582	708		27.8105	934	34.3042	1782	42.5707	1979
	101.034	1805	136.158	1390	155.643	1724		21.2972	1021	33.2446	733	29.8352	824

## Sheet: 2C (filipin human CRC cells)
	raw data
	HCT116Δ (Apc +/+)		HCT116 (Apc +/+)		DLD1 (Apc -/-)		HT29 (Apc -/-)		SW480 (Apc -/-)
	mean	N	mean	N	mean	N	mean	N	mean	N
	298.783	4456	320.338	5000	356.748	4261	469.396	4865	426.119	4903
	285.322	4780	287.139	4725	320.198	5000	407.18	4917	372.574	4961
	289.832	5000	307.234	5000	377.002	4816	467.695	5000	411.731	5000
	transformed data
	HCT116Δ (Apc +/+)		HCT116 (Apc +/+)		DLD1 (Apc -/-)		HT29 (Apc -/-)		SW480 (Apc -/-)
	mean	N	mean	N	mean	N	mean	N	mean	N
	100	4456	107.214	5000	119.401	4261	157.103	4865	142.618	4903
	95.495	4780	96.103	4725	107.168	5000	136.28	4917	124.697	4961
	97.004	5000	102.828	5000	123.179	4816	156.534	5000	137.803	5000

## Sheet: 2D (filipin mouse GPMVs)
	raw data
	YAMC (Apc +/+)		IMCE (Apc -/+)		IMCE Bcat (Apc -/+ Bcat -/+)			YAMC (Apc +/+)		IMCE (Apc -/+)		IMCE Bcat (Apc -/+ Bcat -/+)
	untreated	N	untreated	N	untreated	N		MBCD	N	MBCD	N	MBCD	N
	193.88	736	305.706	856	387.548	848		106.334	1236	172.68	748	93.4791	536
	160.262	964	293.9	921	324.698	1556		120.399	794	94.2311	766	175.752	914
	217.312	1581	243.042	1600	383.609	704		82.1008	787	67.2481	1178	138.269	678
	transformed data
	YAMC (Apc +/+)		IMCE (Apc -/+)		IMCE Bcat (Apc -/+ Bcat -/+)			YAMC (Apc +/+)		IMCE (Apc -/+)		IMCE Bcat (Apc -/+ Bcat -/+)
	untreated	N	untreated	N	untreated	N		MBCD	N	MBCD	N	MBCD	N
	101.782	736	160.489	856	203.454	848		55.8228	1236	90.6531	748	49.0743	536
	84.1339	964	154.291	921	170.459	1556		63.2068	794	49.4691	766	92.2657	914
	114.084	1581	127.591	1600	201.386	704		43.101	787	35.3037	1178	72.588	678

## Sheet: 2E (filipin human CRC GPMVs)
	raw data
	HCT116Δ (Apc +/+)		HCT116 (Apc +/+)		DLD1 (Apc -/-)		HT29 (Apc -/-)		SW480 (Apc -/-)
	mean	N	mean	N	mean	N	mean	N	mean	N
	5914.47	500	5942.52	503	8831.25	534	7778.63	562	8207.28	515
	5278.84	1413	5498.13	1402	8773.29	1003	7555.39	1126	8285.64	1351
	5013	713	5402	624	8034.33	843	7262	512	8515.9	631
	transformed data
	HCT116Δ (Apc +/+)		HCT116 (Apc +/+)		DLD1 (Apc -/-)		HT29 (Apc -/-)		SW480 (Apc -/-)
	mean	N	mean	N	mean	N	mean	N	mean	N
	109.485	500	110.004	503	163.478	534	143.993	562	151.928	515
	97.7182	1413	101.778	1402	162.405	1003	139.86	1126	153.378	1351
	92.7972	713	99.9981	624	148.726	843	134.429	512	157.641	631

## Sheet: 2F, 2G and 2H (GSEA)
	mice cultured cell lines (colonocytes)											mice colonic crypts																								human colonic tissue
	gene name	YAMC_1	YAMC_2	YAMC_3	IMCE_1	IMCE_3	IMCE_3	IMCE_Bcat_1	IMCE_Bcat_2	IMCE_Bcat_3		gene name	X23.55.GC	X24.8.AGC	X16.27.AGC	X17.67.GC	X11.73.GC	X22.79.GC	X13.89.AfGC	X19.40.AGC	X15.105.AGC	X07.7AfGC	X04.624.GC	X02.18.AGC	X08.118.AGC	X21.17.AfGC	X12.16.GC	X03.419.GC	X09.403.GC	X14.34.GC	X05.223.AGC	X18.42.GC	X06.109.AGC	X10.70.AfGC		gene name	AMC_2.2_FPKM	AMC_3.2_FPKM	AMC_5.2_FPKM	AMC_6.2_FPKM	AMC_7.2_FPKM	AMC_8.2_FPKM	AMC_9.2_FPKM	AMC_10.2_FPKM	AMC_12.2_FPKM	AMC_13.2_FPKM	AMC_17.2_FPKM	AMC_18.2_FPKM	AMC_19.2_FPKM
	0610005C13Rik	0	0	0	0	0	0	0.39061	0.315852	0.334108		0610005C13Rik	333	301	409	372	243	289	124	212	427	174	326	255	283	198	246	309	546	279	327	152	260	345		A1BG	1.57113	0.670892	0.9911	1.11911	1.06774	0.886083	0.844112	0.910109	1.22421	1.18417	0.398219	0.914008	1.09524
	0610006L08Rik	0	0	0	0.33374	0.325098	0.340415	0.382157	0.309017	0.326879		0610006L08Rik	0	0	0	0	0	0	0	0	0	0	0	0	0	0	0	0	0	0	0	0	0	0		A1BG-AS1	0.137595	0.135767	0.160125	0.153463	0.143836	0.191293	0.182836	0.072421	0.0446509	0.145363	0.0239449	0.13044	0.143121
	0610009B22Rik	533.509	435.914	516.248	469.646	457.485	479.04	586.041	473.879	501.271		0610009B22Rik	685	916	987	626	649	595	619	1385	484	591	1834	616	688	667	641	889	813	864	1131	649	539	1172		A1CF	7.34034	6.95826	4.53448	4.50054	7.24813	6.44466	7.38698	6.1687	6.48687	7.08819	2.32471	4.14669	5.11284
	0610009E02Rik	15.6861	12.8167	15.1786	11.2125	10.9222	11.4368	15.95	12.8973	13.6428		0610009E02Rik	15	12	17	21	23	25	15	18	15	11	18	20	12	16	13	7	13	23	13	20	18	26		A2LD1	3.09773	6.96181	3.1969	2.8818	5.00805	3.82535	2.37282	4.44359	4.03758	5.28805	1.97869	3.21505	2.94859
	0610009L18Rik	32.9329	26.9085	31.8674	26.6621	25.9717	27.1954	25.2142	20.3885	21.567		0610009L18Rik	19	17	30	45	20	24	12	26	35	10	48	26	29	17	30	31	42	13	22	21	26	44		A2M	71.8211	49.9875	110.231	79.312	78.4558	81.6404	69.7805	57.1525	111.915	105.835	97.2637	41.5364	110.674
	0610010F05Rik	1693.13	1383.41	1638.35	1230.67	1198.8	1255.29	2313.99	1871.12	1979.28		0610010F05Rik	695	719	576	626	653	668	752	930	514	564	829	569	578	661	566	666	714	680	745	757	494	446		A2ML1	0	0	0	0	0	0.0101664	0	0	0	0	0.0124672	0	0.0142166
	0610010K14Rik	7.87887	6.43758	7.62396	7.7436	7.54308	7.89848	10.8572	8.77926	9.28672		0610010K14Rik	9	6	13	17	16	15	17	9	9	8	13	27	12	14	11	9	7	19	12	13	14	12		A2MP1	0	0	0.0458383	0.0299004	0.0419212	0.0357478	0.0588878	0.112185	0.0812632	0.0664234	0.0656774	0.0754628	0
	0610012G03Rik	1288.12	1052.48	1246.45	1526.73	1487.19	1557.27	1585.67	1282.19	1356.3		0610012D04Rik	0	0	0	0	0	0	0	0	0	0	0	0	1	0	0	0	0	0	0	0	0	3		A4GALT	1.6703	1.94322	3.92058	1.96906	2.40041	2.17918	2.09506	2.55926	2.66205	2.11759	11.028	2.55486	2.73374
	0610030E20Rik	793.514	648.355	767.84	484.06	471.525	493.741	725.352	586.528	620.43		0610012G03Rik	1026	1511	1451	1151	930	1012	824	1416	984	1055	1987	962	1162	913	1069	1338	1556	1356	1564	796	1148	2103		A4GNT	0	0.048351	0.0499276	0	0	0	0	0	0	0	0	0	0
	0610033M10Rik	0	0	0	0.337479	0.32874	0.344229	0.391376	0.316471	0.334764		0610025J13Rik	1	1	4	1	0	1	1	0	0	0	0	0	2	0	1	0	4	2	2	2	1	1		AA06	0	0	0	0	0	0	0	0	0	0	0	0	0
	0610037L13Rik	993.255	811.557	961.12	960.68	935.803	979.895	1078.76	872.299	922.72		0610030E20Rik	818	779	877	888	1015	1082	663	775	1128	669	689	1054	899	836	928	992	857	815	779	720	1037	400		AAAS	9.50214	10.2376	10.127	9.96594	10.6578	11.7219	12.9294	13.7473	11.2613	9.81745	17.9528	13.8034	11.7047
	0610038B21Rik	59.5806	48.6815	57.653	48.425	47.1711	49.3936	49.3289	39.8879	42.1935		0610031O16Rik	10	8	11	7	9	4	3	12	8	6	3	8	17	4	9	7	9	9	6	12	7	10		AACS	10.488	10.9591	9.27527	9.41862	9.17029	11.7232	11.7353	11.5754	10.2966	10.5585	5.61398	11.8916	12.1739
	0610039K10Rik	0.716827	0.585697	0.693635	4.00368	3.9	4.08376	5.26603	4.25818	4.50431		0610033M10Rik	0	0	4	3	0	0	2	2	0	0	3	0	0	1	0	0	1	0	0	0	1	3		AACSP1	0	0	0	0	0	0	0.015819	0	0	0	0	0	0
	0610040B10Rik	30.6315	25.028	29.6405	17.0258	16.5849	17.3664	23.5168	19.0159	20.1151		0610037L13Rik	652	714	758	677	578	590	616	926	426	724	1282	496	634	509	575	714	627	740	806	557	537	1427		AADAC	0.151049	0.235827	0.20387	0.106306	0.295692	0.0315113	0.130967	0.256705	0.239743	0.274697	0.058794	0	0.249192
	0610040F04Rik	0.696327	0.568947	0.673799	1.3399	1.30521	1.3667	4.55647	3.68441	3.89738		0610038B21Rik	0	1	2	0	1	1	0	0	2	1	0	0	0	1	0	1	0	0	1	0	1	0		AADACL2	0.118625	0	1.18779	0.0293395	0.241429	0.0345608	0	0.0353661	0.112964	0.180888	0.576398	0.102662	0
	0610040J01Rik	50.2146	41.0287	48.59	0.490386	0.477687	0.500194	2.2474	1.81727	1.92231		0610039K10Rik	4	2	6	6	12	4	4	2	5	4	7	4	5	4	4	5	8	2	10	6	11	3		AADACL3	0	0	0	0	0	0	0	0	0	0	0	0	0
	0610043K17Rik	0.350901	0.28671	0.339548	0.331624	0.323036	0.338257	0.777158	0.628419	0.664743		0610040B10Rik	13	24	26	22	16	13	16	30	18	12	69	15	23	13	17	33	31	15	28	29	15	49		AADACL4	0.0466552	0	0.0411543	0	0	0.0317161	0.0264149	0	0	0	0.0555461	0	0
	0710001A04Rik	0.378785	0.309493	0.36653	0	0	0	0	0	0		0610040F04Rik	54	68	27	24	54	51	63	57	77	57	74	62	57	36	60	43	12	102	44	52	56	52		AADAT	1.37728	1.85974	1.55358	1.42301	0.975095	1.20136	1.73902	1.80445	1.34013	1.00089	3.20527	1.04317	1.78979
	1010001B22Rik	0	0	0	0.664122	0.646925	0.677406	0.737291	0.596182	0.630642		0610040J01Rik	2246	2703	2048	1826	2486	2212	1830	2389	2237	2498	2603	2337	2391	2553	2245	1994	2209	2619	3044	1992	2883	2647		AAED1	2.10371	1.7358	2.69283	1.29756	2.15204	2.32652	1.52963	1.66721	2.51816	1.83781	3.26354	1.98125	2.04274
	1010001N08Rik	90.9112	74.2807	87.9699	45.7343	44.5501	46.6491	72.6607	58.7543	62.1504		0610043K17Rik	3	8	0	3	3	0	1	4	3	3	2	4	1	7	1	0	1	0	6	0	1	3		AAGAB	17.6408	20.8971	17.8086	17.7038	17.3618	16.5965	20.2629	16.9881	13.9655	16.067	12.5851	15.8339	15.0605
	1110002E22Rik	110.655	90.4128	107.075	60.7433	59.1703	61.9582	87.4584	70.7199	74.8077		0710001A04Rik	1	0	2	2	1	0	1	3	2	2	2	2	5	0	1	0	2	1	2	2	0	5		AAK1	1.6344	1.67386	1.84697	1.66237	2.25871	1.78579	2.13285	1.41367	2.00983	1.71235	1.82349	1.65199	1.91732
	1110002J07Rik	0	0	0	1.01879	0.99241	1.03917	0.734729	0.594111	0.628451		1010001B22Rik	2	2	2	0	1	1	1	1	1	0	2	0	0	2	0	0	0	0	2	3	4	2		AAMP	49.0725	55.7968	51.6086	52.2546	56.619	63.6013	54.0944	65.777	56.5389	69.7389	49.6529	87.6158	60.049
	1110002L01Rik	292.217	238.761	282.763	123.386	120.191	125.854	154.396	124.846	132.062		1010001N08Rik	108	115	163	147	119	144	79	130	88	72	100	101	87	107	86	130	145	81	89	101	99	136		AANAT	0.089361	0	0.0302078	0	0	0	0.0174078	0.0903667	0.0490008	0	0	0.146074	0
	1110002O04Rik	21.4899	17.5587	20.7946	36.423	35.4798	37.1515	3.77803	3.05496	3.23154		1100001I12Rik	0	0	0	0	0	0	0	0	0	0	0	0	0	0	0	0	0	0	0	0	0	0		AARD	0.0687207	0.130557	0.0756744	0.171491	0.185656	0.192994	0.125683	0	0.150843	0.206352	3.63348	0.0440229	0.294853
	1110003F10Rik	1.43591	1.17324	1.38945	1.0027	0.976734	1.02275	2.64402	2.13799	2.26156		1110002E22Rik	0	0	0	0	0	0	4	0	0	0	0	0	0	0	0	0	0	0	0	0	0	1		AARS	14.7628	16.6887	18.7337	16.36	17.4968	19.3219	18.0874	18.244	22.2026	19.7112	37.4845	25.4207	23.9803
	1110004F10Rik	5594.22	4570.86	5413.23	4610.75	4491.35	4702.97	6109.31	4940.06	5225.6		1110002J07Rik	3	2	3	6	6	3	2	3	1	2	12	2	1	2	6	3	18	8	2	11	6	5		AARS2	3.73398	3.72687	3.35152	3.73994	3.87387	3.54555	3.69784	3.94548	3.18833	3.04057	2.74406	3.82204	3.77855
	1110006O24Rik	19.9019	16.2612	19.258	19.7015	19.1914	20.0956	24.5554	19.8558	21.0035		1110002L01Rik	71	108	121	95	117	122	100	112	89	67	130	107	87	95	96	99	137	89	116	73	103	75		AARSD1	7.96425	9.1275	9.49504	8.02809	8.85024	9.90567	9.44846	12.4724	10.0677	11.2457	15.3473	11.5475	9.91092
	1110008L16Rik	492.09	402.072	476.169	448.589	436.973	457.561	642.598	519.612	549.646		1110002O04Rik	0	0	0	0	0	0	0	0	0	0	0	0	0	0	0	0	0	0	0	0	0	0		AASDH	2.67139	2.48722	2.19902	2.26274	2.65552	2.57405	2.58579	2.44581	2.63319	2.50946	1.97369	2.06552	2.71212
	1110008P14Rik	1407.28	1149.84	1361.75	1380.16	1344.42	1407.76	1620.24	1310.15	1385.88		1110003F10Rik	4	1	4	4	5	5	6	1	1	1	0	2	3	1	3	5	1	1	5	5	3	0		AASDHPPT	8.05523	8.39294	6.7175	7.44497	7.07972	6.62562	6.29525	6.64873	6.58001	6.95812	8.72992	6.51914	8.56157
	1110012L19Rik	661.866	540.79	640.453	745.867	726.553	760.785	984.214	795.847	841.848		1110004F10Rik	1077	1302	1195	999	1182	1148	1638	1560	1015	1573	1370	1052	1154	1328	1023	1229	1141	1274	1330	1259	1047	2347		AASS	0.964944	0.989534	1.5512	1.08238	0.884804	1.0533	1.15911	1.08907	0.871943	0.938268	1.74656	0.37161	1.41406
	1110013H19Rik	1.43389	1.17159	1.3875	0.668051	0.650752	0.681413	2.32138	1.8771	1.9856		1110006O24Rik	15	9	16	14	9	7	10	2	14	8	25	7	7	14	11	5	8	13	13	13	17	15		AATF	11.6186	12.1225	13.5539	12.1812	12.9257	14.5732	13.5337	14.9932	14.0233	13.73	13.3897	21.36	13.6048
	1110015O18Rik	0	0	0	0.333751	0.325109	0.340427	0	0	0		1110008E08Rik	0	0	0	0	0	0	0	0	0	0	0	0	0	0	0	0	0	0	0	0	0	0		AATK	5.64493	1.21645	1.10713	2.23054	2.28489	0.384907	4.80081	6.07758	1.97923	3.24421	3.68566	3.0124	1.90825
	1110017D15Rik	2.12372	1.73523	2.05501	2.6616	2.59268	2.71484	1.50667	1.21831	1.28873		1110008L16Rik	463	426	437	386	469	467	504	428	582	587	449	489	457	501	446	430	412	520	407	476	555	594		AATK-AS1	0	0	0	0	0	0	0	0	0	0	0	0	0
	1110018N20Rik	0.707441	0.578028	0.684553	0.667504	0.650218	0.680854	0.772453	0.624615	0.660719		1110008P14Rik	348	393	593	431	360	312	433	593	235	395	859	333	470	355	399	522	489	508	594	443	325	1492		ABAT	5.2165	7.46171	7.72333	8.12891	9.51735	8.79714	10.1226	7.17134	12.5633	14.8833	4.42449	5.41415	8.15818
	1110019D14Rik	0.708026	0.578506	0.685119	1.99295	1.94135	2.03282	0	0	0		1110012L19Rik	533	672	756	529	454	391	367	600	303	435	1005	391	462	410	447	614	577	546	667	478	374	920		ABCA1	3.94227	4.20034	5.72647	5.75388	4.25831	5.42513	3.95395	3.38614	6.07789	7.33828	5.74958	2.86307	6.79176
	1110020A21Rik	6.51232	5.32101	6.30162	5.73648	5.58793	5.85122	4.5516	3.68048	3.89321		1110013H19Rik	2	2	1	2	1	0	0	0	0	1	2	1	0	4	1	2	1	0	1	5	1	1		ABCA10	1.26744	0.708603	0.60074	0.822062	0.959156	0.690992	1.00581	1.02554	0.854778	0.733719	0.513227	0.573772	0.914402
	1110025M09Rik	27.7079	22.6392	26.8114	30.1975	29.4155	30.8015	31.6468	25.59	27.0691		1110015O18Rik	0	0	0	0	0	0	0	0	0	0	0	0	0	0	0	0	0	0	0	0	0	0		ABCA11P	2.30431	3.38438	2.33163	2.81374	2.13136	2.37659	2.6243	2.70396	1.74941	2.269	2.83045	1.37849	2.55454
	1110028F11Rik	0.353794	0.289074	0.342347	0.337274	0.328541	0.34402	0.358514	0.289899	0.306655		1110017D15Rik	0	1	2	2	1	0	2	1	1	0	2	0	0	0	1	0	0	4	0	1	3	2		ABCA12	0.00358724	0	0	0.0232116	0	0.00507545	0.0377122	0.0104476	0	0	0.0372129	0.0400173	0.0159712
	1110032A03Rik	275.801	225.348	266.877	188.212	183.338	191.976	187.045	151.247	159.989		1110018N20Rik	0	0	1	0	0	0	0	2	0	0	0	1	0	0	0	0	0	0	0	1	0	0		ABCA13	0.0606969	0.0610547	0.0297406	0	0.0508388	0.0386054	0.0127767	0.0442399	0.0301048	0.00862865	0.0188895	0.0147293	0.133322
	1110032F04Rik	0	0	0	0.663323	0.646147	0.676591	0	0	0		1110019B22Rik	0	0	0	0	0	0	0	0	0	0	0	0	0	1	0	0	0	0	0	0	3	0		ABCA17P	0.0244998	0	0.00716488	0	0	0.0105262	0.0087586	0.0100983	0	0.0169672	0.036464	0	0
	1110035H17Rik	2.15704	1.76245	2.08725	1.32421	1.28992	1.3507	5.63577	4.55715	4.82056		1110019D14Rik	6	3	4	4	4	1	4	3	5	4	8	1	2	2	0	4	8	4	5	4	1	2		ABCA2	7.44847	8.31625	6.38185	8.93019	7.56332	9.78289	10.5256	13.7626	9.54264	12.064	9.23627	11.9135	12.6351
	1110036E04Rik	0	0	0	0.333751	0.325109	0.340427	0	0	0		1110020A21Rik	60	50	69	33	20	36	23	53	21	28	102	23	34	29	30	40	64	54	44	34	21	52		ABCA3	1.34556	0.944317	0.909021	0.939625	1.02806	0.705657	1.05847	1.17171	0.880308	1.30816	7.05704	0.668616	1.59935
	1110038B12Rik	1351.84	1104.54	1308.1	1227.44	1195.65	1251.99	1821.53	1472.91	1558.04		1110025L11Rik	0	0	0	0	0	0	0	0	0	0	0	0	0	0	0	0	0	0	0	0	0	0		ABCA4	0.00758394	0.0478104	0.0328238	0.0292104	0.0182348	0	0.0414665	0.0442189	0.020539	0.0576938	0.0854437	0.00970556	0.0327977
	1110038F14Rik	1603.7	1310.34	1551.82	1332.51	1298.01	1359.16	2125.71	1718.87	1818.23		1110025M09Rik	28	18	33	24	17	29	21	26	28	21	30	18	29	17	35	32	18	20	12	16	25	39		ABCA5	10.234	8.16865	7.06885	8.12588	8.89819	7.44035	7.27526	7.66975	7.19845	10.1899	3.69571	5.34141	7.55979
	1110046J04Rik	52.4841	42.8831	50.786	61.814	60.2133	63.0504	71.7939	58.0534	61.409		1110028F11Rik	9	4	3	5	2	5	25	2	4	28	5	6	8	6	5	5	4	3	6	31	3	46		ABCA6	1.72393	1.3432	1.509	1.14104	1.30571	0.800134	1.07665	0.885097	1.52335	0.713015	1.92823	0.24302	1.16094
	1110051M20Rik	946.761	773.568	916.13	1059.52	1032.09	1080.71	1191.02	963.07	1018.74		1110028F18Rik	2	1	4	1	2	1	0	1	0	3	0	1	1	0	0	0	2	4	1	1	1	1		ABCA7	1.90147	2.35619	2.02194	2.81273	3.29205	3.85842	2.64316	2.33621	4.08368	3.92257	1.5525	6.81824	2.92709
	1110059E24Rik	2151.49	1757.92	2081.88	2080.74	2026.86	2122.36	2858.05	2311.06	2444.64		1110032A03Rik	851	879	1025	911	681	643	621	932	468	429	1176	605	628	598	609	856	1334	819	927	696	565	1111		ABCA8	10.5512	7.42073	7.68678	10.4679	8.08782	4.95819	8.68991	6.7971	11.1977	5.27272	8.53828	2.74371	11.7442
	1110059G10Rik	381.63	311.818	369.283	300.87	293.079	306.888	393.543	318.224	336.618		1110032F04Rik	1	1	8	2	4	3	2	0	6	2	2	1	3	1	0	2	3	1	5	6	1	9		ABCA9	1.08928	0.842985	0.918904	0.537601	0.766908	0.580068	0.843109	0.624919	0.465069	0.560928	2.64779	0.237797	0.96305
	1110065P20Rik	1203.08	982.999	1164.16	875.416	852.747	892.925	903.348	730.458	772.679		1110035H17Rik	34	18	38	39	19	23	17	23	40	22	21	36	33	50	21	30	39	27	36	14	36	40		ABCB1	31.5467	31.4826	23.6877	18.0476	39.7874	20.3557	21.1154	17.9925	29.4978	22.2331	9.27767	35.049	18.5284
	1190001M18Rik	2.12803	1.73875	2.05918	4.68943	4.568	4.78323	5.66495	4.58074	4.84552		1110036E04Rik	0	0	0	0	1	0	0	0	0	1	3	2	0	0	0	0	0	0	0	0	0	0		ABCB10	8.36351	7.53927	6.91896	7.61085	8.01391	8.28345	6.6573	5.82747	8.21071	7.91063	6.10629	5.73155	6.887
	1190002N15Rik	5592.87	4569.76	5411.92	2835.73	2762.3	2892.45	3147.32	2544.96	2692.06		1110038B12Rik	1513	1335	1713	1128	1020	1126	1292	1179	860	1340	1701	1052	1097	1558	1074	1195	1760	1159	1368	1215	886	2661		ABCB11	0.231373	0.374915	1.48294	0.490617	1.22678	0.56283	0.229274	0.250286	3.10916	0.657074	0.043977	1.11654	0.332982
	1190005I06Rik	27.0871	22.132	26.2107	27.9293	27.2061	28.4879	17.4483	14.1089	14.9244		1110038F14Rik	502	554	563	427	537	451	420	508	553	609	530	521	610	586	624	498	608	503	554	464	500	847		ABCB4	0.45073	0.346246	0.348742	0.32501	0.457209	0.229575	0.451778	0.474402	0.445981	0.262418	0.374342	0.336467	0.669042
	1190007I07Rik	128.325	104.85	124.173	210.083	204.643	214.285	270.027	218.347	230.968		1110046J04Rik	9	1	17	7	7	6	5	5	5	2	30	2	5	6	7	9	23	6	8	5	12	9		ABCB5	0.106947	0.247554	0.53632	0.0656681	0.235285	0.113495	0.138283	0.245163	0.172544	0.203118	0.470705	0.169787	0.60851
	1200007C13Rik	8.25608	6.74578	7.98897	6.34843	6.18404	6.47541	6.0945	4.92809	5.21294		1110051M20Rik	81	82	103	126	51	70	175	100	95	63	77	62	80	82	68	78	78	45	88	126	94	204		ABCB6	2.10001	2.51583	2.37094	1.84131	2.84436	2.54539	2.48906	2.37122	2.96818	3.80239	5.3864	7.86502	2.94803
	1300002E11Rik	26.1214	21.343	25.2763	24.7396	24.099	25.2344	40.4471	32.706	34.5965		1110057P08Rik	0	0	0	0	0	0	0	0	0	0	0	0	0	0	0	0	0	0	0	0	0	0		ABCB7	9.02701	8.5676	7.43228	8.03863	8.446	8.20966	7.76791	8.15903	8.16233	7.99932	8.89621	7.03405	8.33156
	1300014J16Rik	3.61328	2.9523	3.49638	1.00386	0.977863	1.02394	5.61856	4.54324	4.80584		1110059E24Rik	2255	3305	2756	1748	2143	1665	1635	4078	1591	1816	6861	1726	1789	2132	1790	2195	2455	3121	3186	1868	1536	2454		ABCB8	3.33699	3.30314	3.16671	3.05845	4.0107	3.77719	4.23629	3.41466	4.59901	3.71518	5.01405	7.19971	3.94708
	1300017J02Rik	14.2278	11.6251	13.7675	8.36063	8.14413	8.52785	18.4671	14.9328	15.7959		1110059G10Rik	373	481	487	367	361	305	385	592	201	330	668	291	429	321	297	463	432	411	494	386	237	574		ABCB9	1.04869	1.11302	0.846599	0.784225	1.50822	1.37026	0.873956	1.06716	1.31562	1.40892	1.16515	1.24759	1.10363
	1500002C15Rik	75.98	62.0809	73.5218	47.3539	46.1277	48.3011	52.341	42.3235	44.7699		1110060G06Rik	0	0	0	0	0	0	0	0	0	0	0	0	0	0	0	0	0	0	0	0	0	0		ABCC1	3.56988	4.64027	4.21237	3.52286	4.57677	7.19875	4.426	4.26591	5.57423	4.80045	10.6527	7.87155	5.66912
	1500002F19Rik	9.52082	7.77916	9.21278	4.67264	4.55164	4.7661	5.61059	4.53679	4.79903		1110065P20Rik	262	389	449	331	265	271	296	454	173	286	829	225	313	237	254	384	458	416	422	297	288	1046		ABCC10	2.95718	3.8017	4.049	3.32678	4.29044	4.82707	3.64714	4.54359	4.55774	5.43649	4.04975	6.55717	4.4476
	1500004A13Rik	5.66141	4.62576	5.47825	5.98244	5.82753	6.1021	7.07907	5.72422	6.05509		1190001M18Rik	6	8	0	7	14	8	3	6	0	5	7	5	7	4	13	2	3	9	6	2	10	10		ABCC11	0.0255987	0	0.0555617	0.0272786	0.058703	0.00839764	0.00695317	0.0164128	0.0435408	0.0675997	0.0143672	0.0475298	0.0333946
	1500005C15Rik	0	0	0	0	0	0	1.46412	1.18391	1.25234		1190002N15Rik	721	559	488	571	762	796	598	804	824	541	525	621	620	835	485	694	830	606	518	519	591	339		ABCC12	0	0	0	0	0	0	0	0	0	0	0	0	0
	1500009C09Rik	0.358863	0.293216	0.347253	1.66929	1.62607	1.70268	0.749747	0.606254	0.641297		1190005I06Rik	4	4	6	6	4	4	3	3	3	3	5	0	6	3	2	5	4	3	5	2	2	7		ABCC13	1.94823	5.25648	2.23819	1.12774	1.02227	1.18524	2.41367	0.399884	1.43891	2.7639	0.560016	1.06801	1.70299
	1500009L16Rik	2.55012	2.08362	2.46761	4.98186	4.85285	5.0815	1.57872	1.27657	1.35036		1190007I07Rik	168	193	225	185	200	137	179	225	140	201	242	155	198	186	142	193	171	183	230	165	150	264		ABCC2	0.181216	0.127373	0.0634664	0.138225	0.184255	0.133978	0.152862	0.195524	0.150848	0.179099	0.106687	0.102975	0.120115
	1500011B03Rik	220.97	180.548	213.821	151.455	147.533	154.484	134.058	108.401	114.667		1190028D05Rik	0	0	0	0	0	0	0	0	0	0	0	0	0	0	0	0	0	0	0	0	0	0		ABCC3	34.0043	34.843	45.1669	38.6189	44.6067	40.9589	39.3538	50.7962	44.1887	62.9084	12.578	31.0084	39.2132
	1500011K16Rik	211.305	172.651	204.469	242.523	236.243	247.373	254.262	205.599	217.483		1200007C13Rik	0	0	0	0	0	0	0	0	3	1	0	0	1	1	0	0	0	2	0	0	0	0		ABCC4	4.53613	7.77203	5.49969	3.05331	4.7596	3.07523	4.87162	5.43757	4.71255	2.58915	3.5003	2.48062	4.07866
	1500015A07Rik	58.2353	47.5822	56.3511	44.0122	42.8725	44.8925	44.132	35.6857	37.7484		1300002E11Rik	108	78	109	132	151	141	102	100	166	71	92	126	106	94	120	148	162	104	84	92	109	103		ABCC5	6.74162	6.78958	7.90483	7.13716	9.80782	8.57349	8.20023	9.55876	9.67498	10.7581	10.0523	15.7912	7.7098
	1500015L24Rik	0	0	0	1.0007	0.974788	1.02072	0.781998	0.632333	0.668883		1300014J16Rik	14	37	41	38	51	58	26	30	29	6	39	37	35	10	34	57	13	30	26	42	20	24		ABCC5-AS1	0	0	0	0	0	0	0	0	0	0	0	0.23505	0
	1500015O10Rik	21.9298	17.9181	21.2203	18.6636	18.1803	19.0369	6.40032	5.17537	5.47452		1300017J02Rik	0	2	0	4	0	2	1	0	5	0	2	2	1	1	1	0	3	2	0	2	1	3		ABCC6	5.00773	5.30307	3.35432	3.61383	5.63771	5.19913	6.69799	5.20706	5.12923	7.07515	1.42907	5.27105	3.81762
	1500026H17Rik	4.29818	3.5119	4.15911	2.00507	1.95315	2.04517	2.10251	1.70012	1.79839		1500002C15Rik	4	1	5	6	3	4	2	4	2	6	5	4	7	2	6	7	7	5	6	5	7	6		ABCC6P1	2.6882	1.59846	1.29284	0.397011	1.59095	1.49366	1.44481	2.14906	1.45729	1.23955	0.355215	1.11246	1.24949
	1500035N22Rik	0	0	0	0.337455	0.328717	0.344205	0.357616	0.289173	0.305888		1500002F19Rik	2	4	4	4	4	4	5	5	1	2	2	4	3	3	2	3	12	0	0	5	1	4		ABCC6P2	3.44003	2.89952	2.91442	2.63075	2.33187	3.78816	3.92281	5.62701	3.3912	5.41435	1.29988	2.71341	2.81376
	1520401A03Rik	1.43411	1.17177	1.38771	4.33548	4.22321	4.42219	3.01041	2.43425	2.57495		1500004A13Rik	1	1	6	1	2	2	10	0	4	1	2	8	3	0	0	0	0	4	0	5	0	1		ABCC8	0.0609229	0.147344	0.155813	0.226183	0.090431	0.0876181	0.235551	0.193115	0.0727799	0.105299	0.577652	0.0645453	0.229596
	1600002K03Rik	267.152	218.282	258.509	263.173	256.359	268.437	340.702	275.496	291.42		1500005C15Rik	2	0	4	2	6	1	0	1	1	4	2	7	1	7	0	2	2	0	0	4	2	0		ABCC9	1.90848	1.737	1.70162	1.95253	1.72002	1.74631	1.68084	2.18054	1.43783	1.49845	4.94229	1.07672	1.84954
	1600012H06Rik	1199.45	980.035	1160.65	998.006	972.162	1017.97	1167.66	944.181	998.756		1500009C09Rik	2	1	6	0	2	0	5	3	1	14	2	3	2	10	3	2	2	4	2	27	1	18		ABCD1	3.26944	3.17286	3.64967	3.63833	3.47649	4.88691	4.27197	4.28628	4.50245	5.30206	11.6468	6.54693	4.25098
	1600012P17Rik	0	0	0	0.336643	0.327926	0.343376	1.16652	0.943259	0.997781		1500009L16Rik	284	393	310	180	310	200	257	330	279	273	365	293	232	282	390	376	184	463	264	276	230	474		ABCD2	0.451736	0.364986	0.312594	0.491036	0.378862	0.720274	0.325056	0.228027	0.394508	0.263636	0.545033	0.131412	0.372265
	1600014C10Rik	446.445	364.776	432.001	570.375	555.605	581.783	584.137	472.34	499.642		1500011B03Rik	54	67	67	52	45	62	73	55	55	79	82	51	62	66	46	73	100	59	74	83	60	143		ABCD3	38.4361	42.3535	31.4826	29.7997	35.0327	31.8469	29.9562	26.997	39.089	39.4056	19.4097	20.6276	31.083
	1600014C23Rik	0.368917	0.301431	0.356982	1.34824	1.31333	1.37521	0.721668	0.583549	0.61728		1500011K16Rik	451	522	671	421	313	337	310	889	193	363	1594	278	336	327	290	461	441	589	634	315	244	811		ABCD4	8.50947	10.259	9.00047	8.84845	9.05399	10.1898	8.85719	7.86143	10.5542	11.4648	6.97278	8.98717	8.69233
	1600015I10Rik	0.349048	0.285196	0.337755	0.333753	0.32511	0.340428	0.358382	0.289792	0.306543		1500012K07Rik	0	0	0	0	0	0	0	0	0	0	0	0	0	0	0	0	0	0	0	0	0	0		ABCE1	11.8267	12.3565	14.2989	12.6952	8.90685	10.7745	9.60311	11.1663	9.02157	7.15531	7.95562	7.19464	11.6641
	1600020E01Rik	64.8159	52.9591	62.7189	44.7143	43.5564	45.6086	71.3669	57.7081	61.0437		1500015A07Rik	150	181	60	169	64	64	170	142	47	47	49	115	135	41	50	64	44	169	278	110	60	93		ABCF1	12.4936	13.7223	13.4591	13.3352	14.8791	16.1235	15.8449	15.573	16.8026	17.1738	17.3051	20.8304	15.8791
	1600023N17Rik	4.61317	3.76927	4.46391	3.32456	3.23847	3.39105	4.47506	3.61859	3.82775		1500015L24Rik	1	0	0	1	1	0	2	0	0	1	0	0	0	0	0	0	1	0	1	3	0	0		ABCF2	11.25	14.0761	10.8231	11.0977	14.9889	11.2191	10.6203	11.5699	12.4884	12.2335	13.9292	14.8308	11.4722
	1600025M17Rik	0	0	0	0.337473	0.328734	0.344223	0.382163	0.309022	0.326884		1500015O10Rik	0	0	1	1	0	3	1	0	0	0	0	0	0	0	0	0	0	0	0	0	0	4		ABCF3	12.9233	13.9065	14.1353	14.5994	15.1398	15.2449	14.8308	16.2651	14.8783	17.2236	13.4195	21.6644	15.7061
	1600027J07Rik	8.67159	7.08528	8.39103	1.4785	1.44021	1.50807	9.22915	7.4628	7.89417		1500026H17Rik	16	14	21	21	14	9	10	18	10	8	48	11	17	13	15	16	35	27	19	13	5	31		ABCG1	13.8827	12.4338	18.6494	16.725	14.1452	14.9558	12.7577	12.8185	19.0332	35.1567	6.20822	24.6798	16.9204
	1600029O15Rik	0	0	0	0	0	0	1.11782	0.903886	0.956133		1500035N22Rik	1	2	3	2	1	1	0	1	2	0	2	4	1	0	2	4	2	4	2	0	2	1		ABCG2	7.16058	12.9656	2.85206	6.93742	12.6756	4.32922	7.68574	4.08206	12.5625	10.6495	3.41659	4.59235	8.29058
	1700001C19Rik	0	0	0	0.333751	0.325109	0.340427	0	0	0		1520401A03Rik	4	2	1	6	3	2	6	1	3	0	3	0	3	1	3	0	5	2	4	7	3	3		ABCG4	0.0477338	0.0690308	0.0708481	0.0197747	0.0734218	0.0716588	0.0280068	0.100591	0.0228923	0.0905495	0.545281	0.0600552	0.0271852
	1700001G11Rik	5.42492	4.43253	5.2494	2.33374	2.27331	2.38042	5.39583	4.36313	4.61533		1600002K03Rik	260	285	385	267	266	253	179	353	196	344	436	196	251	261	245	323	299	356	384	230	230	488		ABCG5	0.107238	0.101654	0.116521	0.029701	0	0.0162804	0.040916	0.031487	0.0843914	0.107276	0	0.0323003	0.022712
	1700001G17Rik	8.58037	7.01075	8.30276	4.00419	3.9005	4.08428	4.54549	3.67554	3.88799		1600010M07Rik	0	0	0	0	0	0	0	0	0	0	0	0	0	0	0	0	0	0	0	0	0	0		ABCG8	0.087459	0.150407	0.308622	0.0258323	0.0539318	0.0580872	0	0.0980948	0.0892879	0.572181	0	0.0434395	0.0368006
	1700001J03Rik	0	0	0	0.992593	0.96689	1.01245	0.790477	0.639189	0.676136		1600012H06Rik	1507	1687	1827	1407	1453	1390	1244	2284	1166	993	2486	1117	1369	1342	1164	1597	2109	1569	1712	1365	1206	1589		ABHD1	0	0	0.0417442	0	0.037062	0.0303442	0.0253237	0.0573577	0.0295034	0	0.103476	0.0286951	0.0369314
	1700001J11Rik	0	0	0	0	0	0	0.39061	0.315852	0.334108		1600012P17Rik	2	1	3	4	1	0	4	2	0	1	3	0	0	2	3	0	0	0	1	3	0	2		ABHD10	9.60547	12.2236	7.54905	8.98917	10.5272	9.41885	10.1721	10.1129	9.78588	10.8722	10.4581	7.13392	13.64
	1700001K19Rik	0.353486	0.288822	0.342049	0	0	0	0.391265	0.316382	0.334669		1600014C10Rik	224	269	277	308	313	307	221	269	392	268	270	284	323	252	248	386	310	250	279	187	277	370		ABHD11	22.1726	24.7797	25.7852	27.3715	23.6523	26.6149	27.3277	32.4656	40.4588	39.3319	11.6734	41.1497	25.7829
	1700001L05Rik	59.7171	48.793	57.7851	86.3867	84.1497	88.1145	64.3577	52.0404	55.0485		1600014C23Rik	0	0	0	0	0	0	2	1	3	0	0	0	0	0	0	0	0	0	0	2	0	1		ABHD11-AS1	8.70483	13.6375	21.812	12.1392	20.3019	17.6387	11.7162	10.6325	21.4631	25.2672	7.09483	24.9185	11.5389
	1700001L19Rik	4.74191	3.87447	4.58849	1.66774	1.62455	1.70109	2.24106	1.81214	1.91689		1600015I10Rik	0	1	3	2	0	1	0	2	2	0	0	1	0	0	0	0	0	0	0	0	0	0		ABHD12	22.8782	22.8035	23.7249	21.2376	27.0088	26.7152	25.8336	21.5015	31.2303	32.4778	18.5574	48.9245	20.8733
	1700001O22Rik	2.49507	2.03864	2.41434	0	0	0	0.376484	0.304429	0.322026		1600017P15Rik	0	0	0	0	1	0	0	0	0	0	0	0	2	0	0	1	0	0	0	0	0	0		ABHD12B	0.022551	0	0.0744903	1.24099	1.68937	0.72538	0.0772413	2.11887	0.0277053	0.798263	0.383551	6.35088	0.0877826
	1700001P01Rik	16.0495	13.1135	15.5302	1.00299	0.977013	1.02305	5.91155	4.78015	5.05645		1600019K03Rik	0	0	0	0	0	0	0	0	0	0	0	0	0	0	0	0	0	0	0	0	0	0		ABHD13	5.1662	4.9436	4.68385	5.10558	4.91786	5.88071	4.26592	4.63472	5.59559	4.82299	3.54853	4.75748	5.64072
	1700003D09Rik	0	0	0	0.331205	0.322629	0.33783	0.792829	0.641091	0.678147		1600020E01Rik	145	125	184	182	178	168	93	159	164	86	188	169	130	120	155	129	216	117	145	144	136	172		ABHD14A	4.48488	3.73836	4.49629	5.38309	3.92618	5.49299	4.75733	4.50193	4.17049	3.93576	8.0025	3.40837	5.17985
	1700003E16Rik	23.0814	18.8591	22.3346	31.3028	30.4922	31.9288	33.3212	26.9439	28.5013		1600023N17Rik	2	2	11	12	8	9	5	6	8	1	3	11	9	3	3	8	2	3	5	7	10	5		ABHD14A-ACY1	0.000644326	0.037905	0.0116459	0.000966549	0.0441201	0.0536954	0.0733412	0.0198635	0.237838	0.555333	0.00348376	0.0372745	0.000792148
	1700003F12Rik	36.5329	29.8499	35.3509	63.1686	61.5329	64.4321	97.8336	79.1094	83.6821		1600025M17Rik	0	0	0	0	0	0	0	0	0	0	0	0	0	0	0	0	1	0	0	0	0	0		ABHD14B	31.3974	37.4376	32.4933	33.3288	33.3781	34.6888	33.2022	42.1071	34.7798	50.9271	29.6108	43.7666	34.4105
	1700003G18Rik	0	0	0	0.670873	0.653501	0.684291	1.09278	0.883633	0.934708		1600027J07Rik	0	0	0	0	0	0	0	0	0	0	2	0	0	0	2	0	0	0	0	0	0	0		ABHD15	6.66333	8.39055	5.79685	7.30956	8.28314	9.11399	7.53803	7.63519	10.3273	12.0596	4.85798	7.64899	8.72594
	1700003H04Rik	0.704932	0.575978	0.682125	0.3338	0.325157	0.340477	0.387684	0.313486	0.331606		1600029O15Rik	0	0	0	0	0	0	1	0	1	0	0	0	0	0	0	0	0	0	0	0	0	1		ABHD16A	18.4647	20.949	17.4475	19.7762	21.6751	24.1083	22.6459	21.2568	21.2401	25.602	26.1428	34.1774	21.702
	1700003M07Rik	11.8202	9.65794	11.4378	12.9102	12.5759	13.1684	4.38694	3.54733	3.75237		1700001C02Rik	0	0	0	0	0	1	0	0	0	0	2	0	0	0	0	0	0	0	0	0	0	0		ABHD16B	1.0736	1.62318	2.3251	1.66139	1.91743	2.09925	1.43973	0.869357	2.92053	2.60663	1.60619	4.6655	1.75532
	1700003N22Rik	0.351047	0.286829	0.339689	0.667396	0.650114	0.680745	0.380633	0.307785	0.325575		1700001C19Rik	4	0	4	1	2	1	2	4	5	0	7	3	1	3	2	3	7	4	4	2	1	5		ABHD2	13.6834	14.0117	20.543	13.5622	13.4862	13.9566	14.2526	11.5916	13.5908	15.5121	10.0645	11.0298	13.9147
	1700006H21Rik	0.379778	0.310304	0.367491	0.333739	0.325097	0.340414	0	0	0		1700001D01Rik	0	0	0	0	0	0	0	0	0	0	0	0	0	0	0	0	0	0	0	0	0	0		ABHD3	39.2333	37.7723	47.0891	49.0417	43.5749	52.8189	44.5509	37.7987	49.1763	43.1782	15.3521	37.2477	39.0093
	1700006J14Rik	1.42766	1.1665	1.38147	3.00795	2.93006	3.06811	0.776049	0.627522	0.663794		1700001F09Rik	0	0	0	0	0	0	0	0	0	0	0	0	0	0	0	0	0	0	0	0	0	0		ABHD4	7.53562	9.28403	9.11196	8.43993	11.7466	9.04388	10.0304	9.35835	10.9513	16.9693	15.8069	10.4523	8.94396
	1700007F19Rik	0.353746	0.289035	0.342301	0	0	0	0	0	0		1700001G01Rik	0	0	0	0	0	0	0	0	0	0	0	0	0	0	0	0	0	0	0	0	0	0		ABHD5	3.89388	5.80497	7.9838	4.09259	7.78908	6.35536	4.50284	3.56887	8.14865	9.5389	3.9684	5.15606	4.60231
	1700007J10Rik	0.362086	0.295849	0.350371	0.525902	0.512284	0.536421	1.50712	1.21867	1.28911		1700001G11Rik	1	1	1	2	1	1	1	0	1	0	0	0	2	2	0	1	2	0	0	0	0	0		ABHD6	5.35912	6.15707	7.42689	5.51379	7.48138	5.85438	6.35787	5.32137	6.2353	6.24508	6.86751	5.56679	5.58964
	1700007K13Rik	27.195	22.2202	26.3151	48.2712	47.0212	49.2367	11.9002	9.62268	10.1789		1700001G17Rik	6	10	4	4	4	3	2	1	3	4	7	4	3	6	1	2	3	6	4	5	3	12		ABHD8	2.12145	1.77504	2.44215	2.67994	2.33774	2.43431	2.17551	1.80455	3.18283	3.19627	10.3853	2.91963	2.72088
	1700007L15Rik	49.4393	40.3953	47.8397	49.7648	48.4761	50.7601	46.5132	37.6111	39.7851		1700001J03Rik	6	4	1	0	1	1	2	0	7	4	0	1	1	0	3	3	0	0	1	0	0	1		ABI1	27.4293	28.5746	25.126	23.447	33.3508	32.6404	28.7884	26.9985	32.0627	33.148	22.1076	27.6402	28.93
	1700008J07Rik	69.6266	56.8897	67.3739	37.8403	36.8604	38.5971	41.5305	33.582	35.5231		1700001J04Rik	0	0	0	0	0	0	0	0	0	0	0	0	0	0	0	0	0	0	0	0	0	0		ABI2	3.57145	3.30729	3.29645	3.68142	2.97786	3.15934	3.56105	3.55015	2.98571	2.20261	11.0201	2.17298	3.47639
	1700008O03Rik	2.86912	2.34427	2.77629	1.34117	1.30644	1.368	2.40837	1.94743	2.06		1700001J11Rik	0	0	0	0	0	0	0	0	1	0	0	0	0	0	0	0	0	0	0	0	0	0		ABI3	3.51833	3.48399	4.68162	5.40587	6.78317	9.71782	5.67077	4.50937	8.8813	8.49374	3.24867	7.00498	6.09154
	1700009C05Rik	0	0	0	0	0	0	0.782242	0.63253	0.669091		1700001K19Rik	0	0	0	0	0	0	0	0	0	0	0	0	0	0	0	0	0	0	0	0	0	0		ABI3BP	6.36718	6.61626	7.34803	6.45745	4.58581	3.53261	6.52944	6.47959	5.97762	4.83273	16.8172	3.27975	11.483
	1700009N14Rik	250.99	205.076	242.869	230.262	224.3	234.868	63.2316	51.1298	54.0852		1700001L05Rik	170	190	165	308	245	294	302	223	255	186	174	234	278	163	202	206	171	232	161	235	198	152		ABL1	18.0088	18.1126	17.5972	16.5326	19.1704	20.6187	17.7168	19.8259	20.8407	24.4706	50.3886	19.7631	22.8069
	1700010B13Rik	0	0	0	0	0	0	0.39061	0.315852	0.334108		1700001L19Rik	17	25	29	11	27	21	4	16	14	35	26	11	17	44	18	9	30	20	26	13	8	18		ABL2	1.81227	1.51404	1.79457	1.50059	1.41417	1.57919	1.69391	1.63895	1.71708	1.37545	1.74796	1.26112	1.73983
	1700010G06Rik	1.10106	0.89964	1.06544	0	0	0	2.19175	1.77227	1.87472		1700001N15Rik	0	0	0	0	0	0	0	0	0	0	0	0	0	0	0	0	0	0	0	0	0	0		ABLIM1	28.8159	25.7951	22.7876	19.4294	23.7721	23.8706	22.7552	21.9207	19.9156	23.0414	11.6295	19.4789	25.1203
	1700010I14Rik	45.5823	37.2439	44.1076	25.8954	25.2249	26.4134	22.2882	18.0225	19.0642		1700001O22Rik	74	49	49	72	43	48	84	45	69	44	44	48	72	32	56	48	49	64	67	70	46	163		ABLIM2	2.21285	3.0822	1.73498	1.9833	3.53896	2.11449	2.72773	3.06365	2.52404	2.5639	2.17886	4.92986	2.74196
	1700010K23Rik	0	0	0	0.659418	0.642342	0.672607	0	0	0		1700001P01Rik	3	1	1	0	3	1	2	0	2	2	5	3	1	1	1	3	1	1	0	3	0	3		ABLIM3	1.65509	1.29846	2.41571	1.66025	1.96694	1.18731	1.32528	1.41277	1.75304	1.36505	5.50385	1.02382	1.91423
	1700010K24Rik	0	0	0	0.668363	0.651056	0.681731	1.17228	0.94792	1.00271		1700003C15Rik	0	0	0	0	0	0	0	0	0	0	0	0	0	0	0	0	0	0	0	0	0	0		ABO	53.3435	16.2793	16.3447	31.6877	16.5305	61.1011	50.1523	28.8545	50.7373	22.9578	15.1427	37.6733	18.889
	1700011C11Rik	0.348611	0.284839	0.337332	0	0	0	0.382113	0.308981	0.326841		1700003D09Rik	10	19	48	30	25	11	9	16	15	17	33	32	24	11	20	25	41	27	42	13	51	24		ABP1	102.467	128.972	128.714	120.494	142.885	125.59	151.662	121.944	137.179	258.049	60.2257	138.941	124.091
	1700011D18Rik	2.15532	1.76104	2.08559	2.00359	1.9517	2.04366	1.12591	0.910424	0.963048		1700003E16Rik	3	4	7	10	1	7	3	8	10	2	2	2	3	3	1	7	8	7	6	4	2	17		ABR	30.2075	33.4146	30.6254	31.5921	37.449	45.4314	35.5897	47.3474	43.6931	57.8009	31.0295	38.3898	40.8044
	1700011L22Rik	0	0	0	0.667297	0.650017	0.680644	0.358833	0.290156	0.306928		1700003E24Rik	0	0	0	0	0	0	0	0	0	0	0	0	0	0	0	0	0	0	0	0	0	0		ABRA	0	0	0.00908367	0.0234199	0	0	0	0.0143209	0.0146855	0	0.0241114	0	0
	1700011M02Rik	0	0	0	0	0	0	0.381861	0.308777	0.326625		1700003F12Rik	1	0	1	2	1	0	1	0	1	0	0	2	1	1	0	0	0	0	0	0	1	4		ABRACL	83.3978	112.9	88.2173	65.0544	114.002	98.5687	92.4959	68.377	107.482	119.718	44.2591	139.11	78.7565
	1700012B07Rik	0	0	0	0	0	0	1.13236	0.915636	0.968561		1700003G13Rik	1	3	5	1	1	0	1	3	0	1	0	0	1	1	0	1	0	0	1	2	1	1		ABT1	11.8983	11.4976	13.054	14.1352	13.9575	14.8179	14.7368	13.961	16.1532	17.3399	15.3857	21.3905	17.7757
	1700012B09Rik	0	0	0	0	0	0	1.07891	0.872423	0.92285		1700003G18Rik	0	0	2	0	0	0	0	1	0	0	0	0	0	0	2	0	0	0	0	2	0	0		ABTB1	12.5055	15.3472	11.3415	14.4817	16.9972	17.5897	14.2763	15.9454	16.7958	21.5683	33.2926	24.0633	15.2428
	1700012D14Rik	11.7098	9.56773	11.331	5.67691	5.52991	5.79046	10.8171	8.74683	9.25241		1700003H04Rik	0	0	0	0	0	0	0	0	0	0	0	0	0	0	0	0	0	0	0	0	0	0		ABTB2	3.7974	3.19476	4.86493	3.79471	4.8323	3.41267	6.47389	3.76783	3.8122	2.53064	3.14169	5.30392	4.74859
	1700013F07Rik	3.64342	2.97693	3.52554	1.67271	1.6294	1.70617	2.24524	1.81553	1.92047		1700003I16Rik	0	0	0	0	0	0	0	0	0	0	0	0	0	0	0	0	0	0	0	0	0	0		ACAA1	49.8072	56.4477	46.4469	46.1902	61.1285	64.8922	68.5543	54.5207	56.9857	62.8106	38.0559	51.9911	48.6582
	1700013G24Rik	1.43566	1.17303	1.38921	0.333966	0.325318	0.340645	0.376998	0.304845	0.322466		1700003I22Rik	13	7	13	3	7	4	2	4	4	18	72	9	2	7	10	9	5	19	16	5	3	3		ACAA2	79.8544	122.757	111.996	85.1242	160.468	141.518	82.8738	56.2293	126.125	159.963	65.9875	108.097	67.2817
	1700014D04Rik	0.357045	0.29173	0.345493	0.996522	0.970717	1.01645	0.381341	0.308356	0.32618		1700003L19Rik	0	0	0	0	0	0	0	0	0	0	0	0	0	0	0	0	0	0	0	0	0	0		ACACA	3.44255	2.93393	3.48222	2.90252	2.10279	3.34008	3.7279	3.43279	3.04811	2.22848	5.06225	4.07761	3.69376
	1700014L14Rik	0	0	0	0	0	0	0.358451	0.289847	0.306601		1700003M07Rik	0	0	0	0	0	0	0	0	0	0	0	0	0	0	0	0	0	0	0	0	0	0		ACACB	4.72861	5.27941	3.66444	4.38358	6.23435	5.11027	5.22632	5.69046	4.99745	6.70333	18.622	4.00443	5.55876
	1700015F17Rik	3.60951	2.94921	3.49272	6.0066	5.85106	6.12674	6.68845	5.40836	5.72098		1700003N22Rik	0	0	0	0	0	0	1	1	1	1	0	0	0	0	0	0	0	0	2	1	0	0		ACAD10	7.84181	9.73276	7.64994	7.22962	10.4092	9.47931	8.76177	10.3765	8.98374	12.3127	6.08187	8.37189	9.92287
	1700015I17Rik	0.35366	0.288964	0.342218	0	0	0	0.734921	0.594266	0.628615		1700003P14Rik	0	0	0	0	0	0	0	0	0	0	0	0	0	0	0	0	0	0	0	0	0	0		ACAD11	1.88024	1.4347	1.45377	2.22556	1.55245	2.5104	2.01023	2.20959	2.3656	2.09971	6.10932	2.08135	2.66066
	1700016A09Rik	7.19296	5.87714	6.96024	5.84214	5.69086	5.95899	3.74817	3.03082	3.206		1700006A11Rik	0	0	0	0	0	0	0	0	0	0	0	0	0	0	0	0	0	0	0	0	0	0		ACAD8	9.89351	11.1395	9.92138	11.1096	10.0727	10.3714	11.1431	10.0603	10.8183	14.4511	8.84421	9.30933	12.2148
	1700016C15Rik	0.4809	0.392928	0.465341	1.00417	0.978166	1.02425	0.74599	0.603216	0.638083		1700006F04Rik	0	0	0	0	0	0	0	0	0	0	0	0	0	0	0	0	0	0	0	0	0	0		ACAD9	8.33184	9.91182	8.8961	8.62264	9.34121	12.197	10.0402	9.64336	9.10311	9.01586	12.2913	14.6348	10.3724
	1700016D06Rik	0	0	0	0	0	0	0.73465	0.594047	0.628384		1700006H21Rik	0	0	0	0	0	0	0	0	0	0	0	0	0	0	0	0	0	0	0	0	0	0		ACADL	0.15169	0.0347573	0.0602558	0.0942395	0.0633372	0	0.0752284	0.0548476	0.0383062	0.0304437	0.292998	0	0.028353
	1700016D08Rik	0	0	0	0.330949	0.322379	0.337568	0.382153	0.309013	0.326875		1700006J14Rik	17	12	14	15	8	26	5	3	17	3	12	9	16	8	9	10	16	5	7	8	30	16		ACADM	30.5101	33.945	23.5813	27.55	45.5503	40.9319	27.8738	28.3515	38.6982	46.2624	28.4882	20.2684	25.2237
	1700016F12Rik	23.2233	18.975	22.4719	13.9518	13.5906	14.2309	7.18391	5.80899	6.14476		1700006P03Rik	0	0	0	0	0	0	0	0	0	0	0	0	0	0	0	0	0	0	0	0	0	0		ACADS	51.8896	72.7421	70.3784	57.0838	77.6984	74.5845	51.9649	63.2442	78.4899	124.887	35.5637	67.1104	62.6774
	1700016G22Rik	1.11453	0.910646	1.07847	0.332432	0.323824	0.339081	0.720674	0.582746	0.616429		1700007E05Rik	0	0	0	0	1	0	0	0	0	0	0	0	0	0	0	0	0	0	0	0	0	0		ACADSB	8.83017	10.5628	6.92814	10.6008	7.97989	10.2776	10.2768	11.8881	8.16386	9.22523	6.11509	4.36983	10.9866
	1700016H13Rik	0.349055	0.285202	0.337762	0	0	0	0	0	0		1700007F19Rik	0	0	0	0	0	0	0	0	0	0	0	0	0	0	0	0	0	0	0	0	0	0		ACADVL	100.588	141.928	131.328	147.339	163.316	175.747	154.543	166.468	164.389	182.21	132.42	130.189	110.451
	1700016J18Rik	0	0	0	0	0	0	0.39061	0.315852	0.334108		1700007J10Rik	0	0	2	0	0	0	0	0	0	1	0	0	0	0	0	0	1	0	0	0	0	0		ACAN	0.0693222	0.0225933	0.0899117	0.0536009	0.054718	0.0303021	0.0657342	0.0579363	0.0811866	0.077635	0.0307052	0.513879	0.0549435
	1700016K05Rik	0	0	0	0	0	0	0.39061	0.315852	0.334108		1700007K13Rik	3	0	3	2	1	1	2	0	5	3	2	0	3	3	3	2	1	3	2	5	2	6		ACAP1	3.57181	3.5039	3.6637	5.65265	6.73375	9.10629	6.1555	4.31937	5.57903	6.15548	1.07352	5.04961	4.78825
	1700016K19Rik	1.42329	1.16292	1.37724	1.00203	0.976079	1.02207	0.493041	0.398679	0.421723		1700007L15Rik	34	51	77	33	31	39	35	50	23	37	64	27	36	36	30	41	44	32	62	31	24	62		ACAP2	10.8515	10.1961	10.2754	9.10168	9.81237	10.0857	9.07438	7.46754	10.0016	9.2952	5.90343	7.10352	9.44966
	1700016P03Rik	0	0	0	0.668556	0.651244	0.681928	0	0	0		1700007M16Rik	0	0	0	0	0	0	0	0	0	0	0	0	0	0	0	0	0	0	0	0	0	0		ACAP3	6.14773	6.82475	5.71409	7.15333	6.24709	6.77051	7.72371	9.08137	8.22123	10.4646	17.4291	11.3061	8.32659
	1700017B05Rik	2724.62	2226.2	2636.47	4096.72	3990.63	4178.66	6159.82	4980.9	5268.81		1700007P06Rik	0	0	0	0	0	0	0	0	0	0	0	0	0	0	0	0	0	0	0	0	0	0		ACAT1	56.3563	69.7813	49.6897	58.2251	73.6652	60.7144	70.5549	63.1318	71.0847	86.6629	48.7884	57.5507	62.4166
	1700017D01Rik	0	0	0	0	0	0	0.358451	0.289847	0.306601		1700008A23Rik	0	0	0	2	0	0	0	0	0	0	0	0	0	0	0	0	0	0	0	0	0	0		ACAT2	13.7893	14.5278	19.8144	9.21464	13.4487	18.8186	13.7522	12.2439	20.5342	13.8685	8.5532	32.706	13.0935
	1700017G19Rik	1.52125	1.24296	1.47203	0	0	0	0.705139	0.570184	0.603142		1700008B11Rik	0	0	1	0	1	1	1	0	0	0	0	0	0	0	0	0	0	0	0	0	0	0		ACBD3	19.8602	19.4534	18.3326	19.8484	17.6078	20.5251	21.1452	18.421	18.1219	16.3747	12.7751	17.4506	19.8828
	1700017M07Rik	0	0	0	0	0	0	0.358451	0.289847	0.306601		1700008C04Rik	0	0	0	0	0	0	0	0	0	0	0	0	0	0	0	0	0	0	0	0	0	0		ACBD4	6.0571	5.65815	6.15056	5.95024	7.90057	7.93801	6.80084	7.95645	9.35184	11.8591	13.1167	9.41238	6.40462
	1700017N19Rik	0.353903	0.289163	0.342453	0.33721	0.328478	0.343954	0.381687	0.308636	0.326476		1700008H02Rik	0	0	0	0	0	0	0	0	0	0	0	0	0	0	0	0	0	0	0	0	0	0		ACBD5	16.4344	16.7835	12.8388	12.4944	12.6248	15.0425	11.5013	12.4808	13.8772	13.4996	7.64552	11.1214	14.9877
	1700018A04Rik	1.43548	1.17288	1.38903	0.668192	0.650889	0.681556	3.37012	2.72512	2.88264		1700008J07Rik	58	41	61	56	48	51	40	40	73	41	38	43	70	37	50	46	67	71	47	42	75	86		ACBD6	8.50418	9.51965	9.55444	9.25262	6.77098	9.47975	8.46636	10.0608	8.85566	8.51307	15.4437	13.3047	9.52913
	1700018A14Rik	0	0	0	0	0	0	0.381861	0.308777	0.326625		1700008K24Rik	0	0	0	0	0	0	0	0	0	0	0	0	0	0	0	0	0	0	0	0	0	0		ACBD7	0.250502	0.613932	0.144176	0.262578	0.287231	0.318129	0.228305	0.153862	0.238494	0.0997172	0.218382	0.168513	0.252822
	1700018A23Rik	0.358093	0.292587	0.346508	1.33497	1.3004	1.36167	0.373612	0.302107	0.319569		1700008N11Rik	0	0	0	0	0	0	0	0	0	0	0	0	0	0	0	0	0	0	0	0	0	0		ACCS	7.86893	1.83048	4.26075	5.29641	2.30459	7.8111	2.58555	10.986	3.017	4.37906	6.28697	4.96635	3.76565
	1700018B08Rik	0	0	0	0.997133	0.971312	1.01708	0.38705	0.312973	0.331064		1700008O03Rik	6	1	0	4	10	3	9	5	5	4	7	6	6	7	2	4	7	14	4	3	4	6		ACCSL	0	0.0449648	0	0	0	0	0	0	0	0	0	0	0
	1700018L02Rik	14.3479	11.7232	13.8837	10.3693	10.1008	10.5767	11.9836	9.69011	10.2502		1700008P02Rik	0	0	0	0	0	0	0	0	0	0	0	0	0	0	0	0	0	0	0	0	0	0		ACD	2.68038	2.86914	3.36368	2.83555	4.03174	3.85497	3.55471	3.93678	5.15448	5.51851	9.08608	9.68229	4.09027
	1700018M17Rik	1.43516	1.17263	1.38873	0.668266	0.650961	0.681632	0.750482	0.606849	0.641926		1700009C05Rik	0	0	0	0	0	0	0	0	0	0	0	0	0	0	0	0	0	0	0	0	0	0		ACE	9.00785	8.86268	9.19024	6.30744	11.0717	11.9849	8.06293	9.05029	8.01447	16.773	6.63291	7.32118	8.41947
	1700019A02Rik	0.349386	0.285472	0.338082	0.65993	0.642842	0.67313	0	0	0		1700009J07Rik	1	0	1	0	0	0	0	0	0	0	0	0	0	0	0	0	0	0	0	0	0	0		ACE2	5.83826	6.15777	12.0719	4.54539	29.583	13.1788	7.46622	2.48459	17.1898	25.5011	3.30503	20.0948	4.12242
	1700019D03Rik	5.3988	4.41119	5.22413	2.9828	2.90556	3.04246	0.562078	0.454503	0.480774		1700009N14Rik	0	0	0	0	0	0	0	0	0	0	0	0	0	0	0	0	0	0	0	0	0	0		ACER1	0	0	0	0	0	0	0	0	0	0	0	0	0.136717
	1700019G24Rik	0	0	0	0.337328	0.328593	0.344075	0	0	0		1700010B08Rik	0	0	0	0	0	0	0	0	0	0	0	0	2	1	0	0	0	0	0	0	0	0		ACER2	2.25894	1.81096	1.4552	3.04026	2.1263	2.0657	2.98459	1.7774	2.44669	1.47183	1.27434	1.29887	2.70137
	1700019J19Rik	0.353746	0.289035	0.342301	0	0	0	0	0	0		1700010B13Rik	0	1	0	0	0	0	0	0	0	0	0	0	0	0	0	0	0	0	0	0	0	0		ACER3	8.87546	7.17099	8.23538	5.71781	5.81721	6.60339	5.38324	4.86591	6.75894	6.18539	3.75375	4.77552	5.71575
	1700019L13Rik	1.07786	0.880687	1.04299	1.33456	1.3	1.36125	1.12123	0.906637	0.959042		1700010D01Rik	0	0	0	0	0	0	0	0	0	0	0	0	0	0	0	0	0	0	0	0	0	0		ACHE	6.76549	5.97936	5.51588	7.46585	5.68113	8.17777	8.67075	3.63896	7.13472	10.1879	11.7486	13.3731	6.10267
	1700019M22Rik	0	0	0	0	0	0	0.39061	0.315852	0.334108		1700010G06Rik	0	0	0	1	0	3	1	3	2	2	2	0	1	0	0	4	2	0	0	1	2	0		ACIN1	19.6892	23.1971	21.4079	20.8342	24.6847	27.5338	26.4159	30.9881	24.5392	27.9955	29.2614	30.506	23.0198
	1700019N19Rik	2.13728	1.7463	2.06813	0	0	0	0	0	0		1700010H22Rik	0	0	0	0	0	0	0	0	0	0	0	0	0	0	0	0	0	0	0	0	0	0		ACLY	19.1552	19.9913	18.7299	18.2584	17.8237	22.8027	22.6911	19.5499	20.0244	18.8948	21.0466	28.0647	23.3416
	1700020D05Rik	2.48727	2.03227	2.4068	6.02504	5.86902	6.14554	6.35187	5.1362	5.43308		1700010I02Rik	0	0	0	0	0	0	0	0	0	0	0	0	0	0	0	0	0	0	0	0	0	0		ACMSD	0.0247906	0	0	0	0.0391666	0	0	0	0.0360841	0	0	0.0350415	0
	1700020G03Rik	0	0	0	0	0	0	0.39061	0.315852	0.334108		1700010I14Rik	96	63	91	114	80	98	83	112	95	96	117	83	98	76	90	91	110	121	100	76	86	143		ACN9	4.57457	7.78771	6.17357	5.32978	5.29034	6.80583	5.48884	8.89059	6.54302	10.8587	7.41344	7.18756	8.9048
	1700020G17Rik	1.43514	1.17261	1.38871	0	0	0	0.371981	0.300788	0.318174		1700010J16Rik	0	0	0	0	0	0	0	0	0	0	0	0	0	0	0	0	0	0	0	0	0	0		ACO1	14.2457	13.0117	15.8166	13.5014	13.3458	15.5446	15.8084	11.7225	15.3245	14.5597	21.2211	14.5187	12.7081
	1700020I14Rik	3245.87	2652.1	3140.85	2159.34	2103.43	2202.53	2910.96	2353.84	2489.9		1700010K23Rik	0	0	0	0	0	0	0	0	0	0	0	0	0	0	0	0	0	0	0	0	0	0		ACO2	50.5551	54.5635	58.2548	54.4974	57.0668	66.4415	64.9856	53.4299	58.9199	78.6885	52.2389	57.3373	63.0549
	1700020L24Rik	0.72024	0.588485	0.696937	4.28026	4.16943	4.36587	9.048	7.31632	7.73921		1700010K24Rik	0	0	0	1	3	0	0	0	0	0	0	2	0	0	3	0	0	1	0	0	2	0		ACOT1	3.70928	6.16231	4.89507	2.03653	2.69777	4.60819	4.32508	4.45705	5.28378	5.3892	13.9637	3.43324	4.09951
	1700021F05Rik	1012.93	827.637	980.162	914.876	891.186	933.175	1355.96	1096.45	1159.82		1700010L04Rik	0	0	0	0	0	0	0	0	0	0	0	0	0	0	0	0	0	0	0	0	0	0		ACOT11	14.5465	14.6931	14.9255	11.7917	15.1767	13.5139	16.4412	15.4217	17.9907	16.454	7.12747	15.7955	17.0111
	1700021J08Rik	1.11242	0.908923	1.07643	0	0	0	1.10166	0.890818	0.942309		1700010N08Rik	0	0	0	0	0	0	0	0	0	0	0	0	0	0	0	0	0	0	0	0	0	0		ACOT12	0	0	0.0146498	0.0187091	0.0263517	0	0	0	0	0	0	0.0216016	0.0311934
	1700022A22Rik	4.63096	3.78381	4.48113	0	0	0	0	0	0		1700011B04Rik	0	0	0	0	0	0	0	0	0	0	0	0	0	0	0	0	0	0	0	0	0	1		ACOT13	9.89358	9.83828	8.4668	7.92543	11.5466	10.6111	8.57808	10.076	10.2952	11.421	5.31288	11.355	10.5045
	1700022H01Rik	0	0	0	0	0	0	0.358451	0.289847	0.306601		1700011C11Rik	2	0	0	0	1	1	0	2	0	3	3	0	0	2	0	0	1	2	2	0	1	0		ACOT2	19.3303	24.3066	18.3097	18.1187	20.9911	26.6081	22.0614	17.8124	22.8751	29.3813	52.5165	16.3511	20.7964
	1700022I11Rik	4.95645	4.04976	4.79609	6.01679	5.86098	6.13713	10.1522	8.20922	8.68373		1700011D18Rik	0	0	2	2	0	0	0	0	1	3	0	1	0	1	0	0	0	1	0	2	1	0		ACOT4	1.80327	2.49895	4.31761	1.01933	4.12725	2.31261	1.88057	1.64149	3.24283	5.20198	1.03374	2.04265	1.82631
	1700022N22Rik	7.19001	5.87473	6.95738	8.33083	8.1151	8.49746	5.66847	4.58359	4.84853		1700011L03Rik	0	0	0	0	0	0	0	0	0	0	0	0	0	0	0	0	0	0	0	0	0	0		ACOT6	0	0.110055	0.0374609	0.049175	0	0	0.048002	0	0.0651642	0	0	0	0
	1700023F06Rik	8.22038	6.71662	7.95442	5.35028	5.21174	5.45729	7.18179	5.80728	6.14295		1700011L22Rik	2	0	1	0	1	0	0	1	2	0	0	1	0	0	0	1	1	0	1	1	0	1		ACOT7	14.4299	19.101	20.1352	10.5284	20.2867	22.1056	16.1343	17.0099	27.5658	34.3416	27.7933	28.5315	19.2888
	1700023H06Rik	1.06721	0.871983	1.03268	1.00031	0.974408	1.02032	1.91306	1.54693	1.63634		1700011M02Rik	0	0	0	0	0	0	0	0	0	0	0	0	0	0	0	0	0	0	0	0	0	0		ACOT8	19.4643	23.8492	19.1441	18.4869	31.543	23.3814	22.6734	20.9511	21.7522	32.3346	17.2845	41.0801	20.8466
	1700024B05Rik	0	0	0	1.03276	1.00602	1.05342	6.6024	5.33878	5.64737		1700012A03Rik	0	0	0	0	0	0	0	0	0	0	0	0	0	0	0	0	0	0	0	0	0	0		ACOT9	8.3433	10.099	10.3081	8.71078	8.90347	10.949	8.46941	7.94847	10.7319	9.77624	21.8133	16.1831	10.4773
	1700024I08Rik	0	0	0	0	0	0	0.381861	0.308777	0.326625		1700012B07Rik	0	0	0	0	0	0	1	0	1	0	0	2	0	0	0	0	0	0	0	1	0	1		ACOX1	16.8674	21.6504	25.1844	16.72	27.2912	23.7598	14.8612	16.234	34.4055	36.4297	9.74939	18.389	17.9252
	1700024J04Rik	0	0	0	0.330943	0.322373	0.337562	0.391349	0.316449	0.334741		1700012B09Rik	0	0	0	0	0	0	0	0	0	0	0	0	0	0	0	0	0	0	0	0	0	0		ACOX2	4.39288	4.76472	2.67954	4.33154	5.40586	3.32416	5.0557	5.03046	5.66684	5.87424	10.05	4.01083	4.12933
	1700025B11Rik	1.05018	0.85807	1.0162	0.659944	0.642855	0.673144	0.390008	0.315365	0.333594		1700012C08Rik	0	0	0	0	0	0	0	0	0	0	0	0	0	0	0	0	0	0	0	0	0	0		ACOX3	4.03558	5.0105	4.79365	4.13726	5.31961	5.67081	3.82553	3.51986	4.91093	5.85254	4.54018	4.65692	4.22884
	1700025D23Rik	0	0	0	0	0	0	0.358451	0.289847	0.306601		1700012C14Rik	0	0	0	0	0	0	1	0	0	0	0	0	0	0	0	0	0	0	0	0	0	1		ACOXL	0.200264	0.184152	0.0425998	0.293809	0.20791	0.260873	0.524345	0.247706	0.152462	0.0738231	0.0265179	0.137776	0.315938
	1700025F24Rik	0	0	0	0	0	0	0.358451	0.289847	0.306601		1700012D14Rik	17	22	25	28	17	35	25	17	25	11	18	28	16	13	27	25	19	20	14	22	11	18		ACP1	42.6515	45.88	37.9155	39.9965	39.8363	43.723	41.6911	41.0311	35.8956	42.4634	31.0643	40.3677	42.4714
	1700025G04Rik	3203.69	2617.63	3100.04	2635.63	2567.38	2688.35	3942.95	3188.32	3372.61		1700012D16Rik	0	0	0	0	0	0	0	0	0	0	0	0	0	0	0	0	0	0	0	0	0	0		ACP2	16.8121	20.173	20.314	19.9588	21.1283	24.0701	20.2219	21.0202	24.3711	13.6134	18.7488	20.0287	20.2303
	1700025M24Rik	0	0	0	0.331075	0.322502	0.337697	0	0	0		1700012E03Rik	0	0	0	0	0	0	0	0	0	0	0	0	0	0	0	0	0	0	0	0	0	0		ACP5	24.3436	24.2827	32.7785	34.2387	28.7258	39.5697	37.2323	26.5366	50.5298	29.0234	13.5119	31.5778	34.5572
	1700025N23Rik	3.29796	2.69466	3.19126	2.34582	2.28508	2.39274	1.49787	1.2112	1.28121		1700012I11Rik	0	0	0	0	0	0	0	0	0	0	0	0	0	0	0	0	0	0	0	0	0	0		ACP6	5.18605	6.37192	3.5903	5.87142	3.62373	3.95066	4.0457	6.51867	3.41919	3.77864	6.35164	6.04816	6.30493
	1700026J14Rik	0.353746	0.289035	0.342301	0	0	0	0	0	0		1700012J15Rik	0	0	0	0	0	0	0	0	0	0	0	0	0	0	0	0	0	0	0	0	0	0		ACPL2	2.95587	2.57974	3.24225	2.7346	2.4937	3.34301	2.39275	3.75285	3.02125	2.62133	2.53475	3.59621	3.06909
	1700026N04Rik	1.78032	1.45464	1.72272	0.333702	0.325061	0.340377	1.12719	0.911456	0.964139		1700012J22Rik	0	0	0	0	0	0	0	0	0	0	0	0	0	0	0	0	0	0	0	0	0	0		ACPP	2.05943	2.39627	1.28204	2.03743	3.17595	2.30237	2.60753	1.74869	1.17992	1.1207	1.10254	2.15048	2.15897
	1700027A07Rik	1.07666	0.879702	1.04182	0.668793	0.651475	0.68217	1.1184	0.904355	0.956628		1700012P22Rik	0	0	0	0	0	0	0	0	0	0	0	0	0	0	0	0	0	0	0	0	0	0		ACPT	0	0	0	0	0	0	0	0	0	0	0	0	0
	1700027H10Rik	0	0	0	0	0	0	0.39061	0.315852	0.334108		1700013A02Rik	0	0	0	0	0	0	0	0	0	0	0	0	0	0	0	0	0	0	0	0	0	0		ACR	0.205549	0.35144	0.118755	0.356732	0.60899	0.345361	0.292304	0.699383	0.481819	0.442575	0.35237	0.750138	0.329415
	1700027I24Rik	0	0	0	0.333762	0.325119	0.340437	0.780536	0.631151	0.667632		1700013D24Rik	0	0	0	0	0	0	0	0	0	0	0	0	0	0	0	0	0	0	0	0	0	0		ACRBP	0.716829	0.959032	0.733457	0.512443	0.78906	1.03038	0.768771	0.858846	1.07527	0.795111	0.399537	0.687781	0.614793
	1700028B04Rik	0	0	0	0.333751	0.325109	0.340427	0	0	0		1700013F07Rik	0	0	2	4	1	0	0	1	0	1	0	0	0	1	1	0	1	3	1	0	0	2		ACRC	0.162408	0.313881	0.163797	0.267658	0.209911	0.30222	0.206685	0.295372	0.230827	0.233675	0.343154	0.243952	0.135262
	1700028D13Rik	0.353467	0.288806	0.342031	0.33374	0.325098	0.340415	0	0	0		1700013G24Rik	0	0	1	0	0	2	2	1	1	0	0	0	1	0	0	3	0	2	0	0	1	1		ACRV1	0.0286098	0	0	0.0384157	0	0	0.05903	0.0687508	0.0404413	0	0	0	0
	1700028E10Rik	5.77835	4.72131	5.5914	6.68347	6.5104	6.81715	10.2904	8.32097	8.80193		1700013H16Rik	0	0	0	0	0	0	0	0	0	0	0	0	0	0	0	0	0	0	0	0	0	0		ACSBG1	0.088232	0.213061	0.154774	0.14311	0.150943	0.0608434	0.171005	0.258073	0.122525	0.198283	1.53482	0.191535	0.195896
	1700028I16Rik	2.172	1.77467	2.10173	3.9797	3.87665	4.0593	0.761593	0.615833	0.651429		1700013M08Rik	0	0	0	0	0	0	0	0	0	0	0	0	0	0	0	0	0	0	0	0	0	0		ACSBG2	0.00930837	0	0.0169502	0.0108885	0	0	0.0106099	0.0260944	0.0138489	0	0.0694183	0	0.0187623
	1700028J19Rik	12.9689	10.5965	12.5493	16.6557	16.2244	16.9889	14.7138	11.8977	12.5854		1700013N06Rik	0	0	0	0	0	0	0	0	0	0	0	0	0	0	0	0	0	0	0	0	0	0		ACSF2	19.2318	26.164	21.797	19.7821	38.112	31.1604	23.8141	30.3848	35.8334	52.6357	10.3078	31.4536	26.0486
	1700028N14Rik	3.29201	2.6898	3.1855	0.668077	0.650777	0.681439	1.52245	1.23107	1.30223		1700014D04Rik	4	1	0	1	0	0	1	2	0	1	0	1	0	0	0	0	0	0	0	0	0	0		ACSF3	5.21343	5.61695	5.27286	4.89494	6.7674	6.86936	6.33211	6.34002	6.83989	9.44738	4.57125	9.39053	6.74623
	1700028P14Rik	0	0	0	0	0	0	0.39061	0.315852	0.334108		1700014F14Rik	0	0	0	0	0	0	0	0	0	0	0	0	0	0	0	0	0	0	0	0	0	0		ACSL1	5.10237	4.8949	3.78649	2.34636	4.75972	6.89125	3.86372	4.28299	4.51667	2.20153	12.2211	4.48623	4.53006
	1700029H14Rik	0	0	0	0	0	0	0.39061	0.315852	0.334108		1700014L14Rik	0	0	0	0	0	0	0	0	0	0	0	0	0	0	0	0	0	0	0	0	0	0		ACSL3	18.6303	18.7256	16.6765	18.9514	15.327	17.6689	25.3868	17.1746	15.7577	14.7821	14.2839	15.0528	21.736
	1700029I15Rik	24.9157	20.3578	24.1096	17.3399	16.8909	17.6867	27.4481	22.1949	23.4778		1700015C15Rik	0	0	0	0	0	0	1	0	0	0	0	0	0	0	0	0	0	0	0	0	0	0		ACSL4	5.48412	4.18612	8.05687	5.19746	5.39153	6.20838	4.72326	4.65275	6.31871	3.93966	10.892	5.05569	6.85926
	1700029J03Rik	0.701327	0.573032	0.678636	1.32475	1.29045	1.35125	0.38299	0.30969	0.327591		1700015C17Rik	0	0	0	0	0	1	0	0	0	0	0	0	0	0	0	0	0	0	0	0	0	0		ACSL5	88.5373	94.3005	87.5073	82.2791	96.9458	115.84	98.7039	89.1591	107.554	106.286	26.1902	90.4088	77.5367
	1700029J07Rik	38.7773	31.6837	37.5227	34.1258	33.2421	34.8083	48.5376	39.2481	41.5167		1700015F17Rik	0	0	0	0	0	0	0	1	0	0	2	0	0	1	0	0	0	0	0	0	0	0		ACSL6	0.293746	0.182187	0.145844	0.244902	0.24871	0.300296	0.12528	0.164985	0.112488	0.233313	0.468669	0.795188	0.214149
	1700029P11Rik	0	0	0	0.659418	0.642342	0.672607	0	0	0		1700015G11Rik	0	0	0	0	0	0	0	0	0	0	0	0	0	0	0	0	0	0	0	0	0	0		ACSM1	1.23615	1.32507	0.816981	0.555258	0.869394	1.98965	1.41393	0.926471	0.738143	1.35652	0.244003	0.825791	1.51077
	1700030C10Rik	49.2232	40.2187	47.6307	9.22369	8.98484	9.40817	0.591918	0.478632	0.506298		1700015H07Rik	0	0	0	0	0	0	0	0	0	0	0	0	0	0	0	0	0	0	0	0	0	0		ACSM2A	0.0203762	0.0181233	0.0126475	0	0.013548	0	0.00173082	0.0310744	0.032723	0.0179087	0.0171468	0.00464164	0.0297847
	1700030C12Rik	3.9581	3.23404	3.83004	6.68496	6.51185	6.81867	9.38128	7.58581	8.02428		1700015I17Rik	0	0	0	0	0	0	0	0	0	0	0	0	0	0	0	0	0	0	0	0	0	0		ACSM2B	0.0293421	0.050405	0.0174371	0	0.110213	0	0.020021	0.0274111	0.0287751	0	0	0.00760443	0.0757961
	1700030C14Rik	1.06428	0.869588	1.02985	1.006	0.979949	1.02612	0.598866	0.48425	0.512241		1700015O11Rik	0	3	1	0	1	0	0	0	0	0	2	4	0	1	0	0	2	0	0	1	0	0		ACSM3	17.4529	22.7804	12.138	19.6248	17.524	17.8993	18.4948	23.8784	13.4248	17.762	3.99036	11.4556	18.6783
	1700030J22Rik	32.6342	26.6643	31.5783	23.7767	23.161	24.2522	34.2014	27.6556	29.2542		1700016A09Rik	1	1	3	10	2	1	2	11	2	2	2	5	1	3	4	3	1	6	1	2	8	4		ACSM4	0	0	0	0	0	0	0	0	0	0.0386147	0	0	0
	1700030K09Rik	460.295	376.092	445.403	395.415	385.176	403.324	591.081	477.955	505.582		1700016B01Rik	0	0	0	0	0	0	0	0	0	0	0	0	0	0	0	0	0	0	0	0	0	0		ACSM5	0.219463	0.309315	0.434844	0.292525	0.566701	0.129764	0.465489	0.396223	0.207465	0.430798	0.889789	0.157876	0.62858
	1700030L22Rik	0	0	0	0.333751	0.325109	0.340427	0	0	0		1700016B15Rik	0	0	0	0	0	0	0	0	0	0	0	0	0	0	0	0	0	0	0	0	1	0		ACSS1	15.8943	13.7462	9.27156	13.9842	17.2843	17.0683	16.6169	18.0533	15.9106	16.673	17.0834	20.2004	16.5788
	1700030M09Rik	0	0	0	0	0	0	0.358451	0.289847	0.306601		1700016C15Rik	4	10	2	3	2	0	4	5	3	2	33	13	5	3	11	7	4	13	8	4	3	5		ACSS2	65.9701	67.4669	56.7326	57.5419	79.1076	83.0264	66.3017	67.4022	79.4142	97.5097	33.717	75.8068	63.4789
	1700031A10Rik	6.173	5.04376	5.97328	7.68233	7.4834	7.83599	10.7872	8.72268	9.22687		1700016D06Rik	0	0	0	0	0	0	0	0	0	0	2	0	0	0	0	0	0	4	0	0	0	1		ACSS3	0.622484	0.498051	0.650997	0.406766	0.785968	0.38303	0.538836	0.481739	0.702418	0.509709	1.62076	0.251615	0.914757
	1700031F10Rik	0	0	0	0.331075	0.322502	0.337697	0	0	0		1700016D08Rik	0	0	0	0	0	0	0	0	0	0	0	0	0	0	0	1	1	0	1	0	0	0		ACTA1	0.022015	0.0522509	0	0.0217202	0	0.0247855	0	0.0226653	0	0.0833527	0.221223	0.027425	0
	1700031P21Rik	0	0	0	0.333751	0.325109	0.340427	0	0	0		1700016F12Rik	1	0	0	0	0	0	0	0	0	1	0	0	0	0	1	0	0	0	0	0	0	0		ACTA2	74.0702	85.4695	102.653	94.9062	83.6124	74.4567	92.4842	91.6694	129.618	106.046	1752.55	93.95	154.838
	1700034E13Rik	0.417391	0.341037	0.403887	0.667523	0.650238	0.680874	1.12695	0.911265	0.963938		1700016G22Rik	0	2	1	0	3	3	1	1	0	1	5	3	2	2	3	1	0	0	0	3	0	0		ACTB	1041.48	1126.23	1562.71	1196.19	1305.57	1616.7	1229.14	1096.96	1887.47	1861.85	5958.76	2439.49	1337.36
	1700034H15Rik	8.49688	6.94253	8.22197	5.85758	5.7059	5.97474	4.61681	3.73321	3.94899		1700016H03Rik	0	0	0	0	0	0	0	0	0	0	0	0	0	0	0	0	0	0	0	0	0	0		ACTBL2	0	0	0	0	0	0	0	0	0	0	0	0	0
	1700034I23Rik	0.353746	0.289035	0.342301	0	0	0	0	0	0		1700016H13Rik	9	10	20	18	9	16	5	19	10	11	15	6	8	5	9	14	19	5	11	9	6	27		ACTC1	0.0169532	0	0	0.0100067	0.0139822	0.0119362	0	0	0.0122075	0	1.31122	0.0777224	0.0166148
	1700034J05Rik	1.46294	1.19532	1.41561	0	0	0	0.379808	0.307118	0.324869		1700016J18Rik	0	0	0	0	0	0	0	0	0	0	0	0	0	0	0	0	0	0	0	0	0	0		ACTG1	823.507	947.695	979.606	977.269	914.706	994.59	951.417	926.122	1373.92	1411.43	734.059	1654.02	1117.82
	1700034P13Rik	8.39105	6.85606	8.11957	3.34354	3.25696	3.41041	3.36899	2.7242	2.88166		1700016K05Rik	0	0	0	0	0	0	0	0	0	0	0	0	0	0	0	0	0	0	0	0	0	0		ACTG1P4	0.067499	0.0848002	0.0435347	0.1292	0.0536982	0.0663308	0.054825	0.0437741	0.114688	0	0.115603	0.105365	0.0583767
	1700036A12Rik	0.352121	0.287707	0.340729	1.66357	1.62049	1.69684	0	0	0		1700016K19Rik	37	45	57	29	29	45	16	31	42	26	38	31	48	18	18	43	68	26	44	18	20	35		ACTG2	22.0039	31.5833	23.5968	32.4924	19.4186	21.9952	28.2245	25.9072	45.8403	32.3784	8010.95	30.0492	60.0174
	1700037C18Rik	378.622	309.36	366.372	317.868	309.636	324.225	306.358	247.724	262.043		1700016L21Rik	0	0	0	0	0	0	0	0	0	0	0	0	0	0	0	0	0	0	0	0	0	0		ACTL10	1.80377	1.5898	1.04882	1.28684	1.1126	1.70556	1.24852	1.15349	1.55885	2.07346	0.621482	4.73875	1.47856
	1700037F03Rik	1.82302	1.48953	1.76404	0.663764	0.646576	0.67704	0.381776	0.308709	0.326552		1700016P03Rik	1	4	1	1	1	1	2	0	1	1	0	3	0	1	4	1	4	0	0	0	0	3		ACTL6A	26.7298	31.0424	24.149	25.726	24.248	28.1315	28.4671	28.9061	25.8283	21.9055	25.0091	37.6923	30.3317
	1700037H04Rik	1528.46	1248.85	1479.01	1827.15	1779.84	1863.7	2660.57	2151.37	2275.72		1700016P04Rik	0	0	0	0	0	0	0	0	0	0	0	0	0	0	0	0	0	0	0	0	0	0		ACTL6B	0.0192131	0.090094	0.0616431	0.0190309	0	0	0.0374307	0.126213	0	0	0.790101	0.0458737	0
	1700040D17Rik	2.98214	2.43661	2.88565	0	0	0	1.5294	1.23669	1.30817		1700017B05Rik	269	248	279	283	296	355	768	224	487	616	235	426	529	284	402	293	132	413	281	693	641	576		ACTL7A	0	0	0	0	0	0	0	0	0	0	0	0	0
	1700040L08Rik	1.96235	1.60337	1.89886	3.01056	2.9326	3.07077	2.25476	1.82323	1.92861		1700017D01Rik	0	1	0	0	1	0	1	1	0	0	0	1	0	1	0	2	0	0	2	0	0	0		ACTL7B	0	0	0	0	0	0.0280179	0	0	0	0	0	0	0
	1700041G16Rik	6.4483	5.2687	6.23967	2.00067	1.94886	2.04068	3.75484	3.0362	3.2117		1700017G19Rik	0	0	0	0	0	0	0	0	0	0	0	0	0	0	0	0	0	0	0	0	0	0		ACTL8	0.313552	0.573532	0.0988962	0.267621	0.0586858	0.120213	0.321637	0	0.0236692	0	0.0410376	0.206585	0.263251
	1700042O10Rik	17.9079	14.6319	17.3285	12.3524	12.0325	12.5995	26.3041	21.2698	22.4993		1700017I07Rik	0	0	0	0	0	0	0	0	0	0	0	0	0	0	0	0	0	0	0	0	0	0		ACTL9	0	0	0	0	0	0	0	0	0	0	0	0	0
	1700045H11Rik	0	0	0	0	0	0	0.381861	0.308777	0.326625		1700017J07Rik	0	0	0	0	0	0	0	0	0	0	0	0	0	0	0	0	0	0	0	0	0	0		ACTN1	19.6568	22.3806	24.2131	27.0847	18.9239	25.5225	24.4101	24.913	26.9438	27.045	313.898	27.6451	35.5872
	1700047I17Rik2	13.8954	11.3535	13.4459	12.6467	12.3192	12.8996	5.14972	4.16412	4.40482		1700017L05Rik	0	0	0	0	0	0	0	0	0	0	0	0	0	0	0	0	0	0	0	0	0	0		ACTN2	0	0.0149706	0.0467215	0.0131506	0.0190557	0.0235642	0.0323945	0.0155923	0.0246035	0.0662599	0.0680913	0.00807658	0.0436966
	1700047K16Rik	2.52034	2.05929	2.4388	0.33398	0.325332	0.34066	1.12564	0.910202	0.962813		1700017M07Rik	0	0	0	0	0	0	1	0	0	0	0	0	0	0	0	0	0	0	0	0	0	0		ACTN3	0.00821487	0	0.0204544	0.0168688	0	0.0101117	0	0.00977463	0.0202303	0.0329857	0.167853	0	0
	1700048O20Rik	83.484	68.2122	80.783	48.5905	47.3323	49.5624	69.2572	56.0022	59.2392		1700017N19Rik	0	0	0	0	0	0	0	0	0	0	0	0	0	0	0	0	0	0	0	0	0	0		ACTN4	122.28	134.662	154.908	132.865	153.159	165.41	159.981	139.389	186.556	192.008	118.474	217.553	165.95
	1700049E15Rik	0.353746	0.289035	0.342301	0	0	0	0	0	0		1700018A04Rik	0	0	0	1	0	0	0	0	0	0	2	0	1	0	0	0	0	0	0	0	2	0		ACTR10	18.7448	17.6946	17.8907	16.8156	16.2143	16.6561	15.6861	14.503	14.2992	16.279	21.963	11.8053	13.2905
	1700049E17Rik2	0	0	0	1.04952	1.02235	1.07051	3.26595	2.64088	2.79353		1700018A14Rik	1	2	5	1	4	3	3	6	1	1	3	4	0	2	4	1	1	3	1	1	2	4		ACTR1A	24.1746	27.9988	26.0468	23.9378	28.7088	26.8761	24.9983	24.1797	27.2745	35.0483	58.7977	35.5753	27.5921
	1700051O22Rik	4.32171	3.53113	4.18189	4.00096	3.89735	4.08098	4.156	3.36059	3.55484		1700018A23Rik	0	2	5	2	3	1	1	0	3	1	3	3	1	3	3	2	3	2	8	0	2	5		ACTR1B	23.2038	23.7649	22.2064	24.1861	25.004	30.8669	24.2364	25.2506	27.632	32.1597	35.3132	33.6984	26.8357
	1700052H01Rik	0	0	0	0	0	0	0.39061	0.315852	0.334108		1700018B08Rik	0	1	0	0	0	0	0	0	1	0	0	0	0	0	0	0	0	0	0	0	0	0		ACTR2	126.305	139.004	133.224	121.729	136.84	153.321	135.707	108.723	134.879	123.383	79.5594	96.9124	126.41
	1700052K11Rik	518.532	423.676	501.756	187.525	182.669	191.276	271.964	219.913	232.625		1700018B24Rik	0	0	0	0	0	0	0	0	0	0	0	0	0	0	0	0	1	0	0	0	0	0		ACTR3	74.085	81.0543	95.6433	70.544	85.8383	89.905	83.4426	66.7399	78.4007	69.698	62.4819	66.2656	68.8021
	1700054O19Rik	0	0	0	0	0	0	0.358451	0.289847	0.306601		1700018F24Rik	0	0	0	0	0	0	0	0	0	0	0	0	0	0	0	0	0	0	0	0	0	0		ACTR3B	1.72074	2.53817	2.46752	2.19093	2.22573	2.21622	2.05023	2.45187	2.16548	1.82844	1.68123	3.06042	2.40777
	1700055D18Rik	13.1188	10.719	12.6944	6.81402	6.63757	6.95031	9.50189	7.68334	8.12745		1700018G05Rik	0	0	0	0	0	0	0	0	0	0	0	0	0	0	0	0	0	0	0	0	0	0		ACTR3BP2	0	0	0	0	0	0	0	0	0	0	0	0	0
	1700056E22Rik	47.1506	38.5253	45.6251	40.349	39.3042	41.156	53.6664	43.3953	45.9036		1700018L02Rik	5	3	14	22	11	4	14	12	13	10	13	12	10	3	18	10	12	12	17	14	10	10		ACTR3BP5	0	0	0	0	0	0	0	0	0	0	0	0	0
	1700056N10Rik	11.4691	9.37102	11.098	8.02213	7.8144	8.18258	15.0669	12.1832	12.8875		1700018M17Rik	1	1	3	2	2	2	1	3	0	0	0	6	0	1	0	2	3	3	1	4	2	1		ACTR3C	2.61357	2.86964	2.49018	2.29826	1.94625	1.49786	1.61149	1.75737	2.49474	1.60033	1.12348	1.33885	2.24953
	1700057G04Rik	15.3189	12.5166	14.8233	4.66734	4.54648	4.76069	10.7607	8.70127	9.20422		1700018P08Rik	0	0	0	0	0	0	0	0	0	0	0	0	0	0	0	0	0	0	0	0	0	0		ACTR5	2.54613	2.52912	2.7588	2.36221	2.46521	2.14106	2.435	2.59273	2.58749	2.95433	2.44611	3.74547	2.68025
	1700060C20Rik	0	0	0	0.33374	0.325098	0.340415	0.382157	0.309017	0.326879		1700019A02Rik	0	1	0	1	0	0	1	0	0	0	0	0	0	0	0	0	0	1	0	0	0	0		ACTR6	10.513	11.3765	9.45704	9.50243	11.0965	11.3206	10.375	10.2714	10.2703	10.4362	12.4256	9.7603	11.5217
	1700060J05Rik	0.357817	0.292361	0.346241	2.34276	2.2821	2.38962	0.373132	0.301719	0.319159		1700019A23Rik	0	0	0	0	0	0	0	0	0	0	0	0	0	0	0	0	0	0	0	0	0	0		ACTR8	5.61024	5.53745	4.93267	5.81786	5.25831	6.07199	5.74677	6.14122	5.70084	5.65086	5.43536	3.97889	6.34382
	1700061G19Rik	0.609685	0.498154	0.589959	1.66985	1.62661	1.70325	1.12691	0.911233	0.963904		1700019C18Rik	0	0	0	0	0	0	0	0	0	0	0	0	0	0	0	1	0	0	0	0	0	3		ACTRT1	0	0	0	0	0	0	0	0	0	0	0	0	0
	1700061H18Rik	0	0	0	0	0	0	0.358451	0.289847	0.306601		1700019D03Rik	177	274	152	177	396	276	266	282	142	236	220	233	219	195	188	198	117	246	175	249	198	187		ACTRT2	0	0	0	0	0	0	0	0	0	0	0	0	0
	1700061I17Rik	0.682839	0.557927	0.660747	0	0	0	1.21365	0.981376	1.0381		1700019E08Rik	0	0	0	0	0	0	0	0	0	0	0	0	0	0	0	0	0	0	0	0	0	0		ACTRT3	0.68692	0.664823	0.998346	0.627125	0.574733	0.502832	0.608156	0.749871	0.861452	1.07709	0.983242	1.64832	0.561772
	1700063D05Rik	0	0	0	0.333751	0.325109	0.340427	0	0	0		1700019F05Rik	0	0	0	0	0	0	0	0	0	0	0	0	0	0	0	0	0	0	0	0	0	0		ACVR1	5.50756	4.86671	6.04769	5.42867	5.55686	5.3066	5.00379	4.72793	6.07426	5.14213	10.579	5.41925	5.14661
	1700063K16Rik	0	0	0	0	0	0	0.381861	0.308777	0.326625		1700019G24Rik	0	0	0	0	0	0	0	0	0	0	0	0	0	0	0	0	0	0	0	0	0	0		ACVR1B	34.9354	35.6058	19.5462	27.9093	33.2752	29.5309	32.9725	32.8781	25.7925	30.8041	12.7547	24.4181	32.2627
	1700064H15Rik	0	0	0	0.333762	0.325119	0.340437	0.780536	0.631151	0.667632		1700019J19Rik	0	0	0	0	0	0	0	0	0	0	0	0	0	0	0	0	0	0	0	0	0	0		ACVR1C	2.61871	2.33676	2.30019	2.13863	2.56932	3.84032	1.58682	2.83652	2.81865	3.09515	0.587176	1.53602	3.11213
	1700064M15Rik	0	0	0	0	0	0	0.381861	0.308777	0.326625		1700019L13Rik	0	0	0	0	0	0	2	1	0	0	0	0	0	1	0	0	1	0	0	0	0	0		ACVR2A	4.20716	3.81725	3.31666	3.54088	3.91881	3.49934	3.25559	3.81498	3.88043	5.06529	3.42842	3.1221	3.3498
	1700065D16Rik	4.35854	3.56123	4.21753	5.69551	5.54803	5.80943	6.65146	5.37845	5.68933		1700019M22Rik	0	0	0	0	0	0	0	0	0	0	0	0	0	0	0	0	0	0	0	0	0	0		ACVR2B	0.935057	0.822131	0.900284	0.940703	0.751212	0.798077	0.891987	0.952336	0.75383	0.79936	1.01556	0.584131	1.43466
	1700065J11Rik	0	0	0	0.331075	0.322502	0.337697	0	0	0		1700019N19Rik	0	0	0	0	0	0	0	0	0	2	0	0	0	0	0	0	0	0	0	0	0	0		ACVRL1	40.6354	42.8723	32.1513	42.5883	39.7063	37.6139	51.4852	35.5167	40.4828	37.9458	21.592	43.9666	40.7081
	1700066B17Rik	0	0	0	0	0	0	0.39061	0.315852	0.334108		1700019P21Rik	0	0	0	0	0	0	0	0	0	0	0	0	0	0	0	0	0	0	0	0	0	0		ACY1	17.8336	21.6882	20.134	20.2478	22.0148	21.1191	20.544	23.153	26.7244	33.6333	8.03648	28.6578	19.5725
	1700066B19Rik	9.72349	7.94476	9.4089	17.1012	16.6583	17.4432	21.5935	17.4607	18.47		1700020A23Rik	0	0	0	0	0	0	0	0	0	0	0	0	0	0	0	0	0	0	0	0	0	0		ACY3	2.454	2.71702	1.54823	1.24242	2.77732	3.91247	2.53239	2.98794	3.91652	2.886	0.848946	3.75846	2.58742
	1700066M21Rik	995.935	813.747	963.713	737.726	718.623	752.482	1052.09	850.731	899.905		1700020D05Rik	1	0	3	0	2	0	2	0	1	0	0	3	1	2	2	2	0	0	0	0	0	0		ACYP1	5.78978	8.64523	5.84369	6.59295	10.3502	9.25028	8.06729	9.16463	6.48105	10.5037	8.4807	9.77787	10.8357
	1700066O22Rik	0	0	0	0.33374	0.325098	0.340415	0.382157	0.309017	0.326879		1700020D12Rik	0	0	0	0	0	0	0	0	0	0	0	0	0	0	0	0	0	0	0	0	0	0		ACYP2	3.34845	3.46669	4.54777	4.19501	3.61739	4.45907	3.33371	2.5838	3.27916	4.12848	6.70443	5.65996	5.36405
	1700067K01Rik	1.79802	1.46911	1.73985	1.33618	1.30158	1.36291	2.9835	2.4125	2.55194		1700020G03Rik	0	0	0	0	1	1	0	0	0	0	0	0	0	0	0	0	0	1	0	1	0	0		ADA	1.6307	1.73061	2.20418	1.60627	2.86244	5.93332	2.14788	1.48527	2.10807	1.76213	2.50533	3.29066	1.62723
	1700069B07Rik	1.43559	1.17298	1.38915	2.00363	1.95174	2.0437	2.23447	1.80682	1.91125		1700020G17Rik	0	0	0	0	0	0	0	0	0	0	0	0	0	0	0	0	0	0	0	0	0	0		ADAD1	0	0	0	0	0	0	0	0	0	0	0	0	0
	1700069P05Rik	0.353746	0.289035	0.342301	0	0	0	0	0	0		1700020I14Rik	3525	3462	3523	3986	4308	4360	3628	4614	3666	2295	4500	3751	3445	3228	3360	4124	4167	3306	3602	3774	2811	2377		ADAD2	0.0172734	0.0925963	0.0158122	0.0768959	0.0233652	0.0425266	0.0179908	0.0553038	0.0195807	0.124152	0	0.0793992	0.0192235
	1700071K01Rik	1.28116	1.0468	1.23971	1.33593	1.30134	1.36265	0.754947	0.610459	0.645744		1700020L24Rik	12	17	1	9	10	8	12	15	2	11	33	24	20	8	21	16	4	24	24	4	14	25		ADAL	2.15442	1.0216	0.782041	1.40917	2.52267	1.82041	1.49434	1.5427	1.79388	1.22655	2.46574	0.859589	1.06442
	1700071M16Rik	0	0	0	1.00723	0.981144	1.02737	1.12239	0.907575	0.960034		1700020M21Rik	0	0	0	0	0	0	0	0	0	0	0	0	0	0	0	0	0	0	0	0	0	0		ADAM1	1.52523	1.44659	1.11717	1.18465	0.815771	1.25049	1.53327	2.16139	1.10636	1.22351	0.826475	0.598512	0.886132
	1700073E17Rik	119.659	97.7695	115.788	124.046	120.834	126.527	146.54	118.494	125.343		1700020N01Rik	1	2	4	0	0	0	4	5	2	1	0	1	0	0	0	2	10	5	1	4	0	3		ADAM10	30.8718	28.1864	22.9758	26.5136	29.6957	30.0438	28.4696	23.2805	26.9564	24.4588	15.7271	16.1597	28.7253
	1700081N11Rik	6.06749	4.95755	5.87118	1.99701	1.9453	2.03695	1.52306	1.23157	1.30275		1700020N15Rik	0	0	0	0	0	0	0	0	0	0	0	0	0	0	0	0	0	0	0	0	0	0		ADAM11	0.0559065	0.0646009	0.071817	0.0342875	0.0101765	0.040428	0.0474933	0.105935	0.109062	0.0867786	1.17468	0.0225694	0.0718222
	1700082M22Rik	0.349055	0.285202	0.337762	0	0	0	0	0	0		1700020N18Rik	0	2	6	1	3	3	7	3	5	3	3	2	6	3	0	1	0	2	4	2	3	10		ADAM12	0.120919	0.116226	0.0799695	0.102264	0.184561	0.125678	0.248226	0.0784307	0.135849	0.100736	0.209405	0.158556	0.218308
	1700084C06Rik	15.1558	12.3833	14.6655	9.19526	8.95714	9.37917	12.7283	10.2922	10.8871		1700021A07Rik	1	0	0	0	0	1	0	2	1	0	5	0	0	0	0	1	0	0	1	0	0	0		ADAM15	23.9017	24.0045	25.5846	24.1598	17.326	34.0422	26.1448	31.0874	24.3157	25.7205	23.5661	40.7983	28.6054
	1700084E18Rik	16.5199	13.4979	15.9854	11.9926	11.6821	12.2325	8.34247	6.74582	7.13574		1700021F02Rik	0	0	0	0	0	0	0	0	0	0	0	0	0	0	0	0	0	0	0	0	0	0		ADAM17	4.74566	4.34206	4.68071	4.23727	4.31895	4.28576	4.87648	3.41014	4.43737	3.54373	4.87424	4.33853	4.56563
	1700084J12Rik	3.60703	2.94719	3.49033	2.66893	2.59982	2.72231	3.0213	2.44306	2.58427		1700021F05Rik	886	1200	1285	1097	900	818	617	1109	817	1003	1265	857	1016	905	939	1093	1291	1131	1136	690	799	1111		ADAM18	0	0	0	0	0	0	0	0	0	0	0	0	0
	1700086D15Rik	2.55664	2.08895	2.47392	2.00245	1.95059	2.0425	2.96395	2.39668	2.53522		1700021F07Rik	0	0	0	0	0	0	0	0	0	0	0	0	0	0	0	0	0	0	0	0	0	0		ADAM19	2.63663	1.77497	2.89553	3.02182	3.70425	3.34802	3.15052	1.76989	3.39809	2.25848	7.71215	2.72499	3.25322
	1700086L19Rik	0	0	0	0.337328	0.328593	0.344075	0	0	0		1700021F13Rik	0	0	0	0	0	0	0	0	0	0	0	0	0	0	0	0	0	0	0	0	0	0		ADAM2	0	0	0	0	0	0	0	0	0	0	0	0	0
	1700086O06Rik	213.965	174.824	207.043	114.531	111.565	116.821	173.442	140.247	148.354		1700021G15Rik	0	0	0	0	0	0	0	0	0	0	0	0	0	0	0	0	0	0	0	0	0	0		ADAM20	0.0108815	0	0.0196084	0.0128615	0	0	0	0.0168662	0.0345891	0.0273131	0	0.015078	0.0483364
	1700086P04Rik	24.7034	20.1844	23.9042	16.6778	16.2459	17.0114	9.9431	8.04011	8.50484		1700021J08Rik	2	2	7	5	3	3	1	0	1	3	3	3	1	1	5	4	4	6	6	2	8	2		ADAM20P1	0.0211246	0	0.0575711	0.0497651	0.0529395	0.0452877	0.0502686	0.0612464	0.0479855	0.0508553	0.247061	0.0286564	0.0454313
	1700088E04Rik	168.71	137.848	163.252	60.7158	59.1435	61.9302	78.1995	63.233	66.888		1700021L23Rik	0	0	0	0	0	0	0	0	0	0	0	0	0	0	0	0	0	0	0	0	0	0		ADAM21	0	0	0.0418232	0.0136089	0.0192807	0	0.0136358	0.0167843	0.0174474	0	0.0299612	0	0
	1700092C10Rik	0.348611	0.284839	0.337332	0	0	0	0.382113	0.308981	0.326841		1700021N21Rik	0	0	1	3	0	0	1	0	0	0	0	1	0	1	1	0	0	0	0	0	0	0		ADAM21P1	0	0	0	0	0	0	0	0	0	0	0	0	0
	1700092K14Rik	0	0	0	0.333751	0.325109	0.340427	0	0	0		1700021P04Rik	0	0	0	0	0	0	0	0	0	0	0	0	0	0	0	0	0	0	0	0	0	0		ADAM22	0.886325	0.916076	0.819257	0.562905	0.887339	1.01298	0.887604	0.920167	0.752118	0.890215	0.975417	0.653878	0.828178
	1700092M07Rik	2.8658	2.34156	2.77308	2.01031	1.95826	2.05052	4.55386	3.6823	3.89515		1700022A21Rik	0	0	0	0	0	0	0	0	0	0	0	0	0	0	0	0	0	0	0	0	0	0		ADAM23	0.510886	0.345176	0.903231	0.40211	0.634493	0.597581	0.670936	0.422278	0.518308	0.531839	2.11242	0.205305	0.568339
	1700093K21Rik	0	0	0	0.335971	0.327271	0.342691	1.5611	1.26233	1.33529		1700022A22Rik	0	0	0	0	0	0	0	0	0	0	0	0	0	0	0	0	0	0	0	0	0	0		ADAM28	7.39444	4.24207	3.40837	7.55311	9.74287	7.29293	5.68939	4.48469	13.987	7.27084	1.19326	3.29029	8.11406
	1700094J05Rik	0.353867	0.289133	0.342418	0.67367	0.656225	0.687144	1.44409	1.16771	1.23521		1700022E09Rik	0	0	0	0	0	0	0	0	0	0	0	0	0	0	0	0	0	0	0	0	0	0		ADAM29	0	0	0	0	0	0	0	0	0	0	0	0	0
	1700094M24Rik	0	0	0	0	0	0	0.381861	0.308777	0.326625		1700022H01Rik	0	0	0	0	0	0	0	0	0	0	0	0	0	0	0	0	0	0	0	0	0	0		ADAM30	0	0	0	0	0	0	0	0	0	0	0	0	0
	1700095J07Rik	0	0	0	0.333751	0.325109	0.340427	0	0	0		1700022H16Rik	0	0	0	0	0	0	0	0	0	0	0	0	0	0	0	0	0	0	0	0	0	0		ADAM32	0.736652	0.625645	0.550038	0.802819	0.501831	0.618955	0.474539	0.644745	0.562189	0.19625	0.154004	0.424346	0.547544
	1700096K18Rik	90.865	74.2429	87.9252	78.6585	76.6216	80.2317	88.595	71.639	75.7798		1700022I11Rik	2	0	2	4	1	2	2	2	1	0	3	4	5	0	2	2	1	4	4	1	17	0		ADAM33	2.85986	2.79024	4.98201	3.99333	3.19793	1.96121	2.41267	4.13438	3.11834	2.43064	28.1409	1.956	4.41344
	1700097N02Rik	0	0	0	1.33123	1.29676	1.35786	3.84998	3.11314	3.29308		1700022N22Rik	6	12	9	8	11	8	7	6	5	3	10	5	7	3	10	6	15	0	10	3	0	5		ADAM3A	0	0	0	0	0	0	0	0	0	0	0	0	0
	1700101I11Rik	12.656	10.3408	12.2465	18.9541	18.4633	19.3332	13.6521	11.0393	11.6774		1700023C21Rik	0	0	0	0	0	0	0	0	0	0	0	0	0	0	0	0	0	0	0	0	0	0		ADAM5P	0	0	0	0	0	0	0	0	0	0	0	0	0
	1700101O22Rik	0	0	0	0.333751	0.325109	0.340427	0	0	0		1700023F02Rik	0	0	0	0	0	0	0	0	0	0	0	0	0	0	0	0	0	0	0	0	0	0		ADAM6	0	0	0	0	0	0	0	0	0	0	0	0	0
	1700102P08Rik	13.5318	11.0564	13.094	5.35665	5.21794	5.46379	5.66289	4.57908	4.84376		1700023F06Rik	4	5	3	2	2	0	5	8	2	2	3	2	0	0	4	1	0	2	0	5	0	6		ADAM7	0	0	0	0	0	0	0	0	0	0	0	0	0
	1700104B16Rik	1.79187	1.46408	1.73389	0.333794	0.325151	0.340471	0.374193	0.302577	0.320066		1700023G09Rik	0	0	0	0	0	0	0	0	0	0	0	0	0	0	0	0	0	0	0	0	0	0		ADAM8	1.82215	2.24229	2.92421	2.98408	2.9335	4.41663	2.77096	1.98443	2.81478	3.10173	1.46755	3.04267	2.8202
	1700105P06Rik	9.40023	7.68063	9.0961	7.66134	7.46295	7.81458	8.29289	6.70573	7.09333		1700023H06Rik	3	1	1	1	1	3	2	3	0	4	7	2	2	2	1	1	0	6	5	3	0	4		ADAM9	32.0048	29.4875	31.2305	29.959	25.7327	37.4997	34.1267	23.4608	28.3442	29.9863	35.3874	16.2923	36.1189
	1700108F19Rik	0.356032	0.290902	0.344513	1.34457	1.30975	1.37146	1.93643	1.56582	1.65633		1700024B05Rik	0	0	0	0	0	0	0	0	0	0	0	0	0	0	0	0	0	0	0	0	0	0		ADAMDEC1	123.239	190.343	139.603	155.242	135.504	97.9068	89.9103	101.534	204.947	149.849	18.5001	42.0323	238.12
	1700109G14Rik	0.695783	0.568503	0.673272	1.66346	1.62039	1.69673	0	0	0		1700024B18Rik	0	0	0	0	0	0	0	0	0	0	0	0	0	0	0	0	0	0	0	0	0	0		ADAMTS1	9.92467	4.58741	6.82516	4.56556	4.12837	6.27873	4.89444	5.25906	16.6988	8.42247	11.5039	4.07065	9.23547
	1700109H08Rik	25.1262	20.5298	24.3132	26.5068	25.8204	27.037	42.7694	34.5838	36.5828		1700024G13Rik	0	0	0	0	0	0	0	0	0	0	0	0	0	0	0	0	0	0	0	0	0	0		ADAMTS10	0.851652	0.990384	1.05612	1.21	1.02284	0.890882	1.20033	1.5486	1.45427	0.926257	3.81727	1.22376	1.68338
	1700109K24Rik	0	0	0	0	0	0	1.89796	1.53471	1.62342		1700024I08Rik	0	0	0	0	0	0	0	0	0	0	0	0	0	0	0	0	0	0	0	0	0	0		ADAMTS12	0.12553	0.12055	0.120964	0.147992	0.153481	0.101124	0.1571	0.126883	0.218486	0.0965214	0.53802	0.250245	0.266499
	1700110C19Rik	0	0	0	0	0	0	1.1568	0.935398	0.989466		1700024J04Rik	0	0	0	0	0	0	0	0	0	0	0	0	0	0	0	0	0	0	0	0	0	0		ADAMTS13	1.01275	0.762697	0.941373	0.942007	0.991394	1.0294	0.924922	1.14123	1.24104	1.28613	1.21722	1.47536	1.40678
	1700110I01Rik	0	0	0	0.337328	0.328593	0.344075	0	0	0		1700024P04Rik	0	0	0	0	0	0	0	0	0	0	0	0	0	0	0	0	0	0	0	0	0	0		ADAMTS14	0.753889	0.946193	1.2877	0.700458	1.29123	1.15827	0.525551	1.25792	1.6163	1.03778	0.250193	1.19905	0.839964
	1700110K17Rik	0.349319	0.285417	0.338017	0.33376	0.325117	0.340435	0.390145	0.315476	0.333711		1700025A08Rik	0	0	3	0	0	0	0	0	0	0	0	0	0	0	0	0	0	0	0	0	0	0		ADAMTS15	0.868866	0.990915	1.98809	1.13403	0.652996	0.927294	2.35325	1.4107	1.01663	0.890158	1.92758	0.330956	1.01804
	1700112D23Rik	18.9047	15.4464	18.293	15.287	14.8912	15.5928	12.1203	9.80059	10.3671		1700025B11Rik	0	0	0	0	0	0	0	0	0	0	0	0	0	0	0	0	0	0	0	0	0	0		ADAMTS16	0.174463	0.101467	0.867091	0.0188478	0.159459	0.0864153	0.0419746	0.25866	0.11561	0.0462279	0.776512	0.0915844	0.0461603
	1700112J16Rik	3.97249	3.2458	3.84397	0.557111	0.542685	0.568254	2.36886	1.91549	2.02621		1700025C18Rik	0	0	0	0	0	0	0	0	0	0	0	0	0	0	0	0	0	0	0	0	0	0		ADAMTS17	0.321676	0.38646	0.368861	0.334809	0.440175	0.567007	0.258998	0.444445	0.293078	0.804508	0.279569	0.287242	0.453059
	1700113A16Rik	24.6667	20.1544	23.8687	17.3447	16.8955	17.6916	15.8274	12.7982	13.538		1700025D23Rik	0	0	0	0	0	0	0	0	0	0	0	0	0	0	0	0	0	0	0	0	0	0		ADAMTS18	0.0301238	0.0262057	0.0362227	0.0115716	0.0241684	0	0.00554372	0.0327258	0.0552516	0.0881931	0.070779	0.0395761	0.0188229
	1700113H08Rik	0	0	0	0.337328	0.328593	0.344075	0	0	0		1700025F22Rik	0	0	0	0	0	0	0	0	0	0	0	0	0	0	0	0	0	0	0	0	0	0		ADAMTS19	0.0918676	0.120257	0.109154	0.0668936	0.0654631	0.0310011	0.142041	0.155731	0.161921	0.0515289	0.0555318	0.0533101	0.112504
	1700116B05Rik	0.349055	0.285202	0.337762	0	0	0	0	0	0		1700025F24Rik	0	0	0	0	1	0	0	0	0	0	0	0	0	0	0	0	0	0	0	0	0	0		ADAMTS2	1.08672	0.759127	1.62684	0.835204	1.18662	0.780165	0.979312	0.942723	1.16191	0.975422	2.1782	1.35757	1.3154
	1700119H24Rik	0.730685	0.597019	0.707044	0	0	0	0.390147	0.315478	0.333713		1700025G04Rik	748	761	784	722	783	802	514	871	556	590	856	756	769	679	762	736	991	704	872	786	688	764		ADAMTS20	0	0	0	0	0	0	0	0	0	0	0	0	0
	1700120B22Rik	0.717009	0.585846	0.693811	1.66989	1.62665	1.70329	1.50314	1.21546	1.28571		1700025H01Rik	0	0	0	0	0	2	0	0	0	0	0	0	0	0	0	0	0	0	0	0	0	0		ADAMTS3	0.074161	0.0400287	0.133477	0.113619	0.0827668	0.0494153	0.0640441	0.0580243	0.121316	0.0727165	0.0387573	0.0551032	0.0985097
	1700120C14Rik	4.30266	3.51557	4.16345	3.33995	3.25346	3.40675	4.12214	3.33321	3.52588		1700025J12Rik	0	0	0	0	0	0	0	0	0	0	0	0	0	0	0	0	0	0	0	0	0	0		ADAMTS4	0.219096	0.114816	0.938484	0.156238	0.232493	0.984264	0.180481	0.0958408	0.823203	0.261342	2.47962	0.600832	0.186555
	1700120O09Rik	0	0	0	0	0	0	0.358451	0.289847	0.306601		1700025K04Rik	0	0	0	0	0	0	0	0	0	0	0	0	0	0	0	0	0	0	0	0	0	0		ADAMTS5	0.692302	0.621255	0.996597	0.425178	0.645056	0.383508	0.358944	0.420076	0.655998	0.463497	0.587741	0.259999	0.506571
	1700122E12Rik	3.21342	2.62558	3.10945	1.33704	1.30242	1.36378	3.81593	3.08561	3.26396		1700025K24Rik	0	0	0	0	0	0	0	0	0	0	0	0	0	0	0	0	0	0	0	0	0	0		ADAMTS6	0.0766262	0.0758118	0.0673652	0.0826458	0.0409003	0.0580118	0.0625468	0.0650751	0.0670492	0.0675463	0.114568	0.0765656	0.0611207
	1700123M08Rik	23.0751	18.854	22.3286	21.7029	21.1409	22.137	36.3063	29.3577	31.0546		1700025L06Rik	0	0	0	0	0	0	0	0	0	0	0	0	0	0	0	0	0	0	0	0	0	0		ADAMTS7	0.402176	0.46522	0.801472	0.405286	0.774186	0.836725	0.613459	0.731874	1.27402	0.855927	2.30683	1.65935	0.862163
	1700123O12Rik	0	0	0	0	0	0	0.358451	0.289847	0.306601		1700025M24Rik	0	0	0	0	0	0	0	0	0	0	0	0	0	0	0	0	0	0	0	0	0	0		ADAMTS8	0.259852	0.517708	0.30742	0.395028	0.347788	0.35463	0.221214	0.313316	0.468338	0.274145	11.6368	0.276034	0.572076
	1700123O20Rik	1397.31	1141.7	1352.1	1444.47	1407.07	1473.36	1728.86	1397.97	1478.78		1700025N21Rik	0	0	0	0	0	0	0	0	0	0	0	0	0	0	0	0	0	0	0	0	0	0		ADAMTS9	0.774998	0.482249	1.15032	0.598205	0.755657	0.622945	0.702439	0.496997	0.750715	0.462515	2.96034	0.523827	0.56982
	1700124L16Rik	8.91005	7.28012	8.62178	4.35001	4.23737	4.43702	11.4067	9.22359	9.75673		1700025N23Rik	4	1	0	2	3	2	2	0	0	1	0	3	3	0	4	2	0	3	0	4	3	4		ADAMTS9-AS2	0.402174	0.505729	0.600112	0.535748	0.428201	0.213935	0.351544	0.47189	0.455751	0.398471	2.32343	0.169818	0.830415
	1700125G22Rik	0.700884	0.57267	0.678208	0.670619	0.653253	0.684032	0.383234	0.309888	0.3278		1700025O08Rik	0	0	0	0	0	0	0	0	0	0	0	0	0	0	0	0	0	0	0	0	0	0		ADAMTSL1	1.77278	1.57718	1.43541	1.94154	1.56243	1.53855	1.59092	2.1538	1.84363	2.22707	1.80777	1.05787	2.37801
	1700125H20Rik	8.19338	6.69455	7.9283	8.02002	7.81235	8.18043	7.94512	6.42452	6.79587		1700026D11Rik	0	0	0	0	0	0	0	2	0	0	0	0	0	0	0	0	1	0	2	0	1	0		ADAMTSL2	0.569054	0.716225	0.658775	0.820879	1.025	0.575284	0.939401	0.890342	0.844286	0.831238	1.65018	4.18143	0.842217
	1700126G02Rik	0	0	0	1.34556	1.31072	1.37247	0	0	0		1700026F02Rik	0	0	0	0	0	0	0	0	0	0	0	0	0	0	0	0	0	0	0	0	0	0		ADAMTSL3	0.976897	0.735099	1.05705	0.847491	0.876261	0.515286	0.949666	0.754421	0.818925	0.854939	9.88484	0.29696	1.2594
	1700127F24Rik	0.70204	0.573615	0.679326	0	0	0	0	0	0		1700026J12Rik	0	0	0	0	0	0	0	0	0	0	0	0	0	0	0	0	0	0	0	0	0	0		ADAMTSL4	2.87966	2.80387	5.04041	2.17595	2.35388	1.90901	2.58321	3.0858	3.54448	3.29693	6.80276	2.11966	5.08592
	1700128A07Rik	0.349055	0.285202	0.337762	0	0	0	0	0	0		1700026J14Rik	0	0	0	1	0	0	0	0	0	0	0	1	0	0	0	0	0	0	0	0	0	3		ADAMTSL5	0.629867	0.613632	0.996851	0.613838	0.402302	0.490712	0.748959	0.518543	0.889465	0.512061	0.893375	1.67187	0.53685
	1700128F08Rik	0.353746	0.289035	0.342301	0	0	0	0	0	0		1700026N04Rik	0	0	0	2	1	1	1	0	0	2	3	1	0	0	0	1	0	0	0	0	0	1		ADAP1	30.4162	33.5519	31.382	33.3233	42.3422	45.4643	28.254	40.2208	53.5511	64.3341	26.7488	50.7737	36.52
	1810007C17Rik	0	0	0	0.337328	0.328593	0.344075	0	0	0		1700027A07Rik	0	0	0	0	0	0	0	0	0	0	0	0	0	0	0	0	0	0	0	0	0	0		ADAP2	2.34235	2.46321	3.59513	3.0503	4.36494	3.03312	2.84295	1.64072	5.02719	3.55671	2.06942	2.29856	3.37362
	1810008B01Rik	5.37951	4.39543	5.20546	7.01258	6.83099	7.15284	6.01653	4.86504	5.14625		1700027A15Rik	0	0	0	0	0	0	0	0	0	0	0	0	0	0	0	0	0	0	0	0	0	0		ADAR	28.0891	25.22	34.0224	25.135	27.7226	34.0443	27.0526	25.4099	30.8042	30.619	28.0388	32.5305	29.4993
	1810008I18Rik	1.44169	1.17796	1.39504	2.34178	2.28114	2.38862	0.374224	0.302602	0.320093		1700027F06Rik	0	0	0	0	0	0	0	0	0	0	0	0	0	0	0	0	0	0	0	0	0	0		ADARB1	1.22827	1.50532	1.70559	1.72276	1.74451	1.64484	1.78306	2.01176	1.43592	1.16063	15.2254	1.40895	2.12719
	1810009A15Rik	1.05887	0.865173	1.02462	0.56245	0.547885	0.5737	1.46874	1.18764	1.25629		1700027F09Rik	0	0	0	0	0	0	0	0	0	0	0	0	0	0	0	0	0	0	0	0	0	0		ADARB2	0.106905	0.116598	0.0709186	0.0461301	0.0873191	0.0393667	0.07717	0.0530247	0.0255958	0.0406699	0.298792	0.0510093	0.0210679
	1810010D01Rik	1.09814	0.897253	1.06261	0.668151	0.650849	0.681515	0.379217	0.30664	0.324364		1700027H10Rik	0	0	0	0	0	0	0	0	0	0	0	0	0	0	0	0	0	0	0	0	0	0		ADARB2-AS1	0	0	0	0	0	0	0	0	0	0	0	0	0
	1810010H24Rik	50.654	41.3878	49.0152	38.7017	37.6995	39.4758	39.0125	31.5459	33.3693		1700027I24Rik	0	0	0	0	0	0	0	0	0	0	0	0	0	0	0	0	0	0	0	0	0	0		ADAT1	3.17531	3.62659	3.0377	2.75145	3.07903	3.86515	2.38754	2.41125	3.40041	2.25577	2.01641	2.60333	3.12851
	1810010K12Rik	0.378785	0.309493	0.36653	0	0	0	0	0	0		1700027J07Rik	0	0	0	0	0	0	0	0	0	0	0	0	0	0	0	0	0	0	0	0	0	0		ADAT2	1.07879	0.999342	1.08938	1.12941	0.862488	0.954965	0.963472	1.81115	0.962996	0.937501	0.693836	1.13741	1.37899
	1810012K08Rik	3.55814	2.90724	3.44302	1.67154	1.62825	1.70497	5.25254	4.24726	4.49276		1700028B04Rik	0	0	0	0	0	0	1	1	0	0	0	0	0	0	0	0	0	1	0	0	0	0		ADAT3	4.05126	4.27654	4.29383	2.60151	4.47694	3.71322	4.11479	3.48886	5.65028	6.11389	3.40468	12.2966	5.31216
	1810012K16Rik	1.44519	1.18082	1.39843	1.33452	1.29997	1.36122	1.11974	0.905432	0.957767		1700028D13Rik	0	0	0	0	0	0	0	0	0	0	0	0	0	0	0	0	0	0	0	0	0	0		ADC	1.22662	2.12862	2.2887	1.38308	2.7013	3.97209	1.46207	1.59999	3.06325	2.85649	1.89027	2.23653	1.76302
	1810013D15Rik	0.720477	0.588679	0.697167	1.00068	0.974766	1.02069	1.1183	0.90427	0.956538		1700028E10Rik	9	8	12	11	5	15	8	15	13	10	5	10	12	5	13	7	15	2	11	7	8	14		ADCK1	2.38339	2.24573	2.51773	2.4688	2.7513	2.55768	2.61899	3.23771	3.61257	3.28793	4.73446	4.53303	4.02419
	1810013L24Rik	4811.32	3931.18	4655.66	3951.35	3849.03	4030.38	4115.35	3327.72	3520.07		1700028I16Rik	2	0	0	0	1	0	1	0	0	0	3	0	0	0	0	2	5	0	0	0	0	0		ADCK2	11.7439	14.2442	9.50836	10.7893	12.122	12.444	12.4703	10.5573	11.0369	12.2763	11.6325	16.259	13.3078
	1810014B01Rik	86.4501	70.6357	83.6531	41.5295	40.454	42.3601	70.6436	57.1233	60.4251		1700028J19Rik	27	35	32	51	37	40	31	34	39	30	36	26	31	32	30	30	39	46	34	21	46	28		ADCK3	21.4967	23.2941	14.7819	19.9535	22.2946	23.025	19.078	22.4302	19.3056	23.2236	23.294	25.2891	23.697
	1810019D21Rik	46.2273	37.7709	44.7317	20.9908	20.4472	21.4106	28.4859	23.0341	24.3655		1700028K03Rik	1	0	3	2	0	2	1	3	1	0	2	0	0	1	0	2	0	6	2	1	2	0		ADCK4	6.25675	7.5579	5.84957	6.27047	7.66486	7.01766	7.52079	7.60409	6.70802	9.20263	10.2318	10.4388	7.65492
	1810019N24Rik	1.43563	1.17301	1.38919	3.34433	3.25773	3.41122	1.13491	0.917699	0.970744		1700028M03Rik	0	0	0	0	0	0	0	0	0	0	0	0	0	0	0	0	0	0	0	0	0	0		ADCK5	7.28365	9.39182	7.00714	8.50046	8.10646	8.88472	8.91123	12.0909	12.274	15.1909	5.55396	15.6635	9.51589
	1810021B22Rik	34.067	27.8351	32.9648	29.674	28.9056	30.2675	33.3533	26.9699	28.5288		1700028N14Rik	0	0	0	1	0	3	0	1	0	0	0	0	0	1	0	0	0	0	0	0	0	0		ADCY1	0.310653	0.175361	0.122755	0.215479	0.149335	0.137513	0.306228	0.166153	0.126427	0.0857481	0.163089	0.104493	0.229664
	1810022K09Rik	883.42	721.815	854.839	785.9	765.549	801.619	947.22	765.934	810.206		1700028P14Rik	0	0	0	0	0	0	0	0	0	0	0	0	0	0	0	0	0	0	0	0	0	0		ADCY10	0.0299641	0	0.0140639	0.0134116	0.0275753	0.0314567	0.032368	0.0400893	0.0230609	0.0271297	0.0143603	0.0155293	0
	1810024B03Rik	20.6963	16.9103	20.0267	31.9856	31.1573	32.6254	32.5421	26.314	27.8349		1700028P15Rik	0	0	0	0	0	0	0	0	0	0	0	0	0	0	0	0	0	0	0	0	0	0		ADCY2	0.272817	0.210699	0.333053	0.449015	0.246618	0.142076	0.369677	0.158236	0.290952	0.304868	3.66448	0.129652	0.315592
	1810026B05Rik	192.922	157.631	186.681	199.782	194.609	203.778	264.937	214.231	226.614		1700029B22Rik	0	0	0	0	0	0	0	0	0	0	0	0	0	0	0	0	0	0	0	0	0	0		ADCY3	4.09099	8.14404	6.92745	9.40153	4.95999	6.23646	6.6539	7.94313	8.81104	7.25309	6.487	9.37196	6.61953
	1810030O07Rik	1381.63	1128.89	1336.93	948.035	923.486	966.997	1551.3	1254.4	1326.91		1700029B24Rik	0	0	0	0	0	0	0	0	0	0	0	0	0	0	0	0	0	0	0	0	0	0		ADCY4	1.16973	1.35112	1.83118	1.279	0.958848	2.1169	1.5178	2.162	1.44057	1.39216	3.2655	1.74549	1.97873
	1810032O08Rik	120.074	98.1084	116.189	150.923	147.014	153.941	467.911	378.359	400.228		1700029E06Rik	0	0	0	0	0	0	0	0	0	0	0	0	0	0	0	0	0	0	0	0	0	0		ADCY5	3.02648	3.36136	1.87393	2.69572	3.04782	2.58589	3.08345	4.04957	3.76905	2.9685	18.2267	2.45883	5.44447
	1810034E14Rik	10.7637	8.79469	10.4155	18.945	18.4544	19.3239	15.817	12.7898	13.5291		1700029F12Rik	0	0	0	0	0	0	1	0	0	0	0	0	0	0	0	0	0	0	0	0	0	0		ADCY6	22.1105	23.2944	15.2674	18.5465	25.6192	27.4795	23.5909	25.6685	26.211	33.9152	16.1423	21.6346	29.6917
	1810037I17Rik	3473.39	2838	3361.02	4079.9	3974.26	4161.51	2440.32	1973.27	2087.33		1700029H14Rik	0	0	0	0	0	1	0	0	0	0	0	0	0	0	0	0	0	0	0	0	0	0		ADCY7	6.23044	4.91022	4.82289	5.9186	6.25226	6.02142	6.21918	6.01968	5.44768	4.59482	3.90312	4.72794	9.56359
	1810041H14Rik	2.15705	1.76245	2.08726	1.00198	0.976038	1.02203	0.512474	0.414392	0.438345		1700029I15Rik	24	29	37	22	30	33	19	30	35	32	43	31	24	29	18	27	38	23	13	26	43	42		ADCY8	0	0	0.0404404	0	0	0	0	0	0	0	0.0175031	0	0
	1810043G02Rik	504.104	411.888	487.795	485.732	473.154	495.447	694.446	561.537	593.995		1700029J03Rik	0	0	0	0	0	0	0	0	0	0	0	0	0	0	0	0	0	0	0	0	0	0		ADCY9	7.0446	6.9479	7.8506	6.16347	6.30496	8.16796	6.16682	6.8492	7.37662	7.05986	7.70442	5.82924	8.22536
	1810044D09Rik	38.2624	31.263	37.0245	26.1264	25.4498	26.6489	31.1876	25.2186	26.6763		1700029J07Rik	21	6	24	38	22	23	20	15	25	13	7	14	10	11	17	13	44	4	24	31	25	19		ADCYAP1	1.54537	0.338965	0.565083	0.255888	0.604031	0.620869	0.504811	0.111586	0.498404	0.162023	2.63001	0.3476	2.43899
	1810049J17Rik	8.3882	6.85373	8.11681	12.3377	12.0182	12.5845	11.4185	9.23314	9.76683		1700029M03Rik	0	0	0	0	0	0	0	0	0	0	0	0	0	0	0	0	0	0	0	0	0	0		ADCYAP1R1	0.168002	0.25639	0.332643	0.199746	0.22345	0.0865988	0.373356	0.347105	0.15778	0.145928	3.28417	0.135361	0.222726
	1810055G02Rik	2777.02	2269.01	2687.17	2042.93	1990.03	2083.79	2752.3	2225.54	2354.18		1700029M20Rik	0	0	0	0	0	0	0	0	0	0	0	1	0	0	0	0	0	0	0	0	0	0		ADD1	38.9263	39.2122	38.1585	36.5541	44.1651	46.6888	43.3127	40.1652	47.2583	51.382	90.009	35.9731	43.0444
	1810058I24Rik	1900.66	1552.97	1839.16	1811.18	1764.28	1847.4	1765.23	1427.39	1509.89		1700029N11Rik	0	0	0	0	0	0	0	0	0	0	0	0	0	0	0	0	0	0	0	0	0	0		ADD2	0.115043	0.111801	0.157356	0.229049	0.153479	0.0827494	0.20413	0.127351	0.0514243	0.0704051	0.692482	0.0419546	0.151314
	1810059C17Rik	2.14856	1.75552	2.07905	1.00288	0.976915	1.02294	1.122	0.907266	0.959707		1700029P11Rik	0	0	0	0	0	0	0	0	0	0	0	0	0	0	0	0	0	0	0	0	0	0		ADD3	57.4416	54.3742	34.4982	45.5817	46.456	44.9762	48.3651	46.58	37.5826	33.6993	21.8118	27.422	50.2442
	1810059H22Rik	6.74546	5.51151	6.52722	17.0274	16.5865	17.368	13.8043	11.1623	11.8075		1700030A11Rik	0	1	1	0	0	2	2	1	0	0	0	2	1	0	2	0	2	1	0	0	1	0		ADGB	0.131711	0.181688	0.0313608	0.0876568	0.117665	0.040356	0.0552768	0.14836	0.068182	0.122751	0.012338	0.100105	0.113569
	1810062G17Rik	69.4226	56.723	67.1765	87.3359	85.0743	89.0827	65.0392	52.5915	55.6314		1700030C10Rik	16	10	19	23	18	39	43	16	10	16	25	12	30	21	24	7	4	33	14	23	8	60		ADH1A	0.899678	0.746768	0.773787	0.434405	0.654721	0.094664	0.528222	0.480665	0.504226	0.215971	0.901891	0.185447	1.29733
	1810062O18Rik	6.13373	5.01168	5.93528	9.34591	9.10389	9.53284	11.2044	9.05997	9.58365		1700030C12Rik	3	2	2	3	3	1	3	5	1	4	3	3	1	3	2	6	8	4	5	6	5	1		ADH1B	68.9964	54.9535	66.7181	64.3272	50.1322	25.121	49.6647	66.5489	50.965	56.6984	97.5235	22.3	134.08
	1810065E05Rik	0.692398	0.565737	0.669996	0.99813	0.972283	1.01809	0	0	0		1700030C14Rik	2	0	0	0	0	0	0	0	0	0	0	0	0	0	0	0	0	0	0	0	0	0		ADH1C	300.728	368.438	346.719	209.426	387.73	322.303	264.95	298.389	437.199	601.293	72.716	219.289	250.329
	2010001A14Rik	28.0822	22.9451	27.1737	23.7	23.0863	24.1741	37.8684	30.6208	32.3908		1700030E10Rik	0	0	0	0	0	0	0	0	0	0	0	0	0	0	0	0	0	0	0	0	0	0		ADH4	1.26204	0.349217	0.272828	0.375966	0.600683	0.509629	0.14112	0.225823	0.87081	0.422374	0.0880991	0.354778	0.689762
	2010001K21Rik	1.45292	1.18713	1.40591	12.5554	12.2303	12.8065	1.99977	1.61704	1.71051		1700030F04Rik	0	0	0	0	0	0	0	0	0	0	0	0	0	0	0	0	0	0	0	0	0	0		ADH5	52.3319	67.4058	54.4244	50.5206	60.1708	73.2456	48.2808	59.7127	63.6072	76.9448	109.523	38.8154	58.3768
	2010005H15Rik	4.7568	3.88663	4.6029	0.513089	0.499802	0.523351	4.82456	3.90119	4.12669		1700030I03Rik	0	0	0	0	0	0	0	0	0	0	0	0	0	0	0	0	0	0	0	0	0	0		ADH6	6.54773	7.95385	7.17198	2.72272	7.63357	5.92845	3.2685	7.63973	5.03731	8.15149	1.66626	4.25988	4.6616
	2010007H06Rik	0.348664	0.284882	0.337383	0	0	0	0.357755	0.289285	0.306006		1700030J22Rik	29	33	51	35	50	35	34	32	63	34	21	38	48	44	25	29	32	45	29	46	46	29		ADH7	0	0	0	0	0	0	0	0	0	0	0	0	0
	2010008C14Rik	0.62426	0.510063	0.604063	1.99889	1.94713	2.03887	3.02799	2.44847	2.59		1700030K09Rik	136	128	167	133	96	128	95	147	133	142	132	131	136	84	119	140	196	105	134	128	164	171		ADHFE1	1.34343	1.45772	0.985331	2.23885	1.67473	2.67305	2.65082	2.71781	1.8704	2.92404	4.54357	1.25661	1.95947
	2010010A06Rik	0.731408	0.59761	0.707744	0	0	0	0	0	0		1700030L20Rik	0	0	0	0	0	0	0	0	0	0	0	0	0	0	0	0	0	0	0	0	0	0		ADI1	63.6494	69.61	41.2828	59.1913	66.228	65.3088	69.8795	59.6036	54.5254	82.6673	64.6667	58.895	64.7727
	2010015M23Rik	16.2851	13.3061	15.7582	22.7113	22.1232	23.1655	28.7906	23.2804	24.626		1700030L22Rik	0	0	0	0	0	0	0	0	0	0	0	0	0	0	0	0	0	0	0	0	0	0		ADIG	0	0	0	0	0	0	0	0	0	0	0	0	0
	2010016I18Rik	1.79268	1.46474	1.73468	1.66316	1.6201	1.69643	2.33682	1.88958	1.9988		1700030M09Rik	0	0	0	0	0	0	0	0	0	0	0	0	0	0	0	0	0	0	0	0	0	0		ADIPOQ	0.132253	1.40335	0.238501	0.187794	1.7514	0.133755	1.19631	0.251684	0.307711	0.555604	6.65253	0.499464	0.0317166
	2010106E10Rik	0.353746	0.289035	0.342301	0	0	0	0	0	0		1700030N03Rik	0	0	0	0	0	0	0	0	0	0	0	0	0	0	0	0	0	0	0	0	0	0		ADIPOQ-AS1	0	0	0	0	0	0	0	0	0	0	0	0	0
	2010109A12Rik	0.719985	0.588277	0.696691	1.33682	1.30221	1.36356	1.13324	0.916354	0.969321		1700030N18Rik	0	0	0	0	0	0	0	0	0	0	0	0	0	0	0	0	0	0	0	0	0	0		ADIPOR1	40.9195	35.5892	33.4123	37.7296	37.3304	42.844	39.2337	34.6884	40.7616	43.8486	28.8571	49.4679	39.9139
	2010109I03Rik	0	0	0	0.999655	0.973769	1.01965	2.21692	1.79262	1.89624		1700030O20Rik	0	0	0	0	0	0	0	0	0	0	0	0	0	0	0	0	0	0	0	0	0	0		ADIPOR2	29.3966	30.9143	26.0194	23.4597	31.2707	31.9541	27.2636	25.17	33.2666	34.3181	22.4064	29.3361	29.2175
	2010110E17Rik	7.43041	6.07115	7.19001	3.66319	3.56833	3.73645	1.40617	1.13705	1.20277		1700031A10Rik	0	0	0	0	1	0	1	0	0	1	0	0	0	0	1	0	0	2	1	0	0	0		ADK	8.68062	7.36104	9.22746	7.90006	6.75115	9.15183	7.13531	7.707	10.457	7.63526	9.96961	7.73526	10.3536
	2010110G14Rik	0.378785	0.309493	0.36653	0	0	0	0	0	0		1700031F05Rik	0	0	0	0	0	0	0	0	0	0	0	0	0	0	0	0	0	0	0	0	0	0		ADM	10.6301	11.8395	42.39	13.3735	11.8135	17.4443	26.4047	14.3543	12.374	10.5699	11.9307	22.4837	11.1911
	2010110K18Rik	42.6104	34.8156	41.2318	29.0055	28.2544	29.5856	28.1006	22.7224	24.0358		1700031F10Rik	0	0	0	0	0	0	0	0	0	0	0	0	0	0	0	0	0	0	0	0	0	0		ADM2	0.85761	0.785767	0.876263	1.30242	1.15401	1.90578	1.911	0.878588	1.04811	1.22341	0.472478	3.03536	1.10618
	2010111I01Rik	2659.84	2173.27	2573.79	2453.72	2390.18	2502.8	2259.44	1827.01	1932.62		1700031L13Rik	0	0	0	0	0	0	0	0	0	0	0	0	0	0	0	0	0	0	0	0	0	0		ADNP	14.6263	13.4887	12.1468	13.3153	11.9717	11.7718	13.3138	13.8185	11.1394	11.5283	15.334	13.3481	14.0941
	2010204K13Rik	3.30974	2.70429	3.20266	2.37916	2.31755	2.42674	8.143	6.58453	6.96512		1700031M16Rik	0	0	0	0	0	0	0	0	0	0	0	0	0	0	0	0	0	0	0	0	0	0		ADNP2	4.98036	4.47829	4.719	4.74903	3.96642	5.12713	4.9453	3.9964	4.58911	4.44674	4.31805	3.21057	5.29605
	2010300C02Rik	4.21848	3.44679	4.082	9.93493	9.67766	10.1336	66.6603	53.9023	57.0179		1700031P21Rik	0	0	0	0	0	0	1	0	4	0	2	1	0	1	0	0	0	0	0	0	0	0		ADO	5.34163	5.15691	5.0778	5.31413	5.36226	5.32886	5.91689	4.66257	5.34873	6.57608	7.6238	5.27022	6.58797
	2010300F17Rik	63.8966	52.2079	61.8293	33.3233	32.4604	33.9898	44.314	35.8328	37.904		1700034B16Rik	0	0	0	0	0	0	0	0	0	0	0	0	0	0	0	0	0	0	0	0	0	0		ADORA1	0.282462	0.379379	0.58704	0.45999	0.691755	0.415399	0.269688	0.532573	0.788231	0.579635	0.499053	0.413841	0.542748
	2010308F09Rik	0.349055	0.285202	0.337762	0	0	0	0	0	0		1700034E13Rik	0	0	0	0	0	0	0	0	0	0	0	0	0	0	0	0	0	0	0	0	0	0		ADORA2A	2.00492	1.46407	2.04637	2.89432	3.00497	2.88564	2.37116	1.83201	3.11918	2.82864	1.43817	1.66738	2.56997
	2010310C07Rik	6.42668	5.25103	6.21875	2.66802	2.59893	2.72138	3.7825	3.05857	3.23536		1700034G24Rik	0	0	0	0	0	0	0	0	0	0	0	0	0	0	0	0	0	0	0	0	0	0		ADORA2B	5.4124	5.9675	13.6658	5.44743	8.52104	8.3666	3.54053	4.44271	11.4241	20.0962	2.96389	5.98493	5.32146
	2010315B03Rik	45.5339	37.2043	44.0608	41.838	40.7546	42.6748	51.551	41.6847	44.0942		1700034H15Rik	14	12	50	16	30	33	100	12	28	79	8	25	31	16	43	83	16	19	16	92	34	60		ADORA3	1.97998	2.78701	3.38038	2.86577	4.0905	3.34363	3.2916	2.82558	5.87528	3.25589	1.87757	1.4813	5.09326
	2010320M18Rik	254.88	208.255	246.634	262.797	255.991	268.053	250.042	202.187	213.874		1700034I23Rik	0	0	0	0	0	0	0	0	0	0	0	0	0	0	0	0	0	0	0	0	0	0		ADPGK	12.2103	12.9885	14.0759	14.2905	13.677	14.3065	13.5613	12.4915	13.8999	12.2343	7.65294	10.6047	13.6784
	2200002D01Rik	12.4136	10.1428	12.012	24.325	23.6952	24.8116	213.62	172.736	182.72		1700034J04Rik	0	0	0	0	0	0	0	0	0	0	0	0	0	0	0	0	0	0	0	0	0	0		ADPRH	1.72282	1.63416	1.56321	1.8875	1.58464	1.87674	1.75918	1.30459	1.72364	1.04129	4.2657	1.9712	1.69463
	2200002J24Rik	0	0	0	0.33374	0.325097	0.340415	0.39136	0.316459	0.334751		1700034J05Rik	0	0	0	0	0	0	0	0	0	0	0	0	0	0	0	0	0	0	0	0	0	0		ADPRHL1	2.09511	2.39174	1.0569	2.15635	3.59542	2.0501	2.10259	4.14043	2.81101	3.82266	1.46626	2.5616	2.41162
	2200007N16Rik	0	0	0	0.337328	0.328593	0.344075	0	0	0		1700034K08Rik	0	0	0	0	0	0	0	0	0	0	0	0	0	0	0	0	0	0	0	0	0	0		ADPRHL2	9.21294	10.7223	9.88678	9.18504	11.5512	11.6316	11.985	10.1891	11.6068	13.4478	15.2506	13.9906	10.7094
	2210008F06Rik	12.1891	9.95931	11.7947	10.7045	10.4273	10.9186	16.2184	13.1144	13.8724		1700034P13Rik	9	12	4	10	5	4	5	5	4	5	3	15	5	5	2	6	18	12	11	6	5	9		ADRA1A	0.111621	0.157444	0.273678	0.161974	0.261229	0.216104	0.181381	0.260523	0.347651	0.189683	0.38962	0.201952	0.295237
	2210011C24Rik	129.074	105.462	124.898	98.2032	95.6602	100.167	16.2632	13.1507	13.9108		1700036A12Rik	0	0	0	0	0	0	0	0	0	0	0	0	0	0	0	0	0	0	0	0	0	0		ADRA1B	0.21772	0.255697	0.161109	0.142905	0.277138	0.0787915	0.464663	0.119852	0.242302	0.178258	0.359548	0.25246	0.302464
	2210011K15Rik	0	0	0	5.3887	5.24916	5.49648	14.472	11.7023	12.3787		1700036G14Rik	0	0	0	0	0	0	0	0	0	0	0	0	0	0	0	0	0	0	0	0	0	0		ADRA1D	0.0747061	0	0.0579885	0	0.169675	0.0185175	0.0157277	0.0155411	0.0499594	0.0525119	0.548795	0.0714015	0.0384794
	2210016F16Rik	1961.11	1602.36	1897.66	779.151	758.975	794.735	138.945	112.352	118.846		1700036O09Rik	0	0	0	0	0	0	0	0	0	0	0	0	0	0	0	0	0	0	0	0	0	0		ADRA2A	5.75345	6.77243	8.92746	4.57764	15.5783	8.81586	5.25484	4.65665	22.9586	28.8298	5.31038	11.0123	7.36468
	2210016L21Rik	1040.28	849.984	1006.63	936.307	912.061	955.034	1297.29	1049	1109.64		1700037C06Rik	0	0	0	0	0	0	0	0	0	0	0	0	0	0	0	0	0	0	0	0	0	0		ADRA2B	0.189825	0.281058	0.290793	0.176097	0.382663	0.312544	0.358979	0.666628	0.456696	0.687268	0.551104	0.390408	0.574887
	2210404E10Rik	0	0	0	0	0	0	0.381861	0.308777	0.326625		1700037C18Rik	96	116	167	98	90	81	98	132	87	123	161	90	114	103	92	117	144	103	148	129	83	226		ADRA2C	0.517122	0.249205	1.19482	0.20443	0.602059	0.39847	0.158765	0.504476	0.520429	0.865	1.61264	1.79023	0.402925
	2210406O10Rik	3.26045	2.66401	3.15497	2.10349	2.04902	2.14556	3.01184	2.43541	2.57618		1700037F03Rik	1	2	0	0	0	1	0	0	0	0	2	0	0	0	1	0	1	0	0	0	0	0		ADRB1	0.83062	0.979912	0.961834	1.2924	0.836234	0.946409	0.722066	0.877769	0.916904	1.33611	0.928231	0.312361	0.884445
	2210407C18Rik	0	0	0	0	0	0	3.69353	2.98663	3.15926		1700037F24Rik	0	0	0	0	0	0	0	0	0	0	0	0	0	0	0	0	0	0	0	0	0	0		ADRB2	2.36207	1.20406	1.22045	1.97683	2.02311	1.23024	1.37464	1.78149	2.00656	1.39445	2.15519	1.34869	2.22164
	2210408F21Rik	28.1502	23.0006	27.2394	60.198	58.6392	61.402	19.3515	15.6478	16.5523		1700037H04Rik	463	484	572	444	435	474	477	416	602	473	526	414	425	379	418	526	505	498	595	388	752	750		ADRB3	0.169866	0.0453343	0.0775702	0.115547	0.0258248	0.0825516	0.0524092	0.0537884	0.117997	0.185252	1.2426	0.115983	0.166023
	2210408I21Rik	293	239.401	283.52	161.759	157.571	164.995	212.824	172.092	182.039		1700039E22Rik	0	0	0	0	0	0	0	0	0	0	0	0	0	0	0	0	0	0	0	0	0	0		ADRBK1	34.3033	36.2188	31.4532	35.1514	34.0013	44.112	38.1511	35.0359	39.1131	42.7089	25.0638	41.8063	39.8359
	2210409E12Rik	0	0	0	1.0022	0.976246	1.02224	0	0	0		1700039I01Rik	0	0	0	0	0	0	0	0	0	0	0	0	0	0	0	0	0	0	0	0	0	0		ADRBK2	1.06507	0.99377	0.84328	1.41813	1.29374	1.06045	1.51375	0.659593	0.928038	0.88198	2.7151	1.1913	1.19768
	2210411M09Rik	3.23205	2.64081	3.12749	2.99279	2.91529	3.05265	1.14061	0.92231	0.975621		1700039M10Rik	0	0	0	0	0	1	0	0	0	0	0	0	0	0	0	0	0	0	1	0	0	0		ADRM1	29.966	35.681	34.7699	32.8935	34.9791	35.7731	34.02	32.7401	42.6998	42.1508	55.1249	105.863	37.3442
	2210412B16Rik	1.43624	1.1735	1.38977	0.667996	0.650698	0.681357	1.50022	1.21309	1.28321		1700039M15Rik	0	0	0	0	0	0	0	0	0	0	0	0	0	0	0	0	0	0	0	0	0	0		ADSL	14.5164	17.7494	17.0935	15.9642	15.3604	16.8898	19.5685	17.469	16.4964	16.1467	21.9839	17.0462	19.6711
	2300003K06Rik	0.349055	0.285202	0.337762	0	0	0	0	0	0		1700040D17Rik	0	0	0	0	4	0	0	1	3	1	0	1	0	0	1	3	1	3	4	0	3	3		ADSS	20.4893	20.2877	20.9623	20.6266	18.558	19.2442	18.2063	16.6759	19.0601	18.2791	15.1837	15.8694	17.4833
	2300009A05Rik	393.734	321.707	380.995	319.464	311.191	325.853	378.439	306.01	323.698		1700040E09Rik	0	0	0	0	0	0	0	0	0	0	0	0	0	0	0	0	0	0	0	0	0	0		ADSSL1	1.07957	0.834319	0.793069	1.38313	0.83138	0.781299	1.0994	1.16185	0.89661	1.17342	1.06033	0.84783	1.14754
	2310001H17Rik	55.2312	45.1276	53.4442	43.0844	41.9687	43.9461	49.9792	40.4138	42.7497		1700040F15Rik	0	0	0	0	0	0	0	0	0	0	0	0	0	0	0	0	0	0	0	0	0	0		ADTRP	55.5977	65.2115	55.441	26.8351	74.5431	98.8886	62.4615	26.5265	87.2503	116.476	18.7842	30.5752	47.5513
	2310001K24Rik	0.373268	0.304985	0.361191	0	0	0	2.34919	1.89958	2.00938		1700040F17Rik	0	0	0	0	0	0	0	0	0	0	0	0	0	0	0	0	0	0	0	0	0	0		AEBP1	12.8551	11.8694	22.2361	13.9236	12.7841	11.7073	14.9915	14.6159	22.5808	19.889	35.6061	19.5434	24.7568
	2310002D06Rik	0	0	0	0.331075	0.322502	0.337697	0	0	0		1700040K01Rik	0	0	0	0	0	0	0	0	0	0	0	0	0	0	0	0	0	0	0	0	0	0		AEBP2	5.13421	4.45569	4.6961	4.38528	4.35682	4.982	4.31022	4.0157	4.84886	5.22191	6.17361	3.88251	5.41903
	2310002F09Rik	1.65182	1.34965	1.59838	3.01848	2.94031	3.07885	3.31202	2.67814	2.83294		1700040L08Rik	1	2	21	9	6	7	7	4	5	4	16	9	6	1	6	13	14	15	23	2	8	4		AEN	2.97133	3.28178	4.58616	4.70788	3.92909	4.70675	3.73701	4.09583	4.50616	3.28436	2.98398	4.83312	4.58299
	2310003N18Rik	0.349055	0.285202	0.337762	0	0	0	0	0	0		1700041B01Rik	2	1	0	0	2	0	0	1	4	0	0	1	0	1	3	0	0	0	0	1	1	1		AES	203.35	184.536	182.34	195.317	175.965	197.849	243.546	221.025	203.678	240.382	394.389	267.132	201.656
	2310007B03Rik	0.714582	0.583862	0.691462	0.594634	0.579236	0.606528	3.7342	3.01952	3.19405		1700041C23Rik	0	0	0	0	0	0	0	0	0	0	0	0	0	0	0	0	0	0	0	0	0	0		AFAP1	6.47761	7.1275	5.01122	6.73647	5.2367	5.63508	6.86095	6.72163	5.57688	5.0222	11.3747	4.25209	7.709
	2310008N11Rik	2.87994	2.35311	2.78677	3.64399	3.54963	3.71687	2.96211	2.39519	2.53364		1700041G16Rik	3	2	0	1	2	1	4	3	5	4	2	3	0	1	6	3	1	0	2	6	5	2		AFAP1-AS1	0.0984851	0.162083	0.0910822	0.162631	0.0627462	0.0986918	0.15445	0.159997	0.120352	0.104827	0.100891	0.0449616	0.145093
	2310009A05Rik	148.837	121.61	144.022	120.808	117.68	123.225	132.628	107.245	113.444		1700041I07Rik	0	0	0	0	0	0	0	0	0	0	0	0	0	1	0	0	0	0	0	0	0	0		AFAP1L1	0.847702	1.04112	1.26103	0.745117	0.918466	0.845591	0.665931	1.10936	0.965487	1.25749	1.49037	0.773758	1.25601
	2310009B15Rik	203.904	166.604	197.307	279.079	271.853	284.661	352.249	284.832	301.296		1700041M05Rik	0	0	0	0	0	0	0	0	0	0	0	0	0	0	0	0	0	0	0	0	0	0		AFAP1L2	3.82669	4.30713	4.82419	2.93556	4.91559	2.76524	4.57107	3.5129	4.17047	4.82554	6.81148	3.26401	4.03131
	2310010J17Rik	50.5519	41.3044	48.9164	34.5872	33.6915	35.279	41.0149	33.1652	35.0822		1700041M19Rik	0	0	0	0	0	0	0	0	0	0	0	0	0	1	0	0	0	0	0	0	1	0		AFF1	12.2804	12.0433	8.75781	9.78291	9.06325	11.9572	11.1794	9.85424	9.57829	8.067	11.9985	5.2568	11.2176
	2310011J03Rik	2487.83	2032.73	2407.34	2266.85	2208.15	2312.19	2910.99	2353.86	2489.92		1700042D02Rik	0	0	0	0	0	0	0	0	0	0	0	0	0	0	0	0	0	0	0	0	0	0		AFF2	0.0560993	0.0280748	0.0144828	0.021895	0.0740255	0.0503094	0.0271294	0.0221552	0.0132218	0.0183677	0.0394128	0.0552212	0.0473009
	2310014F06Rik	23.1548	18.919	22.4056	11.6768	11.3745	11.9104	9.67505	7.82336	8.27557		1700042G07Rik	1	0	0	0	1	0	1	1	0	0	0	0	0	0	0	0	0	0	0	2	0	0		AFF3	0.635564	0.650545	0.49186	0.939279	0.665385	0.408881	0.699397	0.338798	0.615511	0.403426	2.2977	0.254892	0.834909
	2310015A10Rik	38.0986	31.1292	36.866	34.7056	33.8069	35.3998	37.9738	30.7061	32.4809		1700042G15Rik	1	0	0	0	0	1	0	0	0	0	0	1	0	0	1	0	0	0	4	0	1	0		AFF4	10.5795	10.2885	9.63703	9.39629	9.64779	10.1116	8.97929	8.1244	9.92595	8.85325	9.56011	6.06193	9.9113
	2310015D24Rik	0	0	0	0.946532	0.922022	0.965464	1.92733	1.55846	1.64854		1700042O05Rik	0	0	0	0	0	0	0	0	0	0	0	0	0	0	0	0	0	0	0	0	0	0		AFG3L1P	2.66183	2.25289	3.00616	2.86646	2.35829	2.61864	3.21824	3.04955	3.07834	2.84781	3.50976	3.44271	3.11043
	2310022A10Rik	1025.16	837.626	991.993	713.831	695.347	728.109	1074.38	868.759	918.975		1700042O10Rik	0	1	0	0	1	0	0	0	3	0	0	0	0	0	0	1	0	0	0	0	0	3		AFG3L2	43.0305	47.0382	37.9204	39.0303	43.7486	41.8061	43.835	41.7458	38.8485	43.1507	26.3748	31.2344	40.6657
	2310022B05Rik	13120.5	10720.4	12696	14309.4	13938.9	14595.6	11801.3	9542.63	10094.2		1700044C05Rik	0	0	0	0	0	0	0	0	0	0	0	0	0	0	0	0	0	0	0	0	0	0		AFM	0.0775738	0	0	0.019319	0.0247977	0.0426843	0	0	0.121134	0	0	0.0456734	0.111221
	2310026I22Rik	0.349055	0.285202	0.337762	0	0	0	0	0	0		1700044K03Rik	0	0	0	0	0	0	0	0	0	0	0	0	0	0	0	0	0	0	0	0	0	0		AFMID	7.70308	9.57727	7.16042	8.06007	6.90586	8.99078	7.42124	10.0893	5.75985	7.75352	4.27973	8.35697	7.13362
	2310026L22Rik	0	0	0	1.00078	0.974865	1.0208	0	0	0		1700045H11Rik	0	0	0	0	0	0	0	0	0	0	0	0	0	0	0	0	0	0	0	0	0	0		AFP	0	0	0.0263737	0	0	0.0195085	0	0	0	0	0	0	0
	2310030A07Rik	0.353746	0.289035	0.342301	0	0	0	0	0	0		1700045I11Rik	0	0	0	0	0	0	0	0	0	0	0	0	0	0	0	0	0	0	0	0	0	0		AFTPH	21.2877	21.4378	17.1874	19.4098	20.056	18.0541	19.3617	17.4271	16.0079	15.3101	11.6127	17.6982	18.7387
	2310030G06Rik	407.569	333.012	394.382	234.33	228.262	239.017	241.642	195.394	206.689		1700046C09Rik	0	0	0	0	0	0	0	0	0	0	0	0	0	0	0	0	0	0	0	0	0	0		AGA	9.09069	10.1659	6.85493	7.3085	10.0648	9.07979	10.0204	11.5554	6.89699	11.1673	11.2789	9.01727	12.0386
	2310031A07Rik	2.5712	2.10084	2.48801	0.668187	0.650884	0.681551	0.874797	0.707371	0.748258		1700047A11Rik	0	0	0	0	0	0	0	0	0	0	0	0	0	0	0	0	0	0	0	0	0	0		AGAP1	5.96779	6.27056	4.60052	5.88797	6.50406	7.5295	6.09094	5.57083	7.26018	7.76501	10.7453	5.96842	9.12426
	2310033P09Rik	535.661	437.672	518.331	347.873	338.865	354.831	567.395	458.802	485.321		1700047E10Rik	0	0	0	0	0	0	0	0	0	0	0	0	0	0	0	0	0	0	0	0	0	0		AGAP11	0.451532	0.364961	0.752969	0.717506	0.458189	0.315035	0.623597	0.956524	0.705033	1.15913	0.669664	0.31417	0.735036
	2310034C09Rik	0	0	0	0	0	0	0.358451	0.289847	0.306601		1700047F07Rik	0	0	0	0	0	0	0	0	0	0	0	0	0	0	0	0	0	0	0	0	0	0		AGAP2	1.13391	0.950201	1.33196	1.55921	1.91246	2.44733	1.76728	1.36758	1.88249	2.01498	1.0455	1.4917	1.95898
	2310034G01Rik	14.1687	11.5768	13.7103	9.26341	9.02353	9.44869	17.7928	14.3875	15.2191		1700047G03Rik	0	0	0	0	0	0	0	0	0	0	0	0	0	0	0	0	0	0	0	0	0	0		AGAP3	10.6773	12.7148	11.5226	12.5284	12.266	14.7663	11.4689	12.5724	15.4575	16.7932	23.9196	20.4848	13.188
	2310039H08Rik	961.788	785.847	930.671	754.231	734.7	769.316	904.854	731.675	773.967		1700047G07Rik	0	0	0	0	0	0	0	0	0	0	0	0	0	0	0	0	0	0	0	0	0	0		AGAP4	1.75848	1.3082	1.10349	1.11267	0.765925	1.45539	1.57811	1.19697	1.02254	1.44993	1.9198	2.17011	1.50338
	2310040G07Rik	0	0	0	0.333751	0.325109	0.340427	0	0	0		1700047I17Rik2	5	7	7	12	7	6	5	4	11	13	3	10	7	8	17	6	9	9	7	5	5	4		AGAP5	1.60048	0.989722	1.53701	1.65759	1.38422	1.52898	1.42668	1.62529	1.64476	1.17964	1.35998	1.25297	1.61017
	2310040G24Rik	0.654228	0.534549	0.633062	6.0186	5.86275	6.13898	7.96622	6.44158	6.81391		1700047K16Rik	0	0	2	0	0	1	0	1	5	0	0	0	0	3	2	1	4	4	2	0	0	1		AGAP6	2.36725	2.95847	3.16675	3.39201	2.13708	2.30854	2.75119	3.64289	2.47828	2.26253	3.82562	2.72663	2.74477
	2310043L19Rik	0	0	0	0.333894	0.325248	0.340572	1.82777	1.47795	1.56338		1700047L14Rik	0	0	0	0	0	1	0	1	0	0	0	0	0	0	1	0	1	0	0	0	0	0		AGAP7	0.327792	0.385037	0.776084	0.813141	0.470789	0.706836	0.545705	0.912324	0.532611	1.28175	0.626827	0.719156	0.803159
	2310043M15Rik	0.728725	0.595418	0.705148	0.667408	0.650125	0.680757	0	0	0		1700047M11Rik	0	0	0	0	0	0	0	0	0	0	0	0	0	0	0	0	0	0	0	0	0	0		AGAP8	0.65887	0.735779	1.71525	1.6079	1.55779	1.56092	0.878032	2.27118	1.19701	1.81954	1.22773	1.13818	1.37926
	2310043O21Rik	0	0	0	0	0	0	0.769182	0.62197	0.657921		1700047N06Rik	0	0	0	0	0	0	0	0	0	0	0	0	0	0	0	0	0	0	0	0	0	0		AGAP9	0.502718	0.707919	0.614124	0.253569	0.621135	0.489918	1.27055	0.881063	1.12987	0.197558	0.680082	0.0696182	0.712099
	2310043P16Rik	240.414	196.435	232.636	38.5873	37.5881	39.3591	38.7068	31.2988	33.1079		1700047O18Rik	0	0	0	0	0	0	0	0	0	0	0	0	0	0	0	0	0	0	0	0	0	0		AGBL1	0.00807586	0	0	0.00907436	0	0	0.0352566	0	0.0448964	0	0.0376004	0	0
	2310044K18Rik	0.362864	0.296485	0.351124	1.00344	0.977456	1.02351	1.49793	1.21125	1.28126		1700048F04Rik	0	0	0	0	0	0	0	0	0	0	0	0	0	0	0	0	0	0	0	0	0	0		AGBL2	0.280945	0.301412	0.185278	0.183089	0.290514	0.520767	0.196648	0.403599	0.299628	0.41997	0.162761	0.165533	0.155364
	2310047D07Rik	0.349055	0.285202	0.337762	0	0	0	0	0	0		1700048M11Rik	0	0	0	0	0	0	0	0	0	0	0	0	0	0	0	0	0	0	0	0	0	0		AGBL3	0.0511021	0.0610584	0.0491976	0.137354	0.0128348	0.0332622	0.0364968	0.0341861	0.0119453	0.0191503	0.0400458	0.0329517	0.0878823
	2310057M21Rik	808.803	660.847	782.635	602.57	586.967	614.623	813.202	657.565	695.573		1700048O20Rik	0	0	0	0	1	2	0	0	0	0	0	1	1	1	0	0	0	0	0	0	0	0		AGBL4	0.0196364	0.0515587	0.0356021	0.0114522	0.0335855	0	0.0933462	0	0	0.0704954	0.121195	0.0137325	0.0598237
	2310057N15Rik	0	0	0	0	0	0	0.381861	0.308777	0.326625		1700048P04Rik	0	0	0	0	0	0	0	0	0	0	0	0	0	0	0	0	0	0	0	0	0	0		AGBL5	6.73087	10.2425	6.29868	7.87586	7.34016	8.34737	8.86808	8.87286	7.60874	8.33868	16.3077	9.78523	8.69659
	2310058D17Rik	32.1528	26.2711	31.1126	33.1241	32.2663	33.7866	37.7766	30.5466	32.3123		1700049E15Rik	0	0	0	0	0	0	0	0	0	0	0	0	0	0	0	0	0	0	0	0	0	0		AGER	0.792459	1.66583	1.02611	1.23876	1.31422	1.63533	1.58471	2.52904	1.29126	1.46801	2.56987	1.93459	1.03016
	2310061I04Rik	1117.02	912.681	1080.88	935.256	911.038	953.962	1322.53	1069.41	1131.23		1700049E17Rik1	0	0	0	0	0	0	0	0	0	0	0	0	0	0	0	0	0	0	0	0	0	0		AGFG1	7.88883	7.24096	6.64954	6.62883	6.16007	6.01301	6.04449	6.46991	6.15376	5.2314	5.39445	6.05293	7.07124
	2310068J16Rik	37.6832	30.7897	36.464	29.6632	28.895	30.2565	29.4955	23.8504	25.229		1700049E17Rik2	0	0	0	0	0	0	0	0	0	0	0	0	0	0	0	0	0	0	0	0	0	0		AGFG2	11.6013	13.8562	10.8256	10.845	17.6869	18.2756	16.4429	16.8824	16.7753	28.6004	5.86148	15.0166	14.5497
	2310074N15Rik	4.27598	3.49377	4.13764	4.00465	3.90095	4.08475	5.63248	4.55449	4.81775		1700049E22Rik	0	0	0	0	0	0	0	0	0	0	0	0	0	0	0	0	0	0	0	0	0	0		AGGF1	7.99731	8.64283	7.13706	6.24758	7.39888	7.9306	7.80106	7.14781	7.38131	7.34271	5.28843	5.27836	8.29155
	2400006E01Rik	0	0	0	0.337455	0.328717	0.344205	0.357616	0.289173	0.305888		1700049J03Rik	0	0	0	0	0	0	0	0	0	0	0	0	0	0	1	0	0	0	0	0	0	0		AGK	5.30305	5.94726	4.41054	5.05642	5.41528	6.08003	6.12402	6.0937	4.3796	4.74846	5.93758	4.42646	6.46967
	2410002F23Rik	1291.4	1055.17	1249.62	975.873	950.603	995.392	2111.88	1707.7	1806.4		1700049L16Rik	0	0	0	0	0	0	0	0	0	0	0	0	0	0	0	0	0	0	0	0	0	0		AGL	5.88524	6.38507	5.12417	6.19167	6.28762	6.02785	7.05394	5.65725	5.67764	5.92872	6.66283	2.84992	6.54736
	2410003L11Rik	0	0	0	1.00218	0.976225	1.02222	0.361807	0.292561	0.309472		1700051A21Rik	0	0	0	0	0	0	0	0	0	0	0	0	0	0	0	0	0	0	0	0	0	0		AGMAT	4.94853	6.58264	9.60398	4.32479	6.28822	7.4248	5.03848	5.10585	8.59952	9.60652	1.41654	5.20954	4.61686
	2410004B18Rik	1581.79	1292.43	1530.61	1072.7	1044.92	1094.15	1395.75	1128.62	1193.85		1700051K13Rik	0	0	0	0	0	0	0	0	0	0	0	0	0	0	0	0	0	0	0	0	0	0		AGMO	0.391675	0.129617	1.13897	0.13587	1.31411	0.945969	0.174526	0.273537	1.59438	3.08658	0.122147	0.104434	0.140928
	2410004I01Rik	0	0	0	0	0	0	0.39061	0.315852	0.334108		1700051O22Rik	0	3	3	5	0	0	1	0	0	0	0	0	0	0	1	0	1	0	1	0	1	1		AGPAT1	21.4785	24.5996	21.829	19.22	27.0436	26.8627	28.1708	26.0394	32.4886	37.482	46.9559	40.1685	31.4778
	2410004P03Rik	0	0	0	0	0	0	0.701596	0.567318	0.60011		1700052H01Rik	0	0	0	1	0	0	0	0	0	0	0	0	0	0	0	0	0	0	0	0	0	0		AGPAT2	49.3824	55.2201	65.6727	41.4291	83.1424	83.1678	59.482	50.308	107.276	116.205	40.4129	153.634	59.0248
	2410006H16Rik	1888.58	1543.1	1827.48	1157.4	1127.43	1180.55	1616.28	1306.94	1382.49		1700052I22Rik	0	0	0	0	0	0	0	0	0	0	0	0	0	0	0	0	0	0	0	0	0	0		AGPAT3	15.2535	17.8859	13.1962	13.9402	16.9303	17.975	15.7646	14.9782	17.4283	19.2686	12.3372	19.4051	17.615
	2410012E07Rik	0	0	0	1.1109	1.08213	1.13312	5.10231	4.12579	4.36427		1700052K11Rik	82	120	106	99	91	103	119	129	80	94	138	111	114	96	103	129	105	124	130	121	121	150		AGPAT4	0.662047	0.677737	0.65163	0.49013	0.463001	0.920366	0.530969	0.341229	0.465375	0.327409	2.10227	0.371411	0.919374
	2410015M20Rik	1753.26	1432.53	1696.53	1719.03	1674.52	1753.41	2026.92	1638.99	1733.73		1700054A03Rik	1	0	1	3	1	1	0	1	0	0	5	0	0	1	0	0	0	0	1	3	0	0		AGPAT4-IT1	0.0649909	0.107462	0.073579	0	0.0335963	0.0823539	0.0692562	0	0	0	0.141902	0.0517644	0.0714219
	2410017I17Rik	7.18156	5.86783	6.94921	2.33859	2.27804	2.38537	4.12056	3.33193	3.52452		1700054K02Rik	0	0	0	0	0	0	0	0	0	0	0	0	0	0	0	0	0	0	0	0	0	0		AGPAT5	8.34708	8.55858	7.5298	7.67741	7.76803	6.97852	7.49821	7.58939	7.45613	7.89219	2.66882	6.02108	7.72302
	2410018L13Rik	54.9436	44.8927	53.166	17.3757	16.9258	17.7233	22.8968	18.5146	19.5848		1700054K19Rik	0	0	0	0	0	0	0	0	0	0	0	0	0	0	0	0	0	0	0	0	0	0		AGPAT6	9.32628	9.54362	8.80172	9.32582	10.0335	10.609	9.94863	10.0594	10.1768	10.2125	10.092	11.8467	9.76443
	2410022M11Rik	60.6819	49.5813	58.7186	51.6837	50.3453	52.7174	67.6362	54.6915	57.8527		1700054M17Rik	0	0	0	0	0	0	0	0	0	0	0	0	0	0	0	0	0	0	0	0	0	0		AGPAT9	12.0688	13.5186	16.6259	8.54416	19.7887	10.7796	11.8759	9.96313	13.388	13.3382	10.1733	12.1595	10.8269
	2410080I02Rik	1.436	1.17331	1.38954	1.33594	1.30135	1.36266	4.90217	3.96395	4.19307		1700054O05Rik	0	0	0	0	0	0	0	0	0	0	0	0	0	0	0	0	0	0	0	0	0	0		AGPHD1	1.38304	1.42263	1.01145	1.34521	1.47821	1.02756	0.761502	1.23871	1.02031	1.8789	1.97599	0.931175	1.41137
	2410131K14Rik	1389.51	1135.32	1344.55	1003.77	977.775	1023.84	1436.5	1161.57	1228.71		1700054O19Rik	0	0	0	0	0	0	0	0	0	0	0	0	0	0	0	0	0	0	0	0	0	0		AGPS	11.8943	12.747	12.4772	10.4353	10.5723	11.5049	11.3671	10.5658	12.0614	10.6342	9.63161	6.24722	12.952
	2410137M14Rik	0	0	0	0	0	0	0.39061	0.315852	0.334108		1700055C04Rik	0	0	0	0	0	0	0	0	0	0	0	0	0	0	0	0	0	0	0	0	0	0		AGR2	474.375	541.745	309.843	470.791	321.058	384.657	562.332	451.248	279.087	289.518	104.941	313.214	456.303
	2500002B13Rik	13.3295	10.8911	12.8982	23.2599	22.6576	23.7251	21.5887	17.4569	18.4659		1700055D18Rik	5	2	5	11	8	7	11	5	15	4	5	8	1	9	7	13	1	9	8	5	4	5		AGR3	119.142	161.471	103.565	117.887	119.256	118.065	128.772	124.597	102.68	113.669	41.4841	123.63	109.77
	2500004C02Rik	97.4237	79.6018	94.2717	68.0241	66.2626	69.3846	78.4383	63.4261	67.0923		1700056E22Rik	24	7	12	12	9	11	15	6	10	26	12	14	12	21	13	12	15	5	17	18	7	35		AGRN	12.6409	12.3752	11.6037	13.5632	10.2496	18.9002	15.4816	15.7937	15.1666	20.7118	16.9753	27.7976	16.8794
	2510002D24Rik	201.121	164.33	194.614	173.172	168.688	176.636	201.784	163.165	172.596		1700056N10Rik	7	8	2	3	9	9	2	4	5	8	0	13	5	12	10	10	5	5	4	10	9	4		AGRP	0	0	0	0.052068	0.0726363	0.0592613	0	0	0	0	0	0	0
	2510009E07Rik	108.067	88.2985	104.571	113.285	110.352	115.551	21.1784	17.1251	18.115		1700057G04Rik	3	4	2	6	1	0	2	1	3	0	0	2	1	0	1	1	0	0	0	2	0	3		AGSK1	0.976606	1.32784	0.696213	1.55332	1.06824	1.19815	1.39513	2.33066	1.16091	1.02243	0.662953	0.401742	1.59
	2510016D11Rik	1.80436	1.47428	1.74598	3.00379	2.926	3.06387	6.78164	5.48371	5.80068		1700057H15Rik	0	0	0	0	0	0	0	0	0	0	0	0	0	0	0	0	0	0	0	0	0	0		AGT	1.17488	0.441716	3.72693	1.0994	1.25656	1.9813	1.75639	0.896818	2.03496	1.65237	1.03999	4.75589	0.795558
	2510017J16Rik	0.353794	0.289074	0.342347	0.337274	0.328541	0.34402	0.358514	0.289899	0.306655		1700057H21Rik	0	0	0	0	0	0	0	0	0	0	0	0	0	0	0	0	0	0	0	0	0	0		AGTPBP1	2.00486	2.10709	2.49456	1.9105	2.27646	1.89422	1.93714	1.9339	2.20267	1.76427	2.84106	1.79354	2.0718
	2510039O18Rik	4390.79	3587.58	4248.73	3269.54	3184.87	3334.93	3082.26	2492.35	2636.42		1700058P15Rik	0	0	0	0	0	0	0	0	1	0	0	0	0	0	0	0	0	0	0	0	0	0		AGTR1	0.927958	0.617808	0.460918	0.862614	0.523625	0.292702	1.07944	0.667383	0.434285	0.542371	15.3437	0.34549	0.771055
	2510046G10Rik	39.0216	31.8833	37.7591	26.3425	25.6604	26.8694	38.0837	30.7949	32.5749		1700060C16Rik	0	0	0	0	0	0	0	0	0	0	0	0	0	0	0	0	0	0	0	0	0	0		AGTR2	0.0145666	0	0	0	0	0	0	0	0	0	0.123658	0	0
	2600006K01Rik	15.9853	13.0611	15.4682	29.7426	28.9724	30.3375	6.21653	5.02676	5.31732		1700060C20Rik	0	0	0	0	0	0	0	0	0	1	0	0	0	0	0	0	0	0	0	2	0	0		AGTRAP	5.9886	5.83028	7.58259	6.68492	6.63491	11.2617	9.26713	6.76862	8.81805	9.59916	12.0709	16.8668	9.67001
	2600014E21Rik	0.722338	0.590199	0.698968	1.0032	0.97722	1.02326	1.13135	0.914821	0.967699		1700060J05Rik	0	4	2	3	8	2	2	0	1	0	0	5	1	3	0	2	12	5	2	3	12	1		AGXT	1.08404	0.424472	0.180568	0.67457	0.502485	0.134103	1.20595	0.58887	0.846168	0.259517	0.221568	0.588725	0.685288
	2610001A08Rik	0	0	0	0.331075	0.322502	0.337697	0	0	0		1700060O08Rik	0	0	0	0	0	0	0	0	0	0	0	0	0	0	0	0	0	0	0	0	0	0		AGXT2	0.0540092	0	0	0.0798028	0.043053	0	0.0152012	0	0.0388861	0.0932496	0	0	0.0543839
	2610001J05Rik	1202.54	982.561	1163.64	1219.41	1187.83	1243.8	1342.51	1085.57	1148.32		1700061E17Rik	0	0	0	0	0	0	0	0	0	0	0	0	0	0	0	0	0	0	0	0	0	0		AGXT2L1	0.0132886	0	0.0123189	0	0	0	0	0.0378939	0	0	0	0	0.0564335
	2610002M06Rik	1050.79	858.568	1016.79	990.85	965.192	1010.67	1421.52	1149.45	1215.9		1700061E18Rik	0	0	0	0	0	0	0	0	0	0	0	0	0	0	0	0	0	0	0	0	0	0		AGXT2L2	20.7105	24.2128	21.7911	20.0931	30.5241	26.6693	23.4585	24.2728	26.9434	34.2168	16.8862	23.6045	22.9705
	2610005L07Rik	68.6603	56.1002	66.4389	29.1476	28.3928	29.7306	65.055	52.6043	55.6449		1700061F12Rik	0	0	0	0	0	0	0	0	0	0	0	0	0	0	0	0	0	0	0	0	0	0		AHCTF1	5.68845	5.23978	4.75798	4.94668	4.49008	4.48794	4.57802	4.89833	4.5637	4.00679	4.14629	3.3729	5.20782
	2610008E11Rik	212.716	173.803	205.834	67.4569	65.7101	68.8061	112.566	91.0218	96.283		1700061G19Rik	0	0	0	0	4	0	0	1	0	2	2	5	0	0	0	2	0	4	0	0	0	2		AHCY	34.4663	46.9059	39.0332	40.6345	42.4001	46.5883	41.9314	42.9627	42.5812	47.9855	37.2536	78.3595	46.2561
	2610012C04Rik	0.348591	0.284822	0.337312	0	0	0	0.391248	0.316368	0.334654		1700061H18Rik	1	2	4	3	3	3	2	3	2	2	5	4	0	0	0	2	5	5	4	0	2	2		AHCYL1	29.5958	31.3944	31.6419	31.5894	37.1178	39.532	34.5818	33.3595	32.7693	36.6943	43.575	23.7757	37.2119
	2610016A17Rik	0.695283	0.568094	0.672788	0	0	0	0	0	0		1700061I17Rik	0	0	0	0	1	0	0	0	0	0	0	0	0	3	1	0	0	0	0	1	0	1		AHCYL2	107.793	95.1751	80.4379	95.6247	135.428	112.12	116.59	72.4609	101.602	111.932	39.8819	63.5243	92.7436
	2610017A05Rik	9.35312	7.64214	9.05052	5.00174	4.87222	5.10178	10.2257	8.26861	8.74655		1700061J23Rik	0	0	0	0	0	0	0	0	0	0	0	0	0	0	0	0	0	0	0	0	0	0		AHDC1	2.19764	2.01147	1.90886	2.72916	2.38924	2.33566	2.8744	2.84459	2.66466	2.67142	8.80431	2.66343	3.17217
	2610020C07Rik	57.665	47.1163	55.7994	62.055	60.4481	63.2962	76.3882	61.7684	65.3387		1700061N14Rik	0	0	0	0	0	0	0	0	0	0	0	0	0	0	0	0	0	0	0	0	0	0		AHI1	3.17386	2.8385	2.40249	3.10272	2.21829	2.02156	3.07949	3.22332	2.06612	1.27139	2.72329	2.20487	2.69027
	2610021A01Rik	119.062	97.2817	115.21	63.5319	61.8867	64.8026	167.567	135.496	143.328		1700062C10Rik	0	0	0	0	0	0	0	0	0	0	0	0	0	0	0	0	0	0	0	0	0	0		AHNAK	38.263	37.7768	37.5169	40.001	32.4486	31.9713	43.2136	34.0655	35.9094	33.0207	93.698	24.405	45.167
	2610024D14Rik	0	0	0	0	0	0	0.39061	0.315852	0.334108		1700063A18Rik	0	0	0	0	0	0	0	0	0	0	0	0	0	0	0	0	0	0	0	0	0	0		AHNAK2	0.442237	0.442022	0.60967	0.558374	0.328863	0.224519	0.345643	0.394078	0.381319	0.287137	10.5992	0.378724	0.729046
	2610027K06Rik	0	0	0	0.668556	0.651244	0.681928	0	0	0		1700063D05Rik	0	1	0	0	0	0	0	0	0	0	0	0	0	0	0	0	0	0	0	0	0	0		AHR	9.48139	7.53654	8.15252	8.01362	7.55496	7.10923	6.52143	5.3709	9.07819	6.60465	6.17594	5.91263	10.4773
	2610028D06Rik	2.57429	2.10337	2.491	1.66825	1.62505	1.70161	5.23589	4.2338	4.47853		1700063H04Rik	0	0	0	0	0	0	0	0	0	0	0	0	0	0	0	0	0	0	0	0	0	0		AHRR	0.689707	0.771552	0.731732	1.05812	0.893195	0.976105	0.720415	0.749309	1.08095	0.549326	0.398079	0.435413	1.02497
	2610028H24Rik	0	0	0	0	0	0	0.701596	0.567318	0.60011		1700063H06Rik	0	0	0	0	0	0	0	0	0	0	0	0	0	0	0	0	0	0	0	0	0	0		AHSA1	37.4838	40.3708	48.5653	38.4707	45.0898	39.0608	37.5419	44.3146	45.0082	42.9323	56.3647	53.4186	44.5598
	2610035D17Rik	31.236	25.522	30.2254	37.422	36.453	38.1705	100.361	81.1531	85.8439		1700063I16Rik	0	0	0	0	0	0	0	0	0	0	0	0	0	0	0	0	0	0	0	0	0	0		AHSA2	9.41447	8.50734	7.25032	12.0013	7.49128	10.4383	11.1553	16.9452	9.8076	10.9414	12.3986	9.33431	9.61964
	2610035F20Rik	0.349086	0.285227	0.337792	0.337288	0.328554	0.344034	0.358445	0.289843	0.306596		1700063K16Rik	0	0	0	0	0	0	0	0	0	0	0	0	0	0	0	0	0	0	0	0	0	0		AHSG	1.6961	0.255742	0.192064	0.309661	0.895593	0.125028	0.0835936	0.120296	1.11074	0.37481	0.174277	0.428572	0.909855
	2610037D02Rik	17.8308	14.569	17.2539	21.1086	20.562	21.5308	33.2884	26.9174	28.4733		1700063O14Rik	0	0	0	0	0	0	0	0	0	0	0	0	0	0	0	0	0	0	0	0	0	0		AHSP	0	0	0	0	0.271516	0	0	0	0	0	0	0	0
	2610042L04Rik	0	0	0	0.33673	0.328011	0.343465	1.11887	0.904731	0.957026		1700064H15Rik	4	7	11	4	4	3	2	5	3	3	31	3	2	5	1	4	7	6	10	4	5	5		AICDA	0.153806	0.0296038	0.0102577	0.013253	0.284838	0.136332	0.150475	0.0151007	0.0318179	0.0759153	0.0268718	0.22293	0
	2610044O15Rik8	65.9273	53.8671	63.7943	43.5125	42.3857	44.3828	69.9663	56.5756	59.8457		1700064J06Rik	0	0	0	0	0	0	0	0	0	0	0	0	0	0	0	0	0	0	0	0	0	0		AIDA	14.8627	16.1494	16.8326	13.1281	16.1164	16.9494	14.3168	13.94	14.7654	13.8904	35.0244	14.3525	17.1654
	2610203C22Rik	37.9945	31.0441	36.7652	16.9595	16.5203	17.2987	1.87099	1.51291	1.60035		1700064M15Rik	0	0	0	0	0	0	0	0	0	0	0	0	0	0	0	0	0	0	0	0	0	0		AIF1	24.9106	20.0305	31.0457	24.2724	34.3563	36.7502	24.81	18.4153	36.3297	22.8838	19.1731	22.1517	26.3601
	2610204G07Rik	42.4338	34.6713	41.0609	36.6691	35.7196	37.4025	14.4736	11.7035	12.38		1700065D16Rik	1	4	0	0	0	1	1	0	0	3	0	0	1	3	1	0	0	0	0	3	0	1		AIF1L	2.10695	1.32156	2.86576	2.20726	1.22754	1.43449	1.36887	1.917	1.10693	0.895376	4.43133	0.730333	1.47216
	2610206C17Rik	2.86796	2.34332	2.77517	4.00809	3.9043	4.08825	1.87705	1.5178	1.60553		1700065I16Rik	0	0	0	0	0	2	0	0	0	0	3	0	1	0	3	2	0	0	0	1	0	0		AIFM1	19.422	24.3725	23.9801	20.0958	25.818	28.7353	27.4967	24.5656	26.2609	29.0551	19.467	36.985	23.1472
	2610301B20Rik	952.934	778.612	922.103	599.045	583.533	611.027	820.98	663.854	702.226		1700065J11Rik	0	0	0	0	0	0	0	0	0	0	0	0	0	0	0	0	0	0	0	0	0	0		AIFM2	7.9689	10.1838	10.3439	6.11669	10.4876	8.37401	9.24426	9.38301	13.2748	11.7566	7.79402	11.4656	9.30001
	2610306M01Rik	164.437	134.356	159.117	144.394	140.654	147.282	132.622	107.24	113.438		1700065J18Rik	0	0	0	0	0	0	0	0	0	0	0	0	0	0	0	0	0	0	0	0	0	0		AIFM3	15.6555	27.4757	19.806	26.0661	21.5025	22.8813	24.8548	40.6853	28.6715	26.9465	7.91037	42.4692	36.7018
	2610306O10Rik	0.716427	0.58537	0.693248	1.00139	0.975462	1.02142	1.50388	1.21606	1.28635		1700065L07Rik	0	0	0	0	0	0	0	0	0	0	0	0	0	0	0	0	0	0	0	0	0	0		AIG1	10.6754	9.54664	11.806	10.1807	10.2058	11.6678	12.3755	12.6033	14.6679	17.0481	23.1361	16.1586	16.7894
	2610307P16Rik	12.7568	10.4232	12.3441	7.88363	7.67948	8.04131	18.6862	15.1099	15.9833		1700065O20Rik	0	0	0	0	0	0	0	0	0	0	0	1	0	0	0	0	0	0	0	0	0	0		AIM1	14.4893	16.9854	15.4092	12.1182	16.0237	11.199	14.9458	11.808	14.1389	16.3627	4.25936	13.2879	13.6441
	2610316D01Rik	0.688588	0.562623	0.666309	0	0	0	0	0	0		1700066B17Rik	0	0	0	0	0	0	0	0	0	0	0	0	0	0	0	0	0	0	0	0	0	4		AIM1L	1.58022	1.52179	1.66995	3.31637	2.90528	1.60108	3.23708	2.95056	1.88346	2.52893	1.04399	3.94747	1.1001
	2610318M16Rik	0	0	0	0	0	0	0.381861	0.308777	0.326625		1700066B19Rik	410	662	508	330	605	572	696	664	351	880	814	469	618	531	522	492	201	744	632	817	533	1102		AIM2	0.894215	0.782641	0.913461	0.860099	2.11855	1.70202	0.784643	0.607359	0.872562	0.88859	0.243328	0.722298	0.798189
	2610318N02Rik	10.0676	8.22592	9.74188	2.00309	1.95122	2.04316	1.49314	1.20737	1.27716		1700066C05Rik	0	0	0	0	0	0	0	0	0	0	0	0	0	0	0	0	0	0	0	0	0	0		AIMP1	18.4801	18.5651	15.0001	16.1593	15.4519	16.4041	14.3198	17.7242	16.2552	14.5402	15.6157	14.4474	17.5602
	2610507B11Rik	11551.2	9438.1	11177.4	7099.28	6915.45	7241.28	14209.4	11489.9	12154		1700066J03Rik	0	0	0	0	0	0	0	0	0	0	0	0	0	0	0	0	0	0	0	0	0	0		AIMP2	9.66696	13.3926	14.7297	12.6127	11.1163	13.6614	12.9532	13.6665	17.2507	17.2904	10.9316	22.0458	16.4083
	2610507I01Rik	12.1925	9.9621	11.798	11.6741	11.3718	11.9076	21.8077	17.634	18.6533		1700066M21Rik	231	268	201	170	253	209	214	402	179	193	344	195	219	225	145	241	201	307	283	157	185	164		AIP	19.9128	22.9509	21.9065	18.306	31.0415	27.7701	23.2588	23.7107	31.4543	35.0893	46.0446	47.0617	25.8285
	2610528A11Rik	19.254	15.7318	18.631	44.809	43.6486	45.7052	55.6724	45.0173	47.6194		1700066N21Rik	0	0	0	0	0	0	0	0	0	0	0	0	0	0	0	0	0	0	0	0	0	0		AIPL1	0	0	0	0	0	0	0	0	0	0	0	0	0
	2700012I20Rik	7.46881	6.10253	7.22716	4.66924	4.54833	4.76263	6.04096	4.88479	5.16714		1700066O22Rik	0	0	0	0	0	0	0	0	0	0	0	0	0	0	0	0	0	0	0	1	0	0		AIRE	0.0630927	0	0.0117961	0.0865258	0.0242014	0.0384613	0.227861	0.0351712	0.0291556	0.0233746	0	0.117894	0.0829768
	2700016F22Rik	1.08115	0.883374	1.04617	1.00329	0.977315	1.02336	2.24586	1.81603	1.921		1700067G17Rik	1	2	2	0	1	0	1	1	2	4	0	1	0	0	0	1	2	1	2	1	0	2		AIRN	0	0	0.00659571	0.00829723	0.0118332	0	0	0	0	0	0	0.0187086	0
	2700029L08Rik	0	0	0	0	0	0	0.73465	0.594047	0.628384		1700067K01Rik	1	6	4	2	7	9	2	6	2	1	7	10	5	3	10	2	1	1	1	2	5	7		AJAP1	0.108197	0.306577	0.175113	0.274006	0.121454	0.164221	0.150439	0.188834	0.285867	0.290407	0.113798	0.154171	0.241674
	2700033N17Rik	39.8121	32.5292	38.5241	30.8259	30.0277	31.4425	33.4978	27.0867	28.6524		1700067P10Rik	0	0	0	0	0	0	0	0	0	0	0	0	0	0	0	0	0	0	0	0	0	0		AJUBA	1.19046	0.967705	0.675697	0.819566	0.697942	0.715611	1.06617	0.794145	0.914332	0.756021	2.7241	1.4413	1.11211
	2700038G22Rik	94.4951	77.209	91.4379	72.3556	70.482	73.8028	115.266	93.2055	98.593		1700069B07Rik	0	0	0	1	2	0	0	0	0	1	0	0	0	0	0	0	0	2	1	2	0	0		AK1	11.8537	10.6902	16.8459	16.9031	19.0133	13.6258	27.6109	25.6671	11.6256	20.6041	26.3939	48.0873	15.6333
	2700046A07Rik	0	0	0	0	0	0	0.358451	0.289847	0.306601		1700069L16Rik	0	0	0	0	0	0	0	0	0	0	0	0	0	0	0	0	0	0	0	0	0	0		AK2	39.7779	45.6901	43.3732	38.5161	46.9174	50.6445	39.7976	44.2764	44.3397	48.9178	26.9157	37.7523	40.845
	2700046G09Rik	26.9095	21.9869	26.0389	20.5862	20.0531	20.9979	16.9132	13.6762	14.4667		1700069P05Rik	0	0	0	0	0	0	0	0	0	0	0	0	0	0	0	0	0	0	0	0	0	0		AK3	24.7966	30.3693	22.2229	24.232	20.6381	29.9647	23.879	22.3156	28.9531	23.2342	23.1271	18.4212	23.2094
	2700049A03Rik	726.459	593.567	702.955	417.893	407.071	426.251	599.132	484.465	512.468		1700071G01Rik	0	0	0	0	0	0	0	0	0	0	0	0	0	0	0	0	0	0	0	0	0	0		AK4	5.33806	6.07982	4.40016	4.92461	3.15067	2.96838	4.65556	4.83842	3.83346	4.39242	11.4833	2.37564	7.4167
	2700062C07Rik	673.957	550.669	652.152	520.371	506.896	530.78	801.304	647.944	685.396		1700071K01Rik	0	0	0	0	0	0	0	0	0	0	0	0	0	0	0	0	0	0	0	0	0	0		AK5	0.259757	0.309127	0.520188	0.234507	0.335428	0.174496	0.319062	0.312744	0.468382	0.230309	1.76874	0.194553	0.402266
	2700068H02Rik	0.348547	0.284786	0.33727	0.337466	0.328727	0.344216	0	0	0		1700071M16Rik	0	0	0	0	0	0	0	0	0	0	0	0	0	0	0	0	0	0	0	0	0	0		AK7	0.755914	0.950433	0.885257	0.46434	1.0204	1.35217	0.608128	0.64659	0.842069	1.36397	0.224732	0.485138	0.571923
	2700069I18Rik	6.57319	5.37074	6.36052	6.02728	5.8712	6.14783	4.58919	3.71087	3.92537		1700072B07Rik	0	0	0	0	0	0	0	0	0	0	0	0	0	0	0	0	0	0	0	0	0	0		AK8	0.141957	0.101992	0.0586179	0.0724795	0.124368	0.0664161	0.152035	0.110142	0.0670932	0.0814934	0.605155	0.279003	0.185385
	2700078F05Rik	0	0	0	0	0	0	0.782242	0.63253	0.669091		1700072G22Rik	0	2	0	1	1	0	0	1	0	0	0	3	1	0	2	0	0	0	0	1	2	0		AKAP1	47.0157	49.6475	43.611	41.1535	51.2974	56.7787	52.3886	57.5253	51.1233	58.4549	41.5621	54.9035	53.0645
	2700080J24Rik	0.731408	0.59761	0.707744	0	0	0	0	0	0		1700072O05Rik	0	0	0	0	0	0	0	0	0	0	0	0	0	0	0	0	0	0	0	0	0	0		AKAP10	7.25188	6.53768	5.39788	5.85241	5.93169	6.52157	5.88957	4.39182	6.11902	5.01161	6.49725	3.60962	6.04892
	2700081O15Rik	830.812	678.83	803.932	580.03	565.01	591.631	944.794	763.972	808.13		1700073E17Rik	89	130	121	78	65	62	67	128	53	68	262	47	67	65	50	81	68	88	146	99	72	113		AKAP11	5.86209	5.1766	5.55264	5.76621	5.1918	5.69363	5.21784	5.05066	5.48447	4.41551	8.198	5.23069	6.14589
	2700097O09Rik	208.062	170.001	201.33	166.557	162.244	169.888	243.572	196.955	208.339		1700074A21Rik	0	0	0	1	0	0	0	0	0	0	0	0	0	0	0	0	0	0	0	0	0	0		AKAP12	2.50318	2.52754	4.91466	2.40317	2.8078	1.66243	2.46929	2.79124	3.0014	2.39939	27.4444	1.08771	3.47728
	2700099C18Rik	218.156	178.248	211.098	203.887	198.607	207.965	391.239	316.361	334.647		1700074H08Rik	0	0	0	0	0	0	0	0	0	0	0	0	0	0	0	0	0	0	0	0	0	0		AKAP13	14.7883	12.1855	13.5036	13.1994	15.5462	15.4429	13.942	13.2689	15.1145	16.5349	10.7812	13.4535	15.702
	2810001G20Rik	465.545	380.382	450.483	293.802	286.194	299.678	234.216	189.39	200.337		1700074P13Rik	0	0	0	0	0	0	0	0	0	0	0	0	0	0	0	0	0	0	0	0	0	0		AKAP14	0	0	0.0827831	0	0	0.128642	0	0	0.190974	0	0	0.201543	0
	2810002D19Rik	96.2801	78.6674	93.1651	104.206	101.508	106.29	145.834	117.923	124.739		1700080E11Rik	0	0	0	0	0	0	0	0	0	0	0	0	0	0	0	0	0	0	0	0	0	0		AKAP17A	12.5969	11.6625	12.6875	14.4318	13.7756	14.7417	14.8343	17.9313	17.9733	19.504	14.2168	22.398	16.4112
	2810004N23Rik	1796.53	1467.89	1738.41	1492.38	1453.74	1522.23	2005.75	1621.87	1715.62		1700080G11Rik	0	0	0	0	0	0	0	0	0	0	0	0	0	0	0	0	0	0	0	0	0	0		AKAP2	7.27769	5.6192	8.53373	6.82541	8.09173	7.54886	6.82345	6.62195	9.67251	5.78109	20.9129	5.0334	8.71784
	2810006K23Rik	366.477	299.437	354.62	233.994	227.934	238.674	296.885	240.065	253.941		1700080N15Rik	0	0	0	0	0	0	0	0	0	0	0	0	0	0	0	0	0	0	0	0	0	0		AKAP3	0.133208	0.4802	0.105386	0.11608	0.163582	0.401846	0.0848518	0.115963	0.334416	0.384259	0.120945	0.23649	0.183857
	2810013P06Rik	173.197	141.514	167.594	149.746	145.869	152.742	162.717	131.575	139.18		1700080O16Rik	0	0	0	0	0	0	0	0	0	0	0	0	0	0	1	0	0	0	0	0	0	0		AKAP4	0	0	0	0	0	0	0.0091599	0	0	0	0	0	0
	2810021J22Rik	172.502	140.946	166.921	121.955	118.797	124.394	229.8	185.819	196.56		1700081B01Rik	0	0	0	0	0	0	0	0	0	0	0	0	0	0	0	0	0	0	0	0	0	0		AKAP5	4.1315	3.43742	1.94725	2.82416	2.72004	2.97266	3.19761	3.34653	2.19449	1.91764	1.04659	1.20248	3.0753
	2810025M15Rik	889.682	726.931	860.898	707.97	689.637	722.13	943.793	763.162	807.274		1700081H04Rik	3	0	0	0	0	0	0	0	0	0	0	0	0	0	0	0	0	0	1	0	0	0		AKAP6	0.351243	0.275455	0.369939	0.266249	0.315102	0.147586	0.245919	0.306996	0.361665	0.295786	5.64055	0.0828816	0.35147
	2810029C07Rik	44.2975	36.1941	42.8644	42.9731	41.8603	43.8326	46.179	37.3409	39.4992		1700081N11Rik	1	0	1	1	0	1	0	0	1	0	0	1	0	1	1	0	0	0	0	1	0	3		AKAP7	12.2333	8.32193	8.06533	13.2044	9.07215	9.19852	22.453	13.135	10.0462	11.8035	6.06813	6.14206	13.2661
	2810030D12Rik	0	0	0	0	0	0	0.39061	0.315852	0.334108		1700082M22Rik	0	1	1	0	1	1	0	0	0	1	7	0	0	1	0	3	0	0	1	2	0	0		AKAP8	9.57292	9.77447	8.26137	9.06706	8.31248	11.3815	10.001	10.2919	9.25436	8.91012	8.73693	9.51915	10.0171
	2810032G03Rik	10.1953	8.33029	9.86548	3.75171	3.65456	3.82675	11.729	9.48424	10.0324		1700083H02Rik	0	0	0	0	0	0	0	0	0	0	0	0	0	0	0	0	0	0	0	0	0	0		AKAP8L	8.72273	9.53804	8.40578	10.2637	11.5581	11.4994	11.3346	15.4942	11.1673	11.7781	15.6413	16.587	10.7005
	2810039B14Rik	28.1493	22.9999	27.2386	13.0498	12.7119	13.3108	20.7556	16.7832	17.7533		1700084C06Rik	1	2	7	5	7	6	5	1	8	3	5	7	6	7	8	4	3	5	7	7	12	1		AKAP9	11.4661	12.1776	7.63761	8.27503	12.1966	11.3563	10.6657	8.39233	9.20633	11.1243	3.9766	6.30279	10.6511
	2810047C21Rik1	0	0	0	0.333741	0.325099	0.340417	0.357633	0.289187	0.305902		1700084D21Rik	0	0	0	0	0	0	0	0	0	0	0	0	0	0	0	0	0	0	0	0	0	0		AKD1	1.70754	1.99756	1.19898	1.30561	1.4006	1.20931	1.13742	1.28715	1.72173	1.23519	2.32233	1.33843	1.22497
	2810402E24Rik	150.842	123.248	145.962	111.364	108.481	113.592	143.321	115.891	122.59		1700084E18Rik	7	5	8	1	4	3	6	4	10	4	5	4	5	4	5	3	8	4	10	3	10	10		AKIP1	6.97171	8.70817	7.06638	6.0799	7.50376	9.28138	7.84413	7.2296	8.66788	11.3497	16.0773	11.2509	7.0494
	2810403D21Rik	34.1999	27.9436	33.0934	21.4369	20.8818	21.8657	36.4586	29.4809	31.1849		1700084F23Rik	0	0	0	0	0	0	0	0	0	0	0	0	0	0	0	0	0	0	0	0	0	0		AKIRIN1	21.3086	20.8827	15.4988	21.3872	17.5774	19.9279	20.8752	16.6723	20.2565	19.0059	28.021	15.5366	19.9318
	2810403G07Rik	0	0	0	0.333751	0.325109	0.340427	0	0	0		1700084J12Rik	2	3	1	2	0	2	1	2	0	4	0	1	0	3	0	1	1	1	0	0	1	1		AKIRIN2	12.0807	13.2511	16.3355	13.7182	14.0839	18.969	15.1151	13.7864	20.7988	23.7186	17.4516	27.7292	18.4152
	2810404M03Rik	2.91118	2.37863	2.81699	1.33308	1.29856	1.35974	1.48811	1.20331	1.27286		1700084M14Rik	0	0	0	0	0	0	0	0	0	0	0	0	0	0	0	0	0	0	0	0	0	0		AKIRIN2-AS1	2.44829	1.32697	2.70093	2.76876	3.0004	3.20807	3.19793	1.91941	2.17245	1.38584	0.83833	2.41667	3.49105
	2810405F15Rik	2.51274	2.05308	2.43144	3.01015	2.93221	3.07036	3.76332	3.04307	3.21896		1700085C21Rik	0	0	0	0	0	0	0	0	0	0	0	0	0	0	0	0	0	0	0	0	0	0		AKNA	7.4917	6.54941	6.28993	8.73334	9.95726	12.0028	10.5017	9.45079	9.76994	8.99636	4.74459	9.1415	11.6859
	2810405F17Rik	7.12538	5.82192	6.89485	7.0461	6.86364	7.18703	10.4718	8.46761	8.95705		1700085D07Rik	0	0	0	0	0	0	0	0	0	0	0	0	0	0	0	0	0	0	0	0	0	0		AKNAD1	0	0	0.0436272	0	0	0	0	0.0123528	0.0263502	0	0.0583246	0.0124704	0
	2810408A11Rik	80.6747	65.9167	78.0645	52.3881	51.0315	53.4359	93.7077	75.7732	80.153		1700086D15Rik	0	0	0	0	0	0	0	0	0	2	0	0	0	0	0	0	0	0	0	0	0	0		AKR1A1	50.3944	49.6538	47.8155	52.5537	55.3235	67.0378	60.7001	63.6105	54.6654	69.4902	27.0014	63.8365	62.9437
	2810408I11Rik	213.282	174.266	206.381	177.07	172.485	180.612	224.24	181.323	191.804		1700086L19Rik	7	11	11	11	13	11	5	10	1	1	13	15	3	3	6	5	3	8	6	9	15	13		AKR1B1	14.1727	12.2052	14.2732	15.4339	17.5372	18.2432	17.3963	12.3312	21.7504	15.6147	24.0497	11.9636	18.4725
	2810410L24Rik	44.173	36.0924	42.7439	50.6318	49.3207	51.6445	77.5698	62.7238	66.3494		1700086O06Rik	56	73	78	60	55	80	75	87	45	67	100	53	79	56	52	53	46	66	100	71	37	110		AKR1B10	43.4906	56.2299	84.6453	33.4627	58.8498	56.5311	43.7157	42.7193	83.7659	126.957	12.5607	44.257	33.872
	2810414N06Rik	8.63218	7.05308	8.3529	4.00071	3.89711	4.08073	5.81888	4.70521	4.97718		1700086P04Rik	3	5	0	1	1	4	3	0	4	3	0	2	2	1	2	1	0	0	2	3	2	7		AKR1B15	0.110869	6.17e-05	0.407807	0.261326	0.462445	0.512571	0.51475	0.0230708	0.268959	5.54e-05	6.03e-05	0.161606	5.92e-05
	2810425M01Rik	5.70718	4.66315	5.52253	5.0186	4.88864	5.11898	6.36245	5.14475	5.44213		1700087M22Rik	0	0	0	0	0	0	0	0	0	0	0	0	0	0	0	0	0	0	0	0	0	0		AKR1C1	2.88215	3.25562	3.18303	1.54765	7.03518	1.57972	9.77281	2.38258	2.8151	1.77927	12.0084	3.49671	2.29515
	2810428J06Rik	0	0	0	0.333834	0.325189	0.340511	1.56505	1.26552	1.33866		1700088E04Rik	29	29	46	34	30	44	51	23	26	29	41	27	31	23	33	40	56	27	50	37	34	56		AKR1C2	3.52808	4.27372	1.62397	2.611	8.95644	2.48877	3.33881	2.94526	2.73437	2.75382	5.60346	2.08508	2.95339
	2810429I04Rik	28.7578	23.4971	27.8274	15.3768	14.9786	15.6844	23.1327	18.7054	19.7866		1700091H14Rik	0	0	0	0	0	0	0	0	0	0	0	0	0	0	0	0	0	0	0	0	0	0		AKR1C3	62.7632	100.312	50.0927	62.6677	160.304	64.7227	50.9735	66.3503	79.6317	127.651	31.24	89.4723	53.8398
	2810430I11Rik	54.3516	44.409	52.5932	35.2518	34.3389	35.9569	33.5544	27.1325	28.7008		1700092C02Rik	0	0	0	0	0	0	0	0	0	0	0	0	0	0	0	0	0	0	0	0	0	0		AKR1C4	0.0693588	1.08e-05	2.36e-05	0.0268093	5.17e-05	0.0927916	0.0509797	0.0320044	0.0346454	0	0	0.400522	0.14323
	2810433D01Rik	13.2299	10.8098	12.8019	9.91843	9.66159	10.1168	2.13355	1.72522	1.82494		1700092C10Rik	0	0	0	0	0	0	0	0	0	0	0	0	0	0	0	0	0	0	0	0	0	0		AKR1CL1	0	0	0	0	0	0	0	0	0	0	0	0	0
	2810442N19Rik	0	0	0	0.33374	0.325097	0.340415	0.39136	0.316459	0.334751		1700092C17Rik	0	0	0	0	0	0	0	0	0	0	0	0	0	1	0	0	0	0	0	0	0	0		AKR1D1	0.0346713	0	0.0106134	0.0144431	0	0	0	0	0.0728803	0.0292635	0	0.0155251	0
	2810454H06Rik	13.9572	11.404	13.5056	7.0018	6.82049	7.14185	7.5525	6.10704	6.46003		1700092E16Rik	0	0	0	0	0	0	0	0	0	0	0	0	0	0	0	0	0	0	0	0	0	0		AKR1E2	0.5009	0.320053	0.598893	0.661276	0.290741	0.386986	0.401911	0.280926	0.760967	0.118597	0.756555	1.01354	0.540542
	2810455O05Rik	25.9267	21.1839	25.0878	21.686	21.1244	22.1197	23.7428	19.1987	20.3084		1700092E19Rik	0	0	0	0	0	0	0	0	0	0	0	0	0	0	0	0	0	0	0	0	0	0		AKR7A2	14.131	16.8054	13.9624	13.3967	14.58	17.9557	16.5195	14.7036	16.0643	19.8208	14.3757	15.9662	19.5506
	2810457G06Rik	27.9171	22.8102	27.0139	15.2979	14.9018	15.6039	10.2791	8.3118	8.79224		1700092K14Rik	0	0	0	0	0	0	0	0	0	0	0	0	0	0	0	0	0	0	0	0	0	0		AKR7A2P1	0.0524849	0	0.109015	0.0827143	0.238524	0.0326429	0.0811584	0.0313888	0.197021	0.0527409	0	0	0.0808915
	2810459M11Rik	0	0	0	1.33648	1.30187	1.36321	3.40927	2.75677	2.91612		1700092M07Rik	3	0	0	1	1	1	2	0	2	1	2	0	1	3	0	0	0	0	0	2	1	0		AKR7A3	30.3723	48.8453	43.8754	19.143	35.9266	44.2711	31.9235	24.5928	34.8248	45.2364	10.8739	30.373	26.8359
	2810468N07Rik	86.2936	70.5078	83.5017	16.8582	16.4216	17.1954	7.74025	6.25886	6.62063		1700093K21Rik	0	0	0	0	0	0	1	0	0	0	0	0	0	0	0	0	0	0	0	1	0	0		AKR7L	1.23338	1.28496	1.75402	0.523935	1.28565	1.54499	1.03504	1.44804	1.08271	1.19924	0.253259	1.32496	0.944438
	2810471M01Rik	0.353746	0.289035	0.342301	0	0	0	0	0	0		1700094J05Rik	0	0	3	1	2	1	0	0	2	0	0	3	0	0	1	0	0	1	0	0	1	0		AKT1	36.8528	41.3309	39.2362	37.7703	39.2551	45.2423	46.5029	46.6023	48.7545	48.2757	79.3929	48.085	48.6674
	2900005J15Rik	0.358695	0.293078	0.34709	4.01077	3.90692	4.091	11.4396	9.25022	9.78489		1700094M23Rik	0	0	0	0	0	0	0	0	0	0	0	0	0	0	0	0	0	0	0	0	0	0		AKT1S1	15.1783	17.1348	15.8509	14.6998	17.5785	18.6941	17.4764	17.7212	21.4989	26.0029	30.3684	29.2454	18.8965
	2900009J06Rik	3.98219	3.25373	3.85336	2.83329	2.75992	2.88996	4.86478	3.93372	4.16109		1700094M24Rik	0	0	0	0	0	1	0	0	0	0	0	0	0	0	0	0	0	0	0	0	0	0		AKT2	13.8021	15.3522	13.3629	14.407	16.6272	18.2198	17.5658	17.3142	17.2704	17.5402	30.2125	23.6705	18.4737
	2900011O08Rik	1.08635	0.887624	1.0512	1.32376	1.28948	1.35023	0.384155	0.310632	0.328587		1700095A13Rik	0	0	0	0	0	0	0	0	0	0	0	0	0	0	0	0	0	0	0	0	0	0		AKT3	2.13875	2.18684	2.56923	1.81623	2.36676	1.49428	1.97089	1.95914	2.39097	1.68027	12.6863	1.03756	2.42012
	2900018N21Rik	1.42141	1.16139	1.37543	2.00357	1.95169	2.04364	0.489208	0.39558	0.418445		1700095A21Rik	0	0	0	0	0	0	0	0	0	0	0	0	0	0	0	0	0	0	0	0	0	0		AKTIP	11.0205	10.6536	8.41315	8.37577	12.2066	9.97885	10.9513	10.2786	9.88806	10.0219	17.5944	9.94911	10.1263
	2900026A02Rik	2221.14	1814.82	2149.28	1632.25	1589.99	1664.9	2501.83	2023.01	2139.94		1700095B10Rik	0	0	0	0	0	0	0	0	0	0	0	0	0	0	0	0	0	0	0	0	0	0		ALAD	19.8533	26.6952	16.6704	19.6381	26.6643	23.6811	22.6566	24.9795	20.9984	30.094	26.2676	22.7727	25.3326
	2900035J10Rik	0	0	0	0	0	0	0.358451	0.289847	0.306601		1700095J03Rik	0	0	0	0	0	0	0	0	0	0	0	0	0	0	0	0	0	0	0	1	0	1		ALAS1	22.1651	24.415	25.8383	26.9607	26.7482	31.461	28.1938	23.8401	30.3499	33.4582	19.0799	26.4238	24.5836
	2900041M22Rik	6.25983	5.11471	6.0573	10.6436	10.368	10.8565	4.77358	3.85997	4.08308		1700095J07Rik	0	0	0	0	0	0	0	0	0	0	0	0	0	0	0	0	0	0	0	0	0	0		ALAS2	0	0.0404957	0.199597	0.0351464	0.0503649	0.041614	0.0320472	0.0563544	0.0421587	0.0942194	0	0	0.0261581
	2900042K21Rik	0	0	0	0.33395	0.325303	0.34063	1.49348	1.20765	1.27745		1700095J12Rik	0	0	0	0	0	0	0	0	0	0	0	0	0	0	0	0	0	0	0	0	0	0		ALB	37.4427	6.93708	6.69419	5.71743	18.5516	1.96567	1.6327	1.92422	26.8016	4.68639	2.90425	5.67299	27.4058
	2900052L18Rik	9.41492	7.69264	9.11032	25.1025	24.4525	25.6046	34.7204	28.0753	29.6981		1700095K22Rik	0	0	0	0	0	0	0	0	0	0	0	0	0	0	0	0	0	0	0	0	0	0		ALCAM	5.00539	4.95971	3.62456	5.00356	3.98609	5.07773	5.25478	4.8414	4.05459	2.87174	13.4576	2.90691	5.06391
	2900055J20Rik	0	0	0	0	0	0	0.358451	0.289847	0.306601		1700096J18Rik	0	0	0	0	0	0	0	0	0	0	0	0	0	0	0	0	0	0	0	0	0	0		ALDH16A1	9.51624	9.39516	9.22702	8.89428	9.10216	10.6231	10.3811	7.81588	12.4235	13.4786	11.0699	14.7741	10.3832
	2900060B14Rik	1.43586	1.1732	1.3894	1.002	0.976053	1.02204	1.38796	1.12232	1.1872		1700096K18Rik	102	99	127	107	70	94	77	120	54	69	146	72	104	87	98	103	133	108	79	93	70	166		ALDH18A1	39.8616	41.0392	46.1978	37.2425	64.9108	51.414	43.5763	38.7086	58.9467	79.1925	19.7571	50.5412	37.145
	2900060N12Rik	0.694971	0.567839	0.672486	0	0	0	1.11935	0.905116	0.957434		1700097M23Rik	0	0	0	0	0	0	0	0	0	0	0	0	0	0	0	0	0	0	0	0	0	0		ALDH1A1	37.7436	54.3959	38.1933	27.585	52.0346	47.3041	33.7961	33.938	37.0547	73.9568	201.371	8.94062	40.9274
	2900072N19Rik	1.08137	0.88355	1.04638	2.33794	2.2774	2.38471	3.37675	2.73048	2.8883		1700097N02Rik	47	73	53	28	37	43	41	83	32	39	115	34	49	39	51	19	21	64	53	43	34	86		ALDH1A2	0.303567	0.585091	0.370518	0.452816	0.221954	0.136179	0.579417	0.25391	0.0360965	0.0902797	2.41129	0.177044	0.349006
	2900076A07Rik	39.3154	32.1234	38.0434	45.2502	44.0784	46.1552	52.7546	42.658	45.1237		1700099I09Rik	0	0	0	0	0	0	0	0	0	0	0	0	0	0	0	0	0	2	0	0	0	0		ALDH1A3	3.78052	2.73845	5.60786	4.73124	5.533	2.94924	4.0955	3.52889	3.73923	1.87927	12.8937	2.35678	4.49293
	2900076G11Rik	0	0	0	0	0	0	0.381861	0.308777	0.326625		1700100I10Rik	0	0	0	0	0	0	0	0	0	0	0	0	0	0	0	0	0	0	0	0	0	0		ALDH1B1	17.7665	24.1063	31.8025	20.4513	19.8651	27.7039	18.6284	23.1597	24.7644	24.2531	30.0694	30.5192	22.6807
	2900078I11Rik	1.79992	1.47066	1.74169	0.66802	0.650722	0.681381	0.37624	0.304232	0.321817		1700100L14Rik	0	0	0	0	0	0	0	0	0	0	0	0	0	0	0	0	0	0	0	0	0	0		ALDH1L1	0.824843	1.4067	8.50585	1.19778	4.54571	3.21437	2.37666	0.875862	4.58233	18.7363	1.63754	2.19935	1.25817
	2900089D17Rik	7.28764	5.9545	7.05186	12.0421	11.7303	12.283	10.7042	8.65555	9.15585		1700101I11Rik	2	1	2	1	2	0	2	1	3	5	3	4	3	0	2	3	7	7	2	2	2	4		ALDH1L1-AS1	0	0	0	0	0	0	0	0	0	0	0	0	0
	2900092C05Rik	0.704171	0.575356	0.681388	0.333862	0.325217	0.34054	0.725917	0.586985	0.620914		1700101I19Rik	0	0	0	0	0	0	0	0	0	0	0	0	0	0	0	0	0	0	0	0	0	0		ALDH1L1-AS2	0.014282	0.0718039	0.111515	0	0.0891668	0.0365839	0	0	0.0730232	0.264205	0.0616407	0.0350868	0
	2900093K20Rik	7.17711	5.86419	6.9449	9.69933	9.44816	9.89332	8.29705	6.70909	7.09689		1700101O22Rik	0	0	0	0	0	0	0	0	0	0	0	0	0	0	0	0	0	0	0	0	0	0		ALDH1L2	1.01142	0.461341	0.862226	1.29852	0.733871	0.7908	0.869191	0.91301	1.06649	0.667	1.1842	0.299069	1.73506
	2900097C17Rik	1393.59	1138.66	1348.5	1730.78	1685.96	1765.4	2155.32	1742.82	1843.55		1700102F20Rik	0	0	0	0	0	0	0	0	0	0	0	0	0	0	0	0	0	0	0	0	0	0		ALDH2	97.2551	130.01	127.06	70.5122	120.677	133.449	121.015	106.092	129.937	198.809	174.543	112.629	120.334
	3000002C10Rik	46.2334	37.7758	44.7375	57.0554	55.578	58.1966	74.3151	60.0921	63.5655		1700102P08Rik	13	17	18	12	13	8	11	11	14	5	7	9	13	9	8	7	13	5	16	7	15	14		ALDH3A1	2.84019	5.57871	2.26297	3.34178	2.75458	1.27805	5.20838	6.17137	3.12862	6.74654	1.1504	3.01645	5.97334
	3010001F23Rik	11.2923	9.22655	10.9269	4.01034	3.9065	4.09056	10.1747	8.2274	8.70296		1700104B16Rik	1	0	0	0	0	0	0	0	0	1	0	0	1	0	2	0	0	0	0	0	0	0		ALDH3A2	25.0927	27.3918	29.806	20.3983	31.9175	23.3931	21.6512	23.893	28.9447	34.794	26.1105	18.2902	28.6481
	3010003L21Rik	58.0913	47.4646	56.2118	30.7573	29.9608	31.3724	44.6031	36.0666	38.1513		1700104L18Rik	0	0	0	0	0	0	0	0	0	3	0	0	0	0	0	0	0	0	0	0	0	0		ALDH3B1	6.83559	4.30092	4.44345	6.19205	5.34292	6.02257	7.34306	8.0016	6.29977	11.7821	6.62273	10.9594	9.59148
	3110001I22Rik	174.357	142.461	168.716	130.884	127.494	133.502	189.076	152.889	161.726		1700105G05Rik	0	0	0	0	0	0	0	0	0	0	0	0	0	0	0	0	0	0	0	0	0	0		ALDH3B2	0	0	0.0210284	0.0130977	0.0171365	0.0599732	0.0228487	0.0517119	0.0597386	0	0	0.443075	0.0353745
	3110004A20Rik	0	0	0	0	0	0	0.358451	0.289847	0.306601		1700105P06Rik	0	2	4	2	2	0	8	1	0	0	2	4	0	0	2	3	0	0	1	1	1	11		ALDH4A1	1.55779	2.58174	2.72295	2.01538	2.09156	2.20775	2.74629	2.0917	2.96753	1.83212	5.13357	3.98008	2.82332
	3110006O06Rik	4.78806	3.91217	4.63315	2.37936	2.31775	2.42695	5.0038	4.04613	4.28001		1700108F19Rik	4	7	13	16	3	7	9	19	1	5	23	1	8	2	10	26	11	8	7	11	2	31		ALDH5A1	6.48048	5.96863	5.53305	6.04002	5.56972	6.65982	5.81614	7.11449	5.37182	5.06633	2.63157	4.07796	6.28791
	3110009E18Rik	105.098	85.8724	101.698	83.3695	81.2106	85.037	121.733	98.4345	104.124		1700108J01Rik	0	0	0	0	0	0	0	0	0	0	0	0	0	0	0	0	0	0	0	0	0	0		ALDH6A1	9.88764	10.7588	10.1698	10.5259	9.33482	14.0749	12.2549	10.4471	12.3006	13.863	7.30134	5.45163	13.8365
	3110009F21Rik	0	0	0	0	0	0	0.358451	0.289847	0.306601		1700108N06Rik	0	0	0	0	0	0	0	0	0	0	0	0	0	0	0	0	0	0	0	0	0	0		ALDH7A1	8.59335	11.5707	8.87224	10.3389	10.7565	12.8436	11.2855	11.5399	13.9721	13.2795	9.6257	9.21534	11.6317
	3110018I06Rik	0	0	0	0.337328	0.328593	0.344075	0	0	0		1700108N11Rik	9	6	16	3	24	9	3	4	8	12	8	13	5	8	8	6	11	4	4	4	10	3		ALDH8A1	0.163265	0.06492	0.0226606	0.173661	0.114978	0.120026	0.0427481	0.101515	0.0882807	0	0.691763	0.19847	0.091963
	3110021N24Rik	2.85913	2.3361	2.76662	0.504748	0.491677	0.514843	2.26375	1.8305	1.9363		1700109G14Rik	0	0	1	1	0	0	0	0	0	0	0	0	0	0	0	0	0	0	1	0	0	0		ALDH9A1	38.164	38.5247	32.0916	34.1489	42.3674	33.2895	37.81	34.6677	30.5102	35.7194	31.0139	24.2835	37.6085
	3110039I08Rik	1238.75	1012.14	1198.67	1471.41	1433.31	1500.85	3777.42	3054.47	3231.02		1700109G15Rik	0	0	0	0	0	0	0	0	0	0	0	0	0	0	0	0	0	0	0	0	0	0		ALDOA	299.582	353.974	435.327	369.617	404.928	515.377	495.842	411.327	545.217	647.155	597.5	804.467	471.853
	3110039M20Rik	174.226	142.355	168.589	470.027	457.856	479.429	537.436	434.577	459.696		1700109H08Rik	18	2	12	26	21	33	35	4	19	8	8	22	17	20	16	21	23	33	10	32	5	2		ALDOB	2.60742	0.984084	16.7785	1.25665	9.71288	0.82512	1.15061	0.352356	9.13365	120.129	0.64839	10.5985	1.48606
	3110040M04Rik	0.35496	0.290026	0.343475	0.675869	0.658367	0.689387	0.387235	0.313123	0.331222		1700109I08Rik	0	0	0	0	0	0	0	0	0	0	0	0	0	0	0	0	0	0	0	0	0	0		ALDOC	10.7575	21.8662	6.33166	18.12	10.0947	8.51058	24.8112	8.55665	6.2149	4.79271	16.0631	13.8367	11.7749
	3110040N11Rik	296.222	242.033	286.638	318.215	309.975	324.579	320.364	259.05	274.024		1700109K24Rik	0	0	0	0	0	0	0	0	0	0	0	2	0	0	0	0	0	0	0	0	0	0		ALG1	4.85406	5.29498	4.34556	5.26275	4.14621	5.49413	5.16448	5.52283	4.79308	5.47761	3.75627	6.92756	5.90577
	3110045C21Rik	23.6602	19.332	22.8947	16.6893	16.2571	17.0231	19.9974	16.1702	17.1048		1700110C19Rik	0	0	0	0	0	0	0	0	0	0	0	0	0	0	0	0	0	0	0	0	0	0		ALG10	1.37864	1.55621	1.19828	1.21117	1.31703	1.24148	0.931903	1.09629	1.14167	0.988138	0.37225	0.867611	1.094
	3110053B16Rik	40.4247	33.0298	39.1168	20.4293	19.9003	20.8379	37.9189	30.6616	32.4339		1700110I01Rik	0	0	0	0	0	0	0	0	0	0	0	0	0	0	0	0	0	0	0	0	0	0		ALG10B	1.22976	0.811377	0.84755	0.782978	0.924716	0.685207	0.938198	1.06669	0.80902	0.726649	0.903839	0.762881	1.09936
	3110056K07Rik	33.5417	27.4059	32.4565	26.8928	26.1965	27.4307	28.2868	22.873	24.1951		1700110I07Rik	0	0	0	0	0	0	0	0	0	0	0	0	0	0	0	0	0	0	0	0	0	0		ALG11	7.15893	7.82436	6.32882	5.9108	6.29236	7.2946	7.18649	5.29833	6.53046	5.02322	4.43311	5.65835	7.16112
	3110062G12Rik	0.701282	0.572996	0.678593	0.335662	0.32697	0.342376	1.1211	0.906531	0.95893		1700110K17Rik	14	9	22	33	20	32	21	13	16	1	7	10	8	6	7	15	9	2	7	16	9	35		ALG12	8.9781	10.2656	10.2151	9.74611	10.8772	11.8251	11.441	11.165	12.5291	14.7449	10.7462	13.9361	14.39
	3110067C02Rik	5.73211	4.68353	5.54666	2.69383	2.62407	2.74771	7.56094	6.11386	6.46726		1700111E14Rik	0	0	0	0	0	0	0	0	0	0	0	0	0	0	0	0	0	0	0	0	0	0		ALG13	6.90831	8.18582	8.47185	7.3654	8.90154	6.99056	7.73253	6.94721	7.15901	7.23624	5.78129	5.6614	7.55769
	3110070M22Rik	2.49867	2.04158	2.41783	12.3611	12.041	12.6084	13.8934	11.2344	11.8838		1700111N16Rik	0	0	0	0	0	0	0	0	0	0	5	0	0	0	0	0	0	0	0	0	0	0		ALG14	16.1247	20.1155	10.886	13.6951	18.6776	17.1511	18.8626	15.5144	18.6499	18.9724	12.4516	16.0938	20.3925
	3110082I17Rik	1362.42	1113.19	1318.34	1123.16	1094.08	1145.63	1739.8	1406.83	1488.14		1700112D23Rik	1	0	2	2	0	0	0	4	0	0	2	0	0	0	1	0	2	2	0	0	1	1		ALG1L	0.144517	0.114294	1.37222	0.149913	0.915804	1.19954	0.384479	1.16878	1.31985	0.603374	1.39722	4.47075	0.717485
	3110082J24Rik	0	0	0	0	0	0	0.358451	0.289847	0.306601		1700112H15Rik	0	0	0	0	0	0	0	0	0	0	0	0	0	0	0	0	0	0	0	0	0	0		ALG1L2	0.108561	0.253577	0.145279	0.404532	0.219294	0.16986	0.177776	0.291258	0.180201	0.29197	0.0754911	0.180346	0.168573
	3110083C13Rik	71.0843	58.0808	68.7845	24.3773	23.746	24.8648	26.0485	21.0631	22.2806		1700112J05Rik	0	0	0	0	0	0	0	0	0	0	0	0	0	0	0	0	0	0	0	0	0	0		ALG2	13.3944	14.142	14.1068	12.8176	13.3585	12.4504	13.7992	11.3388	12.2538	14.3153	9.45907	14.3813	15.4302
	3110099E03Rik	2.17763	1.77927	2.10717	1.80733	1.76053	1.84348	2.58992	2.09424	2.21529		1700112J16Rik	5	6	4	5	3	11	5	8	0	12	12	3	2	6	2	5	4	10	5	7	2	4		ALG3	16.564	18.585	19.4534	18.1707	14.7803	17.851	18.1943	18.7842	17.203	19.016	19.2668	42.3239	20.6825
	3222401L13Rik	22.2899	18.2124	21.5687	3.99235	3.88897	4.0722	2.62176	2.11999	2.24253		1700112K13Rik	0	0	0	0	0	0	0	0	0	0	0	0	0	0	0	0	0	0	0	0	0	0		ALG5	23.5246	21.5474	18.6542	20.0941	17.8692	24.6049	23.2342	20.5683	23.9035	25.5471	17.1236	36.2752	24.1685
	3300002I08Rik	4.31703	3.52731	4.17736	3.07715	2.99747	3.1387	2.58485	2.09014	2.21096		1700112L15Rik	0	0	0	0	0	0	0	0	0	0	0	0	0	0	0	0	0	0	0	0	0	0		ALG6	4.51719	4.03608	3.77441	3.95611	3.99994	3.2654	3.98097	3.82837	3.49564	4.59678	2.15614	3.37543	3.51352
	3300002P13Rik	0	0	0	0	0	0	0.381861	0.308777	0.326625		1700112M02Rik	0	0	0	0	0	0	0	0	0	0	0	0	0	0	0	0	0	0	0	0	0	0		ALG8	11.8154	12.4424	11.9055	9.69182	10.0722	11.7833	11.7371	11.5011	13.1431	9.70393	7.95589	14.7909	13.6096
	3300005D01Rik	45.2328	36.9583	43.7694	36.5992	35.6514	37.3312	41.3099	33.4037	35.3345		1700113A16Rik	40	54	72	65	39	43	36	48	42	52	43	29	41	32	39	48	59	56	48	29	45	62		ALG9	2.53734	2.81315	2.20655	2.68507	2.11505	2.35074	2.50429	2.58599	2.64564	2.04212	2.93557	2.51436	2.38632
	3425401B19Rik	0	0	0	1.30184	1.26812	1.32787	2.57869	2.08516	2.20569		1700113B09Rik	0	0	0	0	0	0	0	0	0	0	0	0	0	0	0	0	0	0	0	0	0	0		ALK	0.0360083	0.0754103	0.0818419	0.0277658	0.0725227	0.0265338	0.0664053	0.0599979	0.0574103	0.0167588	0.56996	0.0417368	0.0569028
	3732407C23Rik	0.353486	0.288822	0.342049	0	0	0	0.391265	0.316382	0.334669		1700113B19Rik	0	0	0	0	0	0	0	0	0	0	0	0	0	0	0	0	0	0	0	0	0	0		ALKBH1	2.16896	2.92043	2.34416	2.64525	2.88043	2.56635	3.04508	2.79789	2.90035	3.28229	4.01718	1.98988	3.58703
	3830403N18Rik	935.354	764.248	905.092	1622.95	1580.92	1655.41	2375.44	1920.81	2031.83		1700113H08Rik	0	0	0	0	0	0	0	0	0	0	0	0	0	0	0	0	0	0	0	0	0	2		ALKBH2	3.91476	4.42367	4.33582	6.10963	4.94494	4.77606	3.55171	6.44074	3.43509	5.25894	8.76515	8.35813	4.18778
	3830406C13Rik	308.544	252.101	298.561	396.281	386.019	404.207	491.506	397.438	420.41		1700116B05Rik	0	0	0	0	0	0	0	0	0	0	0	0	0	0	0	0	0	0	0	0	0	0		ALKBH3	5.58946	5.91214	5.15101	5.31122	4.62808	5.6923	4.55827	5.26152	5.20905	5.68765	6.26209	7.16262	5.00925
	3830408C21Rik	37.3796	30.5417	36.1702	29.0793	28.3263	29.661	26.8663	21.7244	22.9801		1700119H24Rik	9	10	4	4	4	2	2	15	1	4	8	10	12	11	10	0	2	13	13	4	2	7		ALKBH4	3.03088	3.47644	2.63121	2.791	3.10956	2.43512	2.86945	3.33239	3.19105	3.91119	4.03631	4.28261	3.78836
	3830432H09Rik	0.354072	0.289301	0.342616	0.995516	0.969737	1.01543	0.685277	0.554123	0.586153		1700119I11Rik	0	0	0	0	0	0	0	0	0	0	0	0	0	0	0	0	0	0	0	0	0	0		ALKBH5	24.1557	26.6456	20.6751	22.9764	23.6598	23.273	22.7201	20.3164	27.2638	25.7045	45.885	20.3482	23.0332
	3930402G23Rik	22.1956	18.1353	21.4774	33.9869	33.1069	34.6667	51.1323	41.3462	43.7361		1700120B22Rik	1	2	2	2	2	0	2	0	2	0	0	2	0	0	2	7	0	1	2	3	0	0		ALKBH6	5.36645	5.66345	4.41612	4.3414	6.5556	7.67649	7.24349	7.37695	6.71494	6.8664	11.9131	13.9259	4.86677
	4430402I18Rik	5.7595	4.7059	5.57316	6.00795	5.85237	6.12811	5.61212	4.53803	4.80033		1700120C14Rik	4	4	7	7	6	2	9	4	7	5	15	5	5	11	5	3	4	6	7	5	2	18		ALKBH7	39.5682	50.191	42.4236	46.7481	41.193	49.7737	46.046	44.5401	49.2941	73.3841	40.2043	78.931	47.5611
	4632404H12Rik	109.904	89.7992	106.348	55.0286	53.6036	56.1292	70.1266	56.7052	59.9829		1700120C18Rik	0	0	0	0	0	0	0	0	0	0	0	0	0	0	0	0	0	0	0	0	0	0		ALKBH8	1.94322	1.83393	2.00743	1.64965	1.78111	1.64404	1.68219	2.04029	1.67224	1.54937	1.80303	0.908657	2.00829
	4632404M16Rik	0.68963	0.563475	0.667318	0.331119	0.322545	0.337742	0	0	0		1700120E14Rik	0	0	0	0	0	0	0	0	0	0	0	0	0	0	0	0	0	0	0	0	0	0		ALLC	0	0	0	0	0	0	0	0	0	0	0	0	0
	4632411P08Rik	2.89379	2.36443	2.80017	1.33432	1.29977	1.36101	3.78597	3.06138	3.23833		1700120G07Rik	0	0	0	0	0	0	0	0	0	0	0	0	0	0	0	0	0	0	0	0	0	0		ALMS1	1.16412	1.3237	1.26023	1.05332	1.14226	1.15368	1.03967	1.22775	1.24858	0.975273	1.21728	0.828527	1.3373
	4632415L05Rik	176.726	144.397	171.008	121.724	118.572	124.158	212.003	171.428	181.337		1700120G11Rik	0	0	0	0	0	0	0	0	0	0	0	0	0	0	0	0	0	0	0	0	0	0		ALMS1P	0.0883471	0.0379207	0.118345	0	0.0240127	0.0803576	0.0331531	0.0816981	0.108623	0.107936	0	0.0872264	0.0876885
	4632418H02Rik	3.19449	2.61012	3.09114	0.334338	0.32568	0.341025	2.97974	2.40945	2.54872		1700120K04Rik	1	1	1	2	0	2	0	1	2	0	0	1	1	0	0	1	0	2	2	1	3	1		ALOX12	0.296065	0.309936	0.117597	0.16015	0.0574835	0.0771164	0.218455	0.189904	0.0902821	0.0727535	0.285462	0.269051	0.2941
	4632427E13Rik	32.8891	26.8727	31.8251	18.308	17.8339	18.6742	28.2149	22.8149	24.1337		1700120O09Rik	0	0	0	0	0	0	0	0	0	0	0	0	0	0	0	0	0	0	0	0	0	0		ALOX12B	0.112074	0.167743	0.125462	0.185234	0.203714	0.0326803	0.150018	0.212177	0.176147	0.128682	0.054752	0.0318582	0.0965401
	4632428C04Rik	2.14511	1.7527	2.07571	4.01419	3.91025	4.09448	4.50408	3.64205	3.85257		1700121C08Rik	0	0	0	0	0	0	0	0	0	0	0	0	0	0	0	0	0	0	0	0	0	0		ALOX12P2	0.0104789	0	0.0270042	0.0229051	0	0.0271068	0.0112755	0.0131006	0.0136322	0.0218829	0.0228044	0	0.0690824
	4633401B06Rik	3.23658	2.64451	3.13187	1.00314	0.977164	1.0232	2.52956	2.04543	2.16366		1700121L03Rik	0	0	0	0	0	0	0	0	0	0	0	0	0	0	0	0	0	0	0	0	0	0		ALOX15	0.235972	0.452767	0.486374	0.414671	0.591732	1.22402	0.37808	0.558367	0.521552	0.40055	1.75882	0.100091	1.6256
	4731419I09Rik	3.24119	2.64827	3.13632	3.00491	2.9271	3.06501	3.76024	3.04058	3.21633		1700121L16Rik	0	0	0	0	0	0	0	0	0	0	0	0	0	0	0	0	0	0	0	0	0	0		ALOX15B	0.19607	0.192846	0.189067	0.480248	0.667124	0.587175	0.296486	0.4443	0.290279	0.560561	0.187929	0.541703	0.406253
	4732414G09Rik	2.54647	2.08064	2.46408	0.668689	0.651373	0.682064	0.49776	0.402494	0.425759		1700121N20Rik	0	0	0	0	0	0	0	0	0	0	0	0	0	0	0	0	0	0	0	0	0	0		ALOX15P1	0	0	0.107997	0.0739047	0.0060872	0.14589	0.242568	0.0710992	0.160082	0.0191141	0.139347	0.0805677	0.100426
	4732416N19Rik	23.7664	19.4188	22.9975	13.6901	13.3356	13.9639	16.2054	13.1039	13.8613		1700122D07Rik	0	0	0	0	0	0	0	0	0	0	0	0	0	0	0	0	0	0	0	0	0	0		ALOX5	5.03721	5.02552	7.39568	5.55736	8.43443	3.61868	5.43232	4.68213	7.48629	5.87416	3.16203	4.53956	7.1396
	4732419C18Rik	0.353467	0.288806	0.342031	0.33374	0.325098	0.340415	0	0	0		1700122E12Rik	0	2	1	1	1	0	0	2	0	0	3	2	0	1	2	7	1	1	1	0	2	0		ALOX5AP	9.57975	14.687	17.4058	11.2378	21.14	18.7702	12.9089	9.73289	17.0678	11.3518	14.7864	12.2753	13.2888
	4732440D04Rik	92.5692	75.6354	89.5743	37.9297	36.9475	38.6884	39.7444	32.1378	33.9954		1700122H20Rik	0	0	0	0	0	0	0	0	0	0	0	0	0	0	0	0	0	0	0	0	0	0		ALOXE3	0	0.0245285	0	0	0	0.0118774	0.00990782	0.0111999	0	0	0	0	0
	4732465J04Rik	1.78983	1.46242	1.73193	0.527195	0.513543	0.537739	0.580221	0.469174	0.496293		1700122O11Rik	0	0	1	0	0	0	0	0	0	0	0	0	0	0	0	0	0	0	0	0	0	0		ALPI	7.38594	5.23086	4.5562	6.68946	7.47014	3.53103	8.2737	7.21182	9.43652	7.39739	4.55118	9.3039	7.2091
	4732471J01Rik	9.81397	8.01868	9.49645	15.6529	15.2476	15.966	24.656	19.9371	21.0895		1700123J17Rik	0	0	0	0	0	0	0	0	0	0	0	0	0	0	0	0	0	0	0	0	0	0		ALPK1	2.69258	3.14518	2.5742	1.90198	2.04728	3.00179	3.00109	2.21268	2.81625	2.65528	1.61164	2.31384	2.81622
	4732487G21Rik	0.349055	0.285202	0.337762	0	0	0	0	0	0		1700123K08Rik	0	0	0	0	0	0	0	0	0	1	0	0	0	0	0	0	0	0	0	0	0	0		ALPK2	0.268975	0.187565	0.0732717	0.101593	0.321974	0.0989204	0.222951	0.189525	0.175115	0.156633	0.147705	0.153825	0.152072
	4732490B19Rik	0	0	0	1.33675	1.30214	1.36349	1.47872	1.19571	1.26482		1700123L14Rik	0	0	0	0	0	0	0	0	0	0	0	0	0	0	0	0	0	0	0	0	0	0		ALPK3	0.224291	0.155057	0.201327	0.345484	0.176176	0.137709	0.358929	0.221883	0.20619	0.119644	2.39397	2.84253	0.195354
	4732491K20Rik	56.3715	46.0593	54.5476	48.298	47.0473	49.264	51.71	41.8133	44.2302		1700123M08Rik	21	24	20	18	11	11	17	18	13	15	16	18	14	10	6	15	11	8	11	13	23	15		ALPL	0.278714	0.414068	0.822068	0.521724	0.678626	0.84374	0.665307	1.05289	0.601065	0.837554	0.676021	0.749175	0.688216
	4732496C06Rik	22.562	18.4347	21.832	21.3529	20.8	21.78	35.3278	28.5665	30.2177		1700123O12Rik	0	0	0	0	0	0	0	0	0	0	0	0	0	0	0	0	0	0	0	0	0	0		ALPP	0.0537851	0	0.0180483	0	0.0308892	0.00274415	0.0467505	0.0146327	0.0127904	0.040446	0.020287	0.0401315	0
	4831440D22Rik	0	0	0	0.337455	0.328717	0.344205	0.357616	0.289173	0.305888		1700123O20Rik	905	1322	1131	782	913	679	712	1500	673	764	2293	744	876	872	824	1072	944	1163	1335	786	856	1316		ALPPL2	0.0526765	0.18339	0.187173	0.0258033	0.169626	0.026552	0.267096	0.146132	0.295698	0.522034	0.175309	0.566206	0.0171907
	4831440E17Rik	1.10501	0.902872	1.06926	0.332686	0.324071	0.33934	0.378382	0.305964	0.323649		1700123O21Rik	0	0	0	0	0	0	0	0	0	0	0	0	0	0	0	0	0	0	0	0	0	0		ALS2	2.79998	3.09	2.42758	2.37675	2.18741	2.41142	2.22618	2.68214	2.38913	1.86392	4.0057	2.20438	4.11774
	4833407H14Rik	5.04583	4.12279	4.88258	5.00075	4.87126	5.10077	4.53924	3.67049	3.88265		1700124L16Rik	5	1	4	5	1	6	3	1	3	3	0	3	3	7	7	2	7	3	1	4	12	1		ALS2CL	6.74535	7.29345	5.3693	6.64979	7.52916	7.37142	9.0667	10.252	7.47791	11.222	4.34275	9.28591	7.79849
	4833412C05Rik	70.4861	57.592	68.2056	136.266	132.738	138.992	28.9067	23.3743	24.7253		1700124M09Rik	0	0	0	0	0	0	0	0	0	0	0	0	0	0	0	0	0	0	0	0	0	0		ALS2CR11	0.00946944	0.0273556	0.00939942	0.00621299	0.02559	0.00701162	0.00578221	0.0149191	0	0	0.140623	0.101962	0.040175
	4833412C15Rik	0	0	0	0	0	0	0.381861	0.308777	0.326625		1700125G02Rik	0	0	0	0	0	0	0	0	0	0	0	0	0	0	0	0	0	0	0	0	0	0		ALS2CR12	0.0346553	0.0960895	0.0111292	0.0864196	0.0577312	0.0999695	0.0405516	0.138701	0.057399	0.0635822	0	0.0375204	0.139445
	4833412K13Rik	1.08362	0.88539	1.04856	1.00345	0.977465	1.02352	1.5047	1.21672	1.28705		1700125G22Rik	1	0	1	0	0	0	0	0	0	0	0	0	0	0	1	1	0	0	0	0	0	0		ALS2CR8	1.20028	1.33444	0.685665	1.30562	1.20203	1.14399	1.22091	1.32976	1.16443	1.1246	1.7135	0.503638	1.52778
	4833413G10Rik	18.7194	15.2951	18.1138	10.0777	9.81678	10.2793	32.6791	26.4247	27.9521		1700125H03Rik	0	0	0	0	0	0	0	0	0	0	0	0	0	0	0	0	0	0	0	0	0	0		ALX1	0	0	0	0.0275827	0	0.0342996	0	0	0	0	0	0	0
	4833415N18Rik	6.96402	5.69008	6.73871	44.9933	43.8282	45.8933	11.374	9.19717	9.72878		1700125H20Rik	0	0	0	0	0	1	1	0	0	0	0	0	0	0	0	0	0	0	0	0	0	0		ALX3	0.468877	0.57949	0.593688	0.677338	0.367465	0.49637	0.4181	0.511977	0.574225	0.834163	0.796018	0.870321	0.474162
	4833417C18Rik	15.4117	12.5924	14.913	14.7229	14.3416	15.0174	27.563	22.2878	23.5761		1700126A01Rik	0	0	0	0	0	0	0	0	0	0	0	0	0	0	0	0	0	0	0	0	0	0		ALX4	0.00571493	0	0.00951696	0	0	0	0.0113868	0.00633309	0.00658859	0	0	0	0.0158589
	4833418N02Rik	11.4943	9.39163	11.1224	25.6857	25.0205	26.1994	32.1795	26.0207	27.5248		1700126G02Rik	0	0	0	0	0	0	1	2	0	0	0	0	0	0	0	0	0	0	0	0	0	0		ALYREF	21.124	18.2469	24.7256	19.4616	17.7937	22.012	20.5939	19.1749	18.6671	16.3647	15.4687	40.2644	16.5548
	4833418N17Rik	3.61019	2.94977	3.49339	1.33733	1.3027	1.36407	3.16586	2.55995	2.70792		1700126H18Rik	0	0	0	0	0	0	0	0	0	0	0	0	0	0	0	0	0	0	0	0	0	0		AMACR	26.7893	28.9078	13.6539	21.6182	45.3586	21.9545	22.2387	19.0686	32.3121	23.9644	10.5622	19.3236	20.2275
	4833420G17Rik	465.77	380.566	450.7	644.896	628.196	657.795	1022.62	826.906	874.703		1700127F24Rik	0	0	0	0	0	0	0	0	0	0	0	0	0	0	0	0	0	0	0	0	0	0		AMBN	0	0	0	0	0	0	0.0183607	0	0	0	0	0	0
	4833422C13Rik	0.374541	0.306025	0.362423	0.66419	0.646991	0.677475	0.361745	0.292511	0.309419		1700128A07Rik	0	0	0	0	0	0	0	0	0	0	0	0	0	0	0	0	0	0	0	0	0	0		AMBP	2.62278	0.917539	0.372507	0.446075	1.23514	0.305411	0.531213	0.32164	2.17416	0.46171	0.190121	1.19962	1.49435
	4833427F10Rik	35.0276	28.62	33.8943	54.9867	53.5629	56.0865	21.0944	17.0572	18.0431		1700128E19Rik	0	0	0	0	0	0	0	0	0	0	0	0	0	0	0	0	0	0	0	0	0	0		AMBRA1	5.51503	5.63319	7.42063	5.90804	6.72862	6.72091	6.16125	5.68245	7.38247	7.25052	5.71113	7.50825	6.73531
	4833427G06Rik	7.61709	6.22368	7.37064	13.5928	13.2408	13.8647	3.31934	2.68405	2.8392		1700128F08Rik	0	0	0	0	0	0	0	0	0	0	0	0	0	0	0	0	0	0	0	0	0	0		AMD1	22.1061	19.4161	27.9155	24.4852	23.3895	20.4187	19.2948	17.5465	23.832	17.5046	19.0864	21.0041	21.1872
	4833428L15Rik	0	0	0	0	0	0	0.381861	0.308777	0.326625		1700128I11Rik	0	0	0	0	0	0	0	0	0	0	0	0	0	0	0	0	0	0	0	0	0	0		AMDHD1	0.139234	0.080299	0.208735	0.212715	0.197927	0.122931	0.102286	0.142282	0.0843439	0.033632	0.444983	0.224152	0.235294
	4833439L19Rik	3820.33	3121.47	3696.72	3001.7	2923.98	3061.74	3731.09	3017	3191.39		1700129C05Rik	0	0	0	0	0	0	0	0	0	0	0	0	0	0	0	0	0	0	0	0	0	0		AMDHD2	7.03049	6.22901	6.52734	7.04667	9.1356	8.2939	7.7183	8.3433	10.2663	12.6716	9.35561	9.89536	8.73882
	4833445I07Rik	9.96386	8.14115	9.64149	3.33683	3.25042	3.40357	5.65493	4.57264	4.83695		1700129L04Rik	0	0	0	0	0	0	0	0	0	0	0	0	0	0	0	0	0	0	0	0	0	0		AMELX	0	0	0	0	0	0	0	0.152813	0	0	0	0.514143	0.110922
	4921501I09Rik	0.70204	0.573615	0.679326	0	0	0	0	0	0		1810006J02Rik	15	13	10	10	5	7	2	3	6	2	18	11	5	7	13	5	7	4	20	4	7	3		AMELY	0	0	0	0	0	0	0	0	0.0827919	0	0	0.0794216	0
	4921504A21Rik	12.0559	9.85048	11.6658	6.01102	5.85536	6.13124	7.84345	6.34231	6.7089		1810007C17Rik	0	0	0	0	0	0	0	0	0	0	0	0	0	0	0	0	0	0	0	0	0	0		AMFR	21.9249	21.5963	19.0587	20.0603	19.4268	18.898	20.5866	16.0642	19.5565	30.2347	24.9515	26.8584	19.5727
	4921507G05Rik	0.355974	0.290856	0.344457	1.33029	1.29585	1.3569	0.380027	0.307294	0.325056		1810007D17Rik	0	0	0	0	0	0	0	0	0	0	0	0	0	0	0	0	0	0	0	0	0	0		AMH	0.112098	0.0602008	0.122791	0.0488097	0.0331265	0.0246755	0.147809	0.0813087	0.0897102	0.0710676	0.12256	0.321785	0.0503629
	4921507P07Rik	10.3962	8.49445	10.0599	5.00829	4.8786	5.10846	6.35184	5.13617	5.43305		1810008B01Rik	0	1	3	4	1	1	1	4	0	0	3	4	1	0	4	1	2	2	2	1	0	0		AMHR2	0.0179467	0	0.0353354	0.0361636	0.0260279	0.025626	0.0641266	0.0495356	0.0257472	0.0412952	0.0704675	0.040244	0.102018
	4921509O07Rik	0	0	0	0	0	0	0.358451	0.289847	0.306601		1810008I18Rik	19	36	33	50	57	33	95	67	18	51	39	35	48	40	40	37	22	50	60	112	21	105		AMICA1	5.793	8.21096	6.47043	7.75344	8.13998	11.4611	8.47266	6.85654	12.4492	6.48076	3.42256	6.90644	11.5101
	4921511C10Rik	0.349055	0.285202	0.337762	0	0	0	0	0	0		1810009A15Rik	2	5	8	7	5	7	3	2	2	4	2	5	7	1	1	2	3	4	1	0	9	6		AMIGO1	0.515806	2.00966	1.22381	1.34251	0.52153	1.82034	1.49568	0.660662	0.768382	1.04058	6.54981	0.943899	1.85998
	4921513I03Rik	0	0	0	0.667476	0.650191	0.680826	2.23516	1.80738	1.91185		1810009J06Rik	0	0	0	0	0	0	0	0	0	0	0	0	0	0	0	0	0	0	0	0	0	0		AMIGO2	1.98878	2.75693	2.21077	1.99663	1.98399	1.97148	2.15893	1.89188	2.27652	1.86577	21.6634	2.70324	1.92862
	4921514A10Rik	5.39731	4.40997	5.22269	6.34211	6.17788	6.46896	8.91949	7.2124	7.62929		1810010D01Rik	20	36	46	100	55	79	99	23	16	8	38	22	28	3	16	44	36	51	47	48	37	107		AMIGO3	0.946698	0.692599	0.783374	0.939614	0.86309	1.00024	1.12646	0.754343	0.802307	0.863703	0.862133	0.880852	0.851603
	4921516A02Rik	1.07798	0.880781	1.0431	0.668413	0.651105	0.681783	0.374085	0.302489	0.319974		1810010H24Rik	22	19	33	42	18	31	34	22	18	20	23	23	27	21	19	21	36	30	20	21	13	67		AMMECR1	3.02202	3.19007	2.64351	2.55905	3.04127	3.39645	2.94531	2.60904	2.99172	2.71583	1.35323	2.77683	3.17083
	4921520N01Rik	0	0	0	0.337328	0.328593	0.344075	0	0	0		1810010K12Rik	0	0	0	0	0	0	0	0	0	0	0	0	0	0	0	0	0	0	0	0	0	0		AMMECR1L	6.05452	5.86638	5.92695	6.59122	5.94665	6.84802	6.00895	7.20682	6.73478	7.28171	6.16899	6.42035	7.19163
	4921522P10Rik	0	0	0	0.330228	0.321677	0.336833	1.62322	1.31256	1.38843		1810012K08Rik	3	2	4	6	2	2	1	2	2	1	5	2	3	1	4	5	3	3	2	5	4	1		AMN	92.4572	40.9877	52.8038	55.1679	61.534	66.3245	45.8801	47.7483	76.767	164.095	16.241	75.5296	39.1449
	4921523L03Rik	0	0	0	0.667297	0.650017	0.680644	0.358833	0.290156	0.306928		1810012K16Rik	2	3	1	6	0	3	2	3	5	0	0	1	5	3	1	2	1	0	1	1	1	1		AMN1	1.76389	1.81944	1.70047	1.89331	1.16211	0.951686	1.56166	2.21737	2.00991	1.46429	4.40401	1.23088	1.71633
	4921524J17Rik	1459.61	1192.6	1412.39	1477.41	1439.15	1506.96	1217.2	984.239	1041.13		1810013D15Rik	1	0	1	1	1	0	2	1	0	1	5	1	2	0	0	1	0	0	0	2	0	4		AMOT	3.26872	2.4824	3.02909	2.36636	2.87792	2.96577	2.80869	2.53891	2.3468	2.22266	3.71522	7.95739	4.67558
	4921525O09Rik	2.14168	1.7499	2.07239	0.333254	0.324624	0.339919	0.734834	0.594195	0.628541		1810013L24Rik	1568	1196	1106	1063	1654	1627	1369	1433	1553	1203	1178	1417	1268	1679	1248	1293	1587	1426	1181	1184	1169	936		AMOTL1	1.40662	1.08879	1.55204	1.54227	1.41439	1.14206	1.23942	1.20378	1.62447	1.41715	21.6253	0.802219	2.22645
	4921531C22Rik	64.0431	52.3276	61.971	55.5181	54.0805	56.6285	75.4373	60.9995	64.5254		1810014B01Rik	70	97	150	96	81	98	76	109	80	78	117	83	111	56	63	124	95	127	130	62	106	124		AMOTL2	6.24026	3.59351	4.7279	3.34421	3.13756	4.90973	4.88709	3.80165	4.69443	3.56828	6.43709	7.5351	5.02892
	4921534A09Rik	1.79089	1.46328	1.73295	1.33967	1.30498	1.36647	0.37257	0.301264	0.318678		1810017P11Rik	0	0	0	1	0	1	1	0	0	0	0	0	0	0	0	0	0	0	0	0	0	1		AMPD1	3.074	2.09087	2.5089	3.05532	2.58645	1.55533	2.29496	2.8848	3.90633	3.45957	0.331913	1.15902	3.11763
	4921536K21Rik	20.6674	16.8867	19.9987	35.2239	34.3117	35.9284	74.2464	60.0365	63.5067		1810018F18Rik	0	0	0	0	0	0	0	0	0	0	0	0	0	0	0	0	0	0	0	0	0	0		AMPD2	6.31549	6.01543	5.85131	7.49137	6.83043	7.19391	7.19166	9.83034	7.35798	7.90882	6.9818	10.4267	8.33592
	4921539H07Rik	0.378785	0.309493	0.36653	0	0	0	0	0	0		1810019D21Rik	359	363	395	492	524	599	415	293	795	222	296	559	507	407	518	414	447	331	341	456	749	511		AMPD3	2.5146	2.47073	2.19618	2.62722	3.43604	2.3242	3.26791	1.70854	2.94001	2.50582	1.59647	3.4689	3.53733
	4930401A07Rik	0	0	0	0	0	0	0.358451	0.289847	0.306601		1810019N24Rik	3	3	4	1	6	4	1	11	3	4	2	2	2	0	1	4	7	4	6	1	4	4		AMPH	0.341304	0.440161	0.631252	0.375787	0.71156	0.412314	0.2825	0.406785	0.840611	0.504115	2.31152	0.299093	0.829911
	4930402F06Rik	0	0	0	0	0	0	0.701596	0.567318	0.60011		1810020O05Rik	0	1	0	0	0	0	0	0	0	0	0	0	0	0	0	0	0	0	0	0	0	0		AMT	14.1078	17.1183	10.6091	14.9644	13.2449	15.8837	15.069	22.8984	12.5823	17.484	13.5324	12.0655	15.0897
	4930402H24Rik	2894.47	2364.98	2800.82	2032.77	1980.13	2073.43	1797.55	1453.52	1537.54		1810021B22Rik	36	46	44	43	36	54	41	56	34	43	63	29	37	45	48	42	56	52	53	37	33	64		AMTN	0	0	0	0	0	0	0	0	0	0	0	0	0
	4930404A12Rik	0	0	0	1.00982	0.983669	1.03002	1.54937	1.25284	1.32526		1810022K09Rik	721	748	699	485	575	531	677	1472	384	520	2089	428	545	625	378	544	515	737	829	462	338	1073		AMY1A	0.011506	0.0289149	0.0067439	0.0160528	0.014984	0.0080364	0.00485682	0.0349728	0.0206061	0.0376114	0.0105745	0.0193776	0.0238309
	4930404H11Rik	0.349055	0.285202	0.337762	0	0	0	0	0	0		1810024B03Rik	36	33	69	35	20	33	22	38	11	35	58	18	43	22	29	39	57	41	37	25	23	66		AMY1B	4.94e-05	5.24e-05	0.000158065	6.95e-05	0.000142773	3.79e-05	3.12e-05	0.000111128	3.48e-05	8.73e-06	1.93e-05	1.27e-05	1.53e-05
	4930404H24Rik	0.764884	0.624963	0.740137	0	0	0	0.786818	0.63623	0.673005		1810026B05Rik	840	672	625	441	525	497	553	888	471	456	994	526	440	658	473	621	798	521	626	408	407	671		AMY1C	4.39e-06	2.59e-06	1.78e-06	1.73e-06	1.57e-06	2.26e-06	2.76e-06	5.62e-07	1.54e-06	1.45e-06	1.68e-06	1.87e-06	3.04e-06
	4930404I05Rik	1.06552	0.870601	1.03104	1.00359	0.977607	1.02367	0.37876	0.30627	0.323973		1810028F09Rik	0	2	0	0	0	0	6	0	1	0	0	0	1	0	0	0	0	0	0	3	0	4		AMY2A	0.0333728	0.00737635	0.0129791	0.034141	0.0322762	0.0367115	0.0391393	0.0196711	0.00732496	0.0304933	0.0750441	0.0294407	0.0475918
	4930404K13Rik	0	0	0	0.331075	0.322502	0.337697	0	0	0		1810030O07Rik	603	659	682	566	644	705	648	629	777	624	553	568	647	616	580	648	652	550	538	524	737	609		AMY2B	3.49425	2.68909	3.4118	4.15453	3.88741	3.78011	3.52871	6.91366	3.87561	5.35524	6.61435	3.83583	3.51269
	4930404N11Rik	5.37451	4.39134	5.20062	7.68471	7.48571	7.83841	12.4985	10.1064	10.6906		1810032O08Rik	213	193	271	194	140	152	157	194	158	188	234	158	184	172	176	172	207	160	222	162	139	371		AMZ1	0.0140563	0.0333754	0.0172	0.0287025	0.0200874	0.0966336	0.0134756	0.030135	0.00793399	0.0506694	0.0400597	0.0389448	0.0480137
	4930405A10Rik	0	0	0	1.0022	0.976246	1.02224	0	0	0		1810034E14Rik	153	180	190	146	137	115	74	131	180	86	173	127	128	151	126	116	273	128	189	76	119	156		AMZ2	12.4745	15.0732	10.8981	10.87	14.5765	15.4413	11.4229	12.9233	13.1188	15.9425	26.5314	15.9577	13.1955
	4930405A21Rik	6.10794	4.9906	5.91032	5.67647	5.52948	5.79001	2.25027	1.81959	1.92477		1810037I17Rik	1897	2542	2835	1899	1679	1482	1486	3605	998	1543	5725	1522	1851	1431	1573	2271	2630	2569	3021	1823	1078	3736		AMZ2P1	1.52328	0.986815	1.00144	1.05908	0.923106	0.98547	0.989794	1.38075	1.29869	1.46239	3.44288	1.05883	1.13984
	4930405N21Rik	0	0	0	0	0	0	0.769182	0.62197	0.657921		1810041H14Rik	15	12	11	5	3	6	11	19	2	4	44	16	9	7	20	14	9	17	14	5	2	16		ANAPC1	5.12533	5.21304	5.44251	5.27139	4.84224	4.95725	5.9985	5.6085	4.33089	3.83289	3.97301	4.55257	6.23274
	4930405O22Rik	1.43755	1.17457	1.39104	3.00524	2.92742	3.06535	3.376	2.72988	2.88767		1810043G02Rik	146	151	163	181	110	151	111	161	171	122	163	120	126	130	116	140	175	173	157	122	138	242		ANAPC10	3.83385	4.15729	3.52313	3.30307	3.48459	4.08112	3.31311	3.75595	3.22057	4.44809	5.66231	3.77014	4.67399
	4930407I10Rik	0	0	0	0.337473	0.328734	0.344223	0.382163	0.309022	0.326884		1810044D09Rik	46	39	89	56	44	46	41	56	28	45	49	21	36	59	29	60	54	42	43	27	30	178		ANAPC11	29.8377	31.3958	34.6548	31.8005	31.4554	39.3053	35.6231	33.9356	41.3652	52.3016	63.6865	81.1157	42.4627
	4930408O17Rik	0	0	0	0	0	0	1.11782	0.903886	0.956133		1810046K07Rik	17	10	15	34	9	13	9	6	13	5	35	6	9	7	16	13	13	21	18	5	15	14		ANAPC13	24.0155	20.8854	21.9034	22.1803	25.3404	27.4668	26.4407	24.6023	27.5002	27.9206	34.7089	42.6429	29.6226
	4930412B13Rik	0.353746	0.289035	0.342301	0	0	0	0	0	0		1810049I09Rik	0	0	0	0	0	0	0	0	0	0	0	0	0	0	0	0	0	0	0	0	0	0		ANAPC15	11.1681	12.1834	10.2462	9.96711	12.8317	15.2862	15.4892	14.8072	15.2011	13.7741	20.4499	21.127	14.1298
	4930412C18Rik	8.26888	6.75624	8.00135	1.33299	1.29847	1.35965	1.13011	0.913824	0.966644		1810049J17Rik	5	13	12	13	4	7	3	8	4	4	15	11	9	4	5	12	13	6	11	5	5	5		ANAPC16	25.7442	25.3634	22.6594	23.3309	22.6279	24.8419	24.0093	21.7077	24.0806	25.217	40.9182	23.4489	24.6745
	4930412F09Rik	0.349282	0.285387	0.337981	0.337224	0.328491	0.343969	0.381712	0.308657	0.326498		1810053B23Rik	2	0	0	0	0	0	0	0	0	0	3	0	0	0	0	0	0	0	0	0	0	0		ANAPC2	8.13674	9.05415	8.10579	9.59742	11.3516	11.0533	10.2551	12.363	10.7527	14.298	14.3855	14.7543	11.6875
	4930412F12Rik	4.75292	3.88346	4.59914	8.30734	8.09222	8.4735	3.27048	2.64455	2.79741		1810055G02Rik	277	374	324	394	415	505	539	272	400	398	324	331	379	283	307	389	232	550	396	451	464	556		ANAPC4	8.19117	8.16694	7.01047	6.86161	6.67752	6.4837	6.98812	7.78437	7.60997	7.12625	9.9784	6.8303	7.66127
	4930412L05Rik	0.720308	0.588541	0.697003	1.33874	1.30407	1.36552	0.756179	0.611456	0.646799		1810058I24Rik	467	533	514	507	427	422	612	465	580	475	574	459	469	452	456	524	582	428	550	524	609	1218		ANAPC5	28.4674	32.1201	22.1318	26.629	25.5462	26.7903	25.7722	26.9948	25.6656	28.6573	25.0714	26.0219	28
	4930412M03Rik	5.02275	4.10393	4.86025	4.99965	4.87019	5.09965	6.71286	5.4281	5.74185		1810059C17Rik	0	0	0	1	0	1	0	0	0	0	2	0	0	0	0	1	0	0	1	1	0	1		ANAPC7	8.3844	8.30162	9.07427	7.67063	7.58558	7.28879	7.52386	8.34849	7.45943	6.39224	12.7537	9.55682	9.16458
	4930413G21Rik	4.61654	3.77203	4.46718	3.33367	3.24734	3.40034	1.86963	1.51181	1.59919		1810059H22Rik	61	54	80	88	66	56	30	52	64	27	87	50	48	48	46	66	52	56	58	51	60	91		ANG	26.9988	30.0428	15.4824	27.198	14.3631	26.6386	29.959	29.0365	16.6137	23.3042	15.9929	17.7721	23.7861
	4930415O20Rik	1.43397	1.17165	1.38758	1.00254	0.976579	1.02259	3.74724	3.03006	3.2052		1810062G17Rik	12	8	8	23	19	14	13	16	10	11	20	8	23	10	10	12	10	8	20	27	7	56		ANGEL1	3.73104	3.70051	5.17629	3.94899	3.95267	5.28619	4.23593	4.57856	4.2494	4.48543	5.67567	3.99607	6.08589
	4930417H01Rik	5.35595	4.37618	5.18266	0.528488	0.514803	0.539058	2.29635	1.85686	1.96418		1810062O18Rik	16	19	28	29	19	19	19	21	26	8	28	15	9	16	18	24	36	8	30	11	17	46		ANGEL2	4.13846	3.60025	3.40612	3.58309	3.93745	2.99207	3.18408	3.23318	3.71188	3.57772	3.49134	3.45737	3.96387
	4930417O13Rik	0	0	0	0.337328	0.328593	0.344075	0	0	0		1810063I02Rik	26	36	46	28	14	16	9	31	8	17	81	20	29	14	14	29	42	24	40	29	9	72		ANGPT1	1.32257	0.977435	1.00618	1.31152	1.23555	0.554575	0.998447	0.941446	1.27102	0.641721	6.00791	0.495504	1.98598
	4930419G24Rik	0.348557	0.284795	0.33728	0.333741	0.325098	0.340416	0	0	0		1810064F22Rik	5	0	1	3	1	2	2	3	6	0	5	5	6	0	2	2	1	0	0	3	1	5		ANGPT2	0.274972	0.216341	0.777891	0.355333	0.399643	0.453298	0.442631	0.60303	0.49798	0.663655	0.520818	0.643399	0.507352
	4930421P07Rik	0	0	0	0.331075	0.322502	0.337697	0	0	0		1810065E05Rik	31766	74355	50061	42400	39669	31428	15836	63144	29817	14612	149559	37863	27036	17339	50227	68413	29131	63162	52485	17890	28317	31334		ANGPT4	0	0.0349777	0	0	0	0	0.0145922	0.0349233	0.036806	0	0	0.0186035	0.0225924
	4930423D22Rik	1.48126	1.21029	1.43333	0	0	0	0	0	0		2010001A14Rik	64	87	98	82	53	60	53	60	69	54	61	36	87	60	45	80	113	68	71	57	72	112		ANGPTL1	2.13107	2.18002	1.72962	2.29474	1.9303	1.22748	1.79114	2.11078	1.4734	1.39765	20.8258	0.853625	2.79153
	4930426D05Rik	0	0	0	1.33027	1.29582	1.35688	0.380246	0.307472	0.325244		2010001K21Rik	25	58	39	63	92	91	48	41	56	22	25	75	67	33	70	48	19	39	55	87	60	62		ANGPTL2	5.9108	4.81995	12.5913	4.732	5.22318	3.83456	3.99318	6.23452	7.61113	5.95756	50.8767	5.16801	6.55329
	4930426I24Rik	4.39961	3.59478	4.25726	4.67514	4.55407	4.76865	5.64111	4.56147	4.82513		2010001M07Rik	0	0	1	0	0	0	0	0	1	0	0	0	0	0	0	0	0	0	0	0	0	0		ANGPTL3	0.0945647	0.0399455	0.0137304	0.0729361	0.0237507	0.0418122	0.0171464	0.111104	0.0960814	0.0387295	0.0395968	0	0.078371
	4930426L09Rik	624.097	509.93	603.906	207.264	201.897	211.409	46.0979	37.2753	39.4299		2010003K11Rik	1457	1455	1184	592	728	897	431	1082	823	820	1798	1282	1418	997	1325	1017	1310	1522	1683	712	895	1415		ANGPTL4	0.879295	1.40977	1.46804	1.01791	1.54495	0.666446	0.839518	0.758482	1.18561	1.64679	17.7743	2.24563	0.53386
	4930428E07Rik	0.37967	0.310216	0.367386	0	0	0	0.382157	0.309017	0.326878		2010005H15Rik	10	22	8	9	5	1	5	16	4	0	26	12	10	6	4	6	12	8	10	5	6	6		ANGPTL5	0.0677651	0	0.135278	0.0535484	0.146798	0.0211427	0.0175032	0.0223856	0.0234964	0	0.160314	0	0
	4930428N03Rik	0.353746	0.289035	0.342301	0	0	0	0	0	0		2010007H06Rik	26	13	21	45	40	44	37	29	35	16	18	39	38	11	46	31	15	12	29	27	35	37		ANGPTL6	1.70714	1.41965	2.88045	1.74255	2.76444	3.79113	2.44146	2.24255	1.97249	2.36415	3.26875	3.63136	2.02666
	4930429D17Rik	3.87043	3.16241	3.74521	0.654116	0.637178	0.667199	0	0	0		2010008C14Rik	37	18	18	14	38	29	31	28	39	26	7	32	24	38	34	12	19	31	18	20	37	19		ANGPTL7	0.372418	0.760609	1.55167	0.254126	0.912113	0.254951	0.355518	0.242889	1.22756	0.551995	4.94755	0.361018	1.02519
	4930429F24Rik	3.26082	2.66431	3.15532	0.569045	0.55431	0.580427	1.12827	0.912336	0.965071		2010009K17Rik	1	2	1	1	3	3	1	2	1	0	0	0	0	0	0	1	1	2	1	5	0	2		ANHX	0	0	0	0	0	0	0	0	0	0	0	0	0
	4930430F08Rik	493.055	402.86	477.103	306.838	298.892	312.975	513.156	414.944	438.928		2010010A06Rik	61	87	44	60	21	13	9	110	31	10	150	108	131	60	47	24	46	115	193	18	22	30		ANK1	0.180481	0.195257	0.163557	0.167992	0.173095	0.357986	0.272659	0.143902	0.246806	0.259804	0.454895	0.112372	0.0972369
	4930430O22Rik	0.348591	0.284822	0.337312	0	0	0	0.391248	0.316368	0.334654		2010013B24Rik	0	0	0	0	0	0	0	0	0	0	0	1	0	0	0	0	0	0	0	0	1	0		ANK2	1.35374	1.36176	2.475	1.18334	1.4814	1.00919	1.44508	1.4271	1.64365	1.26024	10.9974	0.583546	1.77651
	4930431P19Rik	22.8141	18.6407	22.076	26.9542	26.2562	27.4933	18.2529	14.7595	15.6126		2010015M23Rik	6	10	11	13	7	7	13	9	19	9	8	6	7	10	5	21	3	10	7	9	19	5		ANK3	12.3876	13.1884	6.93818	6.07313	18.567	4.91315	7.12277	6.83823	15.0484	16.9429	5.51738	6.81859	11.2272
	4930431P22Rik	4.6876	3.83009	4.53594	1.33376	1.29922	1.36044	2.26395	1.83065	1.93647		2010016I18Rik	234	171	191	246	498	424	246	231	354	142	189	795	477	317	693	343	175	186	223	375	378	103		ANKAR	0.397282	0.321894	0.269376	0.420954	0.206499	0.295381	0.332033	0.566467	0.325807	0.368182	0.277885	0.176227	0.368674
	4930432B10Rik	0.738504	0.603408	0.714611	0	0	0	0	0	0		2010103J01Rik	10	4	15	8	8	8	5	6	0	11	18	4	5	11	6	9	10	4	14	5	2	9		ANKDD1A	0.625243	0.37778	0.81037	0.629802	0.601363	0.411146	0.554621	0.550367	0.935706	0.788348	2.56913	0.556203	0.98447
	4930432E11Rik	0	0	0	0.337479	0.32874	0.344229	0.391376	0.316471	0.334764		2010106C02Rik	7	3	10	6	6	3	2	4	3	2	8	2	2	6	5	3	14	4	4	2	4	16		ANKFN1	0.0864171	0	0.00983315	0.0381532	0	0.0456112	0.0373251	0.0464941	0.0164838	0.0266084	0.0267228	0.0154525	0.0227295
	4930432K21Rik	97.3812	79.5671	94.2306	42.4172	41.3189	43.2656	43.1197	34.8671	36.8825		2010106E10Rik	90	112	194	191	83	62	88	209	81	106	239	52	126	177	36	77	376	54	116	193	69	125		ANKFY1	7.33353	8.04162	7.60588	7.73676	7.19765	7.96739	8.51017	8.29798	7.09388	6.32279	10.4715	5.46168	9.51745
	4930432M17Rik	0.353467	0.288806	0.342031	0.33374	0.325098	0.340415	0	0	0		2010109A12Rik	16	5	18	8	3	7	7	14	2	4	12	7	23	10	8	5	5	17	14	4	3	13		ANKH	9.67949	11.8483	9.44051	8.7104	11.4343	11.8833	7.39106	9.98884	17.0665	14.8825	6.35947	10.9222	12.4401
	4930433N12Rik	0.695283	0.568094	0.672788	0	0	0	0	0	0		2010109I03Rik	1027	902	965	437	660	984	2078	517	1079	867	1560	737	989	621	1644	814	569	1608	982	3417	1020	3421		ANKHD1	11.4247	10.937	12.3946	12.4372	10.4584	13.2535	13.8214	12.4583	12.3951	11.1075	9.32484	10.0394	14.0441
	4930438A08Rik	3.14483	2.56954	3.04308	2.35077	2.2899	2.39779	23.1412	18.7122	19.7938		2010109P13Rik	2	3	1	1	3	0	0	0	0	1	3	0	1	2	2	0	4	0	0	1	0	0		ANKHD1-EIF4EBP3	2.52261	3.65747	3.04387	2.90084	3.61709	3.71563	4.57328	4.90208	4.53348	3.19079	2.51199	2.21586	3.71234
	4930439D14Rik	0	0	0	0	0	0	0.381861	0.308777	0.326625		2010110E17Rik	1	0	0	1	2	2	0	1	1	3	2	1	1	1	2	0	0	0	0	0	1	1		ANKIB1	8.55376	8.07414	6.9992	7.14621	7.20639	8.22009	7.09035	6.92432	7.12062	6.86998	6.31279	4.66275	7.73243
	4930440I19Rik	0.348557	0.284795	0.33728	0.333741	0.325098	0.340416	0	0	0		2010110G14Rik	0	0	0	0	0	0	0	0	0	0	0	0	0	0	0	0	0	0	0	0	0	0		ANKK1	0	0	0.0379144	0.0825797	0.103745	0.0410636	0.0342917	0.0654368	0.0677187	0	0.0227627	0.0674624	0.0163466
	4930441H08Rik	0.378785	0.309493	0.36653	0	0	0	0	0	0		2010110K18Rik	9	10	2	12	18	14	5	14	18	16	15	15	13	11	6	10	4	11	11	11	12	17		ANKLE1	0.0764627	0.0893605	0.0616379	0.0860837	0.0692233	0.154106	0.0737295	0.0715896	0.0539071	0.0689987	0.0730941	0.149551	0.141656
	4930442G10Rik	0	0	0	0.677195	0.659659	0.69074	0.358957	0.290257	0.307034		2010111I01Rik	2484	2213	2132	1709	2136	1852	1873	2403	1786	2156	2761	1998	2063	2619	1953	2235	1855	1978	2545	1881	2049	3050		ANKLE2	8.96947	9.98439	7.49735	8.66367	8.86667	8.60817	7.9898	8.405	8.706	8.1679	8.15731	8.51601	8.4661
	4930442H23Rik	1.79623	1.46764	1.73811	2.00395	1.95206	2.04403	2.62901	2.12584	2.24872		2010203P06Rik	0	0	0	0	0	0	0	0	0	0	0	0	0	0	0	0	0	0	0	0	0	0		ANKMY1	2.16105	2.81201	2.09702	2.41529	2.62497	2.80774	2.74176	3.34661	2.14729	2.56857	1.93416	2.92167	3.27845
	4930444A19Rik	0	0	0	0.333751	0.325109	0.340427	0	0	0		2010204K13Rik	0	0	0	1	2	0	3	2	0	0	0	1	3	1	2	1	0	0	1	0	3	5		ANKMY2	11.4482	11.811	7.89948	12.4599	11.4485	10.8587	12.2041	10.03	9.79985	10.1322	10.5143	7.12488	11.0507
	4930444M15Rik	0	0	0	0.663323	0.646147	0.676591	0	0	0		2010300C02Rik	1599	1204	1545	1981	1489	1730	1108	1139	2013	1235	1000	1653	1785	1518	1560	1371	2357	1216	1268	1415	1800	1044		ANKRA2	8.08003	8.00241	4.90098	6.35192	7.31253	8.78077	6.45857	6.79161	6.00498	7.33707	8.16883	5.71838	7.11728
	4930444P10Rik	1.03239	0.843536	0.998992	0	0	0	1.16707	0.943705	0.998253		2010300F17Rik	0	1	0	0	0	0	0	0	1	0	0	0	1	0	0	0	0	0	0	0	1	0		ANKRD1	0	0	0	0	0	0.0351309	0	0	0	0	0.0320832	0.0192715	0
	4930445E18Rik	0.714713	0.583969	0.691589	0.999982	0.974087	1.01998	0.748247	0.605041	0.640014		2010308F09Rik	0	0	0	2	0	0	2	1	2	0	3	1	1	0	0	0	0	0	1	1	0	1		ANKRD10	16.91	15.7211	17.6139	15.5654	18.8091	18.942	16.7437	18.4532	14.982	19.1497	21.9459	24.3127	16.7091
	4930445N18Rik	3.93916	3.21856	3.81172	2.33931	2.27873	2.3861	6.07336	4.91099	5.19485		2010309G21Rik	0	0	0	0	0	0	0	0	0	0	0	0	0	0	0	0	0	0	0	0	0	0		ANKRD11	8.18463	7.60481	7.33916	7.90899	7.93943	8.85285	8.61773	8.71736	8.67998	9.49278	8.55633	8.80795	9.42788
	4930447C04Rik	0.724262	0.591772	0.70083	1.00457	0.978561	1.02467	0	0	0		2010310C07Rik	1	0	0	0	3	0	0	2	3	0	0	0	0	0	1	3	0	0	0	1	0	0		ANKRD12	6.04519	5.29109	5.01158	4.73899	5.23851	5.17624	4.78242	4.45662	5.63409	4.80413	3.27813	2.81515	5.30717
	4930447F24Rik	30.7192	25.0997	29.7254	45.0177	43.852	45.9182	88.765	71.7765	75.9253		2010315B03Rik	239	235	220	190	215	254	205	313	160	125	299	193	188	222	160	178	266	220	205	154	152	217		ANKRD13A	18.6882	18.2581	13.2776	16.1412	19.2614	20.1231	19.5526	14.4661	15.7852	14.308	13.3973	10.7256	15.3882
	4930447K03Rik	1.0343	0.845095	1.00084	0	0	0	0.768708	0.621586	0.657515		2010320M18Rik	301	411	484	325	202	264	249	468	159	198	954	244	298	210	237	305	419	362	484	291	198	763		ANKRD13B	0.61322	0.797248	0.783781	0.710361	0.944912	0.774957	0.56055	0.908306	0.820838	0.701258	3.95364	4.60315	0.921636
	4930448D08Rik	0	0	0	0.985175	0.959664	1.00488	0.803506	0.649724	0.68728		2010320O07Rik	0	0	0	0	0	0	0	0	0	0	0	0	0	0	0	0	0	0	0	0	0	0		ANKRD13C	6.79476	6.45842	5.16686	5.39346	6.12929	5.85111	5.62189	5.59686	6.23913	5.54428	5.6364	4.00272	6.79799
	4930448E22Rik	0	0	0	0.331075	0.322502	0.337697	0	0	0		2200002A13Rik	0	0	0	0	0	0	0	0	0	0	0	0	0	0	0	0	0	0	0	0	0	0		ANKRD13D	4.02766	5.63315	4.67725	4.83833	4.70833	7.07906	5.36297	5.54113	6.72369	6.38896	7.87705	8.09287	6.01673
	4930448I18Rik	0	0	0	0	0	0	0.39061	0.315852	0.334108		2200002D01Rik	6316	6144	7916	6688	4556	5030	3539	5724	4393	5068	8996	5441	5329	6217	5923	7653	11290	5768	6391	4919	4056	11355		ANKRD16	2.23902	2.05672	2.63171	2.86309	2.30329	2.69022	1.83792	2.56747	2.44383	2.68346	2.12952	3.06363	2.60078
	4930448K20Rik	1.44048	1.17697	1.39388	1.28113	1.24795	1.30675	2.63462	2.13039	2.25353		2200002J24Rik	6	11	5	6	3	3	5	5	2	3	3	3	5	6	2	5	3	6	6	5	1	6		ANKRD17	11.3266	11.429	10.5311	10.7179	11.1223	11.9947	12.8139	11.6389	10.5579	9.32981	8.7166	6.84374	12.0442
	4930449C09Rik	0	0	0	0	0	0	0.381861	0.308777	0.326625		2200007N16Rik	0	0	0	0	0	0	0	0	0	0	0	0	0	0	0	0	1	0	0	0	0	0		ANKRD18A	0.265415	0.338757	0.286026	0.494072	0.285554	0.46272	0.372392	0.386839	0.264775	0.290043	0.105894	0.314295	0.427828
	4930449I04Rik	0.737189	0.602334	0.713339	0.333764	0.325121	0.34044	0	0	0		2210008F06Rik	4	7	5	3	5	3	5	3	10	4	12	4	1	9	2	6	3	7	8	8	11	9		ANKRD18B	0.0073296	0	0.0071625	7.4e-05	0.00191291	0	0.00130014	0.000128131	0.000213202	0.000505928	0.0890186	0.000163745	0.000321972
	4930451E10Rik	0	0	0	0.331075	0.322502	0.337697	0	0	0		2210010C04Rik	0	4	0	0	0	0	0	2	0	0	0	0	0	0	0	0	0	0	0	0	0	0		ANKRD18DP	0	0	0.00842095	0	0	0	0	0	0.0272292	0	0	0	0.0406705
	4930451G09Rik	13.9548	11.4021	13.5033	9.35001	9.10789	9.53702	17.2358	13.9371	14.7427		2210011C24Rik	17	40	65	60	55	41	24	50	34	3	48	43	29	5	47	59	48	45	67	43	39	72		ANKRD19P	0.0676892	0	0.119127	0.0757163	0.0414644	0.0682541	0.0849372	0.0329893	0.123915	0.0568679	0.332717	0.1209	0.0707955
	4930452B06Rik	21.191	17.3145	20.5054	64.7602	63.0832	66.0555	17.8393	14.425	15.2588		2210011K15Rik	12	4	3	5	2	3	1	12	4	7	2	5	5	11	9	4	4	3	4	4	6	1		ANKRD2	0.062052	0	0	0	0	0	0	0	0	0	0.0403759	0.0257462	0
	4930452G13Rik	0	0	0	0.337328	0.328593	0.344075	0	0	0		2210016F16Rik	2277	2961	3370	2416	2101	1981	1450	3412	1993	2289	4730	2164	2479	2477	2123	2662	3303	3027	3486	1989	2190	3510		ANKRD20A1	0.199148	0.224579	0.253951	0.28502	0.383203	0.272774	0.125375	0.082758	0.198802	0.1066	4.69e-06	0.207134	0.0773653
	4930453N24Rik	3049.67	2491.79	2951	3463.48	3373.8	3532.76	3365.81	2721.64	2878.95		2210016L21Rik	623	657	850	666	625	636	510	678	686	623	706	645	654	618	649	649	793	687	675	551	743	938		ANKRD20A11P	0.0333223	0.0774034	0.0537609	0.164648	0.236177	0	0.0950296	0.0691392	0.0385906	0.0629951	0.197551	0.0409931	0.143001
	4930455B14Rik	0	0	0	0.331075	0.322502	0.337697	0	0	0		2210017I01Rik	0	0	0	0	0	0	0	0	0	0	0	0	0	0	0	0	0	0	0	0	0	0		ANKRD20A12P	0.248465	0.169737	0.146607	0.213996	0.275982	0.0869213	0.0715569	0.190087	0.154983	0.0845521	0.453075	0.098315	0.210993
	4930455C13Rik	0.355265	0.290276	0.343771	1.33675	1.30214	1.36349	0.614606	0.496978	0.525704		2210039B01Rik	9	7	21	14	24	27	9	16	22	12	13	17	7	6	19	10	10	1	6	13	10	14		ANKRD20A2	0.0803039	0.0992683	0.144914	0.169652	0.145758	0.173673	0.0882825	0.17032	0.21421	0.0415416	0.0413217	0.189929	0.0920129
	4930455D15Rik	0.3744	0.30591	0.362286	0.331699	0.32311	0.338334	0.776532	0.627913	0.664208		2210404E10Rik	0	0	0	0	0	0	0	0	0	0	0	0	0	0	0	0	0	0	0	0	0	0		ANKRD20A3	0.0279574	1.54e-06	0.0524598	0.0346418	0.0503011	1.81e-06	2.14e-06	1.93e-06	0	0.0716218	1.83e-06	0.0402018	0.0785062
	4930455G09Rik	0	0	0	0	0	0	0.381861	0.308777	0.326625		2210406H18Rik	0	1	0	1	0	0	3	0	0	0	0	2	1	0	0	0	0	0	0	1	0	5		ANKRD20A4	0.157845	0.354595	0.482223	0.642243	0.312283	0.397212	0.0874655	0.0477808	0.43384	0.310618	0.242592	0.332187	0.140112
	4930455J16Rik	0	0	0	0.333751	0.325109	0.340427	0	0	0		2210406O10Rik	12	6	13	8	9	5	2	9	8	9	12	4	7	4	11	14	11	11	13	6	7	6		ANKRD20A5P	0.212894	0.191927	0.137894	0.329391	0.162136	0.236151	0.34844	0.590196	0.204819	0.104138	0.0364045	0.15494	0.344972
	4930458B22Rik	0	0	0	0	0	0	0.358451	0.289847	0.306601		2210407C18Rik	1454	3814	2162	1422	6379	1518	2559	4236	1269	5829	3307	1992	1494	2388	2290	3690	861	3579	2524	2451	1845	3579		ANKRD20A8P	0.108143	0.0709038	0.0980917	0.112787	0.184978	0.0536564	0.0625614	0.0289308	0.109723	0.060255	0.0387912	0.112373	0.157735
	4930458D05Rik	2.87668	2.35045	2.78361	5.01293	4.88312	5.11319	6.73513	5.44611	5.7609		2210408F21Rik	2	2	7	2	1	1	1	0	1	0	0	0	0	0	2	2	1	0	0	0	0	1		ANKRD20A9P	0.0660748	0.087411	0.0950662	0.0893583	0.0676416	0.0949803	0.0947509	0.0796349	0.0552179	0.0495075	0.0498957	0.0568113	0.0861271
	4930459C07Rik	0.721797	0.589757	0.698444	1.34099	1.30627	1.36781	3.30577	2.67308	2.82759		2210408I21Rik	100	70	67	88	87	68	95	132	54	76	151	54	50	108	54	69	83	75	72	99	59	74		ANKRD22	2.80797	3.4164	8.11509	3.47806	2.91236	4.4642	3.66372	3.16833	3.43306	1.58641	0.779255	6.7044	4.04151
	4930461C15Rik	0.357449	0.29206	0.345884	1.33444	1.29989	1.36114	1.45932	1.18003	1.24823		2210409E12Rik	0	0	0	0	0	0	0	0	0	0	0	0	0	0	0	0	0	0	0	0	0	0		ANKRD23	0.507804	0.70011	0.462519	0.714257	0.413482	0.463138	0.701339	1.04011	0.665564	0.591636	1.04973	0.53134	0.79305
	4930461G14Rik	0.721081	0.589173	0.697752	16.5835	16.1541	16.9152	27.4741	22.2159	23.5		2210411M09Rik	1	0	6	4	6	3	0	3	3	0	3	7	1	3	1	4	4	3	6	1	7	0		ANKRD24	0.302284	0.340369	0.196139	0.229122	0.44079	0.210025	0.374055	0.616726	0.465444	0.531241	0.389628	0.356184	0.278399
	4930465K10Rik	2.161	1.76568	2.09108	0.333936	0.325289	0.340615	0	0	0		2210412B16Rik	1	0	0	0	0	0	1	0	0	0	0	0	0	0	0	0	0	0	0	0	0	0		ANKRD26	0.950194	0.956646	0.860802	0.871481	0.830019	0.731658	0.863897	0.896536	0.627132	0.612627	0.817815	0.671138	0.858785
	4930465M20Rik	0	0	0	0.337328	0.328593	0.344075	0	0	0		2210414B05Rik	0	0	0	0	0	0	0	0	0	0	0	0	0	0	0	0	0	0	0	0	0	0		ANKRD26P1	0.00416407	0	0	0	0	0	0	0	0	0	0	0	0
	4930466K18Rik	13.5999	11.112	13.1599	9.72135	9.46961	9.91579	18.3574	14.844	15.702		2210414F02Rik	0	0	4	1	1	1	0	0	1	1	0	1	1	3	0	1	0	0	0	1	2	3		ANKRD26P3	0	0	0	0.00684622	0	0	0	0	0	0	0	0	0.0131911
	4930467D21Rik	0.378785	0.309493	0.36653	0	0	0	0	0	0		2210417A02Rik	13	64	35	27	24	24	13	32	15	14	49	20	42	10	17	24	29	26	29	27	23	56		ANKRD27	10.0341	9.5125	6.27045	7.99555	8.20153	8.94795	8.88904	8.53349	7.75258	10.1929	12.6352	8.95202	11.2474
	4930467K11Rik	0.37815	0.308975	0.365916	0.331163	0.322587	0.337787	0.358784	0.290117	0.306886		2210418O10Rik	0	0	0	0	0	0	0	0	0	0	0	0	0	0	0	0	0	0	0	0	0	0		ANKRD28	8.1484	8.42589	7.9803	8.18397	8.16597	8.96182	7.373	7.78616	8.60794	7.98996	6.84861	4.94753	8.45523
	4930469K13Rik	0.353746	0.289035	0.342301	0	0	0	0	0	0		2210420H20Rik	0	0	0	0	0	0	0	0	0	0	0	0	0	0	0	0	0	0	0	0	0	0		ANKRD29	0.634049	0.45829	0.693517	0.309242	0.750906	0.647919	0.483158	0.430834	0.377128	0.546268	1.34081	0.699362	0.582926
	4930470G03Rik	0.349055	0.285202	0.337762	0	0	0	0	0	0		2300002M23Rik	0	1	2	0	0	0	0	2	0	0	0	1	0	0	0	0	1	0	0	0	0	0		ANKRD30A	0	0	0	0	0	0	0	0.00755704	0	0	0	0	0
	4930471C04Rik	0.353746	0.289035	0.342301	0	0	0	0	0	0		2300003K06Rik	0	0	0	0	0	0	0	0	0	0	0	0	0	0	0	0	0	0	0	0	0	0		ANKRD30B	0.0507672	0.0917641	0.027212	0.219416	0.0153872	0.0198862	0.222562	0.0350751	0.0147489	0.0479759	0.0245528	0.0215694	0.056857
	4930471E19Rik	27.0669	22.1155	26.1912	15.754	15.3461	16.0691	44.7676	36.1996	38.292		2300009A05Rik	252	274	260	266	232	268	207	338	243	181	401	224	239	221	224	227	307	264	283	189	262	393		ANKRD30BL	0.0272838	0	0	0	0	0	0	0	0	0	0.0615377	0	0
	4930471M09Rik	0.35366	0.288964	0.342218	0	0	0	0.734921	0.594266	0.628615		2310001H17Rik	234	268	325	243	279	255	136	421	211	177	505	246	205	224	246	209	223	252	218	185	174	245		ANKRD30BP2	0	0	0	0	0	0	0	0	0	0	0	0	0
	4930473A02Rik	4.68271	3.8261	4.53121	4.01224	3.90835	4.09249	5.27302	4.26382	4.51028		2310001K20Rik	0	0	0	0	0	0	0	0	0	0	0	0	0	0	0	0	0	0	0	0	0	0		ANKRD31	0.0487789	0.0230145	0.0119353	0.00523304	0.0137	0.0236973	0.0194871	0	0	0	0.0220619	0.0061938	0.0104556
	4930473H19Rik	0.348547	0.284786	0.33727	0.337466	0.328727	0.344216	0	0	0		2310001K24Rik	1	0	0	0	0	0	1	0	0	2	0	0	0	0	0	0	0	0	0	1	0	0		ANKRD32	1.92919	1.40357	1.27093	1.45626	1.61943	1.2515	1.30503	1.17144	1.29343	1.24062	0.634998	0.982154	1.30355
	4930474H06Rik	0.356797	0.291528	0.345253	0.3327	0.324085	0.339354	1.4495	1.17208	1.23983		2310002D06Rik	0	0	0	0	0	0	0	0	0	0	0	0	0	0	0	0	0	0	0	0	0	0		ANKRD33	0	0	0.0138122	0	0	0	0.0189766	0	0	0	0	0.0213925	0
	4930474N09Rik	0.353471	0.28881	0.342035	0.330952	0.322382	0.337571	0	0	0		2310002F09Rik	0	0	0	0	0	0	0	0	0	0	0	1	2	0	0	0	0	0	0	0	0	1		ANKRD33B	0.780274	0.781671	0.86563	0.986733	0.876688	0.554659	0.888227	0.605957	0.73511	0.54949	0.654266	0.280573	1.12957
	4930477G07Rik	0.776842	0.634733	0.751708	0	0	0	0	0	0		2310002L09Rik	0	0	0	0	0	0	0	0	0	0	0	0	0	0	0	0	0	0	0	0	0	0		ANKRD34A	0.273438	0.068572	0.0784067	0.223987	0.154012	0.202232	0.508519	0.406618	0.281405	0.257724	1.01315	0.18422	0.207196
	4930478K11Rik	0.353746	0.289035	0.342301	0	0	0	0	0	0		2310003L06Rik	0	0	0	0	0	0	0	0	0	0	0	0	0	0	0	0	0	0	0	0	0	0		ANKRD34B	0.00869936	0.0244582	0	0.0109463	0.0141399	0	0	0	0	0	0	0	0
	4930478M09Rik	0.695283	0.568094	0.672788	0	0	0	0	0	0		2310003N18Rik	0	0	0	0	1	0	1	0	0	0	0	0	0	0	0	0	0	0	0	0	0	2		ANKRD34C	0.00558023	0	0	0	0	0.00804925	0	0.00808586	0	0	0.0426359	0	0
	4930478M13Rik	50.3277	41.1212	48.6994	5.34132	5.203	5.44815	3.05911	2.47363	2.61661		2310005A03Rik	0	0	0	0	0	0	0	0	0	0	0	0	0	0	0	0	0	0	0	0	0	0		ANKRD35	0.448967	0.314873	0.409603	0.375004	0.383984	0.268545	0.307318	0.331273	0.472846	0.399917	3.00033	0.309858	0.494345
	4930479D17Rik	0	0	0	1.00546	0.979428	1.02557	1.98049	1.60145	1.69402		2310005E17Rik	0	0	0	0	0	0	0	0	0	0	0	0	0	0	0	0	0	0	0	0	0	0		ANKRD36	0.881465	0.593615	0.748446	1.01259	0.620669	0.888145	0.820195	1.16047	0.688339	0.589108	0.528258	0.410021	0.615251
	4930479H17Rik	0.348557	0.284795	0.33728	0.333741	0.325098	0.340416	0	0	0		2310007B03Rik	387	252	381	348	246	251	228	246	403	250	271	305	325	371	240	264	476	220	234	250	287	315		ANKRD36B	0.787062	0.726212	1.1129	1.42415	0.637852	1.25455	0.690166	0.857843	0.755114	0.616665	0.87418	0.82463	1.21534
	4930480K23Rik	4.29805	3.5118	4.15899	0.333603	0.324964	0.340275	5.44805	4.40536	4.65999		2310008N11Rik	2	0	1	0	0	1	0	1	0	0	5	0	0	1	2	0	0	3	1	1	0	3		ANKRD36BP1	2.6723	2.6255	1.56231	1.96954	1.34771	1.32609	1.38191	0.984953	1.31456	1.07792	1.01779	1.10263	2.16186
	4930481A15Rik	2.18197	1.78282	2.11137	1.00202	0.976077	1.02207	0.372828	0.301473	0.318899		2310009A05Rik	479	602	672	397	379	373	329	958	227	270	1497	317	415	353	393	426	517	631	646	318	274	761		ANKRD36BP2	3.41146	1.31818	3.6022	4.57411	3.50033	4.30811	3.03793	2.51384	6.12669	4.32457	0.301875	1.74575	3.63504
	4930481B07Rik	20.126	16.4443	19.4749	12.3278	12.0086	12.5744	11.3409	9.17037	9.70044		2310009B15Rik	139	186	220	119	116	113	117	212	107	103	327	124	168	132	127	143	139	193	200	109	120	334		ANKRD37	4.10672	4.34322	6.59106	2.98018	7.3231	2.69406	9.24432	4.24544	8.6009	10.5949	8.96729	7.21877	5.06906
	4930483J18Rik	1.78801	1.46093	1.73016	2.99947	2.9218	3.05946	3.73685	3.02166	3.19632		2310010J17Rik	75	79	108	90	53	56	56	71	50	44	141	57	88	53	38	94	122	58	58	74	46	149		ANKRD39	4.12711	4.24275	4.06644	4.79056	4.35317	5.38469	4.96347	5.35309	5.36792	4.01829	8.11388	9.15647	5.34186
	4930483K19Rik	0	0	0	0.333751	0.325109	0.340427	0	0	0		2310011J03Rik	1023	1226	1215	831	911	840	839	1273	920	1025	1535	872	967	956	863	1119	1079	1202	1281	759	890	1898		ANKRD40	9.55547	8.98993	8.32782	7.95795	8.84956	7.20463	8.38508	8.16876	7.68204	6.94095	21.4058	6.63808	8.27753
	4930486F22Rik	0.70204	0.573615	0.679326	0	0	0	0	0	0		2310014F06Rik	1	0	1	0	2	3	2	1	1	0	0	0	3	2	6	1	0	0	2	1	1	7		ANKRD42	1.30197	1.40999	1.21064	1.38674	1.15995	1.30848	1.30584	1.6048	1.13835	1.48764	1.2232	1.36903	1.34795
	4930486I03Rik	0.379762	0.310292	0.367476	0.330934	0.322364	0.337553	0	0	0		2310015A10Rik	62	70	68	70	58	78	47	76	59	57	99	69	59	60	65	70	90	43	76	75	50	98		ANKRD44	2.07416	1.63197	2.07348	2.6615	3.05023	3.19377	2.50075	1.45888	2.69408	2.54365	3.35188	1.46015	2.44269
	4930488L21Rik	0.72404	0.59159	0.700614	1.00415	0.97815	1.02424	0.378916	0.306396	0.324106		2310015D24Rik	0	0	0	0	0	0	0	0	0	0	0	0	0	0	0	0	0	0	0	1	0	0		ANKRD45	0.0414234	0.114334	0.170728	0.017118	0.112905	0.0786928	0	0.0195776	0.169216	0.168031	0.179676	0.0755408	0.0618078
	4930488N15Rik	0	0	0	0	0	0	0.358451	0.289847	0.306601		2310015K22Rik	0	0	0	0	0	0	0	0	0	0	0	0	0	0	0	0	0	0	0	0	0	0		ANKRD46	5.96236	4.25852	4.94363	4.78197	5.38988	3.80865	3.82545	5.12816	4.90795	6.29629	6.62637	4.18104	5.96473
	4930500F10Rik	4.21397	3.4431	4.07763	1.53387	1.49415	1.56455	1.52445	1.23269	1.30394		2310016D03Rik	0	0	0	0	0	0	0	0	0	0	0	0	0	0	0	0	0	0	0	0	0	0		ANKRD49	6.24139	7.12872	4.99183	5.25692	6.0532	5.09706	6.09368	5.66223	4.96449	5.79183	5.32604	4.89203	5.76358
	4930500L23Rik	0	0	0	0.337328	0.328593	0.344075	0	0	0		2310016D23Rik	0	0	0	0	0	0	0	0	0	0	0	0	0	0	1	0	0	0	0	0	0	0		ANKRD5	2.26642	2.07315	2.15488	2.04058	1.96935	2.28409	2.3743	2.12283	2.08999	2.41813	0.575535	3.1796	1.86634
	4930500M09Rik	1.4419	1.17813	1.39525	2.66951	2.60039	2.72291	1.88328	1.52284	1.61086		2310016G11Rik	36	32	45	31	19	30	21	27	20	23	36	23	16	33	15	23	33	36	25	36	12	30		ANKRD50	3.47631	3.36362	2.88421	3.05186	2.68375	3.2123	3.3315	2.93992	3.36947	2.39002	4.13156	1.6596	3.73177
	4930502E09Rik	0.353497	0.288831	0.34206	0	0	0	0.38212	0.308987	0.326847		2310020H05Rik	0	0	0	0	1	0	0	0	0	0	0	0	0	0	0	0	0	0	0	0	0	0		ANKRD52	6.65919	6.63634	5.72856	7.10252	7.08001	8.52383	7.82726	7.54106	7.90282	8.32316	8.51974	7.29882	7.57685
	4930503E14Rik	0	0	0	1.36239	1.32711	1.38964	4.24128	3.42955	3.62778		2310022A10Rik	333	349	309	335	335	347	345	236	425	397	255	344	399	337	344	322	353	361	271	335	476	373		ANKRD53	0.1016	0.156552	0.147008	0.131428	0.114753	0.170776	0.193697	0.126036	0.150178	0.0840931	0.837771	0.0555299	0.144069
	4930503E24Rik	4.29848	3.51215	4.15941	5.99251	5.83734	6.11237	6.2058	5.01808	5.30814		2310022B05Rik	589	641	723	743	637	789	987	559	960	821	490	721	707	693	724	624	574	670	592	826	919	902		ANKRD54	6.56776	7.58727	6.30923	6.9976	7.03564	7.35218	7.29389	6.84381	6.89339	8.2855	11.5257	9.67179	7.33839
	4930503F20Rik	0	0	0	0.337328	0.328593	0.344075	0	0	0		2310026I22Rik	0	0	0	0	0	0	0	0	0	0	0	0	0	0	0	0	0	0	0	0	0	0		ANKRD55	0.0333001	0.057534	0.0295615	0.037861	0.070226	0.029109	0.0963911	0.0294512	0	0.0750302	0	0.0600869	0.0626696
	4930503L19Rik	878.929	718.145	850.492	653.504	636.581	666.575	1043.58	843.848	892.624		2310026L22Rik	0	0	0	0	0	0	1	0	0	0	0	0	0	0	1	0	0	0	0	1	0	0		ANKRD6	0.388245	0.356697	0.466699	0.54118	0.49908	0.480532	0.502942	0.537132	0.539635	0.415636	1.9898	0.274016	0.650516
	4930505A04Rik	0.708862	0.579189	0.685928	0.670671	0.653304	0.684085	0.383423	0.310041	0.327962		2310030A07Rik	0	0	0	0	0	0	0	0	0	0	0	0	0	0	0	0	0	0	0	2	0	0		ANKRD62P1-PARP4P3	0	0	0	0	0	0	0	0	0	0	0	0	0
	4930505N22Rik	0.368999	0.301497	0.357061	0.665288	0.64806	0.678595	0.72148	0.583397	0.617118		2310030G06Rik	477	481	467	447	432	418	561	546	327	360	630	378	471	504	478	610	560	430	552	557	418	632		ANKRD63	0.15978	0	0.0391075	0	0	0	0	0.0703107	0.0405855	0.0649471	0.154356	0	0.0926395
	4930505O20Rik	0	0	0	0	0	0	0.358451	0.289847	0.306601		2310031A07Rik	3	3	4	2	0	1	3	2	2	0	10	9	2	1	3	2	0	5	5	0	6	6		ANKRD65	0.476564	0.667776	0.640088	0.649095	0.936147	0.43427	0.61741	0.753588	0.425655	0.805622	6.329	0.306722	0.739336
	4930506C21Rik	10.7768	8.80542	10.4282	1.35254	1.31752	1.37959	1.88544	1.52459	1.61271		2310033P09Rik	372	308	363	321	265	278	257	287	385	319	298	279	327	268	307	297	320	336	312	229	365	398		ANKRD7	0.0240629	0	0.0222938	0.0290884	0	0.0347063	0.0579155	0.0352736	0.037082	0.0597215	0	0	0.0543398
	4930507D05Rik	23.879	19.5108	23.1064	18.6668	18.1835	19.0402	25.4529	20.5815	21.7711		2310034C09Rik	4	22	8	4	28	3	13	12	10	4	13	13	0	10	13	2	1	13	13	12	17	22		ANKRD9	24.0319	23.8589	27.7347	23.1746	22.6068	31.9088	26.1123	23.4224	43.5916	54.9279	11.6818	33.1276	27.096
	4930509E16Rik	1.07682	0.879833	1.04198	6.03657	5.88026	6.15731	3.79119	3.0656	3.2428		2310034G01Rik	176	204	151	132	144	157	120	133	189	201	140	170	169	178	171	143	191	148	164	119	249	183		ANKS1A	6.30163	6.42723	6.76439	6.38552	7.14163	6.51335	7.26051	6.56557	6.63775	7.34968	15.4918	8.28385	7.70129
	4930509G22Rik	8.58456	7.01417	8.30682	7.58121	7.38489	7.73284	4.71613	3.81352	4.03395		2310034O05Rik	0	0	0	0	0	0	0	0	0	0	0	0	0	0	0	0	0	0	0	0	0	0		ANKS1B	0.217795	0.201123	0.349857	0.245722	0.293623	0.126201	0.201628	0.266002	0.228055	0.356687	2.90854	0.0788929	0.371536
	4930509K18Rik	0.378785	0.309493	0.36653	0	0	0	0	0	0		2310039H08Rik	586	617	891	629	559	550	496	950	380	535	1575	415	655	447	506	628	646	663	879	579	497	2120		ANKS3	2.17857	2.48348	2.37218	2.54536	2.20083	2.16507	2.56089	3.11195	2.88655	3.2072	6.08803	5.46905	2.95566
	4930511E03Rik	0.737474	0.602567	0.713614	0	0	0	0.38171	0.308656	0.326496		2310039L15Rik	0	0	0	0	0	0	0	0	0	0	0	0	0	0	0	0	0	0	0	0	0	0		ANKS4B	18.7553	22.9251	15.0325	14.9483	22.7835	18.466	17.789	19.5298	22.5353	26.5462	5.43388	16.8523	16.605
	4930511J24Rik	0	0	0	0	0	0	0.39061	0.315852	0.334108		2310040G07Rik	0	0	0	0	0	0	0	0	0	0	0	0	0	0	0	0	0	0	0	0	0	0		ANKS6	2.14734	2.30026	1.96876	2.48437	1.72781	2.62402	2.44444	3.57643	2.32523	2.05398	3.60426	2.70087	2.88888
	4930511M06Rik	4.3578	3.56062	4.21681	8.6606	8.43634	8.83382	6.80638	5.50372	5.82184		2310040G24Rik	56	70	46	46	48	33	48	35	18	39	77	36	43	41	42	51	44	47	89	56	37	89		ANKUB1	0	0	0	0	0.0215037	0	0	0	0	0	0	0.0180552	0
	4930512B01Rik	1.38236	1.12948	1.33764	0	0	0	0	0	0		2310043L19Rik	2	1	1	1	0	1	0	0	0	1	3	5	2	1	1	4	5	4	1	2	0	3		ANKZF1	7.93589	8.5345	6.43348	8.27712	8.55349	8.17597	8.36002	11.4668	8.70404	8.43308	6.99488	9.97208	8.07769
	4930512H18Rik	0.349055	0.285202	0.337762	0	0	0	0	0	0		2310043M15Rik	0	1	3	1	0	1	5	0	0	7	0	2	2	5	2	0	1	0	5	5	1	15		ANLN	2.06264	2.2214	1.18912	1.18235	1.85439	2.21961	1.73876	0.972409	1.7557	0.642011	0.627553	2.27389	1.86818
	4930512J16Rik	0	0	0	0.331075	0.322502	0.337697	0	0	0		2310043O21Rik	3	3	4	2	4	6	1	1	0	2	10	5	1	3	1	3	8	5	1	3	4	5		ANO1	1.67279	3.00241	2.53093	2.08861	1.87687	5.774	2.21819	5.50717	2.4733	3.7099	6.71719	1.94804	4.88148
	4930512P04Rik	0	0	0	0	0	0	0.358451	0.289847	0.306601		2310043P16Rik	9	5	6	5	14	9	8	5	5	8	2	8	6	7	13	3	2	5	7	12	6	5		ANO10	20.4797	25.3163	21.6209	16.7967	26.3739	22.96	18.6958	23.5862	29.8537	35.7594	16.3112	20.1657	20.6798
	4930513D17Rik	0.377289	0.308271	0.365082	0.668504	0.651193	0.681875	0	0	0		2310044K18Rik	0	4	0	2	1	2	1	0	4	1	5	0	1	0	0	2	0	1	0	2	2	0		ANO2	0.104993	0.141944	0.244495	0.124218	0.174532	0.15383	0.111609	0.162503	0.27768	0.108838	0.457147	0.14081	0.138586
	4930513N10Rik	147.845	120.8	143.062	74.5086	72.5792	75.9988	74.6532	60.3654	63.8546		2310046K23Rik	0	0	0	0	0	0	0	0	0	0	0	0	0	0	0	0	0	0	0	0	0	0		ANO3	0.0328085	0	0.0521995	0.0205416	0.0273268	0.00788172	0.0652515	0.0812938	0.0341354	0.0134535	0.131433	0.0378778	0.0648728
	4930513N20Rik	3.5872	2.93098	3.47114	2.00431	1.95241	2.0444	0.37508	0.303294	0.320825		2310047D07Rik	0	0	4	1	0	1	0	0	2	1	2	0	0	1	0	0	0	1	1	0	1	0		ANO4	0.121178	0.0955918	0.0263686	0.0936918	0.0705145	0.0397153	0.0903982	0.101003	0.137731	0.01693	0.268982	0.0296658	0.135593
	4930515G01Rik	21.0415	17.1923	20.3607	13.3398	12.9944	13.6066	20.2316	16.3595	17.3051		2310050C09Rik	0	0	0	0	0	0	0	0	0	0	0	0	0	0	0	0	0	0	0	0	0	0		ANO5	2.4907	1.56411	1.54668	2.55292	1.33037	1.46466	2.48204	2.01094	1.75973	2.31714	2.65771	0.813824	2.94329
	4930516B21Rik	0.349055	0.285202	0.337762	0	0	0	0	0	0		2310057J18Rik	0	0	0	0	0	0	0	0	0	0	0	0	0	0	0	0	0	0	0	0	0	0		ANO6	7.73776	6.18843	4.91302	7.53375	5.01925	4.50756	7.06396	6.47109	4.92695	3.14196	21.5617	5.40346	9.56717
	4930517E14Rik	4.71045	3.84876	4.55805	4.00074	3.89714	4.08076	4.5198	3.65476	3.86601		2310057M21Rik	174	178	160	166	182	186	184	147	209	231	188	169	226	219	181	183	172	195	192	186	194	165		ANO7	7.76065	8.7436	6.01002	8.34319	5.14095	11.1778	7.79001	16.7468	8.15272	7.16657	1.90941	3.41767	11.0261
	4930518I15Rik	2.72477	2.22633	2.63662	2.30859	2.24881	2.35477	5.63284	4.55478	4.81806		2310057N15Rik	0	0	0	0	0	0	0	0	0	0	0	0	0	0	0	0	0	0	0	0	0	0		ANO8	2.03833	1.54879	2.1181	1.7911	2.03452	3.08763	2.57263	2.13428	2.49912	3.15228	3.23773	2.80771	2.5042
	4930518J20Rik	0.378785	0.309493	0.36653	0	0	0	0	0	0		2310058D17Rik	15	27	22	13	21	26	23	23	14	12	35	19	15	20	8	20	8	34	20	19	22	21		ANO9	15.1721	15.3586	21.1758	15.493	17.672	27.0601	21.8828	31.8615	27.8757	37.1256	5.95987	41.7358	16.8507
	4930518J21Rik	0.738504	0.603408	0.714611	0	0	0	0	0	0		2310061I04Rik	1498	1510	1625	1526	1426	1353	896	1209	2307	1449	1303	1589	1411	1550	1622	1260	1975	1367	1350	1102	2006	1542		ANP32A	39.7978	44.0326	34.8465	38.7097	40.7101	46.716	44.293	47.5051	45.2	45.7828	39.012	40.8908	47.125
	4930519F09Rik	1.59207	1.30083	1.54056	1.00314	0.977163	1.0232	2.23825	1.80987	1.91449		2310061N02Rik	0	0	0	0	0	0	0	0	0	0	5	0	0	1	0	0	1	0	0	0	0	0		ANP32A-IT1	0.0280264	0.0485977	0.0505483	0.108497	0.0624052	0.0532821	0.044286	0.0397597	0.0405912	0.0212785	0.0230249	0	0.0367788
	4930519P11Rik	5.71234	4.66738	5.52753	5.66577	5.51906	5.77909	5.63347	4.55529	4.81859		2310065F04Rik	0	0	0	0	0	0	0	0	0	0	0	0	0	0	0	0	0	0	0	0	0	0		ANP32AP1	0.0411514	0	0	0	0	0	0	0	0	0	0	0	0
	4930520O04Rik	43.6355	35.6532	42.2238	25.5511	24.8895	26.0622	19.7048	15.9335	16.8545		2310067P03Rik	0	0	0	0	0	0	0	0	0	0	0	0	0	0	0	0	0	0	0	0	0	0		ANP32B	51.3727	58.9082	48.4084	51.2126	59.3513	64.7091	63.8273	71.3077	73.8294	68.7	55.484	86.7427	56.3844
	4930522H14Rik	0	0	0	0.337328	0.328593	0.344075	0	0	0		2310068J16Rik	7	9	12	8	12	13	15	11	16	8	21	7	12	12	13	19	5	11	6	9	7	18		ANP32C	0	0	0	0	0	0	0	0	0	0	0	0	0
	4930522L14Rik	6.87678	5.6188	6.65429	8.01424	7.80671	8.17453	7.60424	6.14888	6.5043		2310069B03Rik	8	13	10	0	9	3	9	22	15	17	30	22	14	21	25	12	7	19	24	7	11	14		ANP32D	0	0	0	0	0	0	0	0	0	0	0	0	0
	4930523C07Rik	26.9994	22.0604	26.1259	142.542	138.851	145.393	371.372	300.296	317.654		2310074N15Rik	2	1	0	1	0	1	4	4	0	0	2	2	1	0	0	2	0	4	1	1	0	0		ANP32E	10.8726	10.939	8.94508	9.95389	12.5656	15.0872	12.4581	11.0322	13.5595	9.07783	13.9279	11.4138	13.527
	4930524B15Rik	0	0	0	0.333799	0.325155	0.340475	1.14454	0.925487	0.978982		2310075C17Rik	0	0	0	0	0	0	0	0	0	0	0	0	0	0	0	0	0	0	0	0	0	0		ANPEP	32.4719	55.4489	617.427	21.4006	285.443	116.351	65.171	47.9987	340.052	828.058	38.8456	141.667	27.4545
	4930524J08Rik	388.375	317.329	375.81	236.373	230.252	241.1	219.781	177.718	187.99		2310079G19Rik	74	329	186	68	92	111	27	343	43	53	281	229	219	123	255	174	171	377	307	79	66	56		ANTXR1	7.39398	5.69162	12.7663	8.02422	7.99207	5.66179	6.54419	6.83631	10.3322	6.8785	21.9336	4.73595	10.2156
	4930524O07Rik	23.7354	19.3935	22.9675	17.6597	17.2024	18.0129	19.9389	16.1229	17.0548		2310081O03Rik	0	0	1	0	0	0	0	0	0	0	0	0	0	1	1	1	0	0	0	2	0	0		ANTXR2	28.9613	26.1912	22.2228	22.2813	31.4657	26.7359	28.7441	19.4589	25.1747	29.3762	70.0951	21.7102	28.9002
	4930526A20Rik	2.87732	2.35097	2.78423	5.33931	5.20105	5.44611	8.6564	6.99967	7.40426		2400006E01Rik	0	2	5	4	4	3	1	3	1	0	2	3	2	1	0	1	2	0	5	2	2	4		ANTXRL	0	0	0	0	0	0	0.0150205	0	0	0	0	0	0.0239024
	4930526H09Rik	1.07821	0.880969	1.04332	1.00298	0.977012	1.02304	0.376063	0.304089	0.321666		2410002F23Rik	1068	805	993	1183	925	1106	1264	902	996	748	1010	1030	1222	717	961	1024	728	857	863	920	1095	1015		ANXA1	27.17	22.1141	41.1356	23.112	23.8508	24.412	20.8632	21.5397	32.8261	22.7505	94.0321	19.6637	27.0826
	4930527J03Rik	0	0	0	0	0	0	0.39061	0.315852	0.334108		2410003L11Rik	1	0	0	0	0	0	1	0	0	0	0	0	0	0	0	0	0	0	0	0	0	0		ANXA10	0.0641508	0	0	0	0.111602	0	0.104649	0.0329942	0.0343626	0.111189	0.0570178	0.0631741	0
	4930528J11Rik	0	0	0	0.33374	0.325097	0.340415	0.39136	0.316459	0.334751		2410004B18Rik	552	757	727	467	516	424	441	911	409	534	1160	458	541	490	462	670	663	736	774	443	423	681		ANXA11	68.5352	78.3446	75.209	66.5401	87.7138	81.8935	80.621	73.9788	100.564	119.367	76.1865	105.781	81.1356
	4930529I22Rik	0	0	0	0.337328	0.328593	0.344075	0	0	0		2410004I01Rik	0	0	0	0	0	0	0	0	0	0	0	0	0	0	0	0	0	0	0	0	0	0		ANXA13	16.8079	22.0835	5.01896	10.7102	13.3732	11.1057	10.1678	19.5029	10.3896	16.4469	2.74004	11.4354	21.4502
	4930529K09Rik	0	0	0	0.667252	0.649973	0.680597	0	0	0		2410004P03Rik	0	1	0	0	1	0	0	0	0	0	3	0	0	0	0	0	0	1	0	1	1	1		ANXA2	376.919	408.618	484.156	296.822	424.912	365.368	362.416	356.853	437.113	528.962	230.06	415.525	352
	4930532G15Rik	5.08438	4.15429	4.91988	6.32674	6.16291	6.45328	6.0072	4.85749	5.13826		2410006H16Rik	1256	824	1989	937	568	627	792	1307	363	758	2280	513	716	752	578	905	1178	897	1343	824	558	3097		ANXA2P1	0.0399988	0.0526805	0.109191	0.0235221	0.0330656	0.0284577	0.0462992	0.144748	0.0316085	0.052083	0	0.0597428	0.0433179
	4930533K18Rik	1.07809	0.880876	1.04321	0.333971	0.325322	0.34065	1.49971	1.21268	1.28277		2410012E07Rik	0	0	0	0	0	0	0	0	0	0	0	0	0	0	0	0	0	0	0	0	0	0		ANXA2P2	0.721405	0.986836	1.04	0.582522	0.791814	0.636937	0.588798	0.965016	1.04955	1.18576	0.691782	1.40353	0.98862
	4930534D22Rik	1.43169	1.16979	1.38537	0	0	0	0.736996	0.595943	0.63039		2410015M20Rik	3284	4568	5554	3548	2453	2564	2136	5521	1547	2529	9811	2307	2933	2564	2528	3525	4220	3722	5271	2867	1754	6714		ANXA2P3	0	0	0	0	0	0	0	0	0	0	0	0	0
	4930534H03Rik	0.378785	0.309493	0.36653	0	0	0	0	0	0		2410017I17Rik	0	0	1	0	0	0	1	0	0	0	0	2	0	0	0	0	0	0	1	0	0	0		ANXA2R	1.51814	0.804924	1.59614	1.47308	2.14623	2.67225	1.80651	1.62766	1.58005	2.37749	0.872087	1.5743	1.78339
	4930535I16Rik	0.358851	0.293206	0.347241	2.33603	2.27554	2.38275	0.749696	0.606213	0.641253		2410018L13Rik	0	0	4	1	2	0	7	1	0	2	0	2	2	2	0	5	0	0	0	5	0	3		ANXA3	13.3266	11.9643	11.303	12.1666	11.4641	8.94512	11.8674	10.6261	14.8995	10.5299	14.1723	16.0062	8.41478
	4930535L15Rik	0	0	0	1.33593	1.30134	1.36265	0.754331	0.609961	0.645218		2410021H03Rik	0	0	0	0	0	0	0	0	0	0	0	0	0	0	0	0	0	0	0	0	0	0		ANXA4	79.69	102.728	128.331	73.856	120.676	112.782	88.1971	84.6517	117.596	150.74	54.9678	120.508	81.4592
	4930537H20Rik	1.05817	0.864596	1.02393	0.838277	0.81657	0.855044	0.765978	0.619379	0.65518		2410022M11Rik	48	52	72	68	30	47	44	79	43	37	107	47	41	41	64	43	80	38	50	48	43	178		ANXA5	50.9049	49.5333	58.123	48.9755	52.8914	57.3313	48.4175	47.4637	62.3181	43.7509	118.767	37.4353	62.2369
	4930538E20Rik	0	0	0	0.330964	0.322394	0.337584	0.357646	0.289197	0.305913		2410024N13Rik	0	0	0	0	0	0	0	0	0	0	0	0	0	0	0	0	0	0	0	0	0	0		ANXA6	17.1838	15.3176	18.5871	18.25	22.6996	20.7054	20.8401	15.8943	22.4528	16.493	115.764	20.4771	23.5795
	4930539E08Rik	3.23304	2.64162	3.12844	0.668	0.650702	0.681361	1.87931	1.51963	1.60747		2410080I02Rik	1	0	4	1	0	0	2	4	2	0	2	2	3	0	1	1	2	0	0	1	0	2		ANXA7	43.4333	58.4474	47.265	45.6837	43.5046	53.4578	53.4827	47.9751	47.9096	43.5111	54.633	43.3089	58.5652
	4930539J05Rik	24.2678	19.8285	23.4827	16.0157	15.601	16.3361	19.489	15.7591	16.67		2410124H12Rik	0	0	0	0	0	0	0	0	0	0	0	0	0	0	0	0	0	0	0	0	0	0		ANXA8	2e-06	0	5.62e-06	5.69e-06	0	0	1.91e-06	4.11e-06	0	2.9e-06	2.74e-06	0	0
	4930540M05Rik	9.69001	7.9174	9.3765	7.99912	7.79198	8.15911	7.49986	6.06448	6.41502		2410131K14Rik	362	340	363	361	303	379	379	322	358	333	369	309	353	402	325	380	331	300	349	327	433	358		ANXA8L1	0.00450406	0	0.0114683	0.00246345	0	0	0.00971291	0.00583442	0	0.0101623	0.0100052	0	0
	4930542C12Rik	0.723278	0.590968	0.699878	1.33012	1.29567	1.35672	1.52983	1.23704	1.30854		2410137M14Rik	0	0	0	0	0	0	0	0	0	0	0	0	0	0	0	0	0	0	0	0	0	0		ANXA8L2	0.00414624	0	0	0.0157543	0	0	0.00883674	0.0053404	0	0.0090239	0.00903238	0.0169786	0
	4930544D05Rik	0	0	0	0	0	0	0.795523	0.643269	0.680451		2410141K09Rik	0	0	0	0	0	0	0	0	0	0	0	0	0	0	0	0	0	0	0	0	0	0		ANXA9	0.505742	0.743888	0.534498	0.400747	0.551445	0.378536	0.577963	0.576395	0.529824	0.507495	0.997861	1.90319	0.748895
	4930544F09Rik	0	0	0	0	0	0	0.358451	0.289847	0.306601		2410152P15Rik	0	0	0	0	0	0	0	0	0	0	0	0	0	0	0	0	0	0	0	0	0	0		AOAH	6.01726	5.17781	4.78514	5.81635	7.70067	11.9545	6.24653	5.59192	8.06252	4.85284	3.30748	5.20178	6.78533
	4930544M13Rik	0.702221	0.573762	0.679501	0.674306	0.656845	0.687793	1.12045	0.906009	0.958378		2500002B13Rik	14	18	15	19	14	17	9	12	15	12	41	11	2	34	10	22	24	13	16	10	15	11		AOAH-IT1	0	0	0.0533048	0.0683639	0	0	0	0	0	0	0	0	0
	4930545L23Rik	0	0	0	0.331075	0.322502	0.337697	0	0	0		2500004C02Rik	104	110	151	117	107	104	67	167	76	72	160	84	105	83	92	100	149	93	126	88	74	133		AOC2	0.0257579	0.129536	0.0557116	0.0701076	0.0644956	0.0502252	0.0715202	0.0826687	0.0483528	0.025472	0.299175	0.0773367	0.0965271
	4930546K05Rik	0.36261	0.296278	0.350879	0.59407	0.578687	0.605952	1.50788	1.21929	1.28977		2510002D24Rik	454	462	507	464	439	454	333	543	409	382	525	362	467	393	397	443	479	436	468	370	417	544		AOC3	7.75092	6.91502	9.5546	9.52321	8.34437	6.64814	8.82177	9.04863	11.6702	9.7171	183.138	5.73553	16.2586
	4930547H16Rik	0.348547	0.284786	0.33727	0.337466	0.328727	0.344216	0	0	0		2510009E07Rik	640	696	694	863	750	900	1436	687	875	493	533	735	647	688	644	855	927	601	589	912	687	831		AOC4	0.0106794	0.00971617	0.0372562	0.0117674	0.00470168	0.026347	0.0049506	0.0298972	0.13409	0.216566	0.906855	0.0656459	0.0176175
	4930547M16Rik	15.4515	12.6249	14.9516	7.98555	7.77877	8.14527	8.56385	6.92483	7.32509		2510016D11Rik	4	4	5	14	14	12	5	11	6	3	2	6	9	11	16	4	14	10	2	10	8	7		AOX1	1.63442	1.27974	2.80575	0.836548	1.16489	0.586576	1.24594	1.18355	1.25983	1.14064	2.24547	0.516985	1.3699
	4930548H24Rik	5.67731	4.63875	5.49362	3.69777	3.60201	3.77173	3.17092	2.56405	2.71225		2510017J16Rik	1	0	0	1	0	0	0	0	0	0	0	0	0	0	0	0	0	0	0	0	0	0		AOX2P	0	0	0	0	0	0	0	0	0	0	0	0	0
	4930550C14Rik	1.76907	1.44545	1.71183	8.64208	8.41829	8.81493	5.73025	4.63354	4.90137		2510039O18Rik	3296	3070	3674	3419	2905	2839	2505	3163	4073	3013	3519	2941	3101	3554	3156	3628	4149	3201	3210	2718	4111	4768		AP1AR	17.2627	17.3876	17.8162	14.5582	17.8426	18.3113	15.5437	15.3384	20.1265	22.7987	8.07033	11.9771	17.5119
	4930550L24Rik	0	0	0	1.06267	1.03515	1.08392	9.54944	7.72179	8.16812		2510046G10Rik	72	67	96	119	58	62	40	76	52	44	92	34	64	29	46	82	83	50	85	58	46	87		AP1B1	21.3561	22.1543	23.1093	22.953	26.6114	27.5626	28.4279	21.7691	32.3115	29.389	20.8789	28.2627	27.3568
	4930552P12Rik	0.719681	0.588029	0.696397	1.31204	1.27807	1.33828	2.25201	1.82101	1.92626		2600006K01Rik	0	0	1	0	0	0	1	1	0	0	0	1	0	0	1	0	0	0	1	0	0	0		AP1B1P1	0	0	0	0	0	0	0	0	0	0	0	0	0
	4930553M12Rik	0.771651	0.630492	0.746685	0.33707	0.328341	0.343811	0	0	0		2600014E21Rik	0	0	0	0	0	0	0	0	0	0	0	0	0	0	0	0	0	0	0	0	0	0		AP1G1	15.0987	14.2918	13.5459	13.9428	13.3541	13.5613	13.6625	12.8474	14.298	13.2606	9.36939	12.5502	15.0094
	4930553P18Rik	0.734802	0.600384	0.711029	0.331669	0.323081	0.338303	0.380626	0.307779	0.325569		2610001A08Rik	0	0	0	0	0	0	0	0	0	0	0	0	0	0	0	0	0	0	0	0	0	0		AP1G2	13.0015	16.6517	16.1753	18.0373	18.3879	23.0093	22.5928	25.3615	20.7451	23.5074	7.44945	22.1791	18.7362
	4930554C24Rik	0	0	0	0.333751	0.325109	0.340427	0	0	0		2610001J05Rik	883	1220	1030	951	818	791	663	1203	594	700	1231	768	840	856	795	940	1005	936	1073	883	815	1336		AP1M1	6.74705	5.09779	7.28934	6.59547	7.72242	6.34226	8.17599	5.86684	8.92584	9.26971	21.6072	10.935	9.66872
	4930555A03Rik	0	0	0	0.331075	0.322502	0.337697	0	0	0		2610002M06Rik	700	806	664	548	882	739	675	1111	712	693	869	719	703	807	643	757	659	750	785	640	634	598		AP1M2	33.3533	42.2356	36.3439	34.2061	36.1145	46.1255	42.3388	36.2497	39.9822	51.157	12.2241	64.1358	43.899
	4930555B11Rik	0	0	0	0	0	0	1.47882	1.19579	1.26491		2610005L07Rik	32	21	27	45	72	44	26	22	18	41	13	63	31	42	33	31	61	14	17	27	29	12		AP1S1	34.8714	36.1945	35.4402	25.7737	62.9502	61.3699	50.6369	52.4689	54.2536	102.385	27.4882	94.3865	48.8943
	4930555F03Rik	0.70204	0.573615	0.679326	0	0	0	0	0	0		2610008E11Rik	51	33	51	48	53	57	70	57	31	38	31	34	34	56	54	50	60	20	58	68	25	15		AP1S2	7.66573	6.62718	9.32956	6.32722	7.49197	6.43825	5.84717	5.83491	7.58564	6.5662	26.2409	5.07568	10.4542
	4930555K19Rik	0	0	0	0	0	0	0.358451	0.289847	0.306601		2610011E03Rik	0	0	0	0	0	0	0	0	0	0	0	0	0	0	0	0	0	0	0	0	0	0		AP1S3	1.7723	1.33758	1.47026	1.74206	1.51146	1.30845	2.10196	1.33964	1.32921	0.937514	0.420998	1.72431	1.19528
	4930556G01Rik	0.353746	0.289035	0.342301	0	0	0	0	0	0		2610012C04Rik	0	0	0	0	0	0	0	0	0	0	0	0	0	0	0	0	0	0	0	0	0	0		AP2A1	13.9308	19.1575	15.5109	14.8268	19.7081	20.0595	16.9862	17.3018	23.2956	25.1031	26.9959	25.6317	19.5448
	4930556J02Rik	0.353467	0.288806	0.342031	0.33374	0.325098	0.340415	0	0	0		2610016A17Rik	0	0	0	0	0	0	1	0	0	0	0	0	0	0	0	0	0	0	0	0	0	0		AP2A2	14.1191	14.7771	13.3114	13.9363	14.5659	13.9924	14.6112	14.0718	15.5925	17.2879	19.3292	14.2822	16.68
	4930556J24Rik	1.07828	0.881026	1.04339	1.3624	1.32712	1.38965	1.86244	1.50599	1.59304		2610017A05Rik	2	2	0	4	2	3	2	3	4	1	0	1	0	1	1	0	0	1	2	1	3	3		AP2B1	28.1149	30.7563	31.0564	28.8698	26.7978	34.2517	34.3044	33.2396	30.3636	27.8325	26.4552	29.6499	34.9922
	4930556M19Rik	27.8476	22.7534	26.9467	16.8737	16.4367	17.2112	44.2734	35.8	37.8693		2610020C07Rik	11	12	15	12	11	15	13	10	12	9	23	9	15	4	19	10	16	10	1	10	13	20		AP2M1	77.4882	88.7735	91.1636	80.6581	100.292	108.53	98.5128	97.6043	113.305	118.269	194.476	129.347	110.995
	4930557K07Rik	0.351128	0.286895	0.339768	0.668441	0.651131	0.68181	0.387392	0.313249	0.331356		2610020F03Rik	0	0	0	0	0	0	0	0	0	0	0	0	0	0	0	0	0	0	0	0	1	0		AP2S1	36.0558	46.4515	43.4575	38.3856	50.2106	51.4301	44.7959	44.6354	52.9552	61.2951	50.1559	68.4582	41.6166
	4930558J18Rik	42.0929	34.3927	40.731	29.3694	28.6089	29.9569	39.7953	32.1789	34.0389		2610021A01Rik	104	93	82	122	90	115	112	149	80	85	128	117	107	97	97	135	82	91	116	141	78	36		AP3B1	13.0529	14.5626	12.3085	12.1692	12.5787	13.9732	15.1985	12.0293	14.0541	13.6657	9.57424	11.9679	14.3393
	4930558J22Rik	0	0	0	0	0	0	0.39061	0.315852	0.334108		2610024D14Rik	1	0	0	0	0	0	0	0	0	0	0	1	0	1	0	0	0	0	0	0	0	0		AP3B2	0.0887568	0.27032	0.155214	0.210082	0.205256	0.0829361	0.305287	0.300818	0.167443	0.119974	1.60018	0.0739192	0.275058
	4930558K02Rik	0.69874	0.570919	0.676133	0.336766	0.328045	0.343501	0.361041	0.291942	0.308817		2610027F03Rik	0	0	0	0	0	0	0	0	0	0	0	0	0	0	0	0	0	0	0	0	0	0		AP3D1	17.433	18.5976	20.7675	18.6573	19.4233	24.9622	21.052	20.9498	23.6556	22.3088	22.3033	32.903	23.369
	4930560O18Rik	0.37761	0.308533	0.365393	0.33124	0.322662	0.337865	0.389775	0.315177	0.333395		2610027K06Rik	0	0	0	0	0	0	1	0	0	0	0	0	0	0	0	0	2	2	1	0	0	0		AP3M1	11.3657	10.4262	9.37136	9.88098	8.58156	9.18891	9.57446	8.58793	8.92737	7.73263	12.4244	7.33884	10.6023
	4930562A09Rik	0	0	0	0.668434	0.651125	0.681803	0.786775	0.636196	0.672969		2610028D06Rik	7	2	3	6	10	6	4	1	1	1	0	6	2	13	8	6	7	1	0	5	3	2		AP3M2	2.47706	2.65958	3.14055	2.03189	3.02671	2.64	2.57273	3.1978	2.40987	2.55197	4.38357	2.82834	2.99143
	4930562C15Rik	0	0	0	0	0	0	0.381861	0.308777	0.326625		2610028E06Rik	1	0	0	0	0	0	0	0	0	0	0	0	0	0	0	0	0	0	0	0	0	0		AP3S1	32.3543	31.2366	32.7663	29.1286	33.5859	30.2171	30.1172	33.6048	35.6306	37.5834	41.5885	36.3183	34.9859
	4930562D21Rik	0	0	0	0	0	0	0.358451	0.289847	0.306601		2610028H24Rik	0	0	0	0	0	0	0	0	0	0	0	0	0	0	0	0	0	0	0	0	0	0		AP3S2	10.5342	13.4433	12.7467	10.8266	15.8671	9.34915	7.57167	8.12459	12.1648	11.5255	6.93114	8.31681	7.81716
	4930562F07Rik	0	0	0	1.67682	1.6334	1.71036	0.765283	0.618817	0.654585		2610034O05Rik	0	0	0	0	0	0	0	1	0	0	0	0	0	0	0	0	0	0	0	0	0	0		AP4B1	4.16303	4.52638	5.63146	3.89429	3.57041	4.62855	4.74982	5.30387	4.22721	5.29808	4.30114	4.46223	4.81448
	4930563E18Rik	0	0	0	0	0	0	0.39061	0.315852	0.334108		2610035D17Rik	529	387	515	408	367	382	385	361	522	280	347	368	265	300	340	406	499	279	345	335	352	575		AP4E1	2.22626	2.17704	2.4056	2.34561	2.14508	2.56565	2.12317	1.8411	2.30527	2.14716	2.31336	1.52716	2.51841
	4930563E22Rik	14.7818	12.0778	14.3036	7.00395	6.82258	7.14404	12.2793	9.92922	10.5031		2610035F20Rik	0	0	0	0	0	0	0	0	0	0	0	0	0	0	0	0	0	0	0	0	0	0		AP4M1	6.40132	4.95579	6.73144	6.76889	6.77737	6.64527	6.81193	8.10259	6.40421	7.89579	11.6901	9.65006	6.4167
	4930564D02Rik	0	0	0	0.66364	0.646455	0.676914	0.381587	0.308556	0.326391		2610037D02Rik	13	14	18	33	50	61	25	15	38	2	12	37	23	26	39	29	8	13	17	41	9	0		AP4S1	1.31481	1.53634	1.08061	1.6247	1.48243	1.27523	1.40255	1.26908	1.41937	1.75955	3.08491	0.814898	1.64576
	4930566F21Rik	1.08505	0.886557	1.04994	0.335389	0.326704	0.342098	0.381762	0.308697	0.32654		2610042L04Rik	1	0	0	2	0	0	0	0	0	0	0	1	1	0	0	0	2	0	0	5	0	0		AP5B1	4.45551	5.12679	4.26291	4.20957	5.7945	5.24156	5.11375	5.25827	6.37772	8.04495	4.09026	5.54265	6.06534
	4930568A12Rik	0.699316	0.571389	0.676691	0.664152	0.646954	0.677436	0	0	0		2610044O15Rik8	34	32	37	13	23	28	30	71	23	20	74	32	19	25	19	32	29	42	42	26	9	48		AP5M1	20.6472	23.7142	20.1425	20.5841	23.0693	20.844	21.8747	19.5262	21.3232	19.8193	14.2176	13.034	24.7301
	4930570D08Rik	0	0	0	0.333751	0.325109	0.340427	0	0	0		2610105M22Rik	0	0	0	0	0	0	0	0	0	0	0	0	0	0	0	0	0	0	0	0	0	0		AP5S1	4.55925	5.46939	5.08892	4.82292	4.83121	4.5365	5.52484	4.44594	6.27036	6.60098	4.55854	9.07163	7.04786
	4930570G19Rik	1.8039	1.47391	1.74554	4.32917	4.21707	4.41576	0.489334	0.395681	0.418552		2610203C22Rik	0	0	1	3	1	3	2	0	0	0	3	0	1	0	0	0	0	0	0	1	0	2		AP5Z1	4.48685	5.04282	5.01639	4.90424	5.88424	6.16256	5.81217	7.33497	5.96502	7.87281	5.39866	10.8362	6.88968
	4930572G02Rik	0	0	0	0.667252	0.649973	0.680597	0	0	0		2610204G07Rik	0	0	0	0	0	0	0	0	0	0	0	0	0	0	0	0	0	0	0	0	0	0		APAF1	7.54208	6.32534	6.78817	7.1792	7.14731	7.14899	8.15673	5.733	7.20011	6.74993	3.45391	6.14334	7.80013
	4930572O13Rik	0	0	0	0.337328	0.328593	0.344075	0	0	0		2610206C17Rik	0	7	7	3	6	3	1	4	3	3	7	8	6	1	5	7	9	7	7	3	5	10		APBA1	2.65883	1.87755	0.865848	2.17642	1.753	1.7731	2.43277	1.96454	1.42659	1.25985	2.38036	1.45139	2.07872
	4930573C15Rik	3.23394	2.64235	3.12931	1.67033	1.62708	1.70374	3.36729	2.72283	2.88022		2610300A13Rik	0	0	0	0	0	0	0	0	0	0	0	0	0	0	0	0	0	0	0	0	0	0		APBA2	0.718669	0.50169	0.604889	0.803376	0.711318	1.09174	0.864749	0.619422	0.859978	0.788734	0.558064	0.983995	1.24483
	4930577N17Rik	46.5733	38.0536	45.0665	35.3301	34.4152	36.0367	41.2003	33.315	35.2407		2610300M13Rik	0	0	0	0	0	0	0	0	0	0	0	0	0	0	0	0	0	0	0	0	0	0		APBA3	4.2241	3.78961	4.14598	4.05645	5.2395	5.28099	4.92118	5.04928	6.11386	6.13753	6.07957	7.47151	5.20675
	4930578C19Rik	0	0	0	0	0	0	0.73465	0.594047	0.628384		2610301B20Rik	157	216	166	159	131	151	154	245	111	99	346	135	148	172	140	175	197	188	225	134	119	168		APBB1	3.35912	2.82778	3.28998	3.61096	4.35329	3.62159	3.77065	3.68762	3.47606	4.03409	32.5964	3.1848	3.98728
	4930578I06Rik	0	0	0	0.337328	0.328593	0.344075	0	0	0		2610303G11Rik	0	0	0	0	0	0	0	0	0	0	0	0	0	0	0	0	0	0	0	0	0	0		APBB1IP	3.93862	3.25667	3.83364	3.95345	5.28049	6.76479	5.37423	2.89338	4.93884	4.44382	2.01474	2.85928	4.6405
	4930578M01Rik	1.78664	1.45981	1.72884	0.553475	0.539142	0.564545	0.755927	0.611251	0.646583		2610306M01Rik	69	98	111	105	69	65	63	120	66	60	169	69	65	54	63	105	148	101	97	75	77	140		APBB2	2.33937	2.26919	2.80658	2.18418	2.11375	2.45436	2.10379	2.17482	2.48827	2.94299	6.45009	1.41263	2.94866
	4930578M07Rik	0	0	0	0	0	0	0.39061	0.315852	0.334108		2610306O10Rik	4	1	3	0	5	5	7	1	4	2	2	4	1	3	0	1	1	0	0	3	0	0		APBB3	3.90027	4.82052	3.90905	5.37014	5.2327	4.80022	5.01549	6.32477	5.62402	5.15338	6.03464	4.02195	5.00729
	4930579G18Rik	3.94413	3.22263	3.81653	5.00712	4.87746	5.10726	5.26114	4.25422	4.50012		2610307P16Rik	0	0	0	0	0	0	20	0	0	4	2	0	0	0	0	0	0	0	0	6	0	20		APC	4.52416	4.00218	4.07454	3.43179	3.96383	3.61748	3.92216	3.26392	3.66492	3.16234	3.68368	1.94012	3.69936
	4930579G24Rik	1220.09	996.894	1180.61	917.497	893.739	935.848	1132.11	915.436	968.35		2610316D01Rik	0	0	0	0	0	0	0	0	0	0	0	0	0	0	0	0	0	0	0	0	0	0		APC2	0.0654568	0.124306	0.163674	0.08354	0.133656	0.0853425	0.110153	0.145045	0.113701	0.115202	1.02557	0.038327	0.146031
	4930579K19Rik	3.99838	3.26695	3.86902	10.9771	10.6928	11.1966	11.5447	9.33515	9.87474		2610318M16Rik	0	0	0	0	0	1	0	0	0	0	0	0	0	0	0	0	0	0	0	0	0	1		APCDD1	4.14697	4.00961	4.76119	4.12782	3.61835	3.35894	4.63365	3.54262	4.64495	4.00379	5.29081	19.5051	8.08052
	4930581F22Rik	44.268	36.17	42.8358	35.1918	34.2805	35.8957	53.9673	43.6386	46.1609		2610318N02Rik	40	68	42	37	63	49	73	53	76	105	51	58	72	60	72	54	31	63	67	75	82	127		APCDD1L	0.38963	0.327336	0.199773	0.246795	0.170823	0.163244	0.226741	0.499655	0.207884	0.196569	0.782468	0.152976	0.732044
	4930583K01Rik	0.378785	0.309493	0.36653	0	0	0	0	0	0		2610507B11Rik	9300	8670	8438	10547	10783	11740	7978	7375	13227	10278	6328	10827	9886	10182	10365	9082	10685	9177	8134	9671	10367	4568		APCS	1.08626	0.212617	0.145279	0.0472653	0.530747	0.17299	0.0956092	0.338572	0.687088	0.203501	0.103661	0.283203	0.686639
	4930584E12Rik	0.351271	0.287013	0.339906	1.006	0.979954	1.02613	0	0	0		2610507I01Rik	42	38	12	65	47	73	40	41	35	21	41	38	37	34	51	40	60	27	40	51	33	16		APEH	31.6908	39.5891	37.0684	37.1763	37.6405	38.9556	41.6085	39.957	39.8486	46.1327	28.9815	40.989	42.5803
	4930589L23Rik	0	0	0	0.333751	0.325109	0.340427	0	0	0		2610509F24Rik	0	0	0	0	0	0	0	0	0	0	0	0	0	0	0	0	0	0	0	0	0	0		APEX1	51.7217	70.0854	53.0668	61.5371	58.7255	62.7899	59.5982	79.2375	63.3181	61.6577	69.5171	59.4336	68.8286
	4930589O11Rik	8.631	7.05212	8.35176	3.71192	3.6158	3.78616	4.86981	3.93779	4.1654		2610524H06Rik	0	0	0	0	0	0	0	0	0	0	0	0	0	0	0	0	0	0	0	0	0	0		APEX2	7.52458	9.948	11.2574	9.03933	11.5648	10.9172	9.68191	9.40962	11.3291	12.3127	6.98272	21.8591	10.801
	4930590J08Rik	2.85512	2.33283	2.76275	3.67432	3.57917	3.74781	2.98144	2.41083	2.55018		2610528A11Rik	16961	25811	24760	14809	17578	10629	14101	20722	14092	9528	21734	16037	14474	13630	15209	21916	28975	20110	20545	18880	13631	30129		APH1A	91.3253	96.8712	88.0465	101.229	101.386	112.765	113.622	97.4338	105.205	125.566	67.3486	140.92	113.243
	4930592A05Rik	0	0	0	0	0	0	0.358451	0.289847	0.306601		2610528J11Rik	1947	2121	2275	1855	1760	1725	1326	1942	1769	1800	2251	1673	1938	2103	1927	1970	2363	2037	2151	1491	1853	3174		APH1B	2.36206	1.73094	2.00163	1.9748	2.25966	1.81392	1.63701	1.91767	2.06817	1.97288	3.38762	1.07399	2.28036
	4930592C13Rik	1.43978	1.1764	1.3932	5.00903	4.87932	5.10921	2.62382	2.12165	2.24428		2700012I20Rik	7	16	16	13	6	7	4	18	4	4	13	14	8	8	9	19	12	10	7	6	11	16		API5	28.5579	25.2699	27.5664	24.3933	24.8534	26.8323	26.0578	26.9023	25.9567	24.5891	29.1138	21.1377	30.0643
	4930593A02Rik	0.738504	0.603408	0.714611	0	0	0	0	0	0		2700016F22Rik	1	1	3	2	1	3	1	3	1	0	0	2	3	0	1	3	1	3	2	5	2	6		APIP	11.3197	20.6733	13.1135	11.8246	16.4655	19.1716	19.9442	16.2437	19.713	10.6903	13.4426	26.9854	23.1382
	4930594C11Rik	0	0	0	0.33374	0.325098	0.340415	0.382157	0.309017	0.326879		2700029L08Rik	2	1	2	1	2	1	5	1	3	0	3	5	3	2	0	1	2	0	0	1	5	0		APITD1	4.59926	5.90618	3.83158	4.67836	4.97577	5.29429	5.11964	4.14793	4.15836	4.18513	5.06474	5.23427	4.39871
	4930594M22Rik	50.0318	40.8794	48.4131	47.5891	46.3567	48.5409	44.3435	35.8567	37.9293		2700033N17Rik	0	1	1	0	0	0	5	0	0	0	0	0	0	0	1	1	0	5	0	2	0	9		APITD1-CORT	0.19505	0.13285	0	0.19013	0.243529	0.167987	0.373818	0.136368	0.231296	0.00188966	0.31903	0.205495	0.149827
	4930595D18Rik	0.348664	0.284882	0.337383	0	0	0	0.357755	0.289285	0.306006		2700038G22Rik	9	13	19	20	29	36	16	17	29	13	13	32	26	10	23	27	9	32	20	21	30	11		APLF	0.326381	0.406471	0.303123	0.359842	0.280451	0.253844	0.276819	0.477269	0.418865	0.449849	0.909028	0.472488	0.560104
	4930596I21Rik	0	0	0	0	0	0	0.39061	0.315852	0.334108		2700046A07Rik	0	0	0	0	0	0	116	0	0	9	0	0	0	4	0	0	0	0	0	30	0	98		APLN	0.116877	0.160187	0.803615	0.163516	0.15116	0.250952	0.221632	0.28084	0.223182	0.45643	0.795784	2.65473	0.126318
	4930597A21Rik	0.695283	0.568094	0.672788	0	0	0	0	0	0		2700046G09Rik	22	23	19	25	17	18	20	25	17	12	28	15	19	17	15	21	26	20	25	29	21	35		APLNR	4.83148	4.90264	6.26085	4.05641	3.87291	4.9191	3.60802	5.31559	4.22259	4.368	8.5338	4.87671	5.1923
	4930597O21Rik	11.3168	9.24658	10.9506	6.99243	6.81136	7.13229	2.65868	2.14984	2.2741		2700049A03Rik	256	236	240	300	325	337	313	249	348	362	165	293	284	351	277	235	308	241	192	335	270	222		APLP1	0.404464	0.330774	0.910654	0.735462	0.679521	0.29588	1.03473	0.988184	0.78856	0.596846	5.88475	0.559516	0.651824
	4930599N23Rik	66.5853	54.4048	64.431	34.9392	34.0345	35.638	33.9087	27.4189	29.0038		2700062C07Rik	195	203	218	229	205	192	186	214	196	256	209	193	219	215	210	216	208	177	203	156	231	303		APLP2	169.077	169.78	191.887	148.837	206.998	190.311	151.857	147.617	210.285	259.676	164.395	136.304	183.315
	4931400O07Rik	0	0	0	0.333751	0.325109	0.340427	0	0	0		2700068H02Rik	3	0	0	5	1	2	2	1	2	0	2	5	1	2	0	0	3	0	0	2	0	1		APOA1	6.7162	0.909221	1.86186	1.12994	3.98053	0.750114	0.727477	0.794217	5.43058	1.6889	0.826389	3.01129	5.92506
	4931403E22Rik	0	0	0	0.337479	0.32874	0.344229	0.391376	0.316471	0.334764		2700069I18Rik	0	0	0	0	0	0	0	0	0	0	0	0	0	0	0	0	0	0	0	0	0	0		APOA1BP	28.809	36.448	35.055	34.9802	35.362	40.7298	38.9464	42.5844	52.0917	54.868	53.8681	92.5841	46.6472
	4931403G20Rik	0.353746	0.289035	0.342301	0	0	0	0	0	0		2700078F05Rik	0	0	0	0	0	0	0	0	0	0	0	0	0	0	0	0	0	0	0	0	0	0		APOA2	8.07099	0.495714	0.927485	1.41184	4.45244	0.994338	0.815464	0.370249	6.59286	2.22951	0.977077	1.84991	6.08625
	4931406B18Rik	0	0	0	0.333751	0.325109	0.340427	0	0	0		2700080J24Rik	0	0	0	0	0	0	0	0	0	0	0	0	0	0	0	0	0	0	0	0	0	0		APOA4	0	0	0.14015	0	0.0258959	0	0.0171071	0	0	0.0368791	0	0	0
	4931406C07Rik	844.149	689.728	816.838	624.576	608.403	637.069	762.683	616.714	652.361		2700081O15Rik	121	62	87	132	67	87	531	97	86	119	59	94	108	103	93	106	101	68	85	281	102	312		APOA5	0.101268	0	0.0410349	0	0.102322	0.0204878	0.0170903	0.0194198	0.0406975	0.0656681	0	0.0613047	0.0727838
	4931406G06Rik	0.354655	0.289777	0.34318	0.331559	0.322974	0.338191	0.73701	0.595955	0.630402		2700089I24Rik	0	0	0	0	0	0	0	0	0	0	0	0	0	0	0	0	0	0	0	0	0	0		APOB	0.220334	0.0869235	0.0579247	0.0524923	0.161773	0.0417388	0.173959	0.050783	0.197607	0.0811307	0.174828	0.0676268	0.146805
	4931406P16Rik	7023.28	5738.5	6796.05	3028.36	2949.94	3088.93	4823.14	3900.04	4125.47		2700097O09Rik	271	252	277	202	195	209	176	327	179	193	576	200	214	180	190	295	254	245	314	181	153	244		APOBEC1	0.490888	0.465131	2.13229	0.721854	1.36402	1.74307	0.260375	0.567041	0.893926	4.02264	0.452404	3.34077	0.280671
	4931408C20Rik	0	0	0	0	0	0	0.381861	0.308777	0.326625		2700099C18Rik	125	178	114	111	151	120	138	214	107	185	161	149	135	176	130	127	87	178	136	189	90	196		APOBEC2	0.0658174	0.0833476	0.0719033	0.0550558	0	0.0863266	0.0889032	0.0856882	0.0931453	0.0376728	0.37669	0.0666997	0.0303405
	4931409K22Rik	0.353794	0.289074	0.342347	0.337274	0.328541	0.34402	0.358514	0.289899	0.306655		2810001G20Rik	170	176	284	176	119	133	129	203	127	126	420	126	168	109	118	163	167	165	211	123	131	323		APOBEC3A	0.13416	0.279705	2.66364	0.0643836	0.524513	0.317589	0.410197	0.111115	2.53169	0.661028	0.433699	0.280121	0.0514017
	4931413I07Rik	0.378785	0.309493	0.36653	0	0	0	0	0	0		2810002D19Rik	67	66	83	71	81	72	49	103	67	53	117	74	66	53	66	91	83	78	89	59	63	89		APOBEC3B	12.9148	8.62255	12.2036	5.03221	12.9554	5.4821	16.6558	5.7432	23.2761	8.59873	3.56526	7.90628	4.7354
	4931414P19Rik	337.746	275.961	326.818	306.246	298.316	312.371	430.175	347.844	367.95		2810004N23Rik	796	1164	1045	799	755	828	868	1105	697	1253	1313	783	945	790	808	952	828	1109	1185	818	825	985		APOBEC3C	22.0698	19.4037	15.376	24.0165	25.1627	24.1925	19.6235	30.0581	48.0664	14.4166	34.9712	21.5479	29.9723
	4931415C17Rik	2.12277	1.73445	2.05409	1.00202	0.976073	1.02206	0.504918	0.408283	0.431882		2810006K23Rik	82	135	116	90	85	98	54	131	80	78	89	101	114	80	103	108	99	100	95	77	87	86		APOBEC3D	1.54943	1.9778	2.07683	1.83305	2.83052	3.67978	2.3301	2.76349	2.698	2.44347	1.54152	1.85527	1.78515
	4931422A03Rik	0.374777	0.306219	0.362652	0.331645	0.323057	0.338278	0.747639	0.60455	0.639494		2810013P06Rik	251	201	270	267	194	218	129	256	215	167	306	207	176	210	185	275	324	193	240	189	143	249		APOBEC3F	2.24193	3.26063	2.64094	2.04916	2.42342	3.07219	2.45157	2.42505	1.94876	1.40175	3.59716	1.98729	2.04921
	4931423N10Rik	0.710444	0.580482	0.687459	1.66418	1.62108	1.69746	0.749327	0.605915	0.640938		2810021J22Rik	173	194	197	173	153	148	159	161	187	127	105	162	175	122	178	182	182	134	130	115	178	106		APOBEC3G	3.47879	2.45684	3.56355	3.87849	5.40453	7.10236	3.61029	3.20502	3.73391	3.27486	2.83704	2.64089	3.15467
	4931428F04Rik	202.742	165.654	196.182	219.846	214.154	224.244	319.824	258.614	273.562		2810025M15Rik	129	155	129	140	145	133	157	200	115	247	169	116	161	179	139	140	119	184	169	159	141	343		APOBEC3H	0.270512	0.0878577	0.402276	0.451434	0.624387	2.20634	0.356696	0.306626	0.196186	0.97503	0.233627	0.390299	0.893276
	4931428L18Rik	1.83705	1.50099	1.77761	2.6739	2.60466	2.72738	7.18457	5.80953	6.14533		2810029C07Rik	11	12	13	12	9	9	21	10	7	6	5	4	17	20	8	9	21	9	16	6	9	14		APOBEC4	0.0125369	0.212122	0.0726114	0.0479285	0.0845923	0	0.015156	0	0.0591893	0.0625263	0	0.0355024	0
	4931429L15Rik	0.353746	0.289035	0.342301	0	0	0	0	0	0		2810030D12Rik	73	60	62	82	77	103	37	67	96	19	72	114	77	79	114	90	102	70	76	61	78	44		APOBR	25.734	34.6772	21.1275	29.713	32.1716	40.3047	41.3927	45.2893	33.9119	41.9206	12.2763	59.6833	43.92
	4931431B13Rik	0	0	0	1.68224	1.63868	1.71589	2.07927	1.68132	1.7785		2810032G03Rik	0	2	0	0	0	0	0	0	2	0	0	0	0	0	0	0	0	0	0	0	0	0		APOC1	27.206	21.2121	27.0431	42.7925	35.6452	68.1251	20.9249	20.7745	63.7914	42.1474	14.0276	39.0092	36.6061
	4931431C16Rik	0.689769	0.563589	0.667453	0.337249	0.328516	0.343994	0	0	0		2810039B14Rik	3	28	30	23	18	21	25	30	30	15	23	24	17	9	35	26	18	20	19	25	27	36		APOC1P1	0.230186	0.291145	0.038219	0.12864	0.145067	0.120809	0.0501986	0.148588	0.0894402	0.103494	0	0.120757	0.114604
	4931440F15Rik	2.48052	2.02676	2.40027	1.33827	1.30362	1.36504	1.50858	1.21985	1.29036		2810047C21Rik1	0	0	0	0	0	0	0	0	0	0	0	0	0	0	0	0	0	0	0	0	0	0		APOC2	2.33703	0.906668	1.63163	1.92324	2.2162	3.96448	3.57774	1.05846	4.40434	4.23756	0.716689	1.96595	3.73493
	4931440J10Rik	0.723895	0.591472	0.700475	1.00049	0.974581	1.0205	1.52659	1.23442	1.30577		2810049E08Rik	0	0	0	0	0	0	0	0	0	0	0	0	0	0	0	0	0	0	0	0	0	0		APOC3	6.57562	1.07076	1.02123	1.40501	2.55568	1.35054	0.465449	0.433201	3.64973	1.75022	0.405056	1.71835	3.42207
	4931440P22Rik	12.929	10.5638	12.5107	12.0569	11.7447	12.2981	22.5497	18.234	19.288		2810402E24Rik	108	176	186	145	123	119	125	215	105	119	211	84	105	109	117	175	179	152	139	129	95	217		APOC4	0.0654925	0	0.093457	0.0589576	0.0909325	0.14751	0	0	0.0853522	0	0.0347699	0	0.518455
	4932411K12Rik	0	0	0	0	0	0	1.1568	0.935398	0.989466		2810403D21Rik	54	37	25	39	28	32	44	65	27	15	86	26	26	34	24	37	49	29	38	25	19	66		APOC4-APOC2	0.113583	0	0	0	0	0	0	0	0	0.0478223	0.0848353	0	0
	4932412D23Rik	0.353746	0.289035	0.342301	0	0	0	0	0	0		2810403G07Rik	0	0	0	0	0	0	0	0	0	0	0	0	0	0	0	0	0	0	0	0	0	0		APOD	4.94901	6.4315	8.27144	7.65716	4.39221	3.51601	8.25886	4.405	6.65166	13.3782	17.0338	6.27584	8.9945
	4932414N04Rik	0	0	0	0	0	0	0.381861	0.308777	0.326625		2810404F17Rik	18	8	12	13	7	8	31	6	7	10	8	9	2	7	5	12	11	9	12	17	9	56		APOE	72.797	84.0155	147.021	117.11	129.748	170.721	101.865	58.0648	236.579	165.089	97.2992	118.845	102.759
	4932422M17Rik	34.9607	28.5652	33.8295	22.0015	21.4317	22.4415	29.8116	24.106	25.4993		2810404M03Rik	0	0	0	0	0	0	0	0	0	0	0	0	0	0	0	0	0	0	0	0	0	0		APOF	0.192601	0.0906478	0.0156291	0	0.0276076	0	0	0.0478934	0.202578	0	0	0.047132	0.0691038
	4932431P20Rik	0.349319	0.285417	0.338017	0.33376	0.325117	0.340435	0.390145	0.315476	0.333711		2810405F15Rik	0	0	0	0	0	0	0	0	0	0	0	0	0	0	0	0	0	0	0	0	0	0		APOH	4.843	1.65875	0.785419	1.23476	2.07491	0.892474	1.09879	1.07372	2.86984	0.955145	0.614141	0.977596	2.63604
	4932438A13Rik	1884.62	1539.86	1823.64	1650.85	1608.1	1683.87	2594.71	2098.11	2219.39		2810405F17Rik	15	25	33	16	19	21	20	28	40	13	33	26	28	21	17	22	24	21	20	23	36	25		APOL1	12.1838	8.62332	30.4203	10.542	13.4812	24.7695	11.8202	11.5241	17.4451	14.4839	20.9201	24.4387	12.4247
	4932438H23Rik	7.13754	5.83186	6.90662	9.93184	9.67465	10.1305	0.610432	0.493602	0.522134		2810407A14Rik	0	0	0	0	0	0	0	0	0	0	0	1	0	0	0	0	0	0	0	0	0	0		APOL2	6.94406	6.4935	15.9322	7.3709	10.3943	12.8409	7.69375	10.8036	10.3843	9.98769	13.8116	12.1492	8.00825
	4932441J04Rik	51.8556	42.3696	50.1779	20.4145	19.8858	20.8228	44.7402	36.1774	38.2686		2810408A11Rik	191	166	199	221	141	145	180	125	166	156	148	166	149	135	157	138	193	136	140	161	178	287		APOL3	6.29804	3.66806	11.2932	5.35938	6.74852	11.0439	5.96636	6.67549	8.1969	8.33873	8.3139	5.82569	7.698
	4932442E05Rik	3.59083	2.93395	3.47465	1.33997	1.30528	1.36677	0.750446	0.606819	0.641894		2810408I11Rik	45	68	42	33	67	35	76	133	29	80	97	46	71	56	59	52	15	89	90	60	39	92		APOL4	1.07148	1.11034	2.27402	1.26569	1.6595	2.15793	1.66618	1.14727	1.44373	1.40772	1.12356	2.26856	1.05023
	4932443L11Rik	1.08036	0.88273	1.04541	1.33595	1.30135	1.36267	1.50431	1.2164	1.28671		2810410L24Rik	83	106	150	142	113	140	84	116	132	53	138	128	131	81	134	144	107	124	142	104	135	168		APOL5	0	0	0	0	0	0	0	0	0	0	0	0	0
	4933400C23Rik	0.738504	0.603408	0.714611	0	0	0	0	0	0		2810414N06Rik	5	14	5	7	6	9	8	11	6	4	8	3	5	7	11	10	12	1	12	5	18	13		APOL6	9.65879	8.32223	17.1898	7.92632	10.0582	15.0153	8.29992	6.98464	10.8686	10.2969	6.34323	8.14373	8.94314
	4933400F21Rik	1.06303	0.868567	1.02864	0.666381	0.649125	0.679709	0.662429	0.535648	0.566609		2810425M01Rik	3	3	4	1	4	3	3	2	1	1	7	2	6	2	4	8	4	1	6	0	7	3		APOLD1	3.09138	0.83094	1.17393	1.0683	0.604161	1.25458	1.00275	1.07648	1.44423	1.23737	3.7593	2.95376	1.43424
	4933401B06Rik	0.353746	0.289035	0.342301	0	0	0	0	0	0		2810428J06Rik	0	2	0	1	3	6	0	0	0	1	0	0	0	2	1	0	7	0	0	2	0	0		APOM	2.03374	1.59921	1.32654	1.41492	2.7036	2.26458	1.51992	1.72546	2.9136	1.97578	1.73652	2.56272	1.6735
	4933402D24Rik	0	0	0	0.667252	0.649973	0.680597	0	0	0		2810429I04Rik	1	1	4	3	7	3	12	2	1	1	0	3	5	3	5	3	2	2	5	3	1	2		APOO	7.18914	9.5196	9.07145	8.23348	6.84723	8.60488	8.583	7.88066	7.42462	7.4835	8.52811	11.7089	7.57701
	4933402E13Rik	2.18861	1.78824	2.1178	1.33204	1.29755	1.35869	1.14449	0.925445	0.978937		2810430I11Rik	0	0	0	0	0	0	0	0	0	0	0	0	0	0	0	0	0	0	0	0	0	0		APOOL	5.94779	5.6712	4.41861	3.59278	3.42821	5.18669	3.89733	5.34024	4.69545	3.21516	3.73313	3.71875	5.75711
	4933402J07Rik	15.6217	12.764	15.1163	0	0	0	0.375909	0.303964	0.321534		2810432F15Rik	0	0	0	0	0	0	0	0	0	0	0	0	0	0	0	0	0	0	0	0	0	0		APOPT1	11.7657	14.073	9.24365	10.7795	12.2464	9.94655	12.7471	11.7352	9.46938	11.3365	19.3939	11.1997	12.7964
	4933402N03Rik	0	0	0	0	0	0	0.73465	0.594047	0.628384		2810433D01Rik	0	0	0	0	0	0	1	0	0	0	0	0	0	0	0	0	0	0	0	0	0	1		APP	315.633	315.948	252.557	292.586	258.733	382.372	369.931	343.919	320.123	317.319	314.402	342.178	382.198
	4933403O08Rik	0	0	0	0.337328	0.328593	0.344075	0	0	0		2810442N19Rik	1	2	0	6	2	2	2	3	0	0	5	1	0	2	0	2	3	2	4	5	0	3		APPBP2	6.94537	6.86739	6.02796	6.29033	5.44109	5.5232	6.18677	5.87529	5.42363	4.97186	8.27799	4.61005	7.09569
	4933404O12Rik	1242.55	1015.25	1202.35	383.136	373.215	390.8	122.488	99.0452	104.77		2810454H06Rik	8	14	17	16	10	10	14	16	10	3	16	14	6	12	9	16	3	5	2	15	4	7		APPL1	12.7321	11.6903	9.20529	10.1315	11.0296	10.1319	9.10443	10.3604	9.92527	10.703	9.65069	4.96225	13.1789
	4933405D12Rik	1.46569	1.19757	1.41827	2.67379	2.60455	2.72726	1.15032	0.930158	0.983923		2810455O05Rik	6	4	4	11	9	3	6	6	8	9	5	6	6	5	9	9	3	4	6	7	10	7		APPL2	47.4006	46.9914	42.8079	36.1556	62.5206	40.5519	40.1379	28.0832	51.1853	53.4628	19.3361	38.1494	32.9621
	4933405L10Rik	4.65366	3.80236	4.5031	4.86768	4.74163	4.96504	10.1014	8.1681	8.64023		2810457G06Rik	0	0	0	0	0	0	0	0	0	0	0	1	0	0	0	0	0	0	0	0	0	0		APRT	51.0035	71.574	49.6774	57.0636	45.6626	53.6009	51.7497	56.1108	48.8568	60.5681	30.0896	105.17	57.3745
	4933406C10Rik	1.99345	1.62878	1.92895	2.00511	1.95319	2.04522	0.750326	0.606723	0.641792		2810459M11Rik	830	893	932	948	820	853	527	860	1030	649	768	811	864	802	808	875	1033	710	883	591	967	758		APTX	8.49143	9.75588	9.72876	7.49533	8.60658	8.90856	9.22266	9.66337	9.42981	8.67447	8.64442	12.6693	10.1792
	4933406F09Rik	0	0	0	0	0	0	0.358451	0.289847	0.306601		2810468N07Rik	3	2	0	5	1	2	2	3	2	0	3	11	2	2	5	5	3	5	2	1	6	4		AQP1	36.3455	33.7364	17.5153	37.6257	18.9454	21.4003	39.9785	41.8886	18.9956	23.7937	115.306	15.2249	45.0684
	4933406G16Rik	0	0	0	0.330943	0.322373	0.337562	0.391349	0.316449	0.334741		2810471M01Rik	0	0	0	0	0	0	0	0	0	0	0	0	0	0	0	0	0	0	0	0	0	0		AQP10	0.135661	0	0.0313654	0.0197035	0	0.0244635	0.0408341	0.0227677	0.0236837	0.0766717	0	0.0224967	0.0281177
	4933406I18Rik	4.31652	3.52689	4.17686	1.33019	1.29574	1.35679	1.8663	1.50911	1.59634		2900002M20Rik	0	0	0	0	0	0	0	0	0	0	0	0	0	0	0	0	0	0	0	0	0	0		AQP11	2.27406	2.3816	1.45533	1.61785	1.86506	1.63191	1.90582	1.80405	1.48125	2.29192	1.21894	1.94602	2.26896
	4933406P04Rik	23.9665	19.5822	23.1911	13.6402	13.287	13.913	15.6432	12.6493	13.3804		2900005J15Rik	7	6	5	19	28	47	25	12	28	4	13	40	17	15	31	19	19	6	4	22	21	9		AQP12A	0.00655625	0.273104	0.281533	0.0517252	0.0502326	0.107049	0.2866	0.170797	0.231822	0.749159	0.371023	0.0469132	0.333353
	4933407E24Rik	1.80691	1.47637	1.74845	4.31665	4.20487	4.40299	2.5668	2.07555	2.19552		2900009J06Rik	3	1	9	1	5	5	3	2	3	4	2	0	8	2	4	4	4	2	2	1	2	9		AQP12B	0.189348	0.0725488	0.446822	0.505338	0.327875	0.239967	0.394209	0.0959039	0.3583	0.429762	2.06414	0.635852	0.306053
	4933407I05Rik	0	0	0	1.20489	1.17369	1.22899	1.85067	1.49647	1.58297		2900011O08Rik	1	1	4	10	5	2	5	3	0	2	3	2	0	1	3	2	0	1	2	1	1	6		AQP2	0	0	0	0	0	0	0	0	0	0	0	0	0
	4933407K13Rik	31.3369	25.6044	30.3231	20.7046	20.1684	21.1187	84.4608	68.296	72.2436		2900018N21Rik	0	0	0	0	0	0	0	0	0	0	0	0	0	0	0	0	0	0	0	0	0	0		AQP3	6.29707	4.62457	7.27629	7.71939	7.75572	9.19197	6.73847	5.59846	11.0706	8.50482	3.58476	7.55124	7.9395
	4933407L21Rik	0.353471	0.28881	0.342035	0.330952	0.322382	0.337571	0	0	0		2900022M07Rik	0	0	0	0	0	0	0	0	0	0	0	0	0	0	0	0	0	0	0	0	0	0		AQP4	0	0	0	0.00840148	0.0338763	0	0.00816505	0	0	0.0165951	0.126389	0	0.0163972
	4933408B17Rik	11.544	9.43226	11.1705	7.00301	6.82167	7.14308	7.19007	5.81398	6.15004		2900024D18Rik	0	0	0	0	0	0	0	0	0	0	0	0	0	0	0	0	0	0	0	0	0	0		AQP5	0.0757385	0	0.0599044	0.0243629	0	0	0	0.0445676	0	0	0	0.207773	0
	4933408J17Rik	7.84564	6.41043	7.59181	13.6979	13.3432	13.9718	16.0435	12.9729	13.7228		2900026A02Rik	5001	3465	4159	4804	5653	5503	3670	2938	8665	4422	2925	6063	4661	5631	6016	4373	5916	3864	3221	5157	5604	2015		AQP6	0.0239483	0	0	0	0.0180231	0	0.0123153	0.0418908	0.01465	0.0234509	0.166579	0.027878	0
	4933408N05Rik	1.07587	0.879061	1.04106	0.333898	0.325251	0.340576	0.381513	0.308496	0.326328		2900027M19Rik	0	0	0	0	0	0	0	0	0	0	0	0	0	0	0	0	0	0	0	0	0	0		AQP7	2.55371	4.75365	3.42807	2.78401	9.5035	2.78348	3.92138	3.49969	7.57942	10.0148	5.48635	8.29127	2.45507
	4933411E08Rik	0	0	0	0	0	0	0.39061	0.315852	0.334108		2900035J10Rik	0	0	0	0	0	0	0	0	0	0	0	0	0	0	0	0	0	0	0	0	0	0		AQP7P1	0.440395	0.533754	0.335141	0.363588	0.900524	0.313726	0.468742	0.440201	0.531648	0.907858	1.42662	0.831621	0.226979
	4933411K16Rik	4.99733	4.08316	4.83565	3.00495	2.92714	3.06505	2.99863	2.42473	2.56488		2900037B21Rik	0	0	0	0	0	0	0	0	0	0	0	0	0	0	0	0	0	0	0	0	0	0		AQP7P3	0.378406	0	0.256606	0.422801	0.22516	0.187966	0.263736	0.710769	0.244881	0	1.21001	0.128309	0.171618
	4933411O13Rik	0	0	0	0.337328	0.328593	0.344075	0	0	0		2900040C04Rik	0	0	0	0	0	0	0	0	0	0	0	0	0	0	0	0	0	0	0	0	0	0		AQP8	137.827	382.97	323.621	232.657	740.424	242.45	382.513	295.111	697.852	462.054	121.745	458.109	148.856
	4933412A08Rik	2.49378	2.03759	2.4131	1.66853	1.62532	1.7019	4.20884	3.40332	3.60004		2900041M22Rik	0	4	0	1	4	0	3	3	1	2	8	0	1	2	1	0	0	0	5	4	5	10		AQP9	0.289744	0.144895	0.608094	0.169025	0.105429	0.331688	0.074934	0.121874	0.145704	0.308181	0.219833	0.318374	0.185768
	4933412E12Rik	713.431	582.922	690.349	522.884	509.344	533.343	596.811	482.588	510.483		2900042G08Rik	0	0	0	0	0	0	0	0	0	0	0	0	0	0	0	0	0	0	0	0	0	0		AQPEP	0.279609	0.0536844	0.259734	0.0401524	0.205386	0.0459015	0.129537	0.0832878	0.0585057	0.015431	0.539999	0.0359258	0.0847488
	4933412O06Rik	0.732287	0.598329	0.708595	0.667491	0.650206	0.680842	0.782012	0.632344	0.668895		2900042K21Rik	0	0	0	0	0	0	0	0	0	0	0	0	0	0	0	0	0	0	0	0	0	0		AQR	6.91316	6.10349	7.07051	6.07777	5.52752	6.01814	6.70572	6.40613	5.74924	4.6913	4.40055	3.42218	6.8802
	4933413C19Rik	1.42775	1.16657	1.38156	2.37905	2.31745	2.42664	5.50076	4.44798	4.70508		2900045O20Rik	0	0	0	0	0	0	0	0	0	0	2	0	0	0	0	0	0	0	0	0	0	0		AR	0.214312	0.197928	0.309572	0.220063	0.226073	0.0673158	0.1477	0.13269	0.261879	0.63672	1.57927	0.0717921	0.30834
	4933413J09Rik	0	0	0	0.667409	0.650127	0.680758	0.786807	0.636221	0.672996		2900052L18Rik	25	27	69	106	44	75	29	47	61	15	54	65	52	20	58	44	48	29	31	60	35	72		ARAF	23.2704	26.7654	19.1072	24.3191	25.9288	30.437	30.9334	30.8662	29.5538	35.9474	29.7662	47.6851	33.8406
	4933415A04Rik	0.695913	0.568609	0.673398	0	0	0	0.381875	0.308789	0.326637		2900052N01Rik	0	0	0	0	1	0	1	0	0	0	0	1	0	0	0	0	0	0	0	0	0	1		ARAP1	17.2894	22.4433	18.2838	18.7837	27.8061	31.3143	20.6073	32.0107	23.9993	30.4825	19.3561	23.7831	28.5541
	4933415F23Rik	0.737752	0.602794	0.713883	0	0	0	0.358449	0.289846	0.306599		2900055J20Rik	0	0	0	0	0	0	0	0	0	0	0	0	0	0	0	0	0	0	0	0	0	0		ARAP2	3.19803	2.83786	3.1851	2.18911	2.48476	3.55713	2.06206	2.02974	2.62002	3.40097	1.16174	1.31971	2.5024
	4933416E14Rik	0	0	0	0	0	0	0.358451	0.289847	0.306601		2900060B14Rik	6	2	0	2	1	1	1	3	0	5	13	0	1	2	0	4	0	0	1	1	0	2		ARAP3	1.94175	1.7123	2.08903	2.12797	1.4193	1.72915	2.36321	3.06875	1.61209	1.62192	2.33512	2.97907	2.95176
	4933416M07Rik	0.348565	0.284801	0.337287	0.330955	0.322385	0.337574	0	0	0		2900060N12Rik	0	0	1	0	0	1	5	0	0	0	0	0	0	0	0	0	0	0	0	5	3	9		ARC	0.0953264	0.0535332	0.17355	0.0778068	0.124697	0.0957811	0.0906311	0.0967827	0.113949	0.146201	1.07009	0.170798	0.2082
	4933417C20Rik	4.65718	3.80523	4.5065	5.09111	4.95927	5.19293	8.10679	6.55525	6.93415		2900064F13Rik	0	0	0	0	0	0	0	0	0	0	0	0	0	0	0	0	0	0	0	0	0	0		ARCN1	41.8204	38.51	33.8676	38.7612	34.055	34.6263	37.4798	34.3949	35.7423	31.1094	30.5091	30.9114	39.5765
	4933417D19Rik	0.703455	0.574771	0.680696	2.00312	1.95125	2.04319	0	0	0		2900064K03Rik	0	0	0	0	0	0	0	0	0	0	0	0	0	0	0	0	0	0	0	0	0	0		AREG	6.03618	6.51213	8.64971	3.30934	4.74743	11.0606	3.55866	2.82151	17.4624	20.152	2.28541	25.0294	4.35225
	4933417E11Rik	0	0	0	0.664216	0.647016	0.677501	0.776529	0.62791	0.664205		2900069G24Rik	0	0	0	0	0	0	0	0	0	0	0	0	0	0	0	0	0	0	0	0	0	0		ARF1	223.878	244.206	218.945	220.01	201.767	239.728	233.163	213.506	231.721	248.48	209.032	333.741	248.042
	4933417G07Rik	1.36921	1.11874	1.32491	2.00417	1.95227	2.04425	0	0	0		2900072N19Rik	1	0	0	1	0	0	0	0	0	0	0	0	0	1	0	1	1	0	0	0	0	0		ARF3	72.2093	89.3362	90.3045	66.4342	99.9332	117.355	85.323	78.7493	119.268	130.181	81.0626	106.033	94.1285
	4933421A08Rik	33.9957	27.7768	32.8959	9.35302	9.11082	9.54009	11.3014	9.13844	9.66666		2900076A07Rik	59	89	81	117	95	107	83	71	79	31	118	77	85	52	101	104	95	60	68	80	78	92		ARF4	135.669	162.721	106.188	128.118	110.936	101.437	146.944	125.982	106.356	89.0533	104.43	107.38	143.155
	4933421O10Rik	90.4145	73.8748	87.4892	76.3249	74.3485	77.8515	86.962	70.3185	74.383		2900076G11Rik	0	0	0	0	0	0	1	1	0	0	0	0	0	0	0	0	0	0	0	0	0	0		ARF5	62.3954	77.7356	66.3357	73.8864	73.2054	82.1168	77.3387	79.75	81.7424	110.603	78.7159	147.453	75.3574
	4933422A05Rik	0.68969	0.563524	0.667376	0.333756	0.325113	0.340432	0	0	0		2900078I11Rik	0	0	0	0	1	1	1	1	0	1	0	0	0	0	0	0	0	2	0	2	0	0		ARF6	60.9211	60.216	47.8996	54.5453	54.0679	65.1313	54.4113	53.6731	65.934	61.995	36.9149	47.9179	66.1975
	4933423L19Rik	0.348565	0.284801	0.337287	0.330955	0.322385	0.337574	0	0	0		2900079G21Rik	0	0	0	0	0	0	0	0	0	0	0	0	0	0	0	0	0	0	0	0	0	0		ARFGAP1	13.9316	15.0692	13.9939	15.8465	14.8251	16.5072	17.5769	19.5303	18.0904	20.3857	22.421	40.2327	18.9895
	4933423P22Rik	0.354039	0.289274	0.342585	0	0	0	1.50337	1.21564	1.28591		2900089D17Rik	4	0	1	1	1	4	2	0	2	3	0	1	0	2	1	0	0	0	0	2	1	0		ARFGAP2	24.3399	26.6037	22.0686	24.4249	27.2542	27.1855	28.5174	27.3772	25.9973	29.7415	34.4661	35.1122	30.6083
	4933424G06Rik	1.05112	0.858839	1.01712	0.660265	0.643168	0.673472	1.60648	1.29902	1.37411		2900092C05Rik	0	0	0	0	0	0	0	0	0	0	0	0	0	0	0	0	0	0	0	0	0	0		ARFGAP3	14.2286	11.9698	13.8592	16.7825	10.5705	11.6179	12.5112	9.9767	10.2809	10.2362	12.3014	12.8717	14.7058
	4933424L21Rik	0	0	0	0	0	0	0.39061	0.315852	0.334108		2900092N22Rik	0	0	0	0	0	0	0	0	0	0	0	0	0	0	0	0	0	0	0	0	0	0		ARFGEF1	12.2653	11.6904	11.3329	11.0916	11.5409	11.0594	11.6348	10.5839	11.0322	10.9865	6.57597	6.39729	11.9198
	4933425B07Rik	0.379778	0.310304	0.367491	0.333739	0.325097	0.340414	0	0	0		2900092O11Rik	0	0	0	1	0	0	0	0	0	0	0	1	0	0	3	0	0	0	1	2	0	0		ARFGEF2	12.0459	10.7826	9.99821	10.8187	10.0239	11.4975	11.5381	10.049	10.3844	8.78074	5.39623	8.14238	12.0216
	4933425D22Rik	2.52501	2.06311	2.44332	1.35431	1.31924	1.3814	3.77432	3.05196	3.22837		2900093K20Rik	26	25	38	44	19	32	13	38	16	18	46	18	19	27	20	32	45	20	22	29	21	55		ARFIP1	21.1352	24.8604	21.3377	19.5567	22.2385	25.3185	19.4029	20.8762	22.9254	26.1959	16.4634	16.3734	24.9473
	4933425M03Rik	1.07787	0.880693	1.043	1.33735	1.30271	1.36409	1.49655	1.21013	1.28008		2900097C17Rik	873	774	845	972	1143	1134	1083	855	1262	1003	714	1101	962	842	1052	991	720	966	824	1147	1278	896		ARFIP2	8.37234	9.51235	7.0745	9.63252	8.02557	11.1821	9.85609	10.9853	8.9398	8.72527	6.83119	9.92014	9.37137
	4933427D06Rik	2.55404	2.08683	2.47141	2.31913	2.25907	2.36551	1.70239	1.37657	1.45614		3000002C10Rik	31	28	35	47	54	52	57	40	41	35	67	36	41	27	38	30	26	31	42	55	50	63		ARFRP1	11.8058	16.9124	16.0089	14.2743	16.4216	14.5999	15.8249	16.2896	16.9583	18.9696	15.5432	31.657	14.4249
	4933427D14Rik	283.017	231.244	273.86	194.68	189.639	198.574	519.942	420.431	444.733		3010001F23Rik	0	0	0	0	0	0	0	0	0	0	0	1	0	0	0	0	0	0	0	0	0	0		ARG1	0.457933	0.0965822	0.0668177	0.0859904	0.210943	0.0252429	0.062604	0.104837	0.165585	0	0.0905912	0	0.301157
	4933427E11Rik	6.48442	5.29821	6.27462	2.33867	2.27811	2.38545	4.87905	3.94526	4.1733		3010003L21Rik	60	54	58	62	45	53	77	40	52	92	84	46	47	71	42	59	60	61	56	48	41	138		ARG2	5.2037	4.93028	7.0038	4.77316	7.52593	9.3165	5.92037	5.7736	6.35297	13.7987	6.63557	4.38062	5.30981
	4933427E13Rik	1.10219	0.900568	1.06653	1.33097	1.2965	1.35759	0.377522	0.305269	0.322914		3100002H09Rik	0	0	0	0	0	0	0	0	0	0	0	0	0	0	0	0	0	0	0	0	0	0		ARGFX	0	0	0	0	0	0	0.00698213	0	0	0	0	0	0
	4933427G23Rik	1.79046	1.46293	1.73254	0.507371	0.494232	0.517519	0.372257	0.301012	0.31841		3100003L05Rik	1	25	27	25	12	12	0	12	10	4	26	7	12	1	23	22	13	19	8	1	7	5		ARGFXP2	0.134535	0	0.119542	0.0941023	0.0434951	0.110211	0.0303861	0	0.0810129	0	0	0.038027	0.0552443
	4933427J07Rik	0.353746	0.289035	0.342301	0	0	0	0	0	0		3110001I22Rik	196	180	172	165	173	187	131	206	145	168	191	116	187	164	140	173	273	178	218	139	116	141		ARGLU1	29.1294	31.0149	29.9816	33.4878	30.5435	35.4973	34.2713	41.8856	33.7945	34.8288	32.1949	38.0114	34.8461
	4933428G20Rik	14.808	12.0991	14.3289	8.02803	7.82015	8.18861	6.79147	5.49166	5.80909		3110004A20Rik	0	0	0	0	0	0	0	0	0	0	0	0	0	0	0	0	0	0	0	0	0	0		ARHGAP1	16.0901	17.8921	16.4472	17.6422	18.7578	20.0856	20.0633	19.7245	19.7082	24.7517	38.675	27.241	25.944
	4933428P19Rik	2.32965	1.90348	2.25427	4.00091	3.89731	4.08093	3.40569	2.75388	2.91306		3110006O06Rik	0	1	0	0	0	0	0	0	0	0	0	2	0	0	1	0	1	0	0	3	0	1		ARHGAP10	1.69668	1.82717	1.7535	1.94514	1.60331	1.25247	1.61902	1.80374	1.74115	1.81976	22.3506	1.16169	2.77532
	4933429H19Rik	4.31695	3.52724	4.17728	4.6747	4.55365	4.7682	5.95456	4.81493	5.09324		3110009E18Rik	33	45	47	31	37	33	24	41	46	40	59	23	37	32	35	36	34	48	46	37	29	87		ARHGAP11A	4.03468	4.25147	2.49582	2.87396	4.32805	6.63312	4.81435	3.07776	3.98663	1.62917	0.940769	3.00452	4.36317
	4933430H16Rik	0	0	0	0	0	0	0.358451	0.289847	0.306601		3110009F21Rik	0	0	0	0	0	0	0	0	0	0	0	0	0	0	0	0	0	0	0	0	0	1		ARHGAP11B	1.29547	1.06204	0.667774	1.1271	1.29744	1.11758	1.45657	0.980468	1.11152	0.177833	0.286827	0.635764	1.53342
	4933430I17Rik	27.8602	22.7637	26.9588	11.6765	11.3741	11.91	11.3916	9.21141	9.74385		3110009M11Rik	0	1	0	0	0	0	0	0	1	0	0	0	0	0	0	0	0	0	0	1	0	0		ARHGAP12	12.6045	11.5783	9.52411	10.6962	11.3122	10.5201	10.6254	9.30017	9.29193	10.1703	6.84381	7.60105	11.7243
	4933430L12Rik	0	0	0	0.33374	0.325098	0.340415	0.382157	0.309017	0.326879		3110015C05Rik	0	3	0	3	0	1	1	2	0	0	0	1	0	1	1	0	0	4	1	0	0	0		ARHGAP15	4.11183	3.28341	3.80346	3.71662	4.89457	4.88406	4.40464	3.37777	5.92782	5.02113	3.35035	3.06092	6.02199
	4933430M04Rik	0	0	0	0.677818	0.660266	0.691375	0	0	0		3110018I06Rik	0	0	0	0	0	0	0	0	0	0	0	0	0	0	0	0	0	0	0	0	0	0		ARHGAP17	15.3147	15.2489	14.6428	13.2188	18.9357	17.6367	16.3892	15.3871	17.3333	19.13	10.3094	18.6312	14.7757
	4933431E20Rik	187.804	153.449	181.728	123.561	120.362	126.033	131.644	106.449	112.601		3110021N24Rik	1	0	1	4	3	6	1	1	7	0	0	8	5	1	4	1	1	0	1	3	1	0		ARHGAP18	12.4925	13.0828	12.4798	9.48221	14.0329	13.3102	10.1997	10.113	13.6245	12.0769	4.80175	12.0135	12.5289
	4933431J24Rik	0.378785	0.309493	0.36653	0	0	0	0	0	0		3110031N09Rik	0	0	0	0	0	0	0	0	0	0	0	0	0	0	0	1	0	0	0	0	0	0		ARHGAP19	2.8733	2.51509	2.01167	2.05409	3.39662	3.03754	2.82761	2.24441	2.39599	2.08533	2.40208	1.75837	2.94038
	4933431K14Rik	28.4331	23.2318	27.5132	28.266	27.534	28.8313	27.2456	22.0311	23.3046		3110039I08Rik	0	0	0	2	0	1	1	1	2	0	3	0	0	0	0	0	0	0	0	13	0	1		ARHGAP19-SLIT1	0	0	0	0	0	0	0	0	0	0	0	0	0
	4933432G23Rik	0	0	0	0.331624	0.323037	0.338257	1.15387	0.93303	0.98696		3110039M20Rik	0	0	0	0	0	0	0	0	0	0	0	0	0	0	0	0	0	0	0	0	0	0		ARHGAP20	0.698666	0.538382	0.93905	0.722579	0.55501	0.473695	0.451717	0.547247	1.06823	1.72887	0.855008	0.169286	0.754453
	4933432I03Rik	0	0	0	0	0	0	0.795523	0.643269	0.680451		3110040M04Rik	1	3	1	0	0	0	0	1	1	0	0	0	0	2	0	0	0	0	0	0	1	0		ARHGAP21	11.7058	12.2058	12.8391	9.71426	10.8355	11.9965	10.4457	11.0795	11.2916	11.2861	8.9987	7.94306	11.3682
	4933432K03Rik	0	0	0	0.331075	0.322502	0.337697	0	0	0		3110040N11Rik	443	591	618	417	355	360	368	547	255	398	933	312	427	364	368	481	482	459	638	420	309	732		ARHGAP22	0.533022	0.62084	0.993684	0.809615	0.906557	0.761435	0.644383	0.58421	0.935978	0.576484	1.82941	1.10282	1.43776
	4933433G15Rik	0	0	0	2.3357	2.27522	2.38242	4.1084	3.3221	3.51412		3110043J17Rik	0	0	0	0	0	0	0	0	0	0	0	0	0	0	0	0	0	0	0	0	0	0		ARHGAP23	1.61016	1.27084	2.4564	1.67978	1.47053	1.49682	1.35633	1.88598	2.26171	1.73867	13.5078	2.20693	2.33586
	4933433G19Rik	1.73257	1.41563	1.67651	0.670068	0.652716	0.68347	0.378032	0.305681	0.32335		3110045C21Rik	24	33	23	3	34	39	29	61	10	42	49	24	6	18	17	28	18	47	30	23	13	26		ARHGAP24	1.49066	1.39931	1.2424	1.21495	1.39323	1.07082	1.53058	1.39851	1.46196	1.22785	3.40291	0.743193	1.89542
	4933434E20Rik	2924.99	2389.92	2830.35	2578.23	2511.46	2629.8	3230.96	2612.59	2763.61		3110053B16Rik	12	3	4	18	5	5	13	3	2	7	7	11	5	5	8	2	9	4	13	13	6	16		ARHGAP25	2.98175	2.44958	3.1094	3.64982	4.09106	4.3249	3.67736	2.53045	3.78113	3.08575	1.25449	2.37294	3.30311
	4933436H12Rik	0.738504	0.603408	0.714611	0	0	0	0	0	0		3110056K07Rik	41	60	72	68	65	67	36	55	42	24	87	66	38	35	40	114	68	51	73	48	67	67		ARHGAP26	5.72689	6.318	7.9379	6.09127	6.14464	6.04517	6.19562	5.57069	6.00629	7.33978	3.5674	4.60439	6.91487
	4933436I20Rik	0	0	0	0.337328	0.328593	0.344075	0	0	0		3110062G12Rik	0	0	0	0	0	0	0	0	0	0	0	0	0	0	0	0	0	0	0	0	0	0		ARHGAP26-AS1	0	0	0	0.0346394	0	0	0	0	0	0	0	0	0
	4933437G19Rik	6.48807	5.3012	6.27816	3.00479	2.92698	3.06489	3.39216	2.74294	2.90149		3110067C02Rik	2	0	3	6	8	5	5	1	5	0	2	9	1	2	5	3	1	3	1	4	4	2		ARHGAP27	32.84	33.6352	33.9792	32.9265	40.3931	42.6511	39.1591	40.156	47.3038	57.7309	13.4994	42.2295	37.9708
	4933439C10Rik	50.4325	41.2068	48.8008	40.6089	39.5573	41.4211	133.021	107.562	113.78		3110070M22Rik	19	16	13	21	7	11	13	6	10	18	13	14	27	16	19	26	23	9	16	13	18	25		ARHGAP28	0.607024	0.481805	0.778264	0.565239	0.471953	0.460303	0.430581	0.307642	0.73989	0.395243	1.3051	0.322915	0.636069
	4933439K11Rik	7.93622	6.48443	7.67945	14.6828	14.3026	14.9765	13.9255	11.2603	11.9112		3110080E11Rik	0	0	0	0	0	0	0	0	0	0	0	0	0	0	0	0	0	0	0	0	0	0		ARHGAP29	1.19563	0.982398	1.71701	0.939722	1.15876	0.906674	0.803313	1.02775	1.09182	0.798079	3.65957	0.455551	1.46011
	4933439N14Rik	0	0	0	0	0	0	0.381861	0.308777	0.326625		3110080O07Rik	0	0	1	1	0	0	1	0	0	0	0	0	0	0	0	0	0	0	0	0	1	0		ARHGAP30	5.47925	4.24985	5.98965	6.45786	9.45053	12.3572	8.83892	5.91737	8.97751	7.82629	3.66054	6.9427	8.51538
	4933440J02Rik	0	0	0	0	0	0	0.358451	0.289847	0.306601		3110082I17Rik	121	198	170	145	142	178	202	201	108	244	265	110	179	110	148	182	114	215	195	214	176	337		ARHGAP31	1.92207	1.86467	2.32337	1.85542	1.82301	2.09957	1.83552	2.09177	1.98108	1.5205	2.99249	1.31028	2.58015
	4933440N22Rik	61.3394	50.1185	59.3548	46.5916	45.3851	47.5234	44.3409	35.8546	37.927		3110082J24Rik	0	0	0	0	0	0	0	0	0	0	0	0	0	0	0	0	0	0	0	0	0	0		ARHGAP32	8.97701	9.79483	8.57057	7.68	8.63386	11.8287	9.82671	10.117	8.73919	8.64234	3.35388	7.64019	9.87346
	5031415H12Rik	4.29126	3.50625	4.15242	6.34044	6.17626	6.46726	7.09892	5.74027	6.07207		3110083C13Rik	0	1	0	0	1	1	2	1	7	2	2	2	0	1	3	2	0	0	1	2	0	2		ARHGAP33	1.28504	1.28809	0.977425	1.81675	1.66522	2.20215	2.22696	2.48252	1.78651	1.46302	2.81314	2.06442	2.19054
	5031425E22Rik	221.955	181.353	214.774	196.417	191.33	200.345	238.794	193.092	204.253		3110099E03Rik	0	0	0	0	0	0	0	0	0	1	0	0	0	0	0	0	0	0	0	0	0	0		ARHGAP35	14.0719	12.8868	10.174	11.6839	17.0052	16.4185	13.3955	11.8489	16.3491	17.3562	16.2696	11.4275	15.2835
	5031434C07Rik	0	0	0	0.667252	0.649973	0.680597	0	0	0		3200001D21Rik	0	0	0	0	0	0	0	0	0	0	0	0	0	0	0	0	0	0	0	0	0	0		ARHGAP36	0.073355	0.161062	0	0.0824471	0.0482866	0.0801403	0.0555727	0.0771532	0.0679376	0	0.0694122	0.0128719	0.12574
	5031434O11Rik	65.9038	53.8479	63.7716	21.7251	21.1625	22.1596	37.2578	30.1271	31.8685		3222401L13Rik	1	6	8	8	7	9	12	19	3	4	8	9	2	3	7	5	12	5	4	7	7	7		ARHGAP39	2.03131	1.81377	1.53856	1.9697	2.08731	2.33629	2.07923	2.91335	2.18461	3.19304	2.10887	3.54231	2.64296
	5031439G07Rik	3705.98	3028.04	3586.08	3906.82	3805.66	3984.96	6039.59	4883.69	5165.97		3300002A11Rik	1	0	1	0	2	0	2	0	0	1	16	0	0	3	0	2	0	2	4	1	0	2		ARHGAP4	6.3688	5.74486	9.75605	7.2172	13.0277	13.2204	8.19818	8.55192	15.9096	16.819	5.15437	24.3417	9.32831
	5033403F01Rik	19.3232	15.7883	18.698	11.6562	11.3544	11.8894	10.7336	8.67932	9.181		3300002I08Rik	1	4	3	6	6	4	2	4	2	4	2	2	2	3	5	2	5	4	2	3	3	1		ARHGAP40	0	0	0	0	0	0	0	0	0	0	0	0	0.0147544
	5033406O09Rik	0.35849	0.292911	0.346892	39.247	38.2307	40.032	46.1474	37.3154	39.4722		3300002P13Rik	2	1	4	1	1	1	0	3	0	4	0	3	3	2	1	1	0	2	1	0	0	1		ARHGAP42	5.94355	5.82955	2.95391	3.8375	5.25124	4.62194	4.47531	3.30721	4.46958	4.2909	2.0564	2.31027	3.94594
	5033417F24Rik	18.9664	15.4968	18.3528	6.97726	6.79658	7.11681	13.5847	10.9848	11.6197		3300005D01Rik	3	5	0	4	5	3	5	2	1	6	2	3	3	4	4	2	2	3	7	4	0	7		ARHGAP44	20.8853	20.6172	12.7044	17.2006	16.8861	19.8054	21.7401	17.4307	18.7532	18.2068	6.21332	12.0257	20.7677
	5033421B08Rik	0.379564	0.31013	0.367284	0	0	0	0.357634	0.289187	0.305903		3425401B19Rik	3	0	3	5	0	6	0	3	3	2	0	0	2	0	0	2	0	0	0	0	6	2		ARHGAP5	10.3786	10.2712	8.53446	9.31315	7.97614	8.98051	8.51949	8.58921	8.92153	8.50246	9.3245	4.81752	10.1914
	5033423K11Rik	0.349055	0.285202	0.337762	0	0	0	0	0	0		3632454L22Rik	0	0	0	0	0	0	0	0	0	0	0	0	0	0	0	0	0	0	0	0	0	0		ARHGAP5-AS1	2.09672	3.03631	1.98502	2.45096	2.02091	1.68587	2.21543	2.29957	1.82832	2.34073	3.11133	1.4758	2.70373
	5033428I22Rik	300.282	245.351	290.567	45.303	44.1299	46.2091	9.12026	7.37475	7.80102		3732407C23Rik	0	0	0	0	0	0	0	0	0	0	0	0	0	0	0	0	0	0	0	0	0	0		ARHGAP6	1.04042	0.819841	0.9349	1.03538	0.943666	0.67814	0.918555	0.989405	1.64203	0.941236	10.833	1.42863	1.4516
	5033430I15Rik	210.876	172.3	204.053	148.334	144.493	151.301	149.657	121.014	128.009		3830403N18Rik	50	38	0	2	4	21	5	12	3	1	0	0	0	45	1	0	0	0	0	68	9	1		ARHGAP8	8.07666	10.2686	6.41219	7.97202	8.75058	10.3385	8.57478	11.6644	7.81627	8.73016	2.36648	13.0678	10.7778
	5330406M23Rik	0	0	0	0.333755	0.325112	0.34043	0.735183	0.594478	0.62884		3830406C13Rik	708	893	778	521	790	732	624	1222	719	566	1193	613	550	741	514	846	505	657	823	519	579	829		ARHGAP9	4.99305	4.52919	6.05727	6.33299	8.61774	9.17818	7.07155	4.51541	7.50618	7.53479	2.35658	6.647	5.57024
	5330411J11Rik	0.349055	0.285202	0.337762	0	0	0	0	0	0		3830408C21Rik	11	13	12	20	12	21	13	9	10	21	7	21	17	10	17	17	11	13	1	13	21	10		ARHGDIA	100.947	120.602	116.89	107.727	126.773	138.896	126.478	127.981	165.57	194.115	119.292	207.012	127.697
	5330411O13Rik	0.378785	0.309493	0.36653	0	0	0	0	0	0		3830417A13Rik	0	0	0	0	0	1	0	0	0	0	0	0	0	0	0	0	0	0	0	0	0	0		ARHGDIB	48.52	43.7737	48.0633	58.5691	77.3936	97.1394	72.0009	41.6226	73.4096	66.516	29.0333	92.2467	66.0873
	5330416C01Rik	0.348611	0.284839	0.337332	0	0	0	0.382113	0.308981	0.326841		3830422I06Rik	0	0	0	0	0	0	0	0	0	0	0	0	0	0	0	0	0	0	0	0	0	0		ARHGDIG	0.651039	0.367524	0.415358	0.349017	0.591399	0.0914437	0.735792	0.923178	0.474728	0.764144	4.68218	3.43889	0.150721
	5330417C22Rik	1.80704	1.47648	1.74858	1.33667	1.30205	1.3634	1.87713	1.51787	1.6056		3830432H09Rik	0	0	0	0	0	0	0	0	0	0	0	0	0	0	0	0	0	0	0	0	0	0		ARHGEF1	14.7662	15.1436	14.1256	18.38	19.3604	25.0885	19.2943	20.4274	20.6627	23.4793	15.5358	29.624	21.9615
	5330425B07Rik	1.43947	1.17615	1.3929	4.67716	4.55604	4.7707	4.88733	3.95195	4.18038		3930402G23Rik	35	28	22	11	28	39	40	35	34	68	63	39	38	21	19	40	14	54	7	55	17	80		ARHGEF10	1.62068	1.20381	2.16622	1.17339	1.1404	1.23318	1.25017	1.15925	1.50526	1.25701	4.91173	1.15402	2.083
	5330438D12Rik	60.5904	49.5065	58.6301	45.7354	44.5511	46.6502	77.661	62.7976	66.4274		4430402I18Rik	17	18	30	43	15	24	16	18	21	15	23	13	15	11	18	25	48	18	18	15	22	21		ARHGEF10L	20.5242	23.4682	18.4851	22.7843	20.47	23.9357	24.2354	33.0788	20.487	29.5192	13.1007	22.889	32.6672
	5330438I03Rik	3.97768	3.25004	3.84899	5.02724	4.89706	5.12779	6.42052	5.19171	5.4918		4631405J19Rik	2	0	0	0	1	2	0	1	0	0	3	2	0	0	0	1	8	0	0	0	0	0		ARHGEF11	8.59971	8.67198	7.3754	7.70318	9.66232	10.1514	9.41919	8.75028	10.8833	9.9149	9.13353	11.1446	10.9138
	5330439A09Rik	0	0	0	0.337328	0.328593	0.344075	0	0	0		4631405K08Rik	6	7	15	7	7	11	23	6	6	3	7	6	3	5	4	5	5	2	8	8	7	29		ARHGEF12	19.0895	18.6137	16.9865	15.7341	17.3321	17.38	17.1261	16.418	16.7697	13.3981	14.2361	11.5415	18.0052
	5330439K02Rik	1.0765	0.879573	1.04167	0.668104	0.650803	0.681467	1.47422	1.19207	1.26097		4631422I05Rik	0	0	0	0	0	0	0	0	0	0	0	0	0	0	0	0	0	0	0	0	0	0		ARHGEF15	0.67298	0.696192	1.45437	0.850236	1.00198	1.3075	0.643168	1.45047	1.00603	1.36197	3.10488	1.33683	1.09993
	5430400D12Rik	0.356901	0.291613	0.345354	0.335387	0.326703	0.342096	1.12177	0.907078	0.959509		4632404H12Rik	98	145	139	225	164	252	170	128	226	95	125	189	172	109	190	192	125	106	128	152	184	93		ARHGEF16	18.3596	21.0923	18.131	16.4678	21.191	20.5112	21.6619	23.254	23.6299	33.7694	7.7456	24.2468	20.9816
	5430401H09Rik	0	0	0	0	0	0	0.358451	0.289847	0.306601		4632404M16Rik	0	0	0	0	0	0	0	0	0	0	0	0	0	0	0	0	0	0	0	0	0	0		ARHGEF17	2.05173	1.90566	2.567	2.58334	2.49491	1.83755	2.54018	2.64477	2.97497	2.67253	16.4657	2.37849	4.08639
	5430402O13Rik	2.1765	1.77835	2.10609	2.33505	2.27459	2.38176	1.4844	1.2003	1.26968		4632411P08Rik	12	12	19	17	10	12	16	13	14	12	10	13	17	21	15	23	10	12	8	14	4	30		ARHGEF18	14.6982	16.2215	14.0742	13.842	21.6465	17.021	18.7518	13.119	18.9481	24.317	11.7411	23.7623	15.5065
	5430402P08Rik	0.353527	0.288856	0.342089	0	0	0	0.357737	0.28927	0.30599		4632415L05Rik	211	205	223	236	189	193	173	257	213	174	169	250	186	206	192	233	203	207	222	138	188	89		ARHGEF19	2.02485	1.80579	1.41993	1.34451	2.23329	1.91007	1.92393	2.7953	1.7052	1.65991	0.88916	2.67408	1.73129
	5430403G16Rik	10.0169	8.18452	9.69285	7.34508	7.15488	7.492	11.0221	8.91257	9.42773		4632418H02Rik	2	1	0	0	0	5	2	0	3	0	2	8	0	4	3	1	3	1	0	3	6	0		ARHGEF2	12.88	12.7428	13.3587	16.9466	16.0559	14.8645	14.6262	20.0407	15.1848	16.465	11.8525	17.2923	17.0374
	5430403N17Rik	4.31125	3.52259	4.17177	1.66998	1.62674	1.70338	2.25489	1.82333	1.92873		4632427E13Rik	29	13	17	30	49	47	23	17	44	12	7	36	26	36	33	35	27	13	16	25	19	27		ARHGEF25	2.76496	3.10661	3.96014	3.77984	3.03346	2.75172	3.33585	4.48992	5.78029	4.35605	93.0927	2.82265	6.16921
	5430405H02Rik	52.6065	42.9832	50.9045	35.3538	34.4383	36.0609	51.4236	41.5817	43.9852		4632428C04Rik	20	30	40	36	28	27	13	22	27	6	31	34	21	19	30	16	58	13	25	16	23	28		ARHGEF26	0.850246	0.923942	0.743669	0.848348	0.660826	0.640897	0.748824	0.804978	0.77197	0.801094	13.5693	0.931695	0.887778
	5430414B19Rik	7.54423	6.16415	7.30014	6.01183	5.85615	6.13207	10.844	8.76858	9.27542		4632432E15Rik	0	0	0	0	0	0	0	0	0	0	0	0	0	0	0	0	0	0	0	0	0	0		ARHGEF26-AS1	0.0549782	0	0.0389388	0.0688518	0.0228023	0.0392204	0.0163917	0.101733	0.0430336	0.0342039	1.00705	0.0579202	0.0337536
	5430416N02Rik	321.435	262.635	311.036	194.013	188.989	197.893	397.427	321.365	339.94		4632433K11Rik	0	0	0	0	0	0	0	0	0	0	0	0	0	0	0	0	0	0	0	0	0	0		ARHGEF3	5.03335	4.47907	4.1732	5.15081	4.61713	5.96215	5.16641	4.84995	4.57158	3.69963	9.94329	3.55125	6.46027
	5430419D17Rik	1.0629	0.868459	1.02851	6.35679	6.19218	6.48393	11.5395	9.33098	9.87033		4633401B06Rik	7	2	6	8	9	13	7	3	2	1	0	7	7	0	2	0	5	0	0	5	1	0		ARHGEF3-AS1	0	0	0	0	0	0	0	0	0	0	0	0	0
	5430420F09Rik	0	0	0	0.337328	0.328593	0.344075	0	0	0		4731419I09Rik	4	2	4	17	13	11	15	4	15	2	3	18	2	7	9	12	11	0	7	9	15	9		ARHGEF33	0.0617842	0.0367171	0.0567513	0.113239	0.0319015	0.0176951	0.0365773	0.0436541	0.0378386	0.0762135	0.0631613	0.0185358	0.0530163
	5430425K12Rik	0.705393	0.576354	0.682571	0.679366	0.661774	0.692954	3.28634	2.65738	2.81098		4732414G09Rik	0	0	0	0	1	0	0	0	0	0	0	0	0	0	0	0	0	0	0	0	0	0		ARHGEF35	21.2376	18.0855	23.6142	16.542	20.1095	23.6625	25.6698	29.4027	29.1912	27.9548	7.24262	22.5849	19.0304
	5430427N15Rik	3.95802	3.23397	3.82996	0	0	0	0.476907	0.385632	0.407923		4732416N19Rik	6	21	23	25	25	29	27	23	33	19	46	26	27	20	27	36	19	27	19	28	12	36		ARHGEF37	2.99422	4.18533	2.85351	2.37513	5.32789	4.65258	2.42104	3.91082	6.02347	10.0708	13.6338	4.06632	3.86346
	5430427O19Rik	0	0	0	0.333741	0.325099	0.340417	0.357633	0.289187	0.305902		4732419C18Rik	3	9	7	1	2	2	2	11	4	8	2	8	5	13	18	4	3	9	14	4	3	1		ARHGEF38	2.01742	2.09573	0.974873	1.95294	1.08138	1.4208	1.95541	2.01834	1.06756	0.615604	0.112063	0.657107	2.02891
	5430430B14Rik	8.21018	6.70828	7.94455	10.3493	10.0813	10.5563	11.6583	9.42701	9.9719		4732440D04Rik	31	51	45	62	65	123	51	83	97	21	44	74	43	33	56	89	45	44	49	48	46	24		ARHGEF38-IT1	0	0.338956	0	0	0	0	0.300403	0.370989	0	0.817207	0	0	0.320895
	5430430K15Rik	0.71862	0.587161	0.69537	1.00198	0.976033	1.02202	1.87998	1.52017	1.60804		4732463B04Rik	0	0	0	2	0	1	0	0	0	0	0	1	0	0	0	0	1	0	0	1	0	0		ARHGEF4	0.181039	0.217699	0.100025	0.134319	0.12184	0.0554629	0.313361	0.247959	0.183328	0.204463	8.46261	0.370527	0.184896
	5430431A17Rik	0.378785	0.309493	0.36653	0	0	0	0	0	0		4732465J04Rik	229	270	288	187	231	221	83	201	206	111	403	252	191	128	289	273	443	272	230	115	181	134		ARHGEF40	9.78024	10.7189	7.51927	11.7719	11.8836	14.8275	11.0887	15.7992	8.84987	7.98731	9.99524	7.2335	13.2827
	5430434I15Rik	0	0	0	0.331075	0.322502	0.337697	0	0	0		4732471J01Rik	100	166	83	56	152	145	63	165	115	61	189	186	168	111	119	126	135	134	163	99	135	154		ARHGEF5	13.5792	13.7588	16.9889	12.8385	16.8418	15.5835	16.2835	15.4303	19.9426	23.3619	7.08354	18.4506	18.2644
	5430437J10Rik	0.407495	0.332951	0.394311	2.67264	2.60344	2.7261	4.48902	3.62988	3.83969		4732487G21Rik	1	0	1	0	1	0	1	0	0	2	0	1	0	2	0	0	2	0	0	1	0	0		ARHGEF6	4.35006	3.32449	4.11639	4.331	5.16092	5.21839	4.68091	3.28996	4.71971	3.44647	7.15924	2.08601	5.02021
	5530402G07Rik	0	0	0	0.337328	0.328593	0.344075	0	0	0		4732490B19Rik	19	32	22	19	31	27	41	28	18	27	35	32	20	20	19	21	10	29	25	42	18	48		ARHGEF7	10.3734	10.1186	9.46718	9.98085	10.0366	11.3282	10.4605	10.9306	9.40193	9.49141	8.99424	11.6577	11.2426
	5530601H04Rik	98.1927	80.2302	95.0158	119.729	116.629	122.124	128.287	103.734	109.73		4732491K20Rik	33	39	47	41	55	38	55	30	34	39	54	27	50	28	53	26	66	36	48	58	31	57		ARHGEF9	5.73922	6.1557	5.02154	6.03933	5.35231	5.70297	5.83384	7.53295	6.25549	5.79638	8.64889	4.07081	6.78251
	5730403I07Rik	0.708006	0.57849	0.6851	0.664982	0.647762	0.678282	0.718256	0.58079	0.614361		4732496C06Rik	7	5	7	3	13	8	15	14	9	16	7	11	13	10	20	7	7	7	10	12	11	9		ARID1A	10.5924	10.9286	10.0229	11.0808	11.4869	14.3185	14.6789	12.3309	13.7521	13.6874	12.4715	9.66715	14.9573
	5730405O15Rik	0	0	0	0.334454	0.325793	0.341143	1.49486	1.20876	1.27863		4831440D22Rik	0	0	0	1	0	0	0	0	0	0	0	0	0	0	0	0	0	0	0	0	0	0		ARID1B	7.30161	7.72252	6.31841	7.18577	6.91774	8.60814	7.88587	7.4075	7.03762	6.89849	7.95468	6.86881	9.24266
	5730409E04Rik	402.185	328.613	389.173	407.209	396.664	415.354	223.512	180.735	191.181		4831440E17Rik	5	1	3	3	4	9	2	9	1	0	0	2	2	1	1	3	1	4	1	5	3	3		ARID2	3.60211	3.69953	3.2181	3.73618	3.20982	2.88479	3.59667	3.38684	3.51905	3.02996	3.41673	2.28075	4.06245
	5730414N17Rik	19.4841	15.9199	18.8537	13.7052	13.3503	13.9793	19.6721	15.9071	16.8265		4833403J16Rik	2	1	0	0	1	4	3	2	4	2	2	4	0	1	0	2	0	1	4	0	2	0		ARID3A	1.07156	1.15355	1.19128	1.91774	1.57387	2.10279	1.37125	1.5204	1.74476	2.4742	1.10902	3.79631	2.49452
	5730416F02Rik	0.353746	0.289035	0.342301	0	0	0	0	0	0		4833404L02Rik	0	0	0	0	0	0	0	0	0	0	0	0	0	0	1	0	0	0	0	0	0	0		ARID3B	3.3049	3.40115	2.65459	3.5631	4.00427	4.09749	4.12941	3.92886	4.07099	4.74056	2.33576	3.25733	3.9396
	5730419F03Rik	0	0	0	0.337328	0.328593	0.344075	0	0	0		4833405L11Rik	1	0	0	0	0	0	0	0	0	0	0	0	0	1	0	0	0	0	0	0	0	0		ARID3C	0.086021	0	0.0227428	0.0281084	0	0	0	0.0307094	0.0672606	0	0.0549498	0.035237	0
	5730420D15Rik	0	0	0	0	0	0	0.358451	0.289847	0.306601		4833407H14Rik	126	166	131	110	116	86	54	142	109	90	117	169	145	134	207	129	231	120	169	89	84	139		ARID4A	5.47437	4.82393	3.77807	5.04074	4.53732	5.10278	4.90153	5.40594	4.80204	4.77831	4.17157	2.8897	6.03056
	5730422E09Rik	1.44394	1.1798	1.39722	1.39594	1.35979	1.42386	3.01091	2.43466	2.57539		4833411C07Rik	0	0	0	0	0	0	1	0	0	0	0	0	0	0	0	0	0	0	0	1	0	0		ARID4B	5.79714	5.45008	4.81945	5.30545	5.58366	6.46765	6.22637	5.86994	5.95669	5.76436	5.05699	4.48832	6.06335
	5730437C11Rik	0	0	0	0.337328	0.328593	0.344075	0	0	0		4833412C05Rik	0	0	0	0	0	0	0	0	0	0	0	0	0	0	0	0	0	0	0	0	0	0		ARID5A	4.29162	3.13851	6.22984	4.79658	4.66686	5.67754	5.3523	3.86305	6.5479	5.80188	7.97862	5.72055	5.44301
	5730455P16Rik	773.37	631.896	748.349	560.342	545.832	571.55	1023.58	827.681	875.522		4833412C15Rik	0	0	0	0	0	0	0	0	0	0	0	1	0	2	0	1	0	0	0	0	0	0		ARID5B	5.682	5.04311	4.88479	5.20099	4.84088	4.59451	4.54686	5.03981	4.99789	3.81798	7.23953	3.61903	5.9297
	5730480H06Rik	580.556	474.354	561.773	491.425	478.7	501.254	626.304	506.437	535.71		4833412K13Rik	6	1	1	2	3	2	2	0	0	0	2	6	1	1	1	2	0	0	0	4	0	3		ARIH1	11.3464	11.1028	9.39892	10.3605	10.2852	10.5638	11.6417	11.1207	11.0804	10.0276	14.8319	7.80782	11.392
	5730488B01Rik	0.348557	0.284795	0.33728	0.333741	0.325098	0.340416	0	0	0		4833413E03Rik	0	0	0	0	0	0	2	0	1	0	0	1	0	2	1	0	0	4	2	1	1	2		ARIH2	10.5914	10.2759	10.5504	10.6973	9.73795	10.7874	10.0351	10.6506	10.2773	9.94629	19.0643	8.71498	10.7978
	5730507A11Rik	0	0	0	0	0	0	0.73465	0.594047	0.628384		4833413G10Rik	43	26	44	38	49	40	30	31	65	20	20	39	29	20	27	30	61	48	32	31	43	33		ARL1	25.6278	23.8531	23.4581	24.4084	19.3153	22.3094	23.5855	23.8687	22.022	20.9506	28.8325	18.6571	28.6853
	5730507C01Rik	5.72352	4.67651	5.53835	6.68263	6.50958	6.81629	7.20156	5.82327	6.15986		4833415N18Rik	0	0	0	1	2	4	1	1	0	0	0	1	3	0	0	3	2	1	1	1	1	1		ARL10	0.342176	0.124085	0.301244	0.407556	0.399783	0.196998	0.42538	0.283063	0.291203	0.231792	1.1875	0.169371	0.42052
	5730521K06Rik	1.49023	1.21762	1.44202	0	0	0	2.20684	1.78447	1.88762		4833417C18Rik	0	5	3	6	4	6	1	5	3	5	8	4	8	2	2	7	7	12	8	2	0	7		ARL11	0.711305	0.620779	0.59752	0.855267	0.966283	0.882756	0.77464	1.14499	1.0129	0.732892	0.229335	2.18363	0.795653
	5730585A16Rik	0.764153	0.624365	0.73943	0.336518	0.327804	0.343249	0.386954	0.312896	0.330982		4833418N02Rik	51	61	44	54	55	68	49	49	47	38	54	54	51	48	68	36	44	33	38	50	48	49		ARL13A	0	0.0514255	0	0.0342556	0.0621154	0	0	0	0	0	0	0	0
	5730596B20Rik	7.5511	6.16977	7.30679	3.00105	2.92334	3.06108	6.03901	4.88321	5.16547		4833418N17Rik	0	0	0	0	0	0	0	0	0	0	0	0	0	0	0	0	0	0	0	0	0	0		ARL13B	1.10037	0.949974	1.3067	1.26367	1.18239	1.19967	1.23868	1.12905	1.12366	0.977845	2.0712	0.842643	1.44594
	5830408C22Rik	15.8024	12.9116	15.2911	15.7318	15.3245	16.0465	24.6283	19.9148	21.0659		4833420G17Rik	1159	716	980	1035	1035	1037	795	768	1243	769	734	1004	875	977	950	929	1244	806	765	693	947	722		ARL14	20.7499	20.4685	12.9067	10.7999	21.4438	27.549	13.5436	11.6619	25.5612	26.0367	5.50707	20.9445	12.3447
	5830411N06Rik	0.349055	0.285202	0.337762	0	0	0	0	0	0		4833421G17Rik	0	0	0	0	0	0	0	0	1	0	0	2	0	0	0	0	0	0	0	0	0	0		ARL15	6.1847	6.09191	5.41259	4.96615	4.67479	7.19834	4.93374	5.81653	6.78365	7.79842	3.36144	5.52395	5.5175
	5830416I19Rik	0	0	0	0	0	0	0.39061	0.315852	0.334108		4833421K07Rik	0	0	0	0	0	0	0	0	0	0	0	0	0	0	0	0	0	0	0	0	0	0		ARL16	8.27084	9.62412	8.96989	8.99629	9.43628	10.4573	10.1228	10.79	9.27764	10.6915	16.3074	13.2612	9.18129
	5830417I10Rik	673.574	550.356	651.782	459.265	447.372	468.451	754.409	610.024	645.285		4833422C13Rik	0	0	2	0	0	0	4	0	0	0	0	1	0	1	2	0	0	2	0	11	0	12		ARL17A	2.06926	1.09728	2.09131	1.19955	1.20544	1.44881	1.1584	1.49204	1.25206	1.24532	2.06461	1.59008	2.52009
	5830418P13Rik	9.09738	7.43319	8.80305	28.7807	28.0355	29.3564	9.44056	7.63375	8.07499		4833422M21Rik	0	0	0	0	1	0	2	0	0	0	0	1	0	0	0	0	0	0	0	0	0	0		ARL17B	5.85962	4.79877	3.29198	1.97261	1.9525	3.91954	2.09703	4.09223	1.98802	1.96241	7.65647	2.023	3.97472
	5830428M24Rik	0.358592	0.292994	0.346991	1.33497	1.3004	1.36167	0.373609	0.302105	0.319567		4833423E24Rik	2	0	0	1	0	0	1	0	2	1	2	1	0	0	1	2	0	1	0	1	4	1		ARL2	30.5588	41.0111	34.0738	29.6046	39.1785	35.8342	29.3611	35.3651	38.0748	43.0212	76.6817	59.1424	34.4289
	5830432E09Rik	2.13063	1.74087	2.0617	2.18027	2.12381	2.22388	3.33776	2.69895	2.85496		4833427F10Rik	0	0	0	0	0	0	0	0	0	0	0	0	0	0	0	0	0	0	0	0	0	0		ARL2-SNX15	0.643825	0.0273624	0.000436066	0	0.946695	0	0	0	0	0.455129	0.54179	0.217619	0.347476
	5830444F18Rik	0	0	0	0	0	0	0.381861	0.308777	0.326625		4833427G06Rik	0	0	1	0	0	0	0	0	0	0	0	0	0	0	0	1	0	0	0	0	0	0		ARL2BP	22.9952	19.5684	16.2223	19.998	18.1934	18.1896	20.9936	18.6806	17.0295	17.0003	37.727	22.912	20.3757
	5830448L01Rik	26.0632	21.2954	25.22	28.0444	27.3182	28.6054	35.1735	28.4417	30.0857		4833428L15Rik	0	0	0	0	0	1	0	0	0	0	0	0	0	0	2	0	0	0	0	1	0	0		ARL3	2.28755	2.15405	2.098	2.49722	2.17165	2.68661	2.37946	2.77059	2.54377	2.25409	6.15012	3.00053	3.02911
	5830454E08Rik	5.52	4.51022	5.3414	3.99199	3.88861	4.07183	5.30679	4.29114	4.53917		4833439L19Rik	3047	3352	3111	3281	3639	3589	2917	2722	5055	2781	2909	3330	2923	3435	3405	3077	3770	3520	3220	2791	4121	2908		ARL4A	15.0548	19.5587	15.7462	10.7465	20.0474	15.0553	10.4544	12.8546	18.7825	24.5792	11.8932	17.8423	11.5062
	5830462I19Rik	2.51786	2.05726	2.4364	3.67321	3.57809	3.74667	2.99933	2.42529	2.56548		4833445I07Rik	41	52	63	48	47	56	57	66	53	37	58	60	54	55	42	54	34	56	43	58	49	76		ARL4C	6.66701	4.79962	4.61033	5.59785	6.26571	12.8656	5.27187	3.82609	10.1332	5.61544	3.2616	4.31508	7.63457
	5830462O15Rik	0.378785	0.309493	0.36653	0	0	0	0	0	0		4921501E09Rik	0	0	0	0	0	0	0	0	0	0	0	0	0	0	0	0	0	0	0	0	0	0		ARL4D	1.65153	1.91099	2.36253	1.76578	1.89419	2.1784	1.12673	1.69574	1.82943	4.42858	51.5875	2.1504	3.16468
	5830473C10Rik	0.349055	0.285202	0.337762	0	0	0	0	0	0		4921501I09Rik	0	0	0	1	0	0	1	0	1	0	0	2	0	2	0	0	0	0	0	2	0	0		ARL5A	15.7543	12.5509	13.7644	14.1049	12.1882	14.4525	11.6065	11.3768	13.8166	15.7934	12.442	9.92328	14.1785
	5830487J09Rik	0	0	0	0.675846	0.658345	0.689363	1.144	0.92505	0.97852		4921504A21Rik	0	0	0	0	0	0	0	0	0	0	0	0	0	0	0	0	0	0	0	0	0	0		ARL5B	5.9624	5.41632	4.21142	4.40534	4.17078	4.80013	3.93787	4.34723	6.11155	4.50496	2.12972	2.82225	5.25384
	5930403N24Rik	17.8481	14.5831	17.2706	8.69316	8.46805	8.86704	11.6591	9.42766	9.9726		4921504E06Rik	0	0	0	0	0	0	0	0	0	0	0	0	0	0	0	0	0	0	0	0	0	0		ARL5C	0	0.0825833	0	0	0	0	0	0	0	0	0	0	0
	5930409G06Rik	0.70204	0.573615	0.679326	0	0	0	0	0	0		4921507G05Rik	1	0	0	0	0	0	0	0	0	0	0	0	0	0	0	0	0	0	0	0	0	0		ARL6	0.924476	1.35374	0.899115	1.11728	0.643322	0.45047	0.761385	0.729812	0.827038	0.729255	1.41141	0.527636	1.01955
	5930420M18Rik	11.067	9.04249	10.7089	5.49292	5.35068	5.60279	23.9497	19.366	20.4854		4921507P07Rik	35	23	37	25	20	30	33	27	25	23	28	28	29	26	22	27	45	27	23	38	18	37		ARL6IP1	112.415	135.385	111.238	109.381	127.217	148.972	119.286	107.055	126.503	122.722	70.6816	116.842	127.6
	5930430L01Rik	40.6768	33.2358	39.3608	23.672	23.059	24.1454	59.3014	47.9518	50.7235		4921508D12Rik	0	0	0	0	0	0	0	0	0	0	0	0	0	0	0	0	0	0	0	0	0	0		ARL6IP4	36.0659	42.4207	41.5967	35.8681	40.756	41.7413	42.4216	44.7718	46.1821	59.4948	68.5655	68.7528	39.5492
	5930438M14Rik	0	0	0	0.666165	0.648914	0.679489	1.12908	0.912989	0.965762		4921508M14Rik	0	0	0	0	0	0	0	0	0	0	0	0	0	0	0	0	0	0	0	0	0	0		ARL6IP5	60.7767	82.6632	64.8029	50.9784	62.1995	54.1575	63.6635	47.9427	57.5977	72.7399	96.6574	49.0559	56.8339
	6030400A10Rik	0.378785	0.309493	0.36653	0	0	0	0	0	0		4921509A06Rik	0	0	0	0	0	0	0	0	0	0	0	0	0	0	0	0	0	0	0	0	0	0		ARL6IP6	7.15958	6.6381	5.03418	5.29497	6.42747	7.17545	7.2895	6.05398	8.22086	9.25142	5.35407	7.12009	7.67041
	6030407O03Rik	0	0	0	0	0	0	0.39061	0.315852	0.334108		4921509C19Rik	0	0	0	0	0	0	0	0	0	0	0	0	0	0	0	0	0	0	0	0	0	0		ARL8A	12.6567	10.7945	11.5385	13.2219	11.3429	15.3881	13.756	14.0711	14.3339	13.3127	26.3519	24.4719	14.1622
	6030408B16Rik	1.08112	0.88335	1.04614	0.66899	0.651667	0.682371	1.14319	0.924395	0.977827		4921509O07Rik	0	0	0	0	0	0	0	0	0	0	2	0	0	0	0	0	0	0	0	0	0	0		ARL8B	25.2105	24.4082	23.6721	22.8688	24.7444	20.8992	24.752	22.5989	26.0194	24.0674	35.9098	19.3512	26.0101
	6030442E23Rik	0.349055	0.285202	0.337762	0	0	0	0	0	0		4921511C10Rik	0	0	0	0	1	0	0	0	0	0	0	0	0	0	1	0	0	0	0	0	0	0		ARL9	0.0827754	0	0.0343603	0.0868574	0.0619808	0.0503484	0	0	0.0568136	0.093011	0.640459	0	0
	6030442K20Rik	9.37006	7.65598	9.06691	6.0219	5.86597	6.14235	11.5163	9.31222	9.85048		4921511C20Rik	0	0	0	0	0	0	0	0	0	0	0	0	0	0	0	0	0	0	0	0	0	0		ARMC1	9.80278	9.63538	8.01122	8.2294	8.08434	8.0246	7.59474	6.46564	8.15526	7.51105	13.5402	6.12379	9.99426
	6030443J06Rik	28.5087	23.2936	27.5864	12.0155	11.7043	12.2558	15.208	12.2974	13.0082		4921511E07Rik	0	0	0	0	0	0	0	0	0	0	0	0	0	0	0	0	0	0	0	0	0	0		ARMC10	12.3367	12.6365	12.3098	11.3656	10.6607	10.4432	11.5693	11.4411	9.49234	9.84134	10.3546	15.014	10.5436
	6030445D17Rik	33.6858	27.5236	32.5959	12.2995	11.981	12.5455	12.7995	10.3498	10.948		4921511I17Rik	0	0	0	0	0	0	0	0	0	0	0	0	0	0	0	0	0	0	0	0	0	1		ARMC12	0	0	0.0236763	0.0597711	0	0.0693745	0.115163	0.0340478	0.0355612	0	0.366291	0.0354095	0.0452768
	6030452D12Rik	0.353467	0.288806	0.342031	0.33374	0.325098	0.340415	0	0	0		4921511M17Rik	0	0	0	0	0	0	0	0	0	0	0	0	0	0	0	0	0	0	0	0	0	0		ARMC2	0.31075	0.246371	0.240476	0.494613	0.319883	0.334083	0.265504	0.327832	0.407761	0.224153	0.517147	0.676755	0.278706
	6030458C11Rik	1281.94	1047.43	1240.46	1172.03	1141.68	1195.48	1478.58	1195.6	1264.7		4921513H07Rik	0	0	0	0	0	0	0	0	0	0	0	0	0	0	0	0	0	0	0	0	0	0		ARMC3	0	0	0	0	0	0	0	0	0	0	0	0	0
	6030460B20Rik	0.349452	0.285526	0.338146	0.668515	0.651204	0.681886	0	0	0		4921513I03Rik	0	0	0	0	0	0	0	0	0	0	0	0	0	0	0	0	0	0	0	0	0	0		ARMC4	0.0802465	0.0585136	0.0811086	0.0262631	0.0357359	0.0703432	0.0747313	0.0520035	0.0441333	0.0533263	0.757923	0.0941671	0.0801423
	6030466F02Rik	1.38909	1.13498	1.34415	0.667555	0.650268	0.680907	0.762533	0.616593	0.652233		4921513I08Rik	0	0	0	0	0	0	0	0	0	0	0	0	0	0	0	0	0	0	0	0	0	0		ARMC5	2.61124	2.5407	3.41252	2.51933	2.98883	3.29809	3.18755	2.78991	3.61233	3.81278	4.41649	6.28026	3.59957
	6030468B19Rik	0.754222	0.616251	0.72982	0.95532	0.930582	0.974428	1.17313	0.948604	1.00344		4921514A10Rik	6	3	17	7	8	3	6	9	6	6	16	10	1	5	5	7	11	13	17	2	9	6		ARMC6	5.38785	7.97813	7.01076	5.91723	7.81277	7.47405	6.57767	6.56197	7.40264	7.51738	7.79949	11.8795	8.74995
	6030498E09Rik	0.353746	0.289035	0.342301	0	0	0	0	0	0		4921515E04Rik	0	0	0	0	0	0	0	0	0	0	0	0	0	0	0	0	0	0	0	0	0	0		ARMC7	5.97231	6.67142	5.8235	5.06641	8.39526	6.22385	6.49181	7.21396	7.2569	8.50368	5.24381	6.0784	7.7021
	6230400D17Rik	35.3826	28.91	34.2378	30.3253	29.5401	30.9319	46.1086	37.284	39.4391		4921515L22Rik	0	0	0	0	0	0	0	0	0	0	0	0	0	0	0	0	0	0	0	0	0	0		ARMC8	7.85851	7.1968	6.56258	6.78954	6.0933	5.93913	6.73881	6.11386	7.35091	5.79245	8.99911	5.06473	6.56432
	6330403K07Rik	0.727835	0.594691	0.704287	1.00099	0.975068	1.02101	1.05477	0.852896	0.902195		4921516A02Rik	0	1	3	3	2	2	3	0	3	0	2	1	1	1	0	0	1	0	6	0	6	2		ARMC9	1.58565	2.11285	1.00301	2.26436	1.36443	1.56167	2.60458	2.11498	1.27779	0.916129	7.67665	1.66089	2.54168
	6330403L08Rik	294.665	240.762	285.132	249.953	243.48	254.952	294.621	238.234	252.004		4921517D22Rik	0	0	0	0	0	0	0	0	0	0	0	0	0	0	0	0	0	0	0	0	0	1		ARMCX1	3.38432	3.2207	3.9323	3.01904	3.94023	2.37555	2.91401	3.47452	3.83489	2.70821	21.5681	2.58257	3.6663
	6330403N20Rik	0	0	0	0.331075	0.322502	0.337697	0	0	0		4921518K17Rik	1	0	0	0	0	2	0	0	0	0	0	0	0	0	1	0	0	0	0	0	0	0		ARMCX2	2.36834	2.41509	2.87756	2.76575	2.11489	1.71898	1.93287	2.39637	1.95352	2.18841	12.7811	1.89407	2.99272
	6330409D20Rik	0	0	0	0	0	0	0.358451	0.289847	0.306601		4921520N01Rik	0	0	0	0	0	0	0	0	0	0	0	0	0	0	0	0	0	0	0	0	0	0		ARMCX3	12.3954	10.9916	12.5305	13.5102	11.737	10.6977	14.2669	14.5611	13.199	12.1136	23.2923	20.1414	17.6139
	6330411D24Rik	0.353746	0.289035	0.342301	0	0	0	0	0	0		4921521D15Rik	0	0	0	0	0	0	0	0	0	0	0	0	0	0	0	0	0	0	0	0	0	0		ARMCX4	1.40449	1.28565	1.41585	1.80984	1.10175	1.58525	1.72056	2.24299	1.49784	1.25792	4.05704	1.41118	1.63889
	6330418K02Rik	90.6551	74.0715	87.7221	61.3981	59.8082	62.6261	80.6947	65.2507	69.0223		4921522A10Rik	0	0	0	0	0	0	0	0	0	0	0	0	0	0	0	0	0	0	0	0	0	0		ARMCX5	4.44818	4.20137	3.81471	4.47323	3.49073	4.31571	4.44348	5.19443	3.53848	3.86038	3.17018	4.1295	5.11641
	6330420H09Rik	0.377627	0.308547	0.36541	0.337134	0.328404	0.343877	0.381548	0.308524	0.326357		4921522P10Rik	0	0	0	0	0	0	0	0	0	0	0	0	0	0	0	0	0	0	0	0	0	0		ARMCX5-GPRASP2	0.697727	0.582116	0.409598	0.750591	0.510389	0.279024	0.603496	0.496984	0.688799	0.55834	0.860241	0.707921	0.592321
	6330537M06Rik	22.7485	18.5871	22.0125	22.6354	22.0493	23.0881	25.4554	20.5835	21.7733		4921523L03Rik	0	0	0	0	0	0	0	0	0	0	0	0	0	0	0	0	0	0	0	0	0	0		ARMCX6	9.28535	12.2526	10.0077	12.6492	11.1708	9.23457	11.172	12.9639	10.2771	10.871	22.7152	20.7846	12.3303
	6330549D23Rik	24.1337	19.7189	23.3529	21.0181	20.4739	21.4385	24.4592	19.778	20.9212		4921524J17Rik	272	226	338	314	205	240	275	261	174	269	211	190	285	245	172	225	461	231	277	213	177	313		ARMS2	0	0	0	0.0506478	0	0.0610348	0	0	0	0	0	0	0
	6330562C20Rik	27.4695	22.4445	26.5808	18.0559	17.5883	18.417	29.7637	24.0673	25.4584		4921524L21Rik	0	0	0	0	0	0	0	0	0	0	0	0	0	0	0	0	0	0	0	0	0	0		ARNT	11.5299	11.4258	9.15591	10.3283	12.5437	11.505	12.5644	11.8317	10.7603	12.2934	15.1699	9.1943	13.2104
	6330576A10Rik	0	0	0	0	0	0	0.39061	0.315852	0.334108		4921525O09Rik	0	0	0	0	0	0	294	0	1	2	0	0	0	3	0	1	0	0	0	58	0	200		ARNT2	1.1012	1.12351	0.744821	1.2651	0.784553	0.994659	1.6214	1.07517	0.783212	1.25737	4.26427	0.526248	1.31399
	6430503K07Rik	0.379762	0.310292	0.367476	0.330934	0.322364	0.337553	0	0	0		4921527H02Rik	0	0	0	0	0	0	0	0	0	0	0	0	0	0	0	0	0	0	0	0	0	0		ARNTL	4.56011	2.84324	4.36041	2.5582	5.91492	6.18416	3.48616	2.47292	4.49406	1.99676	9.11865	2.96147	2.4269
	6430511E19Rik	14.8362	12.1222	14.3562	10.1511	9.88821	10.3541	18.3244	14.8173	15.6738		4921528I07Rik	0	0	0	0	0	0	0	0	0	0	0	0	0	0	0	0	0	0	0	0	0	0		ARNTL2	0.675064	0.421789	0.742919	0.517901	0.438226	0.77684	0.712764	0.473758	0.350516	0.271842	0.991686	0.621935	0.773942
	6430531B16Rik	3.61791	2.95608	3.50086	5.35765	5.21891	5.46481	4.0145	3.24618	3.43381		4921529L05Rik	0	0	2	0	0	0	0	0	0	0	0	0	0	1	3	0	0	0	0	0	0	0		ARPC1A	49.9241	52.9267	49.3329	44.7805	46.2649	48.7276	49.1304	43.2479	47.8213	61.21	45.2769	74.2168	47.941
	6430548M08Rik	507.223	414.436	490.813	382.007	372.115	389.648	275.981	223.162	236.061		4921530L21Rik	0	0	0	0	0	0	0	0	0	0	0	0	0	0	0	0	0	0	0	0	0	0		ARPC1B	58.4678	70.2168	107.764	63.3941	82.4006	95.6919	70.6552	56.1642	97.689	109.413	58.3239	148.55	65.6414
	6430550D23Rik	7.83521	6.4019	7.58171	9.68671	9.43587	9.88045	6.8819	5.56479	5.88644		4921531C22Rik	76	120	132	97	95	87	69	126	78	94	94	65	74	102	72	115	164	79	95	82	75	100		ARPC2	156.074	185.485	160.927	149.509	168.445	174.47	162.987	140.038	196.772	198.95	138.258	193.403	155.175
	6430562O15Rik	13.4043	10.9522	12.9706	9.32612	9.08462	9.51266	14.8948	12.0441	12.7403		4921534A09Rik	1	1	1	1	2	3	1	3	3	2	0	2	3	4	3	1	1	3	2	3	3	1		ARPC3	188.05	216.992	190.189	175.755	193.625	201.878	191.91	170.779	199.035	225.209	133.464	245.536	176.236
	6430571L13Rik	18.8124	15.371	18.2038	13.6177	13.265	13.89	16.2622	13.1498	13.9099		4921534H16Rik	0	0	0	0	0	0	0	0	0	0	0	0	0	0	0	0	0	0	0	0	0	0		ARPC4	72.2315	88.6806	80.8148	79.7616	99.1744	99.5911	96.3608	84.291	103.41	111.011	77.6861	111.587	81.2746
	6430573P05Rik	8.2566	6.7462	7.98946	6.66262	6.49009	6.79588	5.24615	4.2421	4.4873		4921536K21Rik	48	45	31	73	47	44	28	37	46	49	43	45	51	36	70	41	66	61	41	34	54	40		ARPC4-TTLL3	0.41859	0.149225	0.566579	0.270989	0.679499	0.859098	0.51174	1.24408	0.556314	0.998666	1.57211	1.26655	1.32444
	6430584L05Rik	14.6608	11.9789	14.1864	20.9464	20.404	21.3653	19.4884	15.7586	16.6694		4921539E11Rik	0	1	0	0	1	0	1	1	0	2	0	0	0	0	0	1	1	0	1	0	2	0		ARPC5	102.491	138.595	115.461	99.9491	136.024	123.739	113.559	93.0074	135.128	118.716	102.023	129.198	127.316
	6430590A07Rik	0	0	0	0.668446	0.651137	0.681816	0.747648	0.604557	0.639501		4921539H07Rik	0	0	0	0	0	0	0	0	0	0	0	0	0	0	0	0	0	0	0	0	0	0		ARPC5L	19.5686	23.2494	27.5471	23.0607	20.7538	25.5094	24.9128	22.0317	25.7135	28.8542	23.8752	43.5998	20.9116
	6430710C18Rik	0	0	0	0.337473	0.328734	0.344223	0.382163	0.309022	0.326884		4922502D21Rik	4	4	4	1	5	6	5	19	6	5	12	6	8	5	6	2	2	4	11	14	3	5		ARPP19	20.8562	17.5067	17.075	18.5652	15.3667	15.5902	14.6956	13.4637	17.3728	14.7346	31.0724	11.1148	18.0101
	6430710M23Rik	0.370106	0.302402	0.358131	0.66754	0.650254	0.680892	0.770917	0.623372	0.659404		4922502N22Rik	0	0	0	0	0	0	0	0	0	0	0	0	0	0	0	0	0	0	0	0	0	0		ARPP21	0.0592739	0.0227104	0.0888427	0.0174277	0.0388418	0.0305521	0.0694596	0.133083	0.0518099	0.0335614	0.54393	0.0432939	0.0594673
	6530401F13Rik	0.378494	0.309256	0.366248	0	0	0	0.735181	0.594476	0.628838		4930401A07Rik	0	0	0	0	0	0	0	0	0	0	0	0	0	0	0	0	0	0	0	0	0	0		ARR3	0.0482561	0.060876	0.0834647	0.0266194	0.152602	0.031413	0.0783389	0.281092	0.101816	0.110995	0.112921	0.0323801	0.088308
	6530402F18Rik	238.346	194.745	230.635	226.056	220.202	230.578	332.33	268.726	284.259		4930401C15Rik	0	0	0	0	0	0	0	0	0	0	0	0	0	0	0	0	0	0	0	0	0	0		ARRB1	9.80378	10.4843	7.8666	9.68318	13.8208	10.9106	9.68428	9.56133	10.3739	13.32	15.3966	13.1725	11.7551
	6530403H02Rik	0	0	0	0.333741	0.325099	0.340417	0.357633	0.289187	0.305902		4930401G09Rik	0	0	0	0	0	1	0	0	0	0	0	0	0	0	0	0	0	0	0	0	0	0		ARRB2	13.6476	12.2641	13.6547	14.5527	17.4935	22.6339	18.1898	15.6704	18.3116	16.0249	17.1354	14.6821	16.8101
	6530409C15Rik	1.78892	1.46167	1.73104	2.67384	2.6046	2.72732	2.78301	2.25037	2.38045		4930401O10Rik	0	0	0	0	0	0	0	0	0	0	0	0	0	0	0	0	0	0	0	0	0	0		ARRDC1	24.1909	32.8576	26.4698	24.088	28.7147	32.7338	29.6737	31.9959	36.2264	42.5116	15.837	56.6224	30.1323
	6530437J22Rik	1.77759	1.45241	1.72008	0.670197	0.652843	0.683602	0.633182	0.511998	0.541593		4930401O12Rik	0	0	0	0	0	0	0	0	0	0	0	0	0	0	0	0	0	0	0	0	0	0		ARRDC2	8.35279	7.80869	8.33135	8.82225	9.83242	9.03974	8.82805	8.02345	9.84949	13.2852	10.2494	15.3944	10.092
	6720427I07Rik	30.1276	24.6163	29.1528	29.1347	28.3802	29.7174	44.591	36.0568	38.141		4930402C01Rik	0	0	0	0	0	0	0	0	0	0	0	0	0	0	0	0	0	0	0	0	0	0		ARRDC3	12.4249	14.0551	11.988	10.9367	11.05	11.2528	9.89644	11.0325	13.7362	10.88	11.8721	7.65249	15.6749
	6720464F23Rik	0.356299	0.291121	0.344772	0.662863	0.645698	0.676121	0.74109	0.599254	0.633892		4930402D18Rik	0	0	0	0	0	0	0	0	0	0	0	0	0	0	0	0	0	0	0	0	0	0		ARRDC4	22.7053	24.9315	16.3649	16.0353	17.5967	13.5803	11.6199	14.0007	18.6258	26.6411	16.41	11.4724	14.6648
	6720469O03Rik	0	0	0	0	0	0	0.39061	0.315852	0.334108		4930402F06Rik	0	0	0	0	0	0	0	0	0	0	0	0	0	0	0	0	0	0	0	0	0	0		ARRDC5	0.0182128	0	0.061433	0.0977736	0.0844329	0.0230793	0.0575938	0	0.048643	0.0783546	0.15816	0.0234787	0.0611841
	6720482G16Rik	0	0	0	0	0	0	0.39061	0.315852	0.334108		4930402F11Rik	0	0	0	0	0	0	0	0	0	0	0	0	0	0	0	0	0	0	0	0	0	0		ARSA	7.89761	8.24656	9.22905	10.2118	12.0158	13.6078	10.0181	10.9466	14.5787	17.5213	11.1594	15.3742	11.4808
	6720483E21Rik	0.354453	0.289613	0.342985	0	0	0	1.08313	0.875828	0.926453		4930402H05Rik	0	0	0	0	0	0	0	0	0	0	0	0	0	0	0	0	0	0	0	0	0	0		ARSB	3.35154	2.47286	2.19509	3.45217	2.91215	3.02011	2.79592	2.34455	3.24223	2.29134	4.37902	1.47948	5.06421
	6720489N17Rik	43.7213	35.7233	42.3067	13.9654	13.6037	14.2447	31.8758	25.7751	27.265		4930402H24Rik	395	250	272	376	287	363	313	252	432	271	242	305	261	286	300	315	354	278	217	247	275	174		ARSD	15.1751	15.8528	18.7532	14.1373	21.7944	14.2384	14.1836	17.3881	12.4441	18.1202	5.6207	20.8624	17.7446
	6820402A03Rik	1.06867	0.873178	1.0341	1.33591	1.30132	1.36263	2.685	2.17113	2.29662		4930402K13Rik	0	0	0	0	0	0	0	0	0	0	0	0	0	0	0	0	0	0	0	0	0	0		ARSE	10.4873	14.2511	15.0102	10.2212	16.1953	13.6206	12.325	15.5642	8.81849	14.2962	3.14266	15.4422	10.7459
	6820408C15Rik	99.7629	81.5131	96.5352	40.167	39.1269	40.9704	35.7879	28.9385	30.6112		4930403D09Rik	0	0	0	0	0	0	0	0	0	0	0	0	0	0	0	0	0	0	0	0	0	0		ARSF	0	0.0415769	0	0.0180249	0.0269739	0	0	0	0	0	0.075605	0.0213584	0
	6820426E19Rik	12.5635	10.2653	12.1571	1.66777	1.62458	1.70113	2.94795	2.38374	2.52153		4930403P22Rik	0	0	0	0	0	0	0	0	0	0	0	0	0	0	0	0	0	0	1	0	0	0		ARSG	0.522841	0.421941	0.704262	0.758249	0.783477	0.719	0.60173	0.572831	0.994699	0.718803	0.817197	0.273277	1.15481
	6820431F20Rik	44.0697	36.008	42.6439	42.1665	41.0746	43.0098	86.4687	69.9196	73.9611		4930404A12Rik	0	2	2	2	5	1	0	1	6	2	3	2	0	1	1	2	1	4	0	2	3	0		ARSH	0	0	0.0168988	0	0	0	0.0224191	0	0	0.0453721	0	0	0
	7330404K18Rik	0	0	0	0	0	0	0.381861	0.308777	0.326625		4930404H11Rik	0	0	0	0	0	0	0	0	0	0	0	0	0	0	0	0	0	0	0	0	0	0		ARSI	0.32802	0.342241	0.578831	0.378701	0.448767	0.290494	0.499628	0.390326	0.397062	0.534619	0.711138	0.302885	0.57644
	7330423F06Rik	0	0	0	0.66987	0.652524	0.683268	1.8955	1.53272	1.62132		4930404H24Rik	0	0	1	0	0	0	0	0	0	0	0	0	0	0	0	0	0	0	0	0	0	0		ARSJ	1.58464	1.17705	0.838529	1.88838	0.462067	1.04844	2.36792	1.56056	0.845584	0.477059	2.31034	0.847573	2.03668
	7420700N18Rik	1.11831	0.913734	1.08213	0.333808	0.325164	0.340484	0	0	0		4930404I05Rik	3	1	0	0	2	0	3	0	1	1	0	3	1	1	0	0	0	0	0	0	0	0		ARSK	1.20858	1.20855	1.18517	1.12686	1.13058	1.01594	1.23301	1.03962	1.23638	0.882289	2.81019	0.739764	1.48508
	7420701I03Rik	0	0	0	0	0	0	0.381861	0.308777	0.326625		4930404I20Rik	0	0	0	0	0	0	0	0	0	0	0	0	0	0	0	0	0	0	0	0	0	0		ART1	0.0296127	0.0712583	0.0240748	0.121553	0	0.0676862	0.224971	0.751892	0	0	0	0	0.122308
	8030442B05Rik	0.349055	0.285202	0.337762	0	0	0	0	0	0		4930404K13Rik	0	0	0	0	0	0	0	0	0	0	0	0	0	0	0	0	0	0	0	0	0	0		ART3	0.430267	0.573043	0.552191	0.181368	0.377951	0.581631	0.290033	0.150723	0.645018	0.252666	1.13307	0.089104	0.374675
	8030443G20Rik	0	0	0	0	0	0	0.39061	0.315852	0.334108		4930404N11Rik	33	40	36	69	53	83	47	40	38	18	63	49	63	29	27	48	27	55	62	80	39	167		ART4	0.11694	0.0620139	0.126758	0.0828416	0.0762459	0.065207	0.107782	0.202066	0.108526	0.0585351	0.118454	0.0336814	0.305616
	8030445P17Rik	0.378785	0.309493	0.36653	0	0	0	0	0	0		4930404O17Rik	0	0	0	0	0	0	0	0	0	0	0	0	0	0	0	0	0	0	0	0	0	0		ART5	0	0.0707172	0	0.122904	0.0905789	0.146718	0.030993	0.235975	0	0	0	0	0.0438874
	8030451A03Rik	7.90997	6.46299	7.65405	8.34634	8.13021	8.51327	10.16	8.21549	8.69036		4930405A10Rik	0	0	0	0	0	0	0	0	0	0	0	0	0	0	0	0	0	0	0	0	0	0		ARTN	0.287801	0.541415	0.386845	0.449714	0.214093	0.269918	0.481456	0.491761	0.329197	0.210146	0.134973	0.59687	0.14961
	8030462N17Rik	1468.09	1199.53	1420.59	760.331	740.643	775.539	1003.08	811.101	857.984		4930405A21Rik	2	4	6	4	3	4	0	3	1	6	2	3	5	6	1	2	5	2	7	7	4	4		ARV1	13.2755	13.191	10.6121	10.7866	13.1328	11.2868	16.6775	15.3942	12.3466	11.6839	12.7603	15.0832	16.3043
	8030474K03Rik	0	0	0	0	0	0	0.358451	0.289847	0.306601		4930405D11Rik	0	0	0	0	0	0	0	0	0	0	0	0	0	0	0	0	0	0	0	0	0	0		ARVCF	1.47857	1.64777	1.21819	2.01362	1.23141	1.18619	2.1898	2.9246	1.57428	1.64318	5.45024	2.86047	2.01024
	8430406P12Rik	3.55533	2.90495	3.4403	3.68009	3.5848	3.7537	7.10983	5.74909	6.0814		4930405G09Rik	0	0	0	0	0	0	0	0	0	0	0	0	0	0	0	0	0	0	0	0	0	0		ARX	0.457403	0.398032	0.173073	0.745717	0.238196	0.285806	0.838712	0.506104	0.228921	0.228585	0.0755134	0.16299	0.54435
	8430419K02Rik	3.60726	2.94738	3.49055	1.00043	0.974524	1.02044	2.2823	1.8455	1.95217		4930405H06Rik	0	0	0	0	0	0	0	0	0	0	0	0	0	0	0	0	0	0	0	0	0	0		AS3MT	0.561666	0.517328	0.54018	0.669194	0.543114	0.47347	0.779374	0.481852	1.02964	0.762924	4.34929	0.759618	0.553694
	8430422M14Rik	1.43379	1.1715	1.3874	3.00483	2.92702	3.06493	3.37906	2.73234	2.89028		4930405J17Rik	2	2	3	1	3	1	0	1	0	0	0	1	2	0	1	2	9	1	0	1	0	0		ASAH1	84.626	79.3889	71.9999	89.8599	72.6355	88.8031	95.1133	68.4779	88.6628	75.0574	61.1098	49.8378	93.248
	8430423G03Rik	1.06326	0.868754	1.02886	1.33295	1.29844	1.35961	2.89084	2.33757	2.47268		4930405L22Rik	0	0	0	0	0	0	0	0	0	0	0	0	0	0	0	0	0	0	0	0	0	0		ASAH2	0.709811	0.533416	0.358673	0.666638	0.716587	0.532721	0.813386	0.692792	0.384017	0.35478	0.501348	0.252916	0.927072
	8430426J06Rik	0	0	0	1.67218	1.62888	1.70562	1.5044	1.21648	1.28679		4930405N21Rik	0	0	0	0	0	0	0	0	0	0	0	0	0	0	0	0	0	0	0	0	0	0		ASAH2B	2.8257	1.98361	2.98837	3.39125	1.30066	2.82332	2.30115	2.03161	1.71585	2.78341	1.61772	0.72821	1.68231
	8430429K09Rik	41.8198	34.1697	40.4668	39.8166	38.7855	40.613	60.2354	48.7071	51.5224		4930405O22Rik	0	0	0	0	0	1	0	0	0	0	0	2	1	4	1	0	2	5	0	3	1	0		ASAP1	2.49309	2.32903	3.30207	2.62055	2.93801	3.37318	2.87166	2.50274	2.96698	2.81961	4.35175	2.42465	3.53844
	8430432A02Rik	1.22119	0.997796	1.18168	2.33794	2.2774	2.3847	1.50416	1.21628	1.28658		4930406D18Rik	0	0	0	0	0	0	1	0	0	0	0	0	0	0	0	0	0	0	1	0	0	0		ASAP1-IT1	0	0	0	0	0	0	0	0	0	0	0	0	0
	8430436N08Rik	0	0	0	1.00467	0.978656	1.02477	1.53246	1.23917	1.31079		4930407G08Rik	0	0	0	0	0	0	0	0	0	0	0	0	0	0	0	0	0	0	0	0	0	0		ASAP2	13.2565	12.7329	14.1322	11.1328	14.0537	14.2865	15.3031	11.5243	14.2088	16.6868	11.6749	9.86568	13.4394
	8430437L04Rik	0.378785	0.309493	0.36653	0	0	0	0	0	0		4930407I10Rik	0	0	0	0	0	0	0	0	0	0	0	0	0	0	0	0	0	0	0	0	0	0		ASAP3	5.80162	6.45389	7.39586	5.59507	6.76376	7.58284	6.50547	7.78565	8.03835	10.6161	5.89464	5.31159	7.21724
	9030025P20Rik	32.5218	26.5726	31.4696	15.0171	14.6283	15.3175	12.3581	9.99288	10.5705		4930407I19Rik	0	0	0	0	0	0	0	0	0	0	0	0	0	0	0	0	0	0	0	0	0	0		ASB1	2.70223	2.48702	2.21385	2.69493	2.72374	2.68416	3.05587	2.61971	2.8912	3.02809	7.83958	3.396	3.47669
	9030407P20Rik	18.9971	15.5219	18.3825	23.0367	22.4402	23.4975	31.1125	25.158	26.6121		4930408K08Rik	0	0	0	0	0	0	0	0	0	0	0	0	0	0	0	0	0	0	0	0	0	0		ASB10	0	0	0	0	0	0	0	0	0	0	0	0	0
	9030612E09Rik	0	0	0	0	0	0	0.39061	0.315852	0.334108		4930408O17Rik	1	2	4	1	1	1	0	0	0	0	2	2	0	1	3	5	0	0	0	0	0	2		ASB11	0.0135761	0	0.0365225	0.0317223	0.0225629	0.0380241	0.0158242	0	0.078449	0.0316461	0	0.0534871	0.0846356
	9030619P08Rik	0	0	0	0.333741	0.325099	0.340417	0.357633	0.289187	0.305902		4930412B13Rik	0	0	0	0	0	0	0	0	0	0	0	0	0	0	0	0	0	0	0	0	0	0		ASB12	0.147847	0.293779	0.201232	0.385234	0.0932236	0.193501	0.159952	0.410123	0.15516	0.124462	0.194782	0.364034	0.294882
	9030622O22Rik	0	0	0	0	0	0	1.51803	1.22749	1.29845		4930412C18Rik	2	12	12	13	10	8	6	3	12	10	10	6	5	12	5	1	2	4	7	5	12	7		ASB13	16.3943	15.6946	16.5165	14.0069	23.5172	20.398	15.8311	14.8241	24.0238	28.7128	12.6708	21.4192	16.2873
	9030624G23Rik	26.4431	21.6058	25.5876	20.0292	19.5106	20.4299	30.0329	24.285	25.6887		4930412E21Rik	0	0	0	0	0	0	0	0	0	0	0	0	0	0	0	0	0	0	0	0	0	0		ASB14	0.272327	0.247198	0.35148	0.197501	0.416259	0.236235	0.275858	0.19299	0.313612	0.16284	0.135887	0.140249	0.117576
	9130002K18Rik	0.763329	0.623692	0.738632	0.675592	0.658097	0.689105	0	0	0		4930412F09Rik	0	0	0	0	0	0	0	0	0	0	0	0	0	0	0	0	0	0	0	1	0	0		ASB15	0	0	0	0	0.041734	0.0353955	0	0	0	0.0301795	0	0.0170716	0
	9130008F23Rik	258.943	211.574	250.565	193.923	188.901	197.801	245.976	198.899	210.396		4930412F12Rik	5	0	2	5	3	7	3	0	6	3	5	2	1	3	1	0	3	3	0	6	3	4		ASB16	0.561883	0.407715	0.401331	0.492093	0.406148	0.548902	0.346905	0.703897	0.302039	0.329384	1.33977	0.177141	0.469554
	9130015A21Rik	0	0	0	0	0	0	0.381861	0.308777	0.326625		4930412L05Rik	0	0	0	0	0	0	0	0	0	0	0	0	0	0	0	0	0	0	0	0	0	0		ASB17	0	0	0	0	0	0	0	0	0	0	0	0	0
	9130017K11Rik	1.99373	1.62901	1.92922	3.68451	3.5891	3.7582	5.97937	4.83499	5.11446		4930412M03Rik	6	9	2	7	4	4	4	8	2	2	10	5	5	6	5	1	1	5	1	9	4	6		ASB18	0	0	0	0	0	0	0.0303756	0	0	0	0	0	0
	9130019O22Rik	32.5444	26.591	31.4914	6.30994	6.14654	6.43614	14.648	11.8445	12.5291		4930412O13Rik	0	0	0	0	0	0	5	0	0	0	0	0	0	0	0	0	0	0	0	0	0	0		ASB2	2.14915	2.5844	2.41752	3.30643	3.05332	4.45009	3.36799	3.03409	4.82712	3.48973	55.1993	2.34591	4.4748
	9130019P16Rik	4.36245	3.56442	4.22131	1.47821	1.43994	1.50778	3.19211	2.58118	2.73037		4930413E15Rik	0	0	0	0	0	0	0	0	0	0	0	0	0	0	0	0	0	0	0	0	0	0		ASB3	3.61197	3.48829	3.17312	3.26273	3.14521	3.04938	3.82223	2.9037	3.99792	3.7703	4.11887	3.47134	3.9562
	9130023H24Rik	219.461	179.314	212.36	110.763	107.895	112.979	161.546	130.628	138.179		4930413F20Rik	1	0	4	3	3	0	11	2	2	2	3	3	0	0	3	2	5	2	7	5	3	2		ASB4	0.0156244	0.0646745	0.0595379	0.0097501	0.0671135	0.0117621	0.0479631	0.0240488	0.0124511	0.125179	0.0503448	0.11345	0
	9130024F11Rik	9.77571	7.98743	9.45943	25.7686	25.1013	26.284	36.9025	29.8398	31.5646		4930413G21Rik	5	1	3	1	2	3	4	0	0	1	2	6	2	1	3	2	2	0	2	4	0	6		ASB5	0.0117297	0.0333715	0	0.0151253	0	0.0524281	0.0722242	0.0177978	0.0751632	0.206871	5.62838	0	0.143141
	9130204K15Rik	0	0	0	0	0	0	0.747138	0.604145	0.639065		4930414F18Rik	0	0	0	0	0	0	0	0	0	0	0	0	0	0	0	0	0	0	0	0	0	0		ASB6	4.28314	4.44852	4.03268	4.43098	5.09928	5.43279	5.69238	4.91146	5.28178	5.21062	5.10433	6.88752	5.58913
	9130208D14Rik	71.7634	58.6356	69.4416	170.646	166.227	174.059	273.206	220.918	233.687		4930415C11Rik	0	0	0	0	0	0	0	0	0	0	0	0	0	0	0	0	0	0	0	0	0	0		ASB7	5.25064	6.28176	5.50912	4.37524	7.58592	7.48161	4.53083	4.60035	5.33412	5.897	4.34162	3.20921	4.87487
	9130213A22Rik	4.60562	3.76311	4.45661	2.9756	2.89855	3.03512	3.42224	2.76726	2.92721		4930415H17Rik	0	0	0	0	0	0	0	0	0	0	0	0	0	0	0	0	0	0	0	0	0	0		ASB8	13.8181	15.6882	13.8325	12.8553	13.9627	12.3162	13.3708	11.3604	12.5349	10.6584	19.4746	10.5347	13.5297
	9130221F21Rik	0.349055	0.285202	0.337762	0	0	0	0	0	0		4930415L06Rik	0	0	0	0	0	0	0	0	0	0	0	0	0	0	0	0	0	0	0	0	0	0		ASB9	1.13869	1.19391	0.663565	1.13755	0.983794	1.03273	1.0788	0.981511	1.03848	0.737896	0.531028	2.22194	1.09679
	9130221H12Rik	179.252	146.461	173.452	128.848	125.512	131.425	233.091	188.48	199.375		4930415O20Rik	161	233	156	76	148	74	52	194	72	92	270	107	122	96	124	136	106	178	186	88	73	113		ASB9P1	0.0597645	0.10166	0	0.045051	0	0.0255267	0.0423997	0	0	0	0	0.0251629	0.0742713
	9130230L23Rik	0.378933	0.309614	0.366673	0.333749	0.325107	0.340425	1.04177	0.842388	0.891079		4930417H01Rik	30	69	31	42	41	26	16	61	24	15	100	36	31	24	50	31	58	48	31	18	30	30		ASCC1	3.69976	5.24079	4.97141	4.80656	4.41337	3.5359	3.62192	3.39697	4.17284	5.41042	6.12639	4.48526	3.54684
	9130230N09Rik	16.002	13.0747	15.4842	9.65648	9.40642	9.84962	11.5263	9.3203	9.85903		4930417O13Rik	0	0	2	0	0	0	2	0	4	0	0	0	0	0	1	0	0	1	0	0	0	0		ASCC2	14.3253	14.943	16.6687	13.6244	18.4477	16.4585	17.5984	18.0405	20.289	24.4429	13.4842	20.0989	19.3204
	9130401M01Rik	880.863	719.725	852.364	926.046	902.066	944.568	1246.37	1007.83	1066.08		4930417O22Rik	0	0	0	0	0	0	0	0	0	0	0	0	0	0	0	0	0	0	0	0	0	0		ASCC3	3.765	3.3403	4.7087	4.16513	3.28699	4.9614	3.88214	4.02997	4.35731	3.53174	2.6345	3.72035	3.98747
	9130410C08Rik	0	0	0	0.664148	0.64695	0.677432	0.747639	0.60455	0.639494		4930419G24Rik	0	0	0	0	0	0	0	0	0	0	0	0	0	0	0	0	0	0	0	0	0	0		ASCL1	0.21521	0.295432	0.115795	0.288879	0.0909287	0.0183845	0.245093	0.0850527	0.0753821	0.060497	0.0643806	0	0.224069
	9130604C24Rik	17.953	14.6688	17.3721	11.0053	10.7203	11.2254	18.5241	14.9788	15.8446		4930420N18Rik	0	0	0	0	0	0	0	0	0	0	0	0	0	0	0	0	0	0	0	0	0	0		ASCL2	9.70338	7.51944	3.37244	8.25781	3.89268	4.52434	5.89506	6.2159	4.11118	5.7166	1.57707	43.4109	8.22991
	9230020A06Rik	0	0	0	0.333751	0.325109	0.340427	0	0	0		4930421C12Rik	0	0	0	0	0	0	0	0	0	0	0	0	0	0	0	0	0	0	0	1	0	0		ASCL3	0	0	0	0	0	0	0	0	0	0	0	0	0
	9230102O04Rik	0.378785	0.309493	0.36653	0	0	0	0	0	0		4930421P07Rik	0	0	0	0	0	0	0	0	0	0	0	0	0	0	0	0	0	0	0	0	0	0		ASCL4	0	0.0426068	0.0146473	0.0369378	0	0.0206304	0.0172076	0.0768612	0	0	0.0360982	0	0.0545925
	9230104L09Rik	0.722768	0.590551	0.699384	0.334587	0.325923	0.341279	1.48847	1.20359	1.27316		4930422C21Rik	0	0	0	0	0	0	0	0	0	0	0	0	0	0	0	0	0	0	0	0	0	0		ASF1A	8.69299	8.81547	5.88368	7.44998	7.51717	6.43085	7.04332	7.5559	5.68976	7.31974	8.09977	6.66324	8.44275
	9230104M06Rik	0	0	0	0.337473	0.328734	0.344223	0.382163	0.309022	0.326884		4930422I22Rik	0	0	0	0	0	0	0	0	0	0	0	0	0	0	0	0	0	0	0	0	0	0		ASF1B	8.49259	7.10378	5.69242	5.24356	8.20974	13.2392	10.4386	5.78664	7.44852	4.01393	2.27244	12.6513	7.89724
	9230105E05Rik	0.353746	0.289035	0.342301	0	0	0	0	0	0		4930422M22Rik	0	0	0	0	0	0	0	0	1	0	0	0	0	0	0	0	0	0	0	0	0	0		ASGR1	0.545712	0.191924	0.26426	0.270655	0.387587	0.194811	0.302152	0.293012	0.270816	0.377559	0.29274	1.61585	0.443349
	9230109A22Rik	0	0	0	0.330964	0.322394	0.337584	0.357646	0.289197	0.305913		4930423C22Rik	0	0	0	0	0	0	0	0	0	0	0	0	0	0	0	0	0	0	0	0	0	0		ASGR2	0.465826	0.270733	0.262037	0.139916	0.217748	0.303453	0.332196	0.196737	0.20277	0.278766	0.279308	0.261621	0.49671
	9230111E07Rik	16.4942	13.4769	15.9605	13.0257	12.6884	13.2862	23.3073	18.8466	19.936		4930423D22Rik	14	8	9	15	17	6	3	13	5	10	7	17	7	13	9	4	11	18	19	9	14	21		ASH1L	7.38049	7.58837	6.45026	7.26256	6.9655	7.0866	7.8231	7.47502	7.28757	6.44554	9.05342	4.26156	8.61372
	9230112D13Rik	0.353961	0.289211	0.342509	0.659955	0.642866	0.673155	0	0	0		4930423D24Rik	0	0	0	0	0	0	0	0	0	0	0	0	0	0	0	0	0	0	0	0	0	0		ASH2L	15.0667	16.4081	12.0599	12.5784	15.4931	12.8444	13.7375	13.3872	13.9729	14.3002	17.3995	9.8333	15.4785
	9230112E08Rik	148.832	121.606	144.017	125.335	122.09	127.842	161.308	130.436	137.975		4930423M02Rik	0	0	0	0	0	0	0	0	0	0	0	0	0	0	0	0	0	0	0	0	0	0		ASIC1	0.571777	0.378432	0.37762	0.615992	0.345372	0.601704	0.393665	0.465507	0.639796	0.514404	5.86577	0.660608	0.661509
	9230112J17Rik	4.6588	3.80656	4.50807	5.16051	5.02688	5.26372	4.21066	3.40479	3.6016		4930425K10Rik	0	0	0	0	0	0	0	0	0	0	0	0	0	0	0	0	0	0	0	0	0	0		ASIC2	0.211976	0.20367	0.114325	0.226763	0.0759475	0.208058	0.106651	0.24132	0.0226736	0.0612484	0.118193	0.214096	0.208296
	9230114K14Rik	41.7429	34.1068	40.3923	27.9034	27.1808	28.4615	21.8938	17.7035	18.7268		4930425K24Rik	1	0	0	0	0	0	0	0	0	1	0	1	0	0	0	0	0	0	0	0	0	0		ASIC3	0.111143	0.220564	0.138087	0.216126	0.283397	0.289679	0.298978	0.259763	0.210104	0.259878	1.2972	0.38517	0.199394
	9230116L04Rik	2.88586	2.35794	2.79249	2.17484	2.11852	2.21834	4.47638	3.61965	3.82887		4930425L21Rik	0	0	0	0	0	0	0	0	0	0	0	0	0	0	0	0	0	0	0	0	0	0		ASIC4	0.0232417	0	0.0367055	0.0226551	0.0171347	0.0134357	0.0566651	0.0245461	0	0.0201161	0.0416605	0.0124821	0.0287041
	9230116N13Rik	8.3166	6.79523	8.04753	7.35658	7.16608	7.50372	13.4433	10.8704	11.4988		4930425O10Rik	0	0	0	0	0	0	4	0	0	0	0	0	0	1	0	0	0	0	0	4	0	7		ASIC5	0.0397434	0	0	0.0246375	0.0329047	0	0.0708568	0	0	0	0.0531465	0	0
	9330020H09Rik	48.8988	39.9536	47.3167	41.1756	40.1093	41.9991	53.913	43.5947	46.1145		4930425P05Rik	0	0	0	0	0	0	0	0	0	0	0	0	0	0	0	0	0	0	0	0	0	0		ASIP	0	0.226908	0	0.0981115	0.127173	0.105323	0.0867735	0	0.236898	0.201125	0	0	0
	9330102E08Rik	50.111	40.9441	48.4897	18.4484	17.9707	18.8174	26.9374	21.7819	23.041		4930426D05Rik	0	0	1	1	1	1	17	0	0	1	0	1	1	1	1	0	5	0	0	13	0	21		ASL	32.0186	41.651	46.5554	44.8329	40.1703	47.695	45.2121	44.3193	47.4883	49.1672	22.6898	74.757	38.8693
	9330104G04Rik	10.7032	8.74524	10.3569	7.33279	7.1429	7.47945	8.2187	6.64574	7.02987		4930426I24Rik	3	0	0	0	0	2	1	1	1	2	0	0	0	1	0	0	0	5	0	0	0	3		ASMT	0	0	0.026635	0	0.0487641	0.0788176	0.0979593	0	0.0411875	0	0.0968889	0.0421202	0.0510942
	9330111N05Rik	0.378889	0.309578	0.36663	0	0	0	0.702347	0.567926	0.600753		4930426L09Rik	0	0	1	0	1	0	1	0	0	0	2	1	0	0	0	1	0	0	5	0	0	0		ASMTL	8.50141	10.1027	9.58044	10.9257	8.49654	8.915	8.16154	9.84742	10.4226	13.3334	19.4384	14.721	10.2308
	9330118I20Rik	0	0	0	0	0	0	0.358451	0.289847	0.306601		4930428D20Rik	0	0	0	0	0	0	0	0	0	0	0	0	0	0	0	0	0	0	0	0	0	0		ASMTL-AS1	1.76387	1.30202	2.70218	3.94612	2.39315	2.23203	2.3048	3.89153	1.6009	4.16403	4.11075	5.00592	1.86335
	9330121J05Rik	4.79627	3.91888	4.64109	8.28053	8.06611	8.44615	0.593484	0.479898	0.507637		4930428E07Rik	0	0	0	0	0	0	0	0	0	0	0	0	0	0	0	0	0	0	0	0	0	0		ASNA1	22.2716	30.7336	23.5054	23.437	30.9535	36.14	30.9659	28.4316	32.5047	36.9657	37.3413	42.6596	35.4865
	9330121K16Rik	0.357768	0.292321	0.346193	0.998082	0.972237	1.01804	1.92234	1.55443	1.64428		4930428N03Rik	0	0	0	0	0	0	0	0	0	0	0	0	0	0	0	0	0	0	0	0	0	0		ASNS	5.21164	5.59272	6.62158	5.23923	5.6359	6.74637	5.34471	6.71722	5.02435	4.65301	9.53189	6.99501	6.0384
	9330132A10Rik	12.3974	10.1295	11.9963	0	0	0	0	0	0		4930428O21Rik	0	0	0	1	1	0	0	0	0	1	5	1	0	0	0	0	0	0	1	2	1	0		ASNSD1	10.3149	12.0053	10.4942	10.5467	7.50988	8.40537	7.94502	10.1312	8.74083	8.24887	13.8499	11.2991	10.9603
	9330136K24Rik	2.51281	2.05314	2.43152	0.456495	0.444674	0.465625	0.375642	0.303748	0.321306		4930429C20Rik	0	0	0	0	0	0	0	0	0	0	0	0	0	0	0	0	0	0	0	0	0	0		ASPA	1.54416	1.33824	2.13359	0.63854	2.41551	1.33712	1.22408	1.11726	1.87891	2.61667	2.57897	0.576223	1.17267
	9330151L19Rik	89.8885	73.4451	86.9803	80.4309	78.3481	82.0396	101.668	82.2098	86.9617		4930429D17Rik	0	0	0	0	0	0	0	0	0	0	0	0	0	0	0	0	0	0	0	0	0	0		ASPDH	0.0760773	0	0	0.0455478	0.0655255	0.051794	0	0.143312	0	0.135199	0	0	0.187395
	9330154J02Rik	5.59973	4.57537	5.41856	3.95207	3.84973	4.03111	11.4998	9.29891	9.8364		4930429F24Rik	1	1	2	1	2	0	1	1	0	0	2	0	0	0	0	2	2	1	2	0	0	0		ASPG	12.8725	6.64452	0.962076	0.136245	1.84395	2.45792	0.260999	5.46158	1.70951	13.4076	2.4476	11.1974	13.5693
	9330158H04Rik	0.348611	0.284839	0.337332	0	0	0	0.382113	0.308981	0.326841		4930429H19Rik	0	0	0	0	0	0	0	0	0	0	0	0	0	0	0	0	0	0	0	0	0	0		ASPH	38.5414	40.131	26.3729	36.7111	27.7308	33.6822	40.471	37.6255	29.8724	30.1872	34.0862	16.1728	50.7388
	9330159F19Rik	222.646	181.917	215.443	162.827	158.611	166.084	274.237	221.752	234.569		4930429P21Rik	0	0	0	0	0	0	0	0	0	0	0	0	0	0	0	0	0	0	0	0	0	0		ASPHD1	0.589176	0.531439	0.98614	0.699221	0.529806	0.521601	0.67585	0.775451	0.597491	0.584205	0.93849	1.43327	0.627299
	9330159M07Rik	37.0747	30.2926	35.8752	60.9782	59.3992	62.1979	72.6355	58.7339	62.1288		4930430A15Rik	0	0	0	0	0	0	0	0	0	0	0	0	0	0	0	0	0	0	0	0	0	0		ASPHD2	2.36703	2.05006	1.33695	2.333	1.28353	1.9512	2.09479	2.12067	1.88655	1.56684	1.23314	1.69256	1.78661
	9330160F10Rik	5.74274	4.69221	5.55694	7.34152	7.15142	7.48836	5.65838	4.57543	4.8399		4930430E12Rik	0	0	0	0	0	0	0	0	0	1	0	0	0	0	0	0	0	0	0	0	0	0		ASPM	1.1875	1.05788	0.612226	0.679673	1.16977	1.17047	1.06794	0.597464	0.772364	0.310192	0.139108	0.88463	0.916527
	9330161L09Rik	10.6781	8.72477	10.3327	5.02558	4.89544	5.12609	6.54413	5.29166	5.59753		4930430F08Rik	148	218	200	166	133	115	148	266	96	135	346	118	133	139	128	165	248	145	203	185	109	131		ASPN	3.40772	4.13941	3.04257	2.68892	2.61199	2.72024	1.72951	2.62642	4.27335	2.9106	27.6068	1.6873	8.46233
	9330162012Rik	0.358522	0.292937	0.346922	1.67008	1.62683	1.70348	2.97937	2.40916	2.54841		4930430F21Rik	0	0	0	0	0	0	0	0	0	0	0	0	0	0	0	0	0	0	0	0	0	0		ASPRV1	0.377325	0.538534	0.223114	0.345773	0.868182	0.266974	0.600746	0.35841	0.359842	0.335347	0.924626	0.283509	0.43677
	9330162B11Rik	0	0	0	0.996532	0.970726	1.01646	0	0	0		4930430O22Rik	0	0	0	0	0	0	0	0	0	0	0	0	0	0	0	0	0	0	0	0	0	0		ASPSCR1	7.63897	8.44999	7.68127	8.15865	7.06319	7.96418	9.19078	7.9139	9.27576	10.5088	8.39885	20.0602	8.5235
	9330162G02Rik	23.9183	19.5429	23.1444	17.3988	16.9483	17.7468	31.0214	25.0843	26.5342		4930431F10Rik	0	0	0	0	0	0	0	0	0	0	0	0	0	0	0	0	0	0	0	0	0	0		ASRGL1	7.07307	6.99838	5.39472	4.56555	5.86592	8.47614	10.3155	6.42693	5.51786	2.77579	1.89102	6.21461	8.4799
	9330171B17Rik	0.711382	0.581248	0.688366	0	0	0	1.12847	0.912497	0.96524		4930431F12Rik	0	0	0	0	0	0	0	0	0	0	0	0	0	0	0	0	0	0	0	0	0	0		ASS1	86.9841	107.024	174.027	133.756	112.429	139.649	207.803	102.555	177.889	183.733	105.619	328.537	103.729
	9330175E14Rik	61.6347	50.3598	59.6406	68.9577	67.1721	70.337	87.4545	70.7167	74.8043		4930431L21Rik	0	0	0	0	0	0	0	0	0	0	0	0	0	0	0	0	0	0	0	0	0	0		ASTE1	4.31888	4.265	3.54015	3.82161	4.70347	3.52148	4.44091	4.41582	4.01259	6.00154	3.24188	4.464	3.75842
	9330175M20Rik	0	0	0	0.668437	0.651128	0.681807	0.776443	0.627841	0.664131		4930431P03Rik	0	0	0	0	0	0	0	0	0	0	0	0	0	0	1	0	0	0	0	0	0	0		ASTL	0.121226	0.351993	0.0721148	0.239511	0	0.171751	0.172139	0.37647	0.0691664	0.223461	0.116066	0.207214	0.411212
	9330179D12Rik	7.59164	6.20289	7.34602	14.6909	14.3105	14.9847	16.3127	13.1906	13.953		4930431P19Rik	31	35	57	44	38	44	41	38	38	20	63	46	35	29	32	42	66	44	42	33	31	90		ASTN1	0.0742259	0.158036	0.170099	0.074641	0.151347	0.0712561	0.187971	0.168024	0.0981915	0.10645	1.09355	0.0577062	0.169229
	9330182L06Rik	13.4329	10.9756	12.9983	3.34695	3.26028	3.41389	3.77783	3.0548	3.23137		4930431P22Rik	0	0	0	0	2	0	0	0	0	0	0	0	0	0	0	0	0	0	0	0	0	0		ASTN2	1.18973	1.52659	1.2908	1.87598	1.43842	1.26306	1.41535	1.5553	1.13885	1.53646	3.2652	1.39864	1.59716
	9330188P03Rik	0	0	0	0.935099	0.910885	0.953802	2.49849	2.02031	2.13709		4930432B10Rik	0	2	0	0	1	1	1	0	0	0	3	0	0	0	0	1	0	0	1	0	1	2		ASUN	3.56689	3.30296	3.95059	3.35226	3.23001	3.28147	3.55379	4.03551	3.36899	3.1187	3.16572	3.73123	3.86527
	9330198I05Rik	5.40383	4.4153	5.22899	2.08474	2.03076	2.12644	2.25431	1.82287	1.92823		4930432E11Rik	1	0	1	3	0	0	0	1	1	0	0	3	0	0	2	0	0	0	0	5	0	1		ASXL1	6.15361	5.76167	4.74729	5.81781	5.98818	6.61523	5.98593	6.6538	5.96624	5.36329	9.20067	5.91509	6.73136
	9330198N18Rik	0	0	0	0	0	0	0.381861	0.308777	0.326625		4930432H08Rik	0	0	0	0	0	0	0	0	0	0	0	0	0	0	0	0	0	0	0	0	0	0		ASXL2	4.89923	4.49054	3.94319	4.0862	4.14586	5.0769	4.65113	4.14633	4.71258	3.49436	3.09582	2.22579	5.07519
	9430002A10Rik	1.41125	1.15309	1.36559	1.66456	1.62145	1.69785	2.63474	2.13048	2.25363		4930432J09Rik	0	0	0	0	0	0	0	0	0	0	0	0	0	0	0	0	0	0	0	0	0	0		ASXL3	0.120687	0.210538	0.285308	0.196243	0.194304	0.255309	0.191503	0.193055	0.250159	0.340691	0.240767	0.0533062	0.283516
	9430007M09Rik	0	0	0	0.663323	0.646147	0.676591	0	0	0		4930432K21Rik	28	35	42	41	18	17	13	29	24	5	25	31	29	12	20	36	118	26	34	27	19	26		ASZ1	0	0	0	0	0	0	0	0	0	0	0	0	0
	9430015G10Rik	673.401	550.214	651.614	443.216	431.739	452.081	705.937	570.829	603.824		4930432L08Rik	0	0	0	0	0	1	0	2	1	0	0	0	0	0	0	0	0	0	0	1	0	0		ATAD1	16.3447	17.6926	12.8545	14.9466	16.2401	14.3218	16.1177	15.3598	15.0259	14.3045	16.0206	9.86659	17.6265
	9430018G01Rik	7.57339	6.18798	7.32836	16.4996	16.0723	16.8296	55.4489	44.8366	47.4283		4930432M17Rik	0	0	0	0	0	0	0	0	0	0	0	0	0	0	0	0	0	0	0	0	0	0		ATAD2	2.89887	2.41661	2.07705	2.11641	2.4612	2.62719	2.73872	1.7869	2.36286	1.56077	1.18677	2.68974	2.34948
	9430024E24Rik	0.353746	0.289035	0.342301	0	0	0	0	0	0		4930432O09Rik	1	1	2	0	0	0	3	0	0	4	0	1	1	3	0	1	0	0	0	5	0	4		ATAD2B	2.22913	1.7549	2.24977	1.98058	2.01707	2.10712	2.01752	2.189	1.98763	2.3135	1.21905	1.40536	2.27514
	9430031K09Rik	0.719183	0.587622	0.695915	1.33733	1.3027	1.36408	1.50389	1.21606	1.28635		4930433B08Rik	0	0	0	0	0	0	0	0	0	0	0	0	0	0	0	0	0	0	0	0	0	0		ATAD3A	6.0751	6.12029	8.37798	6.66132	6.54035	7.67172	6.34497	6.90835	7.37191	7.69709	5.17204	10.7358	8.85257
	9430034N14Rik	7.53538	6.15692	7.29158	7.69819	7.49885	7.85217	15.5523	12.5758	13.3027		4930433E05Rik	0	0	0	0	0	0	0	0	0	0	0	0	0	0	0	0	0	0	0	0	0	0		ATAD3B	3.79556	4.4543	5.90611	5.26757	4.07426	4.1776	4.77423	5.73308	5.31748	5.22929	4.15394	6.899	4.71622
	9430037G07Rik	1.80447	1.47438	1.74609	25.2889	24.6341	25.7947	21.6242	17.4856	18.4963		4930433I11Rik	0	0	0	0	0	0	0	0	0	0	0	0	0	0	0	0	0	0	0	0	0	0		ATAD3C	0.185243	0.0415684	0.1572	0.0367433	0.220542	0.146216	0.160603	0.0972725	0.294982	0.1616	0.347921	1.23178	0.150928
	9430037O13Rik	0	0	0	0.337328	0.328593	0.344075	0	0	0		4930433J02Rik	0	0	0	0	0	0	0	0	0	0	0	0	0	0	0	0	0	0	0	0	0	0		ATAD5	0.53463	0.416436	0.411002	0.495934	0.329927	0.413693	0.465966	0.30161	0.307164	0.109306	0.149756	0.256637	0.439635
	9430038I01Rik	375.844	307.091	363.685	292.466	284.893	298.316	368.279	297.795	315.008		4930433N12Rik	3	0	2	8	0	0	1	0	0	1	2	1	2	7	0	0	1	0	0	2	1	0		ATAT1	2.44703	3.38757	2.81722	2.44713	2.56494	2.98634	3.17911	4.45175	2.47422	2.40394	2.66758	4.12403	2.81311
	9430041J12Rik	0.378785	0.309493	0.36653	0	0	0	0	0	0		4930434B07Rik	0	0	0	0	0	0	0	0	0	0	0	0	0	0	0	0	0	0	0	0	0	0		ATCAY	0.0674163	0.13896	0.17411	0.125149	0.137395	0.0373616	0.134261	0.161391	0.157933	0.0203941	1.84639	0.038088	0.19029
	9430053O09Rik	0	0	0	0.663323	0.646147	0.676591	0	0	0		4930434F21Rik	0	3	0	3	0	0	0	1	6	1	0	0	0	0	1	2	0	3	2	0	1	3		ATE1	14.8072	12.5761	10.9903	10.5165	12.6241	12.9328	12.3598	8.36161	11.8433	10.4407	9.20858	6.05194	12.7705
	9430060I03Rik	4.64821	3.79791	4.49782	1.00273	0.976768	1.02279	6.01115	4.86069	5.14165		4930434J06Rik	0	0	0	0	0	0	0	0	0	0	0	0	0	0	0	0	0	0	0	0	0	0		ATF1	10.1691	9.21658	8.09919	8.65592	9.93039	9.56154	8.8215	9.44211	10.6179	9.16965	7.61885	6.39477	10.0449
	9430062P05Rik	1.0751	0.878434	1.04032	0	0	0	0	0	0		4930434O05Rik	0	0	0	0	0	0	0	0	0	0	0	0	0	0	0	0	0	0	0	0	0	0		ATF2	9.98501	9.4664	9.61311	8.20509	9.43982	10.0421	9.57167	8.72366	9.73815	9.19398	9.89826	6.30725	9.86522
	9430064I24Rik	1.07167	0.875627	1.037	1.33695	1.30233	1.36369	0.481671	0.389485	0.411998		4930435C17Rik	0	0	0	0	0	0	0	0	0	0	0	0	0	0	0	0	0	0	0	0	0	0		ATF3	16.0022	18.2883	13.6972	6.80661	9.8554	67.2403	6.75687	8.04322	46.6641	59.3595	5.3506	34.3815	7.16849
	9430065F17Rik	2.53427	2.07067	2.45227	3.26943	3.18476	3.33482	4.051	3.27569	3.46503		4930435E12Rik	0	0	0	0	0	0	0	0	0	0	0	0	0	0	0	0	0	0	0	0	0	0		ATF4	120.164	135.907	121.504	139.018	156.5	156.21	159.586	164.441	180.144	218.061	464.102	188.703	186.046
	9430069I07Rik	0.353746	0.289035	0.342301	0	0	0	0	0	0		4930435F18Rik	0	0	0	0	0	0	0	0	0	0	0	0	0	0	0	0	0	0	0	0	0	0		ATF5	10.5397	9.65405	14.18	11.9384	11.1322	14.4428	10.6069	11.4866	16.6441	15.1538	11.3871	15.1546	12.8183
	9430081H08Rik	9.70738	7.93159	9.39331	6.01659	5.86079	6.13693	5.62577	4.54906	4.81201		4930435M08Rik	0	0	0	0	0	0	0	0	0	0	0	0	0	0	0	0	0	0	0	0	0	0		ATF6	8.77363	8.06816	7.87996	7.73936	6.13123	7.17383	7.51369	6.83051	7.08106	6.34515	6.21741	6.56426	8.59936
	9430085M18Rik	0.37967	0.310216	0.367386	0	0	0	0.382157	0.309017	0.326878		4930435N07Rik	0	0	0	0	0	0	0	0	0	0	0	0	0	0	0	0	0	0	0	0	0	0		ATF6B	41.0485	45.0819	30.1602	42.0001	38.3211	51.1964	49.8813	51.8723	39.8755	49.796	36.0535	63.4773	54.5444
	9430091E24Rik	21.2768	17.3846	20.5884	13.675	13.3209	13.9485	12.9162	10.4442	11.0479		4930437M23Rik	0	0	0	0	0	0	0	0	0	0	0	0	0	0	0	0	0	0	0	0	0	0		ATF7	7.78656	9.39852	9.01914	7.78006	7.60844	9.78236	8.38482	8.41758	9.34184	8.05642	12.323	6.32231	10.8833
	9430097D07Rik	0	0	0	1.00515	0.979125	1.02526	0.741033	0.599208	0.633843		4930438A08Rik	2	1	2	4	3	1	3	4	2	4	12	0	0	1	1	3	1	0	2	3	6	0		ATF7IP	6.21481	5.28351	4.19999	4.81942	4.93506	5.44674	4.85337	4.79338	5.66562	3.97929	4.74454	3.38242	5.94067
	9430098F02Rik	0.719136	0.587584	0.69587	1.33537	1.30079	1.36208	1.12545	0.910053	0.962655		4930438E09Rik	0	0	0	0	0	0	0	0	0	0	0	0	0	0	0	0	0	0	0	0	0	0		ATF7IP2	0.62312	0.981926	1.5007	0.776237	1.45879	0.771502	0.748687	0.896923	0.594324	0.937034	1.08497	1.14144	0.598629
	9530003O04Rik	2.8758	2.34973	2.78276	2.00366	1.95178	2.04374	0.458464	0.37072	0.392148		4930439A04Rik	1	1	0	0	0	1	3	0	0	0	0	0	0	0	0	0	0	0	0	1	0	4		ATG10	2.2608	2.00951	1.7614	2.23835	2.11591	2.4896	2.03978	2.11051	3.45294	3.02162	2.53556	2.00907	2.83812
	9530013L04Rik	0	0	0	0.331075	0.322502	0.337697	0	0	0		4930439D14Rik	4	2	3	9	3	0	5	2	3	1	3	6	2	1	3	5	0	0	1	4	1	0		ATG12	7.08641	6.4744	5.92502	6.30535	5.74448	5.32484	6.22169	6.64496	5.97151	5.5893	8.06938	5.52028	7.13643
	9530014B07Rik	0.353746	0.289035	0.342301	0	0	0	0	0	0		4930440C22Rik	0	0	0	0	0	0	0	0	0	0	0	0	0	0	0	0	0	0	0	0	0	0		ATG13	10.2244	9.48524	8.26299	8.85418	9.5775	10.945	10.2015	9.43069	10.3534	11.1794	9.86644	9.62464	10.6073
	9530018F02Rik	14.5842	11.9163	14.1123	13.3714	13.0251	13.6388	13.9217	11.2573	11.908		4930440I19Rik	0	0	0	0	0	0	1	0	1	1	8	1	0	0	0	0	0	0	0	1	1	0		ATG14	3.95961	3.65664	2.9974	3.14131	4.29243	3.37687	3.91445	3.48713	3.47542	4.44059	6.96936	2.37373	4.13455
	9530018H14Rik	0.361361	0.295257	0.34967	0.334388	0.325729	0.341077	1.50596	1.21774	1.28813		4930441H08Rik	0	0	0	0	0	0	0	0	0	0	0	0	0	0	0	0	0	0	0	0	0	0		ATG16L1	9.63003	10.4661	8.53668	8.75559	10.359	9.11874	8.9603	8.44269	8.68895	10.3323	10.2306	10.6838	9.78232
	9530026F06Rik	0.378785	0.309493	0.36653	0	0	0	0	0	0		4930441J16Rik	0	0	0	0	0	0	0	0	0	0	0	0	0	0	0	0	0	0	0	0	0	0		ATG16L2	5.87661	5.38976	5.88732	6.71797	5.92922	9.74548	8.30651	9.51689	8.98764	7.20907	5.68839	6.4479	6.70627
	9530026P05Rik	3.58197	2.92672	3.46608	4.3399	4.22752	4.42671	4.1211	3.33237	3.52498		4930442G10Rik	0	0	0	0	0	0	0	0	0	0	0	0	0	0	0	0	0	0	0	0	0	0		ATG2A	5.40309	6.53525	4.48193	6.08841	6.47211	7.17153	6.31041	6.4034	8.32584	8.48301	5.82093	8.17801	6.88197
	9530027J09Rik	2.15613	1.76171	2.08637	1.33044	1.29599	1.35705	1.87063	1.51262	1.60005		4930442G15Rik	0	0	0	0	0	0	0	0	0	0	0	0	0	0	0	0	0	0	0	0	0	0		ATG2B	3.08797	3.00397	3.22214	2.63453	2.8213	3.07408	2.58446	2.80433	2.50523	3.35653	2.72728	1.68015	2.94709
	9530034E10Rik	2.50952	2.05045	2.42833	0.668038	0.650739	0.6814	0.373895	0.302336	0.319811		4930442H23Rik	0	0	2	4	0	0	0	1	0	0	2	1	0	0	1	1	1	0	2	1	3	1		ATG3	22.9638	24.1092	24.5521	22.1789	25.5335	26.9002	24.2412	25.7863	29.9306	28.3769	17.4934	23.0565	26.9119
	9530036M11Rik	12.7543	10.4211	12.3417	2.98267	2.90543	3.04233	1.49587	1.20958	1.27949		4930442J19Rik	0	0	0	0	0	0	0	0	0	0	0	0	0	0	0	0	0	0	0	0	0	0		ATG4A	7.71052	8.1344	8.64229	7.37723	9.26088	9.3996	7.00002	7.34332	9.85253	9.87519	6.99543	9.15606	8.22015
	9530046B11Rik	1.78326	1.45705	1.72557	0.334605	0.32594	0.341297	0	0	0		4930442L01Rik	0	0	0	0	0	0	0	0	0	0	0	0	0	0	0	0	0	0	0	0	0	0		ATG4B	15.869	18.86	12.2113	17.1476	14.8418	19.0271	17.5745	17.0575	13.9397	19.0276	16.7086	24.639	17.8039
	9530051G07Rik	0	0	0	0.333762	0.325119	0.340437	0.780536	0.631151	0.667632		4930442P19Rik	0	0	0	0	0	0	0	0	0	0	0	0	0	0	0	0	0	0	0	0	0	0		ATG4C	3.65362	4.20774	3.21255	3.6877	4.30323	2.92997	4.08719	3.09084	4.07446	3.3605	3.62987	2.57484	4.78758
	9530052C20Rik	11.3473	9.27149	10.9801	5.33156	5.1935	5.4382	7.11361	5.75215	6.08463		4930443G03Rik	0	0	0	0	0	0	0	0	0	0	0	0	0	0	0	0	0	0	0	0	0	0		ATG4D	15.0551	18.054	13.0974	14.2746	18.9328	18.3447	17.1531	17.1424	21.2032	23.587	11.3967	22.1235	16.1324
	9530052E02Rik	13.7354	11.2227	13.291	9.34089	9.09901	9.52772	9.92701	8.0271	8.49108		4930443O20Rik	0	0	0	0	0	0	0	0	0	0	0	0	0	0	0	0	0	0	0	0	0	0		ATG5	15.3167	15.8707	13.3908	13.7986	14.2553	14.7787	13.5479	12.2682	13.3075	15.2289	11.8995	14.2108	14.4165
	9530053A07Rik	71.4665	58.393	69.1543	91.5942	89.2224	93.4262	101.641	82.1881	86.9388		4930444A19Rik	0	0	1	0	0	0	0	0	0	0	0	1	0	0	0	1	0	0	0	0	2	0		ATG7	2.79858	3.60495	3.40986	3.3671	3.50221	3.66912	3.60156	3.19991	4.01278	3.69943	3.57366	3.11806	3.70424
	9530056E24Rik	0	0	0	0.668441	0.651131	0.68181	0.766108	0.619484	0.655291		4930444E06Rik	0	0	0	0	0	0	0	0	0	0	0	0	0	0	0	0	0	0	0	0	0	0		ATG9A	17.0633	17.6096	15.2651	14.6847	22.4798	18.7695	17.0838	17.5568	23.5042	28.4437	22.4653	28.5078	18.0164
	9530056K15Rik	0.35475	0.289855	0.343273	0	0	0	1.18027	0.95438	1.00954		4930444F02Rik	0	0	0	0	0	0	0	0	0	0	0	0	0	0	0	0	0	0	0	0	0	0		ATG9B	0.0874584	0.0451855	0.107222	0.0946782	0.0640224	0.110411	0.118874	0.0713384	0.114198	0.0600301	0.166164	0.238843	0.111391
	9530062K07Rik	1.1573	0.945593	1.11986	0	0	0	1.48238	1.19867	1.26796		4930444G20Rik	0	0	0	0	0	0	0	0	0	0	0	0	0	0	0	0	0	0	0	0	0	0		ATHL1	6.22719	2.2248	5.36166	7.66317	5.08751	6.95248	4.4953	6.52974	10.2645	5.49005	5.45959	8.40793	7.39036
	9530068E07Rik	9421.42	7697.95	9116.6	8512.3	8291.87	8682.55	11864.1	9593.45	10148		4930444K16Rik	0	0	0	0	0	0	0	0	0	0	0	0	0	0	0	0	0	0	0	0	0	0		ATIC	18.9246	22.9476	18.7815	20.9701	17.7497	17.6489	17.8628	20.1613	17.6393	18.7735	23.3225	33.1646	15.951
	9530077C05Rik	130.712	106.801	126.483	109.212	106.384	111.397	117.848	95.2937	100.802		4930444M15Rik	0	0	0	0	0	0	0	0	0	0	0	0	0	2	0	0	0	0	0	1	0	0		ATL1	3.90437	2.94729	3.00283	2.7046	4.35186	3.97883	3.67607	2.5842	3.57494	3.38721	8.73156	2.84696	2.55765
	9530078K11Rik	0	0	0	0.337238	0.328505	0.343983	0.747258	0.604242	0.639168		4930444P10Rik	0	0	0	0	0	0	2	0	0	3	0	0	0	0	0	0	0	0	0	3	0	3		ATL2	17.2364	14.7674	12.2568	13.5326	14.0939	13.7309	15.4765	15.6395	13.5612	13.2821	34.4634	12.5724	19.1745
	9530080O11Rik	0	0	0	0.331075	0.322502	0.337697	0	0	0		4930445B16Rik	0	0	0	0	0	0	0	0	0	0	0	0	0	0	0	0	0	0	0	0	0	0		ATL3	8.15614	9.06716	7.53756	6.8984	6.24039	5.64894	5.33051	4.1535	6.01745	5.89689	6.3094	3.72736	6.78718
	9530082P21Rik	237.246	193.846	229.57	150.364	146.47	153.372	151.164	122.233	129.298		4930445E18Rik	0	0	0	0	0	0	0	0	0	0	0	0	0	0	0	0	0	0	0	0	0	0		ATM	3.47344	2.75186	2.71216	3.50527	3.91333	3.30016	3.24841	2.45178	2.84052	2.34015	2.73817	1.57523	3.59989
	9530085L11Rik	19.4535	15.8949	18.8241	24.9793	24.3325	25.479	29.9895	24.2498	25.6515		4930445N06Rik	0	0	0	0	0	0	0	0	0	0	0	0	0	0	0	0	0	0	0	0	0	0		ATMIN	10.711	10.4766	8.02696	8.31908	8.16944	9.02827	8.08521	7.97846	9.12702	8.84353	8.95569	7.72151	8.98505
	9530085P06Rik	0	0	0	0.333751	0.325109	0.340427	0	0	0		4930445N08Rik	0	0	0	0	0	0	0	0	0	0	0	0	0	1	0	0	0	0	0	0	0	0		ATN1	17.6549	19.4473	18.0296	18.5923	20.7008	26.3024	21.4453	26.8452	30.3654	29.95	72.0823	33.3363	28.8072
	9530097N15Rik	0.349055	0.285202	0.337762	0	0	0	0	0	0		4930445N18Rik	0	0	1	1	0	0	2	0	0	0	0	0	0	0	0	0	0	0	0	0	0	0		ATOH1	15.9896	14.6711	11.8639	14.59	11.9485	22.9883	12.7369	20.4999	16.5129	19.502	3.57075	13.9146	18.5747
	9630010A21Rik	0	0	0	0	0	0	0.358451	0.289847	0.306601		4930447A16Rik	0	0	0	0	0	0	0	0	0	1	0	0	0	0	0	0	0	1	0	0	0	2		ATOH7	0	0.0889702	0.0607	0.149802	0.046808	0.0376119	0.0632996	0.0978742	0.14289	0.0567083	0.134326	0	0.045717
	9630013D21Rik	105.416	86.132	102.005	83.7586	81.5896	85.4338	48.9351	39.5695	41.8567		4930447C04Rik	0	0	0	0	0	0	0	0	0	0	0	0	0	0	0	0	0	0	0	0	0	0		ATOH8	0.837514	0.834863	1.01638	0.798941	0.773549	0.703724	0.641892	0.940984	0.719381	1.09933	2.06817	0.996389	1.4441
	9630013K17Rik	0	0	0	0.33374	0.325098	0.340415	0.382157	0.309017	0.326879		4930447C11Rik	0	0	0	0	0	0	0	0	0	0	0	0	0	0	0	0	0	0	0	0	0	0		ATOX1	26.8166	29.2472	31.1218	29.8642	29.2204	36.7939	29.7716	28.9387	47.4462	47.6792	62.97	95.3816	35.3742
	9630015K15Rik	0	0	0	0.331075	0.322502	0.337697	0	0	0		4930447F04Rik	0	0	0	0	0	0	0	0	0	0	0	0	0	0	0	0	0	0	0	0	0	0		ATP10A	0.619177	0.569635	0.758896	0.552761	0.751361	1.02503	0.751665	0.671628	0.675283	0.499311	2.08748	0.548312	1.09769
	9630028B13Rik	0	0	0	0	0	0	0.358451	0.289847	0.306601		4930447F24Rik	20	27	29	56	50	67	74	27	35	12	31	40	34	7	33	46	29	49	22	51	32	47		ATP10B	28.7904	31.6813	37.8192	28.9787	26.6202	28.3803	33.8531	28.8918	25.5481	23.4945	6.76385	26.9643	31.5955
	9630050E16Rik	0.377308	0.308287	0.365101	0.667319	0.650039	0.680666	0	0	0		4930447J18Rik	0	0	0	0	0	0	0	0	0	0	0	0	0	0	0	0	0	0	0	0	0	0		ATP10D	1.99089	1.59161	2.23693	1.71087	2.05081	2.44772	1.70797	1.58016	2.12314	1.51339	2.74493	0.824613	2.09475
	9830144P21Rik	2.51806	2.05742	2.43659	1.66875	1.62554	1.70213	0.559823	0.452679	0.478845		4930447K03Rik	0	2	0	0	0	0	0	0	0	0	0	0	0	0	0	0	0	0	1	0	1	0		ATP11A	1.72399	1.54861	2.43076	1.65948	1.56377	1.99546	1.84449	1.94028	2.26191	2.67396	2.82539	4.09858	2.63455
	9930004E17Rik	6.69479	5.4701	6.47819	6.65801	6.4856	6.79118	6.08126	4.91738	5.20161		4930447M23Rik	0	0	1	0	0	0	1	0	0	0	0	0	0	0	1	1	2	0	0	3	0	0		ATP11B	17.6849	16.0291	13.3398	14.5923	14.1687	15.3435	15.6721	13.4901	14.7941	11.8627	7.0777	11.6021	17.4219
	9930012K11Rik	446.757	365.031	432.302	445.627	434.088	454.54	506.759	409.771	433.457		4930447N08Rik	0	0	0	0	0	1	1	0	0	0	0	0	0	0	0	1	0	0	0	1	0	0		ATP11C	3.52337	3.12706	3.02086	2.94907	2.79735	3.32181	3.02964	3.04596	3.30844	2.63887	3.16281	2.51855	3.59021
	9930014A18Rik	1734.58	1417.27	1678.46	676.959	659.429	690.499	736.804	595.788	630.226		4930448A20Rik	0	0	0	0	0	0	0	0	0	0	0	0	0	0	0	0	0	0	0	0	0	0		ATP12A	0.510842	0.0746173	0.0514912	5.54759	0	0.116281	5.65895	0.101762	0.00981725	0.063351	0.116294	0.0568809	4.32877
	9930017N22Rik	7.79936	6.37261	7.54702	11.4004	11.1052	11.6284	25.516	20.6326	21.8252		4930448C13Rik	0	0	0	0	0	0	0	0	0	0	0	0	0	0	0	0	0	0	0	0	0	0		ATP13A1	11.0357	11.1897	10.9654	11.3112	13.4558	14.339	15.0373	14.3047	16.4312	18.7183	10.7563	23.7222	15.1903
	9930021J03Rik	737.81	602.841	713.939	543.161	529.096	554.025	831.882	672.669	711.551		4930448D08Rik	5	0	0	1	4	3	0	2	1	1	3	2	1	3	3	1	1	0	0	0	0	1		ATP13A2	10.0195	10.7785	10.8843	10.9974	11.4492	13.7627	12.4671	12.4766	14.1585	15.341	9.35512	20.8079	13.6209
	9930024M15Rik	0.35093	0.286734	0.339576	0.676097	0.658589	0.68962	0.361476	0.292294	0.309189		4930448E22Rik	0	0	0	0	0	0	1	0	0	0	0	0	0	0	0	2	0	0	0	0	0	3		ATP13A3	20.605	17.9388	17.7929	14.9971	13.1552	13.6035	14.1996	13.7377	14.2478	10.6799	8.75458	13.8231	16.6613
	9930104L06Rik	491.817	401.848	475.905	245.385	239.031	250.293	303.962	245.787	259.994		4930448F12Rik	0	0	0	0	0	0	0	0	0	0	0	0	0	0	0	0	0	0	0	0	0	0		ATP13A4	2.54562	2.55982	0.682037	2.18923	1.83331	2.67897	2.7189	2.32584	1.46617	1.37389	0.422702	0.759471	3.71379
	9930111J21Rik1	9.38346	7.66693	9.07987	8.04718	7.8388	8.20814	14.7472	11.9248	12.614		4930448H16Rik	0	0	0	0	0	0	0	0	0	0	0	0	0	0	0	0	0	0	0	0	0	0		ATP13A5	0.0159584	0	0.00724479	0.0187267	0	0.0111756	0.0369498	0.0338596	0	0	0	0.0107263	0
	9930111J21Rik2	12.3936	10.1264	11.9926	15.0902	14.6994	15.392	23.0567	18.6439	19.7216		4930448I06Rik	0	0	0	0	0	0	0	0	0	0	0	0	0	0	0	0	0	0	0	0	0	0		ATP1A1	298.899	322.987	335.962	275.591	327.678	358.946	452.042	394.621	385.333	385.77	157.747	261.255	375.697
	9930120I10Rik	2.15857	1.7637	2.08873	0.504538	0.491473	0.514629	1.88199	1.5218	1.60976		4930448I18Rik	0	0	0	0	0	0	0	0	0	0	0	0	1	0	0	0	0	0	0	0	0	0		ATP1A1OS	3.67254	2.96484	2.00228	2.64034	3.05658	2.06748	3.5127	4.10245	1.97858	2.3152	2.3311	1.39538	2.20684
	A030001D20Rik	77.5216	63.3404	75.0135	41.3328	40.2625	42.1595	51.054	41.2828	43.669		4930448K20Rik	0	1	2	2	1	0	2	0	1	1	0	1	0	0	0	0	0	1	0	0	0	1		ATP1A2	1.20011	1.98936	2.03072	1.63916	1.82088	1.2646	1.73012	1.97942	2.49461	2.17742	48.7743	0.739172	3.51745
	A030005L19Rik	0.63553	0.519271	0.614968	0.52237	0.508843	0.532818	1.85334	1.49863	1.58526		4930449A18Rik	0	0	0	0	0	0	0	0	0	0	0	0	0	0	0	0	0	0	0	0	0	0		ATP1A3	0.22021	0.490408	0.499148	0.430762	0.538894	0.444664	0.497641	0.572553	0.601021	0.484526	9.33194	0.659768	0.438362
	A130006I12Rik	0.720747	0.5889	0.697428	2.66634	2.5973	2.71967	2.59968	2.10213	2.22364		4930449C09Rik	0	0	0	0	0	0	0	0	0	0	0	0	0	0	0	0	0	0	0	0	0	0		ATP1A4	0.0406493	0.0192969	0.0353804	0	0.0655548	0.0100177	0.0165494	0.107541	0.0103148	0.101466	0.000384587	0	0.0937504
	A130010J15Rik	475.775	388.74	460.382	442.746	431.281	451.601	550.65	445.262	470.999		4930449E01Rik	0	0	0	0	0	0	2	0	0	0	0	0	0	0	0	0	0	0	0	0	0	0		ATP1B1	209.187	199.235	253.425	182.571	223.261	248.809	149.399	185.17	262.432	311.853	96.2152	163.314	157.375
	A130012E19Rik	0	0	0	0.668437	0.651128	0.681807	0.776443	0.627841	0.664131		4930449I04Rik	1	0	0	1	0	2	1	0	0	0	0	0	1	1	1	0	0	0	1	0	1	2		ATP1B2	0.733317	0.908715	0.972222	0.88369	0.725285	0.810983	0.715641	0.899537	1.07036	0.932474	3.81949	0.33453	1.18282
	A130014A01Rik	14.2201	11.6188	13.7601	15.0175	14.6286	15.3179	16.6955	13.5002	14.2805		4930449I24Rik	0	0	0	0	0	0	0	0	0	0	0	0	0	0	0	0	0	0	0	0	0	0		ATP1B3	161.462	163.599	145.624	163.03	138.595	141.694	146.325	117.27	145.105	106.091	93.2774	137.359	96.9802
	A130048G24Rik	0	0	0	0	0	0	0.39061	0.315852	0.334108		4930451E10Rik	0	0	3	2	0	0	2	0	2	0	0	0	0	1	1	0	3	0	5	0	0	0		ATP1B4	0	0	0	0	0	0	0	0	0	0.0150546	0	0.00858319	0
	A130050O07Rik	0	0	0	0.333751	0.325109	0.340427	0	0	0		4930451G09Rik	11	10	16	14	7	15	20	8	15	14	15	11	13	10	17	18	29	14	7	7	12	18		ATP2A1	0.149945	0.137492	0.142762	0.185134	0.134624	0.195826	0.137909	0.300862	0.158282	0.221927	0.133187	0.203708	0.0585058
	A130051J06Rik	46.8812	38.3051	45.3644	59.6569	58.1121	60.8501	87.6181	70.849	74.9442		4930451I11Rik	0	0	0	0	0	1	0	0	0	0	0	0	0	0	0	0	0	0	1	0	0	0		ATP2A2	41.851	41.5768	46.8512	38.9784	39.2761	45.9634	45.6928	34.5533	46.6132	41.3027	33.8083	34.3126	41.9438
	A1bg	0	0	0	0	0	0	0.39061	0.315852	0.334108		4930452B06Rik	57	11	24	93	7	32	48	14	5	21	5	5	57	7	59	23	57	74	11	85	87	55		ATP2A3	55.4951	68.1404	36.2842	63.3299	59.4684	81.7505	83.3873	76.5376	67.6369	69.101	25.9701	51.345	102.655
	A1cf	0.723614	0.591242	0.700202	2.0042	1.9523	2.04428	0	0	0		4930452G13Rik	0	0	0	0	0	0	0	0	0	0	0	0	0	1	0	0	0	0	0	0	0	0		ATP2B1	18.3457	18.6022	13.2535	15.4208	13.6927	13.9801	14.2979	13.0831	19.6522	13.7637	10.4244	9.90943	14.845
	A230001M10Rik	0	0	0	0	0	0	0.73465	0.594047	0.628384		4930452L12Rik	0	0	0	0	0	0	0	0	0	0	0	0	0	0	0	0	0	0	0	0	0	0		ATP2B2	0.0249589	0.00891673	0.0122215	0.00751012	0.0320883	0.0131271	0.0177237	0.0376014	0.0444957	0.0208511	0.162287	0.0216033	0.0396151
	A230004M16Rik	0.349414	0.285495	0.338109	0.663616	0.646431	0.676889	0	0	0		4930452N14Rik	0	0	0	0	0	0	0	0	0	0	0	0	0	0	0	0	0	0	0	0	0	0		ATP2B3	0.0128002	0.0209035	0.0106939	0.013419	0.00644529	0.0153999	0.0343025	0.0346641	0.0209401	0.025017	0.699388	0.00525262	0.00640952
	A230005M16Rik	0.699018	0.571146	0.676402	0.333797	0.325154	0.340474	0.380772	0.307897	0.325694		4930453C13Rik	0	0	0	0	0	0	0	0	0	0	0	0	0	0	0	0	0	0	0	0	0	0		ATP2B4	5.65465	5.01827	7.02926	5.60784	6.82217	6.8957	5.84217	5.42351	5.95674	4.9843	119.702	5.72511	7.57186
	A230006K03Rik	0.349055	0.285202	0.337762	0	0	0	0	0	0		4930453H23Rik	0	0	0	0	0	0	0	0	0	0	0	0	0	0	0	0	0	0	0	0	0	0		ATP2C1	29.2447	30.5925	19.2953	23.2054	20.9124	19.7455	21.2341	18.5843	18.4263	15.7379	16.4546	21.2311	24.6195
	A230020J21Rik	2.50442	2.04629	2.4234	2.86609	2.79187	2.92342	4.85279	3.92402	4.15084		4930453L07Rik	0	0	0	0	0	0	0	0	0	0	0	0	0	0	0	0	0	0	0	0	0	0		ATP2C2	38.7909	40.4618	17.6202	47.4042	20.812	36.2169	41.0807	39.6918	17.0127	19.2567	9.99829	19.2982	48.0532
	A230028O05Rik	5.88083	4.80504	5.69056	6.99056	6.80954	7.13038	8.7043	7.0384	7.44523		4930453N24Rik	814	1124	847	726	782	683	672	1235	510	600	1841	682	700	696	643	887	825	1087	1094	737	729	1016		ATP4A	0.00897402	0	0	0.0176429	0	0	0.0084184	0	0	0	0	0	0
	A230050P20Rik	425.796	347.905	412.02	172.926	168.448	176.385	38.9392	31.4867	33.3067		4930453O03Rik	0	0	0	0	0	0	0	0	0	0	0	0	0	0	0	0	0	0	0	0	0	0		ATP4B	0	0	0	0.0240787	0	0.0280376	0	0.0535841	0.0837859	0.0448903	0	0	0
	A230051N06Rik	0	0	0	0	0	0	0.381861	0.308777	0.326625		4930455B14Rik	0	0	0	0	0	0	0	0	0	0	0	0	0	0	0	0	0	0	0	0	0	0		ATP5A1	246.661	325.923	276.932	274.32	275.791	291.389	294.775	273.835	289.98	318.2	270.144	215.28	289.479
	A230056P14Rik	10.2663	8.3883	9.93419	6.41084	6.24483	6.53907	11.3843	9.20549	9.73758		4930455C13Rik	0	1	2	0	0	2	0	0	0	1	0	2	0	0	1	2	1	0	1	0	0	0		ATP5B	514.853	623.608	550.19	515.612	622.503	647.868	618.552	523.414	617.197	654.742	436.719	480.224	545.005
	A230057D06Rik	1.78708	1.46016	1.72926	2.83771	2.76422	2.89446	10.4045	8.41321	8.8995		4930455D15Rik	0	0	0	0	0	0	0	0	0	0	0	0	0	1	0	0	0	0	0	0	0	0		ATP5C1	164.466	211.478	176.25	164.778	167.806	162.06	163.783	156.144	164.601	193.464	153.828	153.245	156.208
	A230060F14Rik	8.98485	7.34124	8.69415	6.34052	6.17633	6.46733	9.2705	7.49623	7.92953		4930455G09Rik	0	3	4	0	0	0	2	0	0	1	0	1	0	1	1	2	2	1	0	1	2	2		ATP5D	63.899	85.2597	82.415	72.4624	67.9306	72.0155	79.0924	75.4149	87.5353	132.289	76.2895	140.332	69.9474
	A230065N10Rik	14.258	11.6498	13.7967	15.6679	15.2622	15.9813	13.621	11.0141	11.6508		4930455H04Rik	0	0	0	0	0	0	0	0	0	0	0	0	0	0	0	0	0	0	0	0	0	0		ATP5E	431.048	567.389	474.823	451.557	468.145	538.819	508.989	527.355	543.427	635.881	711.227	1115.28	464.564
	A230072C01Rik	23.0056	18.7971	22.2613	26.0153	25.3416	26.5356	23.9778	19.3888	20.5095		4930455J16Rik	0	0	0	1	0	0	0	0	0	0	0	0	0	0	1	0	0	0	0	0	0	0		ATP5EP2	0	0	0	0	0	0	0	0	0	0	0	0	0
	A230072E10Rik	11.4813	9.38101	11.1098	12.7	12.3711	12.954	12.3161	9.95896	10.5346		4930455M05Rik	0	0	0	0	0	0	0	0	0	0	0	0	0	0	0	0	0	0	0	0	0	0		ATP5F1	112.346	141.454	120.31	118.763	120.786	134.543	122.691	111.949	112.842	129.336	83.7688	87.4402	115.4
	A230083G16Rik	0.358791	0.293157	0.347183	1.33595	1.30135	1.36267	1.88064	1.52071	1.60861		4930456G14Rik	0	0	0	1	0	0	0	0	0	0	0	0	0	0	0	0	0	0	0	0	0	0		ATP5G1	156.744	197.93	165.113	167.09	182.571	207.675	189.672	199.377	186.334	212.497	130.529	289.83	177.066
	A230083N12Rik	1.43516	1.17263	1.38873	0.668266	0.650961	0.681632	0.750482	0.606849	0.641925		4930456L15Rik	0	0	0	0	0	0	0	0	0	0	0	0	0	0	1	0	0	0	0	0	0	0		ATP5G2	246.484	337.939	208.166	255.305	223.02	259.338	236.309	287.366	229.274	298.445	324.298	350.594	241.437
	A230085B16Rik	0	0	0	0	0	0	0.39061	0.315852	0.334108		4930458A03Rik	0	0	0	0	0	0	0	0	0	0	0	0	0	0	0	0	0	0	0	0	0	0		ATP5G3	94.0414	140.765	121.541	117.915	110.098	123.464	120.755	114.439	136.056	131.797	97.1711	119.901	140.217
	A230087F16Rik	3.58794	2.93159	3.47186	6.33908	6.17493	6.46587	9.09245	7.35227	7.77724		4930458B22Rik	5	2	1	1	2	0	0	2	3	0	5	0	0	0	2	4	0	3	1	1	2	0		ATP5H	180.286	235.914	180.797	183.561	203.572	233.422	203.197	191.288	233.109	311.707	247.466	244.664	187.108
	A230103J11Rik	12.6288	10.3186	12.2202	18.6005	18.1188	18.9725	8.7192	7.05045	7.45798		4930458D05Rik	9	5	9	16	4	13	7	6	14	10	13	6	9	6	14	8	1	14	5	2	0	12		ATP5I	365.704	522.536	451.215	443.907	529.871	545.5	504.285	523.452	550.496	706.33	630.984	742.931	438.446
	A230107N01Rik	4.65745	3.80546	4.50676	1.00309	0.977111	1.02315	3.76796	3.04682	3.22293		4930458K08Rik	0	0	0	0	0	0	0	0	0	0	0	0	0	0	0	0	0	0	0	0	0	0		ATP5J	60.741	72.6676	56.8868	56.0518	66.7451	64.7732	62.8961	52.2125	52.4266	58.504	77.8016	72.1932	42.0505
	A230108P19Rik	0	0	0	0	0	0	0.769182	0.62197	0.657921		4930459C07Rik	0	1	4	0	0	1	1	0	1	0	7	0	0	0	2	2	1	0	1	0	1	3		ATP5J2	223.608	265.43	252.671	222.982	262.741	292.944	255.529	237.476	244.428	287.857	200.556	409.989	215.395
	A2m	0.356411	0.291212	0.344879	2.69116	2.62147	2.74499	1.10752	0.89555	0.947314		4930459L07Rik	0	0	0	0	0	0	0	0	0	0	0	0	0	0	0	0	0	0	0	0	0	0		ATP5J2-PTCD1	0.281265	0.440464	0.335321	0.104975	0.00575809	0.000625444	0.0595551	0.062723	0.0506434	0	0	0.145112	0
	A2ml1	0.354584	0.289719	0.343112	0.336805	0.328083	0.343542	0.707962	0.572467	0.605556		4930461C15Rik	0	1	0	0	0	0	0	0	1	0	0	0	1	0	0	0	0	0	0	1	0	0		ATP5L	96.2103	128.977	112.865	111.471	129.491	139.587	136.029	142.226	135.786	145.387	158.294	140.303	124.267
	A330009N23Rik	3.97979	3.25176	3.85103	13.6795	13.3253	13.9531	22.9924	18.5919	19.6666		4930461G14Rik	2	0	1	0	0	1	11	0	0	37	0	1	1	2	1	1	3	5	0	7	2	31		ATP5L2	0	0	0	0	0	0	0.0551994	0	0	0	0	0	0
	A330015K06Rik	3.54643	2.89767	3.43169	4.89295	4.76625	4.99082	5.60186	4.52973	4.79155		4930463O16Rik	0	0	0	0	0	0	0	0	0	0	0	0	0	0	0	0	0	0	0	0	0	0		ATP5O	201.983	258.066	203.424	204.619	209.168	205.02	207.522	213.558	241.18	265.59	251.739	308.983	231.168
	A330023F24Rik	3.95586	3.23221	3.82787	2.67507	2.6058	2.72857	2.99389	2.42089	2.56083		4930465I24Rik	0	0	0	0	0	0	0	0	0	0	0	0	0	0	0	0	0	0	0	0	0	0		ATP5S	6.30401	5.38712	4.57888	4.90407	4.88441	4.3691	4.60549	3.35007	3.68579	4.62963	3.42446	2.5263	4.02746
	A330033J07Rik	0	0	0	0.658722	0.641665	0.671898	1.706	1.37949	1.45923		4930465K09Rik	0	0	0	0	0	0	0	0	0	0	0	0	0	0	0	0	0	0	0	0	0	0		ATP5SL	19.6712	24.5469	17.9707	19.756	22.8133	23.4169	21.0235	21.0267	21.1027	28.4679	30.3503	25.2475	20.0362
	A330035P11Rik	20.1152	16.4355	19.4644	12.0519	11.7398	12.293	24.4362	19.7594	20.9015		4930465K10Rik	0	0	0	0	1	0	0	1	0	1	0	0	2	2	0	0	0	0	0	1	0	0		ATP6AP1	57.1898	56.3401	54.237	58.804	51.0091	61.4988	61.3118	73.7212	60.9323	72.9146	58.8398	104.365	67.5782
	A330040F15Rik	0	0	0	0	0	0	0.381861	0.308777	0.326625		4930465M20Rik	0	0	0	0	0	0	0	0	0	0	0	0	0	0	0	0	0	0	0	0	0	0		ATP6AP1L	0.801279	1.30148	1.27582	0.569607	0.81453	0.632711	0.388902	2.39538	0.344334	0.849643	2.17018	0.498322	0.705686
	A330041J22Rik	4.99478	4.08108	4.83318	3.05316	2.9741	3.11423	4.06931	3.29049	3.48069		4930466I24Rik	0	1	0	0	2	0	2	1	0	5	2	0	1	3	4	1	2	0	1	1	0	1		ATP6AP2	63.7973	60.3816	56.461	59.1149	53.0935	59.0902	55.079	53.4582	57.0703	56.3194	81.0238	69.3056	64.7369
	A330058E17Rik	0	0	0	0	0	0	0.39061	0.315852	0.334108		4930466K18Rik	10	12	19	14	17	21	16	23	30	9	7	17	16	6	20	13	7	11	12	19	19	11		ATP6V0A1	11.1392	12.5631	11.6035	12.233	12.7596	14.5975	13.8966	13.868	15.2882	18.774	20.0645	18.8647	13.466
	A330069E16Rik	0.723809	0.591402	0.700391	0.335225	0.326544	0.34193	1.85624	1.50098	1.58774		4930467D21Rik	0	0	0	0	0	0	0	0	0	0	0	0	0	0	0	0	0	0	0	0	0	0		ATP6V0A2	4.24734	3.75475	3.66404	4.13929	3.94558	4.04718	3.81875	3.36732	3.77744	3.55674	2.54674	2.80636	3.73389
	A330069K06Rik	37.8196	30.9012	36.596	1.002	0.976055	1.02204	0.475844	0.384773	0.407014		4930467E23Rik	0	0	0	0	0	0	0	0	0	0	0	0	0	0	0	0	0	0	0	0	0	0		ATP6V0A4	0	0	0.00822155	0	0	0	0	0	0	0.019906	0	0.168459	0
	A330074K22Rik	3.69425	3.01846	3.57473	3.66621	3.57128	3.73954	8.77014	7.09164	7.50155		4930467J12Rik	0	0	0	0	0	0	0	0	0	0	0	0	0	0	0	0	0	0	0	0	0	0		ATP6V0B	75.4708	83.8469	89.0957	88.7715	80.582	104.041	92.3292	82.8408	87.9654	94.697	67.7131	103.548	81.4229
	A330076H08Rik	0	0	0	0.337328	0.328593	0.344075	0	0	0		4930467K11Rik	0	0	0	0	0	0	1	0	0	0	0	0	1	0	0	0	0	0	0	0	0	0		ATP6V0C	121.878	131.405	129.628	128.293	113.847	136.789	128.618	111.272	147.171	167.548	127.253	209.045	121.157
	A330084C13Rik	8.28124	6.76634	8.01331	4.35061	4.23795	4.43763	5.61422	4.53973	4.80213		4930469B13Rik	0	0	0	0	0	0	0	0	0	0	0	0	0	0	0	0	0	0	0	0	0	0		ATP6V0CP3	0.299909	0	0.250933	0	0.289939	0.117788	0.295919	0.413585	0.119681	0.196105	0	0	0.450273
	A330093E20Rik	0	0	0	0.337328	0.328593	0.344075	0	0	0		4930469K13Rik	0	0	0	0	0	0	0	0	0	0	0	0	0	0	0	0	0	0	0	0	0	0		ATP6V0D1	64.2249	78.6644	76.2589	66.1991	77.348	78.3936	72.8216	69.5896	88.3685	101.997	66.8543	109.81	66.9073
	A330094K24Rik	0.353471	0.28881	0.342035	0.330952	0.322382	0.337571	0	0	0		4930470B04Rik	0	0	0	0	0	0	0	0	0	0	0	0	0	0	0	0	0	0	0	0	0	0		ATP6V0D2	1.48606	1.16392	1.32577	2.90794	2.52063	2.81833	2.75675	1.99521	4.64566	2.3596	0.188428	0.904587	2.097
	A330102I10Rik	2.15069	1.75726	2.08111	5.33756	5.19934	5.44432	5.64022	4.56075	4.82437		4930470G03Rik	0	0	1	2	3	1	2	1	0	1	0	2	1	0	3	1	0	1	0	6	0	0		ATP6V0E1	149.956	193.113	182.081	167.428	177.44	198.385	185.919	166.01	231.086	253.788	234.892	311.751	207.459
	A3galt2	7.54501	6.16479	7.3009	10.3912	10.1222	10.5991	13.206	10.6785	11.2957		4930470O06Rik	0	0	0	0	0	0	0	0	0	0	0	0	0	0	0	0	0	0	0	0	0	0		ATP6V0E2	4.38131	3.05143	2.92069	3.20853	3.30355	3.20132	4.14695	2.84816	3.67011	3.30999	16.0219	6.24442	5.01491
	A430005L14Rik	1173.39	958.736	1135.42	1268.93	1236.07	1294.31	1711.89	1384.26	1464.27		4930470P17Rik	0	0	0	0	0	0	0	0	0	0	0	0	0	0	0	0	0	0	0	0	0	0		ATP6V1A	16.0474	14.9631	12.5363	14.021	13.3876	14.1394	13.4167	11.932	11.2171	12.7913	9.27353	8.75353	13.7374
	A430010J10Rik	0	0	0	0.337328	0.328593	0.344075	0	0	0		4930471C04Rik	0	0	0	0	0	0	0	0	0	0	0	0	1	0	0	0	0	0	0	1	0	1		ATP6V1B1	0.0316481	0.113746	0.0391316	0.209863	0.0240076	0.0769701	0.191608	0.0360967	0.0971427	0.095068	0.163241	0.136654	0.0232618
	A430018G15Rik	86.5664	70.7307	83.7657	98.1208	95.58	100.083	18.4651	14.9311	15.7941		4930471C06Rik	0	0	0	0	0	0	0	0	0	0	0	0	0	0	0	0	0	0	0	0	0	0		ATP6V1B2	26.2978	27.5601	26.4439	24.2335	26.1341	28.5442	27.6814	24.0698	29.5962	30.004	30.5205	21.8598	29.9715
	A430027C01Rik	1.0805	0.882839	1.04554	2.33885	2.27829	2.38563	0.375659	0.303762	0.32132		4930471D02Rik	0	0	0	0	0	1	0	0	1	0	0	1	0	2	2	4	1	0	0	1	0	0		ATP6V1C1	7.93701	8.59951	7.13355	7.0109	8.07566	7.57379	7.43903	6.87815	8.09472	7.34329	8.26623	6.6437	8.38085
	A430027H14Rik	0	0	0	0.667312	0.650032	0.680659	0.38973	0.31514	0.333356		4930471E15Rik	0	0	0	0	0	0	0	0	0	0	0	0	0	0	0	0	0	0	0	0	0	0		ATP6V1C2	0.421308	0.400824	0.424076	0.712768	0.326337	0.5913	0.463455	0.927518	0.464805	0.229026	0.206839	0.486889	0.330721
	A430033K04Rik	138.758	113.375	134.268	98.4738	95.9238	100.443	173.186	140.04	148.135		4930471E19Rik	0	0	0	0	0	0	0	0	0	0	0	0	0	0	0	0	0	0	0	0	0	0		ATP6V1D	30.2464	30.5083	30.5887	24.6791	39.342	29.9915	31.224	26.0746	28.3501	28.7368	30.1521	30.99	25.4768
	A430035B10Rik	9.75831	7.9732	9.44259	6.90015	6.72147	7.03816	5.5301	4.4717	4.73018		4930471G24Rik	0	0	0	0	0	0	0	0	0	0	0	0	0	0	0	0	0	0	0	0	0	0		ATP6V1E1	38.8605	42.5715	37.3385	33.278	37.9581	33.9022	35.0102	32.8754	39.984	38.3043	60.1466	46.4231	34.3803
	A430046D13Rik	2.129	1.73954	2.06012	2.33551	2.27504	2.38223	4.82651	3.90277	4.12836		4930471M09Rik	0	0	2	0	0	1	0	0	0	0	2	1	0	0	0	0	0	0	0	0	1	1		ATP6V1E2	0.201057	0.103758	0.215756	0.123162	0.173193	0.200611	0.314603	0.3158	0.0996675	0.226723	0.70384	0.592314	0.378603
	A430057M04Rik	22.5598	18.4329	21.83	21.0971	20.5508	21.5191	21.0161	16.9938	17.9761		4930473A02Rik	2	3	1	3	1	0	0	0	2	2	2	1	2	3	4	3	7	4	5	2	10	0		ATP6V1F	41.0272	49.9273	44.836	52.96	69.4345	68.7129	65.9711	67.4331	70.7417	67.2712	97.3961	162.593	59.2079
	A430060F13Rik	0	0	0	0.337328	0.328593	0.344075	0	0	0		4930473D10Rik	0	0	0	0	0	0	0	0	0	0	0	0	0	0	0	0	0	0	0	0	0	0		ATP6V1G1	48.4508	50.3814	44.7206	52.8188	42.4868	47.6635	53.5422	43.4046	45.0849	39.9761	43.1464	53.9226	47.1269
	A430072C10Rik	0	0	0	0	0	0	0.381861	0.308777	0.326625		4930473H19Rik	0	0	0	0	1	0	0	0	1	0	0	0	1	0	0	1	0	0	0	0	0	1		ATP6V1G2	0.0530567	0.135124	0	0.0297634	0.0435519	0	0.0572355	0	0	0	0.649031	0.0597818	0
	A430072P03Rik	0.695283	0.568094	0.672788	0	0	0	0	0	0		4930473O22Rik	0	0	0	0	0	0	0	0	0	0	0	0	0	0	0	0	0	0	0	0	0	0		ATP6V1G2-DDX39B	0.772455	0.792386	0.434955	0.515904	0.600551	0.195346	0.552486	0.759287	0.299798	0.485752	3.20325	0.18672	0.117054
	A430073D23Rik	1.07771	0.880564	1.04284	1.00165	0.975712	1.02168	3.36851	2.72382	2.88126		4930474B08Rik	0	0	0	0	0	0	0	0	0	0	0	0	0	0	0	0	0	0	0	0	0	0		ATP6V1G3	0	0	0	0	0	0	0	0	0	0	0	0	0
	A430078G23Rik	0	0	0	0	0	0	0.381861	0.308777	0.326625		4930474H06Rik	0	0	0	0	0	0	0	0	0	0	0	0	0	0	0	0	0	0	0	0	0	0		ATP6V1H	11.9179	9.30385	8.83376	9.75659	9.38914	11.1859	9.51495	9.83126	10.5063	10.434	18.726	10.6921	10.9326
	A430078I02Rik	1.43112	1.16932	1.38482	1.33594	1.30135	1.36266	0.750493	0.606857	0.641935		4930474H20Rik	0	0	0	0	0	0	0	0	0	0	0	0	0	0	0	0	0	0	0	0	0	0		ATP7A	2.79319	2.07735	1.70754	2.33141	2.10247	2.10136	2.04251	2.03281	2.0559	1.94822	1.61548	1.70753	2.60692
	A430090L17Rik	0	0	0	0	0	0	0.701596	0.567318	0.60011		4930474N05Rik	0	0	0	0	0	0	0	0	0	0	0	0	0	0	0	0	0	0	0	0	0	0		ATP7B	2.30057	2.54885	1.92856	3.05687	2.65077	2.81561	3.35974	3.40089	2.93249	3.70077	1.36443	4.64108	3.35549
	A430093F15Rik	0.358773	0.293142	0.347165	2.00335	1.95147	2.04342	3.0081	2.43238	2.57298		4930474N09Rik	0	0	0	0	0	0	0	0	0	0	0	0	0	0	0	0	1	0	0	0	0	0		ATP8A1	13.9492	12.5074	13.3547	10.283	11.9861	11.9303	10.6437	11.1516	11.593	19.3411	4.2115	5.7586	11.8241
	A430103D13Rik	31.693	25.8953	30.6676	17.3327	16.8839	17.6794	25.0439	20.2508	21.4213		4930477E14Rik	0	0	0	0	0	0	0	0	0	0	0	0	0	0	0	0	0	0	0	0	0	0		ATP8A2	0.115488	0.0902846	0.103886	0.106333	0.220492	0.123575	0.152947	0.17418	0.217918	0.0904237	0.631452	0.0302665	0.176188
	A430105J06Rik	4.31484	3.52552	4.17524	3.00514	2.92732	3.06525	3.75751	3.03836	3.21399		4930477G07Rik	0	0	0	0	0	0	0	0	0	0	0	1	0	0	0	0	0	0	0	0	0	0		ATP8B1	87.0572	84.6249	74.6942	70.2322	69.119	80.1589	77.8557	72.2941	65.0774	68.5568	20.766	37.5704	74.4468
	A430106G13Rik	3.58596	2.92997	3.46994	1.33595	1.30136	1.36267	1.50288	1.21525	1.28549		4930477N07Rik	0	0	0	0	0	0	0	0	0	0	0	0	0	0	0	0	0	0	0	0	0	0		ATP8B2	4.59874	3.25762	5.24966	4.63238	4.90566	5.71839	4.11916	4.19019	6.46083	5.24671	8.13058	2.77028	6.50884
	A430108G06Rik	5.38101	4.39666	5.20692	3.67891	3.58364	3.75249	2.99447	2.42136	2.56132		4930477O15Rik	0	0	0	0	0	0	0	0	1	0	0	0	0	0	0	0	0	0	0	0	0	0		ATP8B3	0.0897837	0.0545725	0.0467739	0.0750574	0.102996	0.150783	0.0623406	0.0575212	0.061203	0.0223134	0.190457	0.122907	0.0332144
	A430110C17Rik	0.707064	0.57772	0.684188	0.668185	0.650882	0.681549	1.13522	0.917951	0.97101		4930478E11Rik	0	0	0	0	0	0	0	0	0	0	0	0	0	0	0	0	0	0	0	0	0	0		ATP8B4	0.897569	0.775789	0.886965	0.78858	0.789694	0.862439	0.631866	0.668121	1.03126	0.610018	0.749257	0.339035	0.909918
	A430110L20Rik	2.1553	1.76103	2.08557	2.00397	1.95207	2.04405	6.39275	5.16925	5.46804		4930478K11Rik	0	0	0	0	0	0	0	0	0	0	0	0	0	0	0	0	0	0	0	0	0	0		ATP8B5P	0.0096517	1.23e-05	0.0286973	0.0114302	0.0196044	0.0336125	0.0254743	0.0660073	0.0369659	3.51e-05	0.0248195	1.51e-05	0.0206718
	A4galt	0	0	0	0.668699	0.651383	0.682073	2.65886	2.14998	2.27425		4930478M09Rik	0	0	0	0	0	0	0	1	0	0	0	0	0	0	3	0	0	0	0	0	0	0		ATP9A	21.0178	22.0542	18.2118	19.4937	23.2617	25.3754	22.6099	18.4542	24.0679	31.0369	17.518	29.4494	23.6596
	A4gnt	0	0	0	0.331075	0.322502	0.337697	0	0	0		4930478M13Rik	0	0	0	0	0	0	2	0	0	0	0	0	0	0	1	0	0	0	0	0	0	0		ATP9B	4.17263	3.91889	3.97495	4.01983	3.57839	3.50639	3.95542	3.95322	3.82468	4.62066	4.57152	2.67964	4.27748
	A530006G24Rik	0	0	0	0.337328	0.328593	0.344075	0	0	0		4930478P22Rik	0	0	0	0	0	0	0	0	0	0	0	0	0	0	0	0	0	0	0	0	0	0		ATPAF1	23.6602	23.7729	17.8955	20.7644	19.4874	19.2684	18.4881	18.6622	17.9799	19.0539	18.3323	13.8188	18.7391
	A530010F05Rik	0	0	0	0.331075	0.322502	0.337697	0	0	0		4930479D17Rik	1	0	0	0	0	0	0	2	0	0	0	1	0	0	0	1	2	0	0	0	1	0		ATPAF1-AS1	0	0	0.0351091	0	0	0	0	0	0	0.0883764	0	0	0.0658022
	A530013C23Rik	4.65627	3.80449	4.50562	8.00059	7.79341	8.16061	5.71935	4.62473	4.89205		4930479H17Rik	2	4	6	3	2	4	0	3	3	3	20	1	1	1	4	9	2	2	6	0	1	1		ATPAF2	4.83185	6.71309	6.19506	6.15395	7.00768	7.79957	7.8957	6.91079	6.82527	8.54213	5.85578	6.60778	6.81385
	A530016L24Rik	30.1113	24.603	29.1371	0.668446	0.651137	0.681816	0.693498	0.560771	0.593184		4930480C01Rik	0	0	0	0	0	0	0	0	0	0	0	0	0	0	0	0	0	0	0	0	0	0		ATPBD4	3.62595	3.66719	2.71005	3.88112	3.22405	2.96273	2.93224	3.62249	3.6905	3.67697	3.47827	3.10114	3.55095
	A530017D24Rik	105.029	85.8157	101.631	62.3209	60.7071	63.5674	105.453	85.2703	90.1991		4930480E11Rik	0	0	0	0	0	0	0	0	0	0	0	0	0	0	0	0	0	0	0	0	0	0		ATPIF1	184.262	189.488	166.064	159.037	176.422	201.005	206.146	192.929	203.864	324.872	140.316	251.933	178.882
	A530020G20Rik	0	0	0	10.8981	10.6159	11.1161	6.1193	4.94814	5.23415		4930480G23Rik	0	0	0	0	0	0	0	0	0	0	0	0	0	0	0	0	0	0	0	0	0	0		ATR	2.18869	2.33071	2.92512	2.38598	1.85981	2.30745	2.3108	2.38121	2.42785	1.61019	1.79801	2.7377	2.48855
	A530032D15Rik	35.5991	29.0869	34.4474	22.5904	22.0054	23.0422	61.6705	49.8675	52.7499		4930480K02Rik	0	0	0	0	0	0	0	0	0	0	0	0	0	0	0	0	0	0	0	0	0	0		ATRIP	1.55048	1.3733	1.52642	1.46963	1.29533	1.90581	1.60114	1.95874	2.08037	1.65703	2.07694	1.81848	2.03782
	A530040E14Rik	55.2946	45.1795	53.5056	23.7338	23.1192	24.2085	21.9342	17.7363	18.7615		4930480K15Rik	0	0	0	0	0	0	0	0	0	0	0	0	0	0	0	0	0	0	0	0	0	0		ATRN	8.58264	8.14781	6.42653	8.19187	7.6656	7.34836	8.40888	8.09497	8.00963	7.86077	7.15764	4.91916	8.50421
	A530041M06Rik	1.40989	1.15198	1.36428	1.33652	1.30191	1.36325	0.591321	0.478149	0.505787		4930480K23Rik	21	3	8	18	9	31	15	10	12	2	2	14	8	10	6	10	4	13	6	5	6	6		ATRNL1	0.134976	0.0216602	0.115271	0.126337	0.072691	0.0445932	0.112112	0.0621719	0.0929901	0.0635636	1.95826	0.0415166	0.155225
	A530046M15Rik	105.93	86.5519	102.503	55.8187	54.3733	56.9352	18.1862	14.7055	15.5556		4930480M12Rik	0	0	0	0	0	0	0	0	0	0	0	0	0	0	0	0	0	0	0	0	0	0		ATRX	5.04675	4.82767	4.42049	4.45051	4.39586	4.61082	4.59776	4.45309	4.69004	3.69589	5.4928	3.48386	5.90232
	A530053M12Rik	1.8173	1.48486	1.7585	6.37571	6.21061	6.50324	6.23731	5.04356	5.33509		4930481A15Rik	87	88	123	81	78	114	62	56	86	97	36	71	24	87	74	137	78	25	85	73	114	124		ATXN1	4.05534	3.1238	2.46009	3.09553	3.82396	4.09306	3.31134	2.78379	3.90723	3.45331	7.30432	2.8909	4.28797
	A530058O07Rik	2.15609	1.76168	2.08634	1.66817	1.62497	1.70154	0.752519	0.608496	0.643668		4930481B07Rik	10	20	50	27	20	32	11	22	21	14	28	21	14	53	17	24	25	15	22	18	22	28		ATXN10	13.646	13.8432	15.698	11.7809	12.324	13.9804	13.5326	13.349	15.4328	13.9717	23.9576	16.7013	16.1634
	A530064D06Rik	0.358748	0.293121	0.347141	1.33435	1.29979	1.36103	1.49795	1.21126	1.28127		4930483J18Rik	3	2	1	6	4	3	2	1	1	1	0	1	2	3	3	1	7	2	0	2	7	1		ATXN1L	7.64962	7.33956	6.02606	6.71093	7.60277	8.3464	7.03604	6.60184	7.8436	7.06957	8.27043	6.42234	8.20502
	A530064N14Rik	11.149	9.10951	10.7883	18.3629	17.8874	18.7302	17.1439	13.8628	14.6641		4930483K19Rik	1	0	0	1	0	0	0	1	0	0	0	1	0	0	0	0	0	0	0	2	0	0		ATXN2	4.16843	5.07612	4.54869	4.8715	3.99953	5.27205	5.26002	5.39353	4.73377	5.08111	7.96847	3.41329	5.38688
	A530065N20Rik	0.379711	0.31025	0.367426	0	0	0	0.39136	0.316458	0.33475		4930483O08Rik	0	0	4	1	2	2	1	1	0	0	0	1	0	0	0	1	0	0	0	0	0	1		ATXN2L	14.4349	13.8789	13.6937	14.8143	14.9686	21.3075	19.6658	20.6432	20.003	20.9908	19.558	22.5721	21.4984
	A530072M11Rik	9.85326	8.05079	9.53447	5.01982	4.88983	5.12022	3.10387	2.50982	2.65489		4930484H19Rik	0	0	0	0	0	0	0	0	0	0	0	0	0	0	0	0	0	0	0	0	0	0		ATXN3	3.57701	3.29281	2.78136	2.93821	3.42096	2.47917	2.46995	2.70328	3.18539	3.23041	3.8698	1.93404	3.26072
	A530083I20Rik	1.37942	1.12708	1.33479	0	0	0	0.386921	0.312869	0.330953		4930486F22Rik	0	0	0	0	0	0	0	0	0	0	0	0	0	0	0	0	0	0	0	0	0	0		ATXN3L	0	0	0	0	0	0	0	0	0	0	0	0	0
	A530084C06Rik	34.7921	28.4275	33.6665	23.4125	22.8063	23.8808	80.2871	64.9211	68.6737		4930486I03Rik	0	0	0	0	0	0	0	0	0	0	0	0	0	0	0	0	0	0	0	0	0	0		ATXN7	5.70177	4.97096	4.46211	4.14634	5.70697	6.2759	5.48726	4.96343	5.12226	5.5153	4.19215	3.37527	5.49213
	A530095I07Rik	0.773709	0.632173	0.748677	0.659855	0.642768	0.673053	1.20075	0.970942	1.02706		4930486L24Rik	0	0	0	0	0	0	0	0	0	0	0	0	0	0	0	0	0	0	0	0	0	0		ATXN7L1	3.37878	2.58454	2.22627	2.20341	2.65156	2.74751	2.97658	3.01242	2.1756	2.58446	3.65488	2.06717	3.11663
	A630001G21Rik	130.591	106.702	126.366	67.4139	65.6682	68.7622	97.3751	78.7387	83.2899		4930486N12Rik	0	0	0	0	0	0	0	0	0	0	0	0	0	0	0	0	0	0	0	0	0	0		ATXN7L2	0.671751	1.00964	1.16613	0.669594	1.00515	0.963635	1.02364	0.807688	1.00816	1.26795	1.48756	1.43848	0.69935
	A630001O12Rik	0	0	0	0.667389	0.650107	0.680738	0.737325	0.596209	0.630671		4930487D11Rik	0	0	0	0	0	0	0	0	0	0	0	0	0	0	0	0	0	0	0	0	0	0		ATXN7L3	17.056	18.7381	16.0352	16.869	19.1139	21.2918	17.7637	18.5274	19.9543	21.3959	16.378	21.7944	19.0284
	A630009H07Rik	5.63757	4.60628	5.45518	2.66854	2.59943	2.72191	3.09596	2.50343	2.64813		4930488B22Rik	0	0	0	0	0	0	0	0	0	0	0	0	0	0	0	0	0	0	0	0	0	0		ATXN7L3B	35.0969	32.1428	27.3213	27.9002	29.9386	30.4142	30.2798	30.3392	29.5767	28.07	30.3155	25.2804	34.1281
	A630012P03Rik	0.349043	0.285192	0.337751	0	0	0	0.768677	0.621562	0.657489		4930488L21Rik	0	0	0	0	0	0	0	0	0	0	0	0	0	0	0	0	0	0	0	0	0	0		ATXN8OS	0	0	0	0	0	0	0	0	0	0	0.0456586	0	0
	A630014C17Rik	5.38419	4.39925	5.20999	2.03687	1.98413	2.07761	2.2424	1.81323	1.91804		4930488N15Rik	0	0	0	0	0	0	0	0	0	0	0	0	0	0	0	0	0	0	0	0	0	0		AUH	16.4609	19.806	13.9805	15.375	19.9778	21.4604	20.3594	13.9755	19.1245	26.2284	12.0946	13.1548	16.4661
	A630019I02Rik	0	0	0	0.331075	0.322502	0.337697	0	0	0		4930488N24Rik	0	0	0	0	0	0	0	0	0	0	0	0	0	0	0	0	0	0	0	0	0	0		AUP1	55.3521	62.9654	60.9935	53.0912	61.2062	66.2613	62.1006	61.475	66.7248	68.5333	48.5529	85.6965	58.3933
	A630023A22Rik	35.7677	29.2247	34.6105	26.3616	25.679	26.8889	24.4052	19.7344	20.875		4930500F04Rik	0	0	0	0	0	0	0	0	0	0	0	0	0	0	0	0	0	0	0	0	0	0		AURKA	6.33017	6.30599	5.30241	4.94819	7.02847	6.23714	6.26634	4.26538	5.25629	3.1862	1.67578	10.2775	5.74939
	A630052C17Rik	70.7522	57.8094	68.4631	48.2827	47.0324	49.2484	67.8852	54.8928	58.0657		4930500F10Rik	4	5	4	3	1	3	4	3	5	4	5	8	2	2	1	7	2	0	4	4	0	7		AURKAIP1	52.4247	63.5557	61.7248	57.108	54.0157	56.1096	51.8207	48.2957	62.6067	82.1281	65.3141	102.167	51.5097
	A630072L19Rik	0	0	0	0.663323	0.646147	0.676591	0	0	0		4930500L23Rik	0	0	0	0	0	0	0	0	0	0	0	0	0	0	0	0	0	0	0	0	0	0		AURKAPS1	0.0963045	0.10282	0.0882968	0.138421	0.0954067	0.1344	0.133407	0.139734	0.149665	0.0973255	0.048684	0.112651	0.0862531
	A630072M18Rik	179.159	146.385	173.362	122.404	119.235	124.852	166.452	134.595	142.375		4930500M09Rik	1	0	0	1	1	1	1	1	3	3	0	3	0	4	1	0	0	0	0	1	0	0		AURKB	4.0506	4.97239	2.96648	3.5288	5.77708	7.83952	5.61885	3.36424	4.03956	2.79309	1.16418	8.96452	4.0075
	A630075F10Rik	0	0	0	0.337328	0.328593	0.344075	0	0	0		4930502A04Rik	0	0	0	0	0	0	0	0	0	0	0	0	0	0	0	0	0	0	0	1	0	0		AURKC	0.180204	0.127662	0.288157	0.225476	0.334174	0.350464	0.260008	0.236386	0.400831	0.473951	0.911192	0.478455	0.382939
	A630089N07Rik	5.72769	4.67991	5.54238	6.36117	6.19645	6.4884	7.48219	6.05019	6.3999		4930502C17Rik	0	0	0	0	0	0	0	0	0	0	0	0	0	0	0	0	0	0	0	0	0	0		AUTS2	6.01879	5.61169	3.97596	5.88496	5.5245	6.11918	6.92656	7.38547	6.06427	5.34226	4.83514	8.64945	7.36446
	A630095E13Rik	0	0	0	0.337263	0.32853	0.344009	0.735226	0.594513	0.628877		4930502E09Rik	0	0	0	0	0	0	0	0	0	0	2	0	0	0	0	0	0	5	0	0	0	0		AVEN	4.69352	5.75862	4.97789	4.19434	4.78753	5.29136	4.00351	4.29029	4.9836	5.84587	7.30085	5.44838	4.08008
	A630095N17Rik	0	0	0	0.677062	0.659529	0.690604	0.381524	0.308505	0.326337		4930502E18Rik	1	3	0	2	1	1	0	1	1	0	3	0	1	0	1	0	1	1	0	1	0	0		AVIL	1.78667	2.89848	4.7596	1.98247	6.46048	1.65622	2.19995	3.18397	3.00253	3.96951	0.95214	2.05715	2.1971
	A730004F24Rik	0	0	0	0.668556	0.651244	0.681928	0	0	0		4930503B20Rik	0	1	1	6	11	8	5	4	1	1	0	5	1	4	3	0	0	1	2	5	1	0		AVL9	13.6524	13.1512	9.73147	9.97706	11.8918	11.5553	12.6756	9.03958	10.5566	9.41191	5.39717	9.0473	11.9615
	A730011C13Rik	21.4336	17.5127	20.7402	18.0368	17.5698	18.3976	27.0186	21.8476	23.1104		4930503E14Rik	0	0	0	0	0	0	0	0	0	0	0	0	0	0	0	0	0	0	0	0	0	0		AVP	0	0	0	0	0	0	0	0	0	0	0	0	0
	A730013G03Rik	1.43381	1.17152	1.38742	1.00383	0.977836	1.02391	1.38196	1.11747	1.18206		4930503E24Rik	3	2	2	2	2	0	1	0	0	4	2	0	6	2	2	1	0	0	1	4	4	3		AVPI1	11.5413	12.4982	10.2747	11.0884	13.0139	24.3253	12.822	11.8413	19.8875	29.085	10.2364	26.8781	13.2933
	A730015C16Rik	8.31102	6.79068	8.04213	7.68316	7.4842	7.83683	5.63245	4.55447	4.81772		4930503F20Rik	0	0	0	0	0	0	0	0	0	0	0	0	0	0	0	0	0	0	0	0	0	0		AVPR1A	0.189849	0.0624133	0.178613	0.342592	0.161395	0.170843	0.168362	0.124074	0.145461	0.066293	0.177116	0.0722386	0.282884
	A730017C20Rik	0.365841	0.298917	0.354005	0.728611	0.709744	0.743184	4.01329	3.2452	3.43277		4930503H13Rik	0	0	0	0	0	0	0	0	0	0	0	0	0	0	0	0	0	0	0	0	0	0		AVPR1B	0.0957434	0.280432	0.019159	0.214765	0.0336488	0.108199	0.295427	0.123414	0.133381	0.0844505	0.137365	0.0771824	0.344021
	A730017L22Rik	21.344	17.4395	20.6535	17.7017	17.2433	18.0558	29.4252	23.7936	25.1689		4930503L19Rik	11	30	26	17	32	31	28	22	42	9	20	36	13	5	80	19	10	10	26	28	34	24		AVPR2	0.177742	0.282883	0.533444	0.32459	0.376564	0.307024	0.278108	0.424953	0.323415	0.257317	0.970484	0.863247	0.42762
	A730020E08Rik	74.5896	60.9448	72.1764	12.0235	11.7122	12.264	14.9768	12.1104	12.8104		4930503O07Rik	0	0	0	0	0	0	0	0	0	0	0	0	0	0	0	0	0	0	0	0	0	0		AWAT1	0	0	0	0	0.0424326	0	0	0	0	0	0	0	0
	A730020M07Rik	3.86095	3.15466	3.73604	33.3745	32.5103	34.0421	4.33781	3.50761	3.71035		4930504C09Rik	0	0	0	0	0	0	0	0	0	0	0	0	0	0	0	0	0	0	0	0	0	0		AWAT2	0	0	0	0	0	0	0	0	0	0	0	0	0
	A730032A03Rik	0.70204	0.573615	0.679326	0	0	0	0	0	0		4930504D19Rik	0	0	0	0	0	0	0	0	0	0	0	0	0	0	0	0	0	0	0	0	0	0		AXDND1	0.088978	0.161516	0.323963	0.0735827	0.382708	0.175854	0.0720785	0.123606	0.614003	0.860101	0.123476	0.924075	0.115884
	A730035I17Rik	17.6002	14.3806	17.0308	2.00289	1.95103	2.04295	3.35778	2.71514	2.87208		4930504O13Rik	0	0	0	0	0	0	0	0	0	0	0	0	0	0	0	0	0	0	0	0	0	0		AXIN1	10.2635	11.3	10.565	9.35601	13.1384	13.4329	10.6278	13.1345	14.0305	17.6664	10.8027	17.7774	13.2975
	A730036I17Rik	0	0	0	0.333751	0.325109	0.340427	0	0	0		4930505A04Rik	0	0	0	0	0	0	0	0	0	0	0	0	0	0	0	0	2	0	0	1	0	2		AXIN2	13.9906	12.4505	6.5986	10.7027	6.65359	12.7	9.23709	15.3835	9.57644	8.1658	4.72307	42.8803	15.0519
	A730046J19Rik	0.349055	0.285202	0.337762	0	0	0	0	0	0		4930505G20Rik	0	0	0	0	0	0	0	0	0	0	0	0	0	0	0	0	0	0	0	0	0	0		AXL	6.17086	5.06952	7.30609	7.25377	6.0453	5.95368	6.58222	4.98367	8.96708	6.76465	26.7065	3.54178	9.16866
	A730049H05Rik	1.07789	0.880711	1.04302	1.00151	0.975573	1.02154	0.749405	0.605978	0.641005		4930505K13Rik	0	0	0	0	0	0	0	0	0	0	0	0	0	0	0	0	0	0	0	0	0	0		AZGP1	3.72813	6.14662	5.51199	2.96631	5.02807	0.809676	1.91179	4.94604	4.84545	7.99032	2.49499	40.8788	2.38977
	A730056A06Rik	0	0	0	0.670895	0.653522	0.684314	4.25401	3.43985	3.63867		4930505K14Rik	0	0	0	0	1	0	0	0	0	0	0	2	0	0	0	0	0	0	0	0	0	0		AZGP1P1	0.0246196	0.0607956	0.0415416	0	0	0	0.0269657	0.0322797	0.0338867	0	0	0.0654481	0.0414376
	A730060N03Rik	0	0	0	0.333751	0.325109	0.340427	0	0	0		4930505M18Rik	0	0	0	0	0	0	0	0	0	0	0	0	0	0	0	0	0	0	0	0	0	0		AZI1	2.00941	1.80211	1.62222	1.80603	1.88672	1.89675	2.23077	2.47118	1.96503	1.93871	3.13528	3.13547	2.28686
	A730061H03Rik	0.378785	0.309493	0.36653	0	0	0	0	0	0		4930505N22Rik	1	0	2	1	1	5	0	0	0	2	3	0	0	1	0	1	4	0	2	0	3	1		AZI2	10.5641	10.9118	9.84716	10.2071	10.0849	8.43345	9.45599	8.13808	8.98887	8.72189	10.7089	5.91674	10.1229
	A730063M14Rik	20.4445	16.7046	19.7831	20.3486	19.8217	20.7556	23.0991	18.6782	19.7578		4930505O20Rik	0	0	0	0	0	0	0	0	0	0	0	0	0	0	0	0	0	0	0	0	0	0		AZIN1	34.5477	30.7362	28.2595	31.2803	24.9421	30.7026	28.2157	26.8579	29.2645	25.491	31.0389	28.1525	34.2237
	A730071L15Rik	2.51344	2.05365	2.43212	2.00355	1.95167	2.04363	1.87651	1.51737	1.60508		4930506C21Rik	0	0	11	6	1	1	3	3	4	1	5	2	1	1	1	3	8	9	7	1	2	5		AZU1	0	0	0	0.0473539	0.0680939	0	0.179064	0.0470875	0.0505646	0.162807	0	0.106623	0
	A730081D07Rik	2.18064	1.78173	2.11009	2.28052	2.22146	2.32613	0.749888	0.606368	0.641417		4930507D05Rik	3	5	2	0	1	1	5	3	1	4	0	2	2	2	0	2	4	0	1	1	2	5		B2M	5460.74	4777.59	5742.6	3989.03	7082.02	7922.62	5202.33	3718.94	6321.18	7403.24	3674.39	5503.04	5007.1
	A730085K08Rik	1.07523	0.878534	1.04044	0	0	0	0.360909	0.291835	0.308704		4930507D10Rik	0	0	0	0	0	0	0	0	0	0	0	0	0	0	0	0	0	0	0	0	0	0		B3GALNT1	0.876488	0.464291	0.914359	0.732643	0.521493	0.488104	0.739368	0.800024	0.558553	0.662629	2.39867	0.497142	0.840628
	A730089K16Rik	0	0	0	0	0	0	0.39061	0.315852	0.334108		4930509E16Rik	5	5	2	12	7	9	8	5	1	6	8	6	12	3	5	8	1	6	10	5	3	14		B3GALNT2	4.43162	4.09527	4.81127	4.8476	3.75275	4.64575	4.51024	4.12552	4.919	4.3116	9.4715	4.20014	6.2385
	A730090N16Rik	0.35673	0.291473	0.345188	0.333886	0.32524	0.340564	1.16291	0.94034	0.994693		4930509G22Rik	6	5	7	10	14	6	4	4	3	5	13	10	3	6	8	1	1	2	6	3	3	25		B3GALT1	5.14605	4.3051	0.780397	4.12469	2.52849	3.81031	3.73263	1.7661	3.45549	3.50511	0.947477	2.07834	4.93657
	A730091E23Rik	2.50834	2.04949	2.42719	2.33796	2.27742	2.38472	3.81781	3.08713	3.26557		4930509H03Rik	0	0	1	0	0	1	0	0	0	1	0	1	1	0	0	1	0	2	0	1	0	0		B3GALT2	0.806596	0.778391	0.318977	0.877271	0.335587	0.304062	0.621166	0.47106	0.603073	0.607265	1.18276	0.252705	1.06245
	A730098A19Rik	0	0	0	0	0	0	0.39061	0.315852	0.334108		4930509J09Rik	0	0	0	0	0	0	0	0	0	0	0	0	0	0	0	0	0	0	0	0	0	0		B3GALT4	8.76818	13.8594	8.6551	8.99935	11.926	13.5113	9.94383	8.53396	14.186	19.2635	10.1538	15.3848	10.9511
	A830005F24Rik	0	0	0	0	0	0	0.358451	0.289847	0.306601		4930509K18Rik	0	0	0	0	0	0	0	0	0	0	0	0	0	0	0	0	0	0	0	0	0	0		B3GALT5	28.6476	28.9449	6.17877	15.1484	22.079	20.6668	22.9216	19.5723	16.1746	11.3088	9.34543	14.3208	20.2653
	A830009L08Rik	0	0	0	1.66073	1.61773	1.69395	0.383178	0.309842	0.327751		4930510E17Rik	0	0	0	0	0	1	0	0	0	0	0	1	0	0	0	0	0	0	1	1	0	1		B3GALT6	4.40788	4.15733	4.7958	5.7513	4.37266	3.71641	4.06236	5.06593	4.58244	5.4993	5.82103	5.41862	6.05107
	A830011K09Rik	0.730527	0.596891	0.706892	0.337159	0.328428	0.343902	0	0	0		4930511A02Rik	0	0	0	0	0	0	0	0	0	0	0	0	0	0	0	0	0	0	0	0	0	0		B3GALTL	2.48478	1.91734	2.08076	1.43496	1.98417	1.73504	1.50086	1.476	1.98551	1.84377	3.50684	2.13305	1.80346
	A830018L16Rik	1.43906	1.17581	1.3925	2.99096	2.91351	3.05078	1.75767	1.42127	1.50342		4930511E03Rik	1	0	4	0	0	1	2	0	2	3	2	3	2	0	1	0	5	0	2	0	1	1		B3GAT1	0.0774173	0.102085	0.0701256	0.157256	0.131044	0.0628444	0.193157	0.107215	0.100006	0.0476994	0.295169	0.0866876	0.165248
	A830019L24Rik	0	0	0	0.672514	0.655099	0.685965	0	0	0		4930511J24Rik	0	0	0	0	0	0	0	0	0	0	2	0	0	0	0	0	0	0	0	0	0	0		B3GAT2	1.08572	1.03024	1.2905	0.745881	0.652859	0.573044	0.852677	0.483345	0.811837	0.862681	0.774015	1.42218	0.358529
	A830019P07Rik	0	0	0	0.337328	0.328593	0.344075	0	0	0		4930511M06Rik	0	0	0	0	0	0	1	0	1	2	0	1	0	0	0	0	0	0	1	0	0	0		B3GAT3	9.23009	8.72468	9.40382	8.73109	10.8546	9.26143	9.93836	10.6158	10.4508	12.7498	11.0841	17.4646	9.77775
	A830035A12Rik	0.353908	0.289167	0.342458	0.331174	0.322598	0.337798	0.390124	0.315459	0.333693		4930511M18Rik	0	0	0	0	0	0	0	0	0	0	0	0	0	0	0	0	0	0	0	0	0	0		B3GNT1	9.64468	10.7502	8.18392	8.76798	11.0668	8.07626	10.1238	9.51868	8.89917	12.0951	31.9141	9.47387	12.0444
	A830035O19Rik	10.7475	8.78141	10.3997	11.7978	11.4923	12.0338	13.7892	11.1501	11.7946		4930511O05Rik	0	0	0	0	0	0	0	0	0	0	0	0	0	0	0	0	0	0	0	0	0	0		B3GNT2	23.0277	16.2489	11.1667	19.3187	13.7879	16.6757	16.8851	14.4354	18.3904	13.6366	9.02435	14.9971	15.6783
	A830036E02Rik	0	0	0	0	0	0	0.381861	0.308777	0.326625		4930512B01Rik	2	0	0	3	0	0	0	0	0	0	0	0	0	0	0	1	3	4	2	0	0	0		B3GNT3	43.2455	39.1944	41.4698	43.4922	32.9027	40.1194	56.1526	41.9293	38.6673	42.8	17.8751	62.0856	53.0127
	A830052D11Rik	5.35927	4.37889	5.18588	3.67201	3.57693	3.74546	11.2023	9.05833	9.58192		4930512H18Rik	0	1	3	2	1	0	2	0	0	0	0	2	1	5	1	1	0	2	1	1	5	4		B3GNT4	0.0282021	0	0.0682583	0.0850986	0.200584	0.0955182	0.40213	0.114632	0.061024	0.0486221	0.159319	0.237951	0.0361573
	A830082K12Rik	25.1366	20.5383	24.3234	7.29026	7.10148	7.43608	30.8988	24.9851	26.4293		4930512J16Rik	0	0	0	0	0	0	0	0	0	0	0	0	0	0	0	0	0	0	0	2	0	0		B3GNT5	14.903	14.9916	12.0379	13.8607	15.7494	24.4245	13.9586	10.9232	18.8555	16.8704	5.58531	13.7522	12.9047
	A830082N09Rik	62.444	51.0211	60.4237	22.5618	21.9775	23.013	58.1566	47.0261	49.7443		4930512M02Rik	0	0	0	0	0	0	0	0	0	0	0	0	0	0	0	0	0	0	0	0	0	0		B3GNT6	22.462	28.4348	29.5656	22.0347	17.6364	39.8773	22.8817	29.6883	37.5458	44.8404	7.00136	12.7188	34.8759
	A930001A20Rik	0	0	0	0	0	0	0.381861	0.308777	0.326625		4930512P04Rik	0	0	0	0	0	0	0	0	0	0	0	0	0	0	0	0	0	0	0	0	0	1		B3GNT7	146.48	100.276	17.4922	212.434	28.6224	37.5655	203.836	138.95	20.2313	18.7744	34.0968	52.7138	164.462
	A930001C03Rik	28.1852	23.0293	27.2734	33.8868	33.0093	34.5645	14.7906	11.9599	12.6512		4930513D17Rik	0	0	1	0	0	0	1	0	0	0	2	0	1	0	0	1	1	0	0	0	0	0		B3GNT8	17.1204	17.3064	18.865	13.692	23.7739	25.0047	16.3373	14.3348	37.8526	50.7149	10.4281	36.8944	18.2295
	A930002H24Rik	21.2094	17.3295	20.5232	12.0224	11.7111	12.2628	17.1347	13.8553	14.6561		4930513L16Rik	0	0	0	0	0	0	0	0	0	0	0	0	0	0	0	0	0	0	0	0	0	0		B3GNT9	2.16017	2.13672	2.704	2.22713	2.39728	2.48582	2.37097	2.06537	3.12237	2.47366	3.70632	2.68647	3.21816
	A930003A15Rik	0	0	0	0.663323	0.646147	0.676591	0	0	0		4930513N10Rik	12	11	9	15	16	15	27	12	9	21	18	17	6	10	13	7	7	8	17	26	11	11		B3GNTL1	0.907954	1.09684	1.16373	1.05385	1.06216	1.1254	0.985108	1.6624	1.54398	1.16956	1.02696	2.96885	1.18007
	A930003O13Rik	0	0	0	0.582822	0.56773	0.594479	2.2224	1.79706	1.90093		4930513N20Rik	0	0	0	0	0	1	0	0	0	0	0	0	0	0	0	1	0	0	0	0	0	0		B4GALNT1	0.204528	0.313569	0.370716	0.217372	0.683975	0.163535	0.228972	0.320471	0.444122	0.373299	1.86545	0.354301	0.370793
	A930004D18Rik	619.301	506.011	599.264	565.723	551.074	577.038	748.729	605.431	640.426		4930513O06Rik	0	0	0	0	0	0	0	0	0	0	0	0	0	0	0	0	0	0	0	0	0	0		B4GALNT2	4.74327	6.10735	48.8582	3.19767	39.1202	33.8061	2.98542	6.31463	63.1511	133.391	2.92148	15.7691	8.21172
	A930004J17Rik	107.825	88.1002	104.336	92.4424	90.0486	94.2914	152.59	123.386	130.518		4930515B02Rik	0	0	0	0	0	0	0	0	0	0	0	0	0	0	0	0	0	0	0	0	0	0		B4GALNT3	23.685	24.3424	20.4646	30.1519	20.9079	20.2147	30.5979	29.8403	27.5363	31.5133	9.33935	27.035	35.6803
	A930005G22Rik	0.349195	0.285316	0.337897	0	0	0	0.793589	0.641706	0.678797		4930515G01Rik	30	19	34	33	22	15	27	27	27	19	35	18	27	29	21	20	9	42	20	21	21	47		B4GALNT4	0.496915	0.6298	0.856849	0.580409	0.705797	0.235017	0.57391	0.648902	0.771572	0.817167	1.7146	0.838819	0.773932
	A930005H10Rik	48.045	39.2561	46.4906	30.014	29.2367	30.6143	27.4243	22.1756	23.4574		4930515G13Rik	0	0	0	0	0	0	0	0	0	0	0	0	0	0	0	0	0	0	0	0	0	0		B4GALT1	29.0422	28.5175	42.7801	25.8656	27.3154	33.4271	28.1559	22.9811	37.543	39.3538	17.745	30.8692	24.3276
	A930005N03Rik	1.43553	1.17293	1.38909	0.333893	0.325247	0.340572	1.49975	1.21272	1.28282		4930515G16Rik	0	0	0	0	0	0	0	0	0	0	0	0	0	0	0	0	0	0	0	0	0	0		B4GALT2	11.4911	14.9638	13.2644	15.4843	10.9931	13.3732	14.7909	19.648	13.6482	13.1383	37.94	15.5774	21.9213
	A930006K02Rik	8.72615	7.12986	8.44383	8.94785	8.71614	9.12681	6.9172	5.59333	5.91663		4930515L19Rik	0	0	0	0	0	0	0	0	0	0	0	0	0	0	0	0	0	0	0	0	0	0		B4GALT3	10.2289	10.1467	9.98085	11.6675	11.2621	13.9866	11.9003	11.9599	14.8463	15.7991	7.23685	17.4688	12.5071
	A930006L05Rik	0	0	0	0.333751	0.325109	0.340427	0	0	0		4930516B21Rik	0	0	0	0	0	0	0	0	0	0	0	0	0	0	0	0	0	0	0	0	0	0		B4GALT4	21.5535	22.7703	22.0462	19.1462	20.2539	18.8945	19.948	20.8191	21.273	23.5691	10.1735	20.9223	19.779
	A930007I19Rik	14.9193	12.1901	14.4366	11.3263	11.033	11.5529	10.9157	8.82658	9.33677		4930516K23Rik	0	0	0	0	0	0	0	0	0	0	0	0	0	0	0	0	0	0	0	0	0	0		B4GALT5	25.0025	27.6301	28.3748	23.2449	26.7932	32.5475	25.7968	22.798	36.5244	31.1346	22.7876	25.5349	24.0716
	A930012L18Rik	10.3996	8.49716	10.0631	12.6367	12.3095	12.8895	10.6544	8.6153	9.11327		4930517E11Rik	0	0	0	0	0	0	0	0	0	0	0	0	0	0	0	0	0	0	0	0	0	0		B4GALT6	1.07965	1.02101	0.902629	0.831053	0.815072	0.92182	1.20412	1.05073	0.767923	0.893368	2.3369	0.668898	1.10356
	A930012O16Rik	22.4215	18.3199	21.6961	18.3123	17.8381	18.6786	23.3584	18.8879	19.9796		4930517E14Rik	9	10	17	11	14	11	9	13	14	6	15	12	9	9	8	5	9	12	8	16	15	14		B4GALT7	5.47475	6.62082	8.1808	8.37121	6.72791	7.27588	7.83092	8.46427	9.91371	9.5846	7.32353	16.2112	8.94141
	A930015D03Rik	51.9513	42.4478	50.2705	8.3399	8.12394	8.50671	14.0576	11.3672	12.0242		4930517G19Rik	0	0	0	0	0	0	0	0	0	0	0	0	0	0	0	0	0	0	0	0	0	0		B9D1	2.49596	2.99203	3.1791	3.2937	2.54355	2.1728	2.79237	3.50852	1.8979	1.33685	6.02471	5.27555	2.47632
	A930015P04Rik	1.79884	1.46977	1.74064	0.668023	0.650725	0.681385	0.510183	0.41254	0.436385		4930517J16Rik	0	0	0	0	0	0	0	0	0	0	0	0	0	0	0	0	0	0	0	0	0	0		B9D2	4.25129	3.91671	4.41089	2.54239	5.82805	4.39598	4.44681	3.85865	5.28256	4.77887	5.03535	8.13643	3.37631
	A930016O22Rik	1.10816	0.905445	1.07231	0	0	0	1.16053	0.938417	0.992659		4930517L18Rik	0	0	0	0	0	0	0	0	0	0	0	0	0	0	0	0	0	0	0	0	0	0		BAALC	0.616628	0.4276	0.993068	0.53077	0.596803	0.48891	0.509465	0.511331	0.544972	0.461072	2.28915	0.218959	0.417815
	A930017K11Rik	13.8817	11.3423	13.4326	1.33303	1.29851	1.35969	7.54768	6.10314	6.45591		4930517O19Rik	0	0	0	0	0	0	0	0	1	0	2	0	0	0	3	0	0	0	0	0	0	0		BAAT	0.312036	0.0815288	0.0480543	0.0613654	0.0694784	0.0149835	0.0249268	0.0152969	0.123218	0.0250669	0.0535764	0.0555492	0.135596
	A930017M01Rik	0.356685	0.291436	0.345145	0.653054	0.636144	0.666116	1.55272	1.25555	1.32812		4930518C09Rik	0	0	0	0	0	0	0	0	0	0	0	0	0	0	0	0	0	0	0	0	0	0		BABAM1	27.9867	33.8954	25.8767	29.9034	34.7876	33.9827	33.5523	31.6429	32.8323	37.9095	44.6882	48.6869	32.3936
	A930018P22Rik	0.719919	0.588223	0.696627	1.66981	1.62657	1.70321	0.376964	0.304818	0.322437		4930518I15Rik	1	2	1	7	9	10	2	5	7	0	3	13	3	1	17	13	1	0	2	8	1	5		BACE1	2.75631	2.99015	3.629	3.2267	3.06401	3.59204	3.49917	3.32371	3.77533	2.96981	8.07532	2.58514	3.48732
	A930023M06Rik	0	0	0	0	0	0	0.701596	0.567318	0.60011		4930518I17Rik	0	0	0	0	0	0	0	0	0	0	0	0	0	0	0	0	0	0	0	0	0	0		BACE1-AS	1.01434	0.896579	1.24156	1.06142	0.993999	1.08167	1.15397	1.12892	0.895898	1.05957	3.01082	1.2975	0.884714
	A930024E05Rik	15.1658	12.3915	14.6751	6.67042	6.49769	6.80384	11.2361	9.08561	9.61077		4930518J20Rik	0	0	0	0	0	0	0	0	0	0	0	0	0	0	0	0	0	0	0	1	0	0		BACE2	17.4064	13.5937	19.8516	10.5906	12.2578	21.2874	10.7082	12.1376	14.9906	12.4291	10.3676	38.412	14.2985
	A930024N18Rik	2.90489	2.3735	2.81091	2.66832	2.59922	2.72169	2.97645	2.40679	2.54591		4930518J21Rik	2	1	3	0	0	1	0	0	2	0	2	0	0	0	1	0	0	1	2	0	3	1		BACH1	8.12781	7.63941	7.11675	6.07695	6.7919	7.28337	5.9114	5.22253	7.98011	5.87799	8.06383	4.82166	6.86486
	A930027P06Rik	0.349055	0.285202	0.337762	0	0	0	0	0	0		4930518P08Rik	0	0	0	0	0	0	0	0	0	0	0	0	0	0	0	0	0	0	0	0	0	0		BACH2	0.422777	0.350566	0.260815	0.317567	0.667395	0.220402	0.394443	0.206643	0.206929	0.26139	0.385986	0.245819	0.384751
	A930028N01Rik	0	0	0	0.333751	0.325109	0.340427	0	0	0		4930519A11Rik	0	0	0	0	0	0	0	0	0	0	0	0	0	0	0	0	0	0	0	0	0	0		BAD	30.7645	36.6063	28.285	38.2945	35.0657	35.2378	36.3159	35.2328	29.9909	47.6651	38.6662	48.4084	34.8023
	A930028O11Rik	0.349055	0.285202	0.337762	0	0	0	0	0	0		4930519D14Rik	0	0	0	0	0	0	0	0	0	0	0	0	0	0	0	0	0	0	0	0	0	0		BAG1	25.4141	24.0769	22.8329	23.5348	20.0823	24.9153	21.9535	23.3552	29.3597	30.7611	25.7548	24.1457	25.9546
	A930029G22Rik	6.84683	5.59433	6.62531	4.00312	3.89945	4.08318	4.07411	3.29437	3.48479		4930519E07Rik	0	0	0	0	0	0	0	0	0	0	0	0	0	0	0	0	0	0	0	0	0	0		BAG2	2.59918	2.021	2.16557	2.1993	1.40939	1.56445	1.29562	1.22736	1.76867	1.49892	46.33	1.26713	2.22081
	A930030B08Rik	0	0	0	0	0	0	0.795523	0.643269	0.680451		4930519F09Rik	3	3	2	1	1	1	2	0	1	1	0	1	0	2	1	2	1	2	1	0	1	0		BAG3	6.82446	6.35026	8.51113	9.7372	6.18335	8.80181	9.23353	8.26998	8.64326	8.40219	33.0686	14.5425	10.6979
	A930031H19Rik	0	0	0	0.333751	0.325109	0.340427	0	0	0		4930519F16Rik	0	0	0	0	0	2	0	0	0	0	0	0	0	0	0	0	0	0	0	0	0	0		BAG4	3.59799	3.82666	3.27924	3.90063	4.28735	3.29429	3.29702	4.08571	3.73313	4.03003	3.0641	2.67971	4.16742
	A930032L01Rik	0	0	0	0	0	0	0.39061	0.315852	0.334108		4930519F24Rik	0	0	0	0	0	0	0	0	0	0	0	0	0	0	0	0	0	0	0	0	0	0		BAG5	11.416	9.5407	8.65901	9.49821	8.96563	8.89312	8.7145	8.41387	9.00993	7.79763	10.1471	7.41182	9.55377
	A930033H14Rik	6.39561	5.22565	6.18869	7.54334	7.348	7.69422	23.4491	18.9612	20.0572		4930519G04Rik	0	0	0	0	0	0	0	0	0	0	0	0	0	0	0	0	0	0	0	1	0	0		BAG6	34.519	37.3527	34.1036	35.6627	43.3808	46.8775	46.9016	49.0532	48.7128	56.7259	54.1523	64.6458	51.3272
	A930033M14Rik	0	0	0	0	0	0	0.381861	0.308777	0.326625		4930519H02Rik	0	0	0	0	0	0	0	0	0	0	0	0	0	0	0	0	0	0	0	0	0	0		BAGE	0	0	0	0	0	0	0	0	0	0	0	0	0
	A930035D04Rik	32.0255	26.167	30.9893	16.6646	16.2331	16.998	21.7438	17.5823	18.5986		4930519K11Rik	0	4	2	3	0	1	2	1	0	0	2	3	1	1	1	2	0	1	0	1	0	1		BAGE3	3.15e-06	2.84e-06	2.59e-06	3.28e-06	2.5e-07	1.56e-06	2.46e-06	1.63e-05	3.12e-06	3.09e-06	0	3.11e-06	3.12e-06
	A930036I15Rik	0	0	0	0.337328	0.328593	0.344075	0	0	0		4930519L02Rik	0	0	0	0	0	0	0	0	0	0	0	0	0	0	0	0	0	0	0	0	0	0		BAGE4	0.000210015	8.87e-05	0.000288075	0.000765574	0.00139832	0.000176787	4.51e-06	1.92e-05	2.65e-05	8.13e-05	0	3.67e-05	0.000210743
	A930037H05Rik	34.3725	28.0847	33.2604	18.5707	18.0898	18.9421	40.9971	33.1507	35.0669		4930519P11Rik	3	6	8	8	2	2	2	1	4	1	0	2	2	2	7	4	1	1	6	5	2	3		BAGE5	0.000193848	9.67e-05	0.000276999	0.000647716	0.00210462	0.000246967	2.29e-05	2e-05	2.78e-05	8.74e-05	0	3.87e-05	0.000223058
	A930038B10Rik	0	0	0	0.66002	0.642929	0.673221	0.389815	0.315209	0.333429		4930520K02Rik	0	0	0	0	0	0	0	0	0	0	0	0	0	0	0	0	0	0	0	0	0	0		BAHCC1	2.2941	2.05111	1.72976	1.94612	1.89969	2.87025	2.73196	2.80372	2.39836	2.69726	2.82753	2.23712	3.20387
	A930040O22Rik	0	0	0	0.337473	0.328734	0.344223	0.382163	0.309022	0.326884		4930520M14Rik	0	0	0	0	0	0	0	0	0	0	0	0	0	0	0	0	0	0	0	0	0	0		BAHD1	8.24839	8.69295	9.65636	9.6577	12.2389	11.5367	8.87841	9.30442	12.038	13.7204	8.63032	10.2169	9.73451
	A930041C12Rik	6.46962	5.28612	6.26031	0.668578	0.651265	0.68195	4.52347	3.65773	3.86916		4930520O04Rik	37	26	21	50	39	42	38	25	29	41	43	41	48	27	47	42	16	52	31	37	41	55		BAI1	0.309622	0.182885	0.318601	0.309222	0.404483	0.314586	0.449309	0.365607	0.443974	0.30821	0.750037	0.21234	0.408643
	A930104D05Rik	1.08432	0.885964	1.04924	0.665949	0.648704	0.679269	0	0	0		4930520P13Rik	0	0	0	0	0	0	0	0	0	0	0	0	0	0	0	0	0	0	0	0	0	0		BAI2	0.235698	0.441787	0.243484	0.272598	0.298218	0.44362	0.393243	0.223326	0.650421	0.549843	2.06409	0.425609	0.449666
	AA386476	3.957	3.23314	3.82897	3.68069	3.58538	3.75431	5.27807	4.26791	4.5146		4930521E06Rik	0	0	0	0	0	0	0	0	0	0	0	0	0	0	0	0	0	0	0	0	0	0		BAI3	0.369729	0.293505	0.498156	0.262611	0.265864	0.167927	0.225959	0.331772	0.269197	0.203117	2.29829	0.103858	0.526527
	AA413626	2.17097	1.77383	2.10073	1.66733	1.62415	1.70067	1.49519	1.20903	1.27892		4930521O17Rik	0	0	0	0	0	0	0	0	0	0	0	0	0	0	0	0	0	0	0	0	0	0		BAIAP2	4.11753	5.06889	3.08744	3.81589	2.97892	4.06815	4.60835	4.5671	4.15867	5.18076	14.2202	6.90549	5.57349
	AA414768	92.7324	75.7687	89.7322	33.7123	32.8393	34.3866	4.09277	3.30946	3.50075		4930522H14Rik	0	0	0	0	0	0	0	0	0	0	0	0	0	0	0	0	0	0	0	0	0	0		BAIAP2L1	17.6514	15.7387	22.9812	16.7676	16.072	18.7962	18.6198	15.6085	17.4416	22.8553	6.16498	28.6578	14.1977
	AA465934	290.918	237.7	281.506	44.7587	43.5997	45.6539	36.3834	29.4201	31.1206		4930522L14Rik	10	17	16	5	7	3	9	10	2	6	23	5	3	8	9	6	8	13	10	7	3	7		BAIAP2L2	22.8676	24.3811	22.7813	17.5963	27.2295	33.7817	32.0938	29.6755	33.9089	55.2542	10.754	55.0667	23.6918
	AA467197	154.44	126.188	149.443	114.524	111.558	116.814	63.4878	51.337	54.3043		4930522N08Rik	0	0	0	0	0	0	0	0	0	0	0	0	0	0	0	0	0	0	0	0	0	0		BAIAP3	1.80838	1.56517	1.1415	2.42828	1.32477	1.21224	2.68939	2.81975	1.43181	1.98142	0.970254	1.78076	2.12607
	AA474408	3.59495	2.93732	3.47864	1.67309	1.62977	1.70655	2.44192	1.97457	2.0887		4930522O17Rik	0	0	0	0	0	0	0	0	0	0	0	0	0	0	0	0	0	0	0	0	0	0		BAK1	22.7084	28.057	39.7205	28.6952	37.7151	42.8934	26.2108	35.4866	39.5495	48.0339	16.8181	37.7619	27.8844
	AA543186	4.20699	3.4374	4.07087	2.34745	2.28666	2.3944	4.81833	3.89616	4.12136		4930523C07Rik	289	247	328	291	339	303	492	351	328	261	243	324	335	256	307	222	280	275	317	373	247	364		BAMBI	4.41706	5.45154	2.85259	9.29988	3.45237	1.54159	8.82886	3.43642	3.37462	2.67249	3.83334	9.36812	7.49299
	AA623943	0	0	0	1.00479	0.97877	1.02489	1.12783	0.911975	0.964689		4930523O13Rik	0	0	0	0	0	0	0	0	0	0	0	0	0	0	0	0	0	0	0	0	0	0		BANCR	0	0	0	0	0	0	0	0	0	0	0	0	0.132678
	AA645442	0.354711	0.289823	0.343234	0.333796	0.325153	0.340473	0.747592	0.604512	0.639454		4930524B15Rik	0	0	0	0	0	0	0	0	0	0	0	0	0	0	0	0	0	0	0	0	0	0		BANF1	42.1549	54.8708	52.953	45.6914	53.0598	57.8791	49.5016	55.8599	61.609	57.8228	90.9066	100.243	58.697
	AA914427	2.15877	1.76386	2.08893	1.00429	0.978282	1.02438	2.31805	1.8744	1.98275		4930524B17Rik	0	0	0	0	0	0	0	0	0	0	0	0	0	0	0	0	0	0	0	0	0	0		BANF2	0	0	0	0	0	0	0	0	0	0	0	0	0
	AA986860	115.522	94.3894	111.784	107.669	104.881	109.823	112.755	91.1754	96.4455		4930524C18Rik	0	0	0	0	0	0	0	0	0	0	0	0	0	0	0	0	0	0	0	0	0	0		BANK1	2.33055	2.02305	1.06155	2.28326	4.66404	1.6208	3.93378	0.529039	1.45342	1.32443	0.16893	2.0319	1.39867
	AB041806	0	0	0	0.333751	0.325109	0.340427	0	0	0		4930524J08Rik	14	23	20	9	19	28	18	27	30	16	28	29	30	21	19	27	24	25	13	32	21	48		BANP	4.52126	5.63369	4.0588	4.62942	4.7422	3.82576	4.83739	5.6568	5.85982	6.43887	4.967	7.10122	6.11778
	AB124611	0	0	0	0.336643	0.327926	0.343376	1.16652	0.943259	0.997781		4930524N10Rik	0	0	0	0	0	0	0	0	0	0	0	0	0	0	0	0	0	0	0	0	0	0		BAP1	19.86	21.5303	16.5126	18.4924	20.8896	21.877	22.1184	23.5757	21.8417	22.9065	19.528	19.1825	25.3641
	AC026385.1	1.43532	1.17275	1.38888	1.30013	1.26646	1.32613	1.87707	1.51782	1.60556		4930524O07Rik	20	26	35	33	21	23	16	38	12	18	39	22	24	39	33	25	43	23	37	33	28	45		BARD1	1.54903	1.55219	1.29137	1.15497	1.05628	1.32781	1.27429	1.00609	0.965315	0.89132	1.15588	0.742674	1.53619
	AC034116.3	0	0	0	0	0	0	0.358451	0.289847	0.306601		4930524O08Rik	0	0	0	0	0	0	0	0	0	0	0	0	0	0	0	0	0	0	0	0	0	0		BARHL1	0	0	0	0	0	0	0	0	0	0	0	0.0256594	0
	AC061963.1	9.27808	7.58083	8.9779	5.33086	5.19282	5.43749	5.34948	4.32566	4.57569		4930525C09Rik	0	0	0	0	0	0	0	0	0	0	0	0	0	0	0	0	0	0	0	0	0	0		BARHL2	0	0	0	0	0	0	0	0	0	0	0	0	0
	AC078895.1	0	0	0	0.667312	0.650032	0.680659	0.38973	0.31514	0.333356		4930525G20Rik	2	2	3	2	2	2	5	0	0	2	2	0	1	0	4	1	4	1	2	3	1	0		BARX1	0.0809365	0.124422	0.515705	0.0515728	0.238231	0.0786288	0	0.0444556	0.320431	0.239772	0	0.0850002	0.029698
	AC078895.2	0	0	0	0	0	0	0.358451	0.289847	0.306601		4930526A20Rik	1	2	4	8	2	5	5	3	7	4	0	6	1	0	6	1	2	3	1	2	4	4		BARX2	9.36473	10.6421	10.0731	8.60187	11.9147	11.76	13.9331	9.16085	15.2196	19.2616	4.97307	9.49317	7.54537
	AC079441.1	0	0	0	0	0	0	0.358451	0.289847	0.306601		4930526F13Rik	0	0	0	0	0	0	0	0	0	0	0	0	0	0	0	0	0	0	0	0	0	0		BASP1	7.79977	7.25649	10.3758	7.5956	9.1466	10.2433	8.38144	5.22251	9.60665	7.53408	6.70123	6.99764	8.53321
	AC083895.1	14.0991	11.5199	13.6429	12.3752	12.0547	12.6227	15.727	12.7171	13.4521		4930526H09Rik	0	0	0	0	0	0	0	0	0	0	0	0	0	0	0	0	0	0	0	0	0	0		BASP1P1	0	0	0	0	0	0	0	0	0	0	0	0	0
	AC087556.1	0	0	0	0.337328	0.328593	0.344075	0	0	0		4930526L06Rik	0	0	0	0	0	0	0	0	0	0	0	0	0	0	0	0	0	0	0	0	0	0		BATF	0.942979	0.925158	2.08176	2.01086	1.89924	3.04591	1.74921	1.13475	2.14502	2.80965	0.404648	3.03147	1.97641
	AC087556.2	0	0	0	0	0	0	0.39061	0.315852	0.334108		4930526M16Rik	0	0	0	0	0	1	0	0	0	0	0	0	0	0	0	0	0	0	0	0	0	0		BATF2	6.62947	7.39936	12.5809	6.22064	9.32597	12.0598	8.51365	9.12514	8.64678	12.9004	6.78843	16.9002	10.1766
	AC087802.1	2.88332	2.35587	2.79004	0.334627	0.325962	0.34132	2.89366	2.33985	2.47509		4930527A07Rik	0	0	0	0	0	0	0	0	0	0	0	0	0	0	0	0	0	0	0	0	0	0		BATF3	0.28262	0.285958	1.00197	0.363318	0.573555	0.803494	0.48108	0.301384	0.568438	0.465411	0.218635	0.799282	0.33825
	AC087802.4	21.5435	17.6025	20.8465	2.34794	2.28714	2.3949	3.80332	3.07541	3.25318		4930527B05Rik	0	0	0	0	0	0	0	0	0	0	0	0	0	0	0	0	0	0	0	0	0	0		BAX	31.7193	43.4696	40.0049	37.0956	45.2932	54.8595	46.6329	47.9215	53.9974	71.8483	29.5878	68.6803	37.0999
	AC087898.2	2.89267	2.36351	2.79909	2.00206	1.95022	2.04211	2.26507	1.83156	1.93743		4930527E20Rik	0	0	0	0	0	0	0	0	0	0	0	0	0	0	0	0	0	0	0	0	0	0		BAZ1A	6.98079	8.26341	8.47543	6.83315	7.78733	9.16608	6.90412	7.22759	7.68002	7.21329	3.47067	6.03347	6.70091
	AC087898.4	0.353746	0.289035	0.342301	0	0	0	0	0	0		4930527J03Rik	1	0	0	0	0	0	1	2	0	2	3	0	0	0	3	2	2	0	1	0	0	1		BAZ1B	9.80478	10.1053	9.81978	9.50557	10.104	10.2213	10.6868	10.9165	10.2484	8.5178	12.5293	8.83424	11.3583
	AC087901.1	59.2402	48.4033	57.3236	45.8065	44.6204	46.7227	62.3304	50.4011	53.3144		4930528D03Rik	0	1	0	0	2	2	0	0	0	0	0	1	0	0	0	0	0	0	0	0	0	0		BAZ2A	12.9047	13.2784	11.9859	14.0946	14.9779	18.9773	16.0333	15.6956	15.4245	15.0539	10.977	10.6772	14.6657
	AC091332.1	64.3649	52.5906	62.2825	72.1113	70.244	73.5536	107.947	87.2875	92.3329		4930528G23Rik	0	0	0	0	0	0	0	0	0	0	0	0	0	0	0	0	0	0	0	0	0	0		BAZ2B	4.55782	4.81795	3.53483	3.88968	3.85919	4.1125	4.42772	4.19764	4.16595	3.80322	3.47081	2.59395	4.61918
	AC098838.1	66.646	54.4544	64.4898	39.2105	38.1951	39.9947	36.3605	29.4015	31.101		4930528H21Rik	0	0	0	0	0	0	0	0	0	0	0	0	0	0	0	0	0	0	0	0	0	0		BBC3	4.34797	4.62014	6.62568	4.38465	6.15255	10.099	5.56688	6.1011	8.57846	8.3744	5.64486	10.6069	5.3203
	AC098880.1	0	0	0	0.333741	0.325099	0.340417	0.357633	0.289187	0.305902		4930528J11Rik	0	0	1	0	0	0	0	2	0	0	0	0	0	0	0	0	0	0	0	0	3	2		BBIP1	20.5779	22.047	13.7665	20.9622	19.5883	16.2239	17.4669	21.3947	18.2815	22.559	13.9942	19.6798	17.7075
	AC098880.2	49.8368	40.7201	48.2244	31.932	31.1051	32.5707	68.0259	55.0065	58.186		4930528P14Rik	0	0	0	0	0	0	0	0	0	0	0	0	0	0	0	0	0	0	0	0	0	0		BBOX1	0	0	0	0	0.025503	0	0.0179428	0.0222066	0.0240407	0.038764	0.121915	0.0223827	0
	AC102745.1	3.97187	3.24529	3.84337	2.00263	1.95077	2.04268	1.8744	1.51566	1.60327		4930529C04Rik	0	0	0	0	0	0	0	0	0	1	0	0	0	0	0	0	0	0	0	0	0	0		BBS1	4.76767	4.77414	4.08778	4.55683	4.5409	5.34308	5.92733	6.15543	4.89091	5.70198	13.8015	4.4282	7.83523
	AC102902.1	0	0	0	0.330943	0.322373	0.337562	0.391349	0.316449	0.334741		4930529I22Rik	0	0	0	0	0	0	0	0	0	0	0	0	0	0	0	0	0	0	0	0	0	0		BBS10	2.5279	2.36691	2.18884	2.08493	3.30061	2.4769	2.34287	2.29524	1.89021	2.02185	4.6676	1.69505	3.16978
	AC104866.2	0	0	0	0.331075	0.322502	0.337697	0	0	0		4930529K09Rik	0	0	0	0	0	0	0	0	0	0	0	0	0	0	0	0	0	0	0	0	0	0		BBS12	1.07543	1.72541	1.11069	0.741046	1.79368	0.811674	1.05635	1.19633	1.07056	1.86082	1.41777	0.855877	0.925602
	AC105297.1	0.349055	0.285202	0.337762	0	0	0	0	0	0		4930529N20Rik	0	0	0	0	0	0	0	0	0	0	0	0	0	0	0	0	0	0	0	0	0	0		BBS2	10.3189	10.4633	6.3724	7.86247	7.03626	9.3836	10.7225	10.3202	9.53794	10.5471	15.7369	8.75547	8.11843
	AC107664.1	0	0	0	0	0	0	0.381861	0.308777	0.326625		4930532G15Rik	4	0	4	2	0	5	7	4	5	3	3	7	2	2	4	7	3	0	0	4	3	9		BBS4	2.97438	3.01006	2.29718	2.84475	2.60705	2.52129	2.90223	2.50551	2.62039	2.99686	5.93037	1.78851	3.08611
	AC107711.1	1.79181	1.46403	1.73384	1.66713	1.62396	1.70048	1.12844	0.912473	0.965215		4930532I03Rik	0	0	0	0	0	0	0	0	0	0	0	0	0	0	0	0	0	0	0	0	0	0		BBS5	2.07206	1.87982	2.43443	2.01116	2.21952	2.14352	2.44246	2.3143	2.67365	3.10508	5.22409	2.61737	2.75514
	AC107765.2	4.31724	3.52748	4.17756	3.34851	3.2618	3.41548	4.13885	3.34672	3.54017		4930532M18Rik	0	0	0	0	0	0	0	0	0	0	0	0	0	0	0	0	0	0	0	0	0	0		BBS7	3.85805	4.15559	3.55252	2.9882	4.11822	4.27086	3.33747	3.29598	3.69652	3.2674	4.53278	2.22669	4.97492
	AC109204.1	0.378342	0.309132	0.366102	0	0	0	0.74725	0.604235	0.639161		4930533B01Rik	0	0	0	0	0	0	0	0	0	0	0	0	0	0	0	0	0	0	0	0	0	0		BBS9	1.62635	1.90066	1.8668	1.74054	1.67471	1.53432	1.70386	1.82377	1.58917	1.57527	3.72022	1.34927	1.84402
	AC109255.2	10.8425	8.85909	10.4917	8.96865	8.73641	9.14804	9.31213	7.5299	7.96514		4930533D04Rik	0	0	3	0	0	0	0	0	0	0	0	0	0	0	0	0	0	0	0	1	0	0		BBX	4.85249	3.79616	3.74491	4.15845	3.74486	4.21821	3.82001	3.95322	3.69883	2.7656	8.43453	2.40011	4.681
	AC110166.1	17.3398	14.1678	16.7788	20.328	19.8016	20.7345	8.04514	6.5054	6.88142		4930533I22Rik	0	0	0	0	0	0	0	0	0	0	0	0	0	0	0	0	0	0	0	0	0	0		BCAM	8.62664	6.84261	12.6888	8.67477	8.30162	7.59334	8.31008	13.2306	8.98232	9.80838	17.4812	9.55306	11.2969
	AC110166.2	3.60296	2.94387	3.48639	2.0005	1.94869	2.04051	2.22609	1.80005	1.90409		4930533K18Rik	0	0	0	0	0	0	0	0	0	0	0	0	0	0	0	0	0	0	0	0	0	0		BCAN	0.285318	0.21183	0.253968	0.223607	0.745069	0.238415	0.44413	0.354919	0.147854	0.218368	0.145421	0.607707	0.421861
	AC110241.1	1.43613	1.17342	1.38966	0.334117	0.325465	0.3408	1.50429	1.21639	1.2867		4930533L02Rik	0	0	0	0	0	0	0	0	0	0	0	0	0	0	0	0	0	0	0	0	0	0		BCAP29	10.0304	9.38934	5.41436	8.22644	6.34036	6.91792	8.61876	7.3852	6.36602	4.78189	11.4064	5.23856	8.34528
	AC110514.2	0	0	0	0.337328	0.328593	0.344075	0	0	0		4930533N22Rik	0	0	0	0	0	0	0	0	0	0	0	0	0	0	0	0	0	0	0	0	0	0		BCAP31	85.923	88.2338	90.2674	84.7341	85.0622	95.1481	96.1915	93.7283	112.265	116.824	93.5018	209.478	101.81
	AC110534.2	0.358541	0.292953	0.346941	1.33611	1.30151	1.36283	2.62144	2.11973	2.24225		4930533P14Rik	0	0	0	0	0	0	0	0	0	0	0	0	0	0	0	0	0	0	0	0	0	0		BCAR1	23.7904	28.1845	27.7431	24.5902	35.4903	33.4703	32.082	29.699	37.0994	47.8964	27.8077	50.1109	34.5522
	AC110534.3	0.728725	0.595418	0.705148	0.667408	0.650125	0.680757	0	0	0		4930534D22Rik	0	0	0	0	0	1	0	0	0	0	0	0	0	0	0	0	0	0	0	0	1	0		BCAR3	10.4508	11.304	8.17872	6.52295	10.749	11.6517	9.19883	9.10963	9.1382	11.8013	6.92409	8.73175	9.48681
	AC110534.4	0.729533	0.596078	0.70593	0	0	0	0.707669	0.57223	0.605306		4930534H03Rik	0	0	0	0	0	0	0	0	0	0	0	0	0	0	0	0	0	0	0	0	0	0		BCAR4	0	0	0	0	0	0	0	0	0	0	0	0	0
	AC110534.5	119.342	97.5102	115.48	83.9404	81.7668	85.6193	118.555	95.8648	101.406		4930535E02Rik	0	0	0	0	0	0	0	0	0	0	0	0	0	0	0	0	0	0	0	0	0	0		BCAS1	56.7279	48.5566	28.3179	38.5889	37.4635	58.5402	58.0783	46.6542	40.8119	39.7272	18.3238	24.6214	45.4754
	AC110562.2	0.353746	0.289035	0.342301	0	0	0	0	0	0		4930535G08Rik	0	0	0	0	0	0	0	0	0	0	0	0	0	0	0	0	0	0	0	0	0	0		BCAS2	22.2293	21.8699	20.9413	21.7744	18.826	21.0306	20.8089	21.883	23.1529	23.2518	25.4043	17.9844	23.2145
	AC113006.1	7.23597	5.91228	7.00186	5.66172	5.51511	5.77496	6.8257	5.51934	5.83837		4930535I16Rik	0	1	0	0	1	2	2	1	0	3	2	5	1	2	0	2	0	1	4	0	1	0		BCAS3	3.92859	3.66504	3.01297	3.16814	4.13945	4.3534	3.35828	3.73588	3.67377	3.98868	7.04474	4.61977	3.50935
	AC113595.1	0	0	0	0.337328	0.328593	0.344075	0	0	0		4930535L15Rik	0	0	0	0	0	0	0	0	0	0	3	0	0	0	0	0	0	0	0	0	0	2		BCAS4	1.65655	2.07343	0.90011	1.22491	2.8037	1.99768	2.18275	0.922973	1.25634	1.52168	2.82736	3.05008	0.910779
	AC114006.1	0	0	0	0	0	0	0.381861	0.308777	0.326625		4930535O05Rik	0	0	0	0	0	0	0	0	0	0	0	0	0	0	0	0	0	0	0	0	0	0		BCAT1	1.26692	0.629728	0.974222	0.728067	0.921075	0.661196	0.896709	0.922962	0.600206	0.816738	1.54658	0.390518	1.05465
	AC114585.1	6.29394	5.14258	6.0903	2.6661	2.59706	2.71943	1.48682	1.20226	1.27175		4930537H20Rik	0	1	1	0	0	1	1	0	5	0	0	0	1	2	0	3	0	3	1	0	0	4		BCAT2	21.2472	27.5812	16.0412	24.8183	22.9879	23.4492	26.4371	26.3968	21.8692	26.7367	21.506	23.5721	30.9881
	AC114990.1	1.41607	1.15703	1.37025	1.00017	0.974274	1.02018	1.60431	1.29726	1.37225		4930538E20Rik	0	0	1	0	0	0	0	0	0	0	0	0	0	0	0	0	0	0	2	0	0	0		BCCIP	18.3868	21.5465	21.738	18.2516	20.0698	21.3705	19.7363	22.9023	18.7415	19.0718	21.0854	22.1452	20.0107
	AC114990.2	0	0	0	0.33374	0.325097	0.340415	0.39136	0.316459	0.334751		4930538L07Rik	0	0	0	0	0	0	0	0	0	0	0	0	0	0	0	0	0	0	0	0	0	0		BCDIN3D	2.0287	2.00513	1.5806	1.78651	2.2498	1.66307	1.87368	2.30281	2.04605	2.62911	2.64729	1.64118	2.63516
	AC114990.3	44.2274	36.1368	42.7964	55.2529	53.8222	56.3581	67.1711	54.3154	57.4549		4930539C22Rik	0	0	0	0	0	0	0	0	0	0	0	0	0	0	0	0	0	0	0	0	0	0		BCHE	2.7394	1.76359	2.01291	2.19577	2.06831	0.506034	1.42635	2.01175	2.3248	1.54689	29.764	0.781441	3.11018
	AC115797.1	0.349055	0.285202	0.337762	0	0	0	0	0	0		4930539E08Rik	746	918	971	809	1010	1159	789	786	1145	397	1007	1577	1100	653	2071	1162	1816	1115	991	1028	793	490		BCKDHA	13.9572	15.8767	12.9239	13.9317	16.9716	19.1015	18.8664	17.6191	16.9284	23.342	19.2986	22.5839	21.8046
	AC115797.3	0.34929	0.285394	0.33799	0.331162	0.322587	0.337786	0.390188	0.31551	0.333747		4930539J05Rik	5	14	20	21	22	24	16	12	21	12	21	22	14	18	11	25	15	23	17	14	12	13		BCKDHB	15.7781	17.0137	16.2271	14.3348	17.1128	22.6103	14.6645	15.2292	17.1986	28.5844	11.7536	13.8593	19.4271
	AC115797.5	1.79389	1.46574	1.73586	1.67002	1.62677	1.70342	2.2444	1.81485	1.91975		4930539M17Rik	0	0	0	2	0	0	0	0	1	0	0	0	0	0	1	0	0	0	0	0	1	0		BCKDK	10.3431	10.8298	14.7138	11.8441	11.6586	14.7722	10.6876	12.2046	18.4322	22.3087	20.9112	19.5334	15.4126
	AC115954.1	185.336	151.433	179.34	139.418	135.808	142.207	150.235	121.482	128.504		4930540E01Rik	0	0	0	0	0	0	0	0	0	0	0	0	0	0	0	0	0	0	0	0	0	0		BCL10	17.1017	15.1592	14.9974	15.0308	11.571	12.0113	11.8404	9.8664	16.5819	13.6519	5.47151	13.6115	9.84821
	AC116324.1	0.353527	0.288856	0.342089	0	0	0	0.357737	0.28927	0.30599		4930540I17Rik	0	0	0	0	0	0	0	0	0	0	0	0	0	0	0	0	0	0	0	0	0	0		BCL11A	1.70574	1.87912	1.80709	1.53401	2.09756	2.1498	2.12591	2.38781	1.63321	2.84628	5.28378	2.45479	1.84621
	AC116484.1	0	0	0	0.667252	0.649973	0.680597	0	0	0		4930540M03Rik	0	0	0	0	0	0	0	0	0	0	0	0	0	0	0	0	0	0	0	0	0	0		BCL11B	1.34435	0.943099	1.03119	1.30421	1.4666	2.36859	1.13598	1.20334	1.14348	1.42538	0.356181	1.61994	1.17408
	AC117232.1	3.27176	2.67325	3.1659	3.00773	2.92984	3.06788	0.464752	0.375804	0.397526		4930540M05Rik	0	0	0	0	0	0	0	0	0	0	0	0	0	1	1	0	0	3	0	0	0	0		BCL2	6.79135	4.85257	5.66039	6.2809	6.41542	8.47443	5.65956	6.44753	6.28481	5.62261	4.32489	2.33084	8.01922
	AC117244.1	0	0	0	0.667252	0.649973	0.680597	0	0	0		4930542C12Rik	0	0	0	0	1	0	1	0	1	0	0	1	0	0	1	0	0	0	0	0	0	0		BCL2A1	1.55765	1.89148	3.5948	1.68311	2.98988	4.97156	2.1157	1.09709	1.36069	1.41009	0.879055	3.28626	0.802664
	AC117257.1	0.579993	0.473894	0.561228	2.33839	2.27784	2.38516	1.13342	0.9165	0.969476		4930542C16Rik	0	0	0	0	0	0	0	0	0	0	0	0	0	0	0	0	0	0	0	0	0	0		BCL2L1	31.3893	31.8932	26.2547	25.6004	37.2964	40.111	34.3173	33.6217	38.6195	38.4795	30.5525	52.8572	33.4312
	AC117662.1	0.729254	0.595851	0.70566	0	0	0	0.747582	0.604504	0.639445		4930543E12Rik	0	0	0	0	0	0	0	0	0	0	0	0	0	0	0	0	0	0	0	0	0	0		BCL2L10	1.54365	2.29103	1.97209	0.720714	3.92184	2.13799	0.911013	1.08954	1.25449	1.69859	0.76247	1.39433	1.21684
	AC117662.2	0.358106	0.292597	0.34652	0.585184	0.570031	0.596889	1.12806	0.91216	0.964884		4930543I03Rik	0	0	0	0	0	0	0	0	0	0	0	0	0	0	0	0	0	0	0	0	0	0		BCL2L11	9.12714	13.0086	10.2244	8.04937	13.4195	12.1185	15.3905	9.64148	9.19066	11.2804	4.42364	7.15859	8.59863
	AC117662.3	1.4709	1.20182	1.42331	0.895107	0.871928	0.91301	0.378759	0.306269	0.323972		4930543I11Rik	0	0	0	0	0	0	0	0	0	0	0	0	0	0	0	0	0	0	0	0	0	0		BCL2L12	9.42864	9.98061	9.27465	10.3096	10.4152	15.0257	13.221	13.4647	10.414	8.77831	9.7758	12.6916	9.12923
	AC117662.4	15.4373	12.6133	14.9378	16.6176	16.1873	16.95	12.5971	10.1862	10.7749		4930543K20Rik	0	0	0	0	0	0	0	0	0	0	0	0	0	0	0	0	0	0	0	0	0	0		BCL2L13	12.8473	14.3074	12.178	12.657	14.0729	15.9791	11.2879	12.9608	13.5369	14.4604	13.3952	11.8482	12.1613
	AC118240.2	0	0	0	0	0	0	0.795523	0.643269	0.680451		4930543N07Rik	0	0	0	0	0	0	0	0	0	0	0	0	0	0	0	0	0	0	0	0	0	0		BCL2L14	15.6487	16.0988	9.52735	11.4415	15.7346	14.1944	16.5809	13.7321	11.5932	13.7107	3.83078	13.3817	14.0534
	AC118542.1	1.79268	1.46474	1.73468	2.33516	2.27469	2.38187	2.17143	1.75584	1.85734		4930544D05Rik	0	1	0	0	0	0	0	0	0	0	0	0	0	0	0	0	0	0	0	1	0	0		BCL2L15	18.7626	26.762	22.6207	13.6062	22.6165	21.789	16.9218	16.3434	18.2735	25.573	3.92692	14.4401	19.7865
	AC118684.1	0.379711	0.31025	0.367426	0	0	0	0.39136	0.316458	0.33475		4930544F09Rik	0	0	0	1	1	0	0	0	0	0	0	0	0	0	0	0	0	0	0	0	2	1		BCL2L2	16.9066	16.2709	14.6556	15.7791	18.2698	19.3657	20.7582	20.8348	16.4666	21.3	61.663	16.0132	21.5223
	AC120150.1	0	0	0	0	0	0	0.39061	0.315852	0.334108		4930544G11Rik	0	0	0	0	0	0	0	0	0	0	0	0	0	0	0	0	0	0	0	0	0	0		BCL2L2-PABPN1	15.3896	18.4505	17.1306	15.1502	18.8755	18.4562	16.9208	19.4558	19.3963	18.0161	25.6109	22.1981	14.5129
	AC121151.1	1.07757	0.880448	1.04271	1.33566	1.30108	1.36238	1.87919	1.51954	1.60737		4930544I03Rik	0	0	0	0	0	0	0	0	0	0	0	0	0	0	0	0	0	0	0	0	0	0		BCL3	14.7611	13.8257	41.4981	15.6864	19.0634	30.252	20.618	20.595	30.4655	29.6716	16.6755	34.1865	22.6693
	AC121299.1	0.716286	0.585255	0.693112	1.66828	1.62508	1.70165	1.88674	1.52564	1.61383		4930544L04Rik	0	0	0	0	0	0	0	0	0	0	0	0	0	0	0	0	0	0	0	0	0	0		BCL6	3.17078	2.87301	4.49805	2.67185	4.37526	3.50742	3.14466	2.90238	3.93943	4.53609	9.40379	3.14745	4.43654
	AC121539.1	0	0	0	0	0	0	1.54714	1.25103	1.32334		4930544M13Rik	0	0	0	0	0	0	1	0	0	0	0	0	0	0	0	0	0	0	0	2	0	0		BCL6B	1.54404	1.17257	2.13501	1.22533	1.37348	1.53643	0.847657	2.02249	1.36615	1.73849	2.90045	1.47339	1.6604
	AC121600.1	0	0	0	0	0	0	0.39061	0.315852	0.334108		4930545H06Rik	0	0	0	0	0	0	0	0	0	0	0	0	0	0	0	0	0	0	0	0	0	0		BCL7A	2.70969	2.91659	2.67389	2.68654	2.97458	3.68802	2.27602	3.61953	2.69227	3.16954	3.76006	2.53646	2.73523
	AC121795.1	0.348611	0.284839	0.337332	0	0	0	0.382113	0.308981	0.326841		4930545L08Rik	0	0	0	0	0	0	0	0	0	0	0	0	0	0	0	0	0	0	0	0	0	0		BCL7B	17.3623	20.4196	16.3914	16.6105	20.7195	21.6875	20.1417	17.5616	22.9076	25.8343	42.1273	24.276	19.2984
	AC121795.2	0	0	0	0.337328	0.328593	0.344075	0	0	0		4930545L23Rik	0	0	0	0	0	0	0	0	0	0	0	0	0	0	0	0	0	0	0	0	0	0		BCL7C	10.3047	11.7974	12.6254	10.7139	12.3275	13.6344	12.3299	11.8013	11.5292	18.4947	23.9001	34.5613	10.6034
	AC121875.1	5.02564	4.10629	4.86304	3.34155	3.25502	3.40838	7.9095	6.39571	6.7654		4930546C10Rik	0	0	0	0	0	0	0	0	0	0	0	0	0	0	0	0	0	0	0	0	0	0		BCL9	3.92968	3.87772	2.91169	4.04891	3.33625	3.71505	4.88996	4.82024	3.48464	2.87823	5.89232	4.36859	5.03429
	AC122141.1	0	0	0	0.331075	0.322502	0.337697	0	0	0		4930546K05Rik	0	0	0	0	0	0	0	0	0	0	0	0	0	0	0	0	0	0	0	0	1	0		BCL9L	4.18806	4.28125	4.10416	5.05077	4.79933	6.00279	4.95968	5.7783	5.36841	7.01165	14.6747	6.70767	6.15424
	AC122217.2	0	0	0	0	0	0	0.358451	0.289847	0.306601		4930547E08Rik	0	0	0	0	2	0	0	0	2	0	0	2	1	3	1	0	0	0	0	0	0	0		BCLAF1	19.4537	17.8222	17.1464	16.9744	15.1039	18.0346	16.6701	16.0489	17.3353	14.505	14.9861	12.4384	19.1849
	AC122217.3	0	0	0	0.333751	0.325109	0.340427	0	0	0		4930547H16Rik	0	0	0	0	0	0	0	0	0	0	0	0	0	0	0	0	0	0	0	0	0	0		BCMO1	2.78733	3.11294	0.738735	1.49861	3.15089	4.09871	3.01674	2.45477	1.68615	2.42335	0.782883	3.2601	2.00293
	AC122217.4	0.378785	0.309493	0.36653	0	0	0	0	0	0		4930547M16Rik	3	7	3	6	3	3	1	5	2	0	8	2	0	4	2	10	0	2	2	4	5	7		BCO2	0.313794	0.622595	0.329601	0.265408	0.220137	0.233816	0.324205	0.446782	0.195778	0.382005	0.81823	0.353147	0.167582
	AC122335.1	13.9413	11.391	13.4902	9.73483	9.48275	9.92954	24.9343	20.1622	21.3276		4930548G14Rik	0	0	0	0	0	0	1	0	0	0	0	0	0	0	0	0	0	0	0	0	0	0		BCOR	5.54862	5.34588	4.71154	5.46238	5.15115	6.04095	5.42668	6.3563	4.49506	5.09358	6.87819	4.66107	6.97271
	AC122392.1	1.43624	1.1735	1.38977	2.00361	1.95173	2.04368	0.750246	0.606658	0.641724		4930548H24Rik	0	3	0	0	0	0	2	0	0	1	2	0	0	1	2	2	0	4	0	1	1	2		BCORL1	1.34812	1.30817	0.969374	1.85843	1.40503	1.75572	1.53441	2.27119	1.60267	2.05838	3.33966	2.32076	2.47554
	AC122413.1	0.358946	0.293284	0.347333	5.34438	5.20598	5.45127	3.38749	2.73917	2.8975		4930548K13Rik	0	0	0	0	0	0	0	0	0	0	0	0	0	0	0	0	0	0	0	0	0	0		BCORP1	0.126563	0.0683346	0	0.153321	0	0.08331	0.0770598	0.0820563	0.123292	0.0206513	0	0.0788092	0.123622
	AC122481.1	1.07401	0.877543	1.03927	0.333977	0.325329	0.340657	1.87504	1.51618	1.60382		4930549C15Rik	0	0	0	0	0	0	0	0	0	0	0	0	0	0	0	0	0	0	0	0	0	0		BCR	8.34737	8.40677	7.47205	8.4858	8.40764	9.52007	8.7059	9.19211	8.98337	9.9806	9.112	10.7888	10.6614
	AC122481.2	1.42318	1.16284	1.37714	2.00342	1.95154	2.04349	0.378719	0.306237	0.323938		4930550C14Rik	5	9	4	5	5	6	10	5	7	4	15	4	3	1	3	7	10	13	4	10	6	13		BCRP2	0.18264	0.547737	0.555692	0.365645	0.633021	0.680901	0.632802	0.752446	0.834353	0.551911	1.21245	1.43921	0.300095
	AC122487.1	0	0	0	0.337328	0.328593	0.344075	0	0	0		4930550C17Rik	0	0	0	0	0	0	0	0	0	0	0	0	0	0	0	0	0	0	0	0	0	0		BCRP3	0.309944	0.102163	0.308387	0.0822984	0.539696	0.413	0.599222	0.465313	0.530587	0.293854	0.645615	0.305786	0.230449
	AC122746.1	5.7598	4.70615	5.57345	2.00275	1.95089	2.04281	3.74407	3.0275	3.20249		4930550L24Rik	0	0	0	0	0	0	0	0	0	0	0	0	0	0	0	0	0	0	0	0	0	0		BCS1L	8.08844	9.61189	8.88434	8.84676	8.62483	10.4525	9.76513	11.9655	10.271	10.3828	9.601	11.8492	10.5782
	AC122821.1	0	0	0	0	0	0	0.381861	0.308777	0.326625		4930551I15Rik	0	0	0	0	0	0	0	0	0	0	0	0	0	0	0	0	0	0	0	0	0	0		BCYRN1	26.5524	19.9116	30.6614	17.0844	27.8907	7.30085	20.2386	48.5009	125.109	141.176	1055.47	152.391	93.9861
	AC122901.1	0	0	0	0.667252	0.649973	0.680597	0	0	0		4930551L18Rik	0	0	0	0	0	0	2	0	0	0	0	0	0	0	0	1	0	0	0	0	0	0		BDH1	20.9226	30.3277	29.9429	25.8263	31.304	40.7358	32.1522	28.3506	37.1389	47.553	10.4741	35.0175	27.9793
	AC123624.1	1392.09	1137.43	1347.05	733.448	714.456	748.118	923.225	746.531	789.681		4930551O13Rik	0	0	0	0	0	0	0	0	0	0	0	1	0	0	1	0	0	0	2	0	0	0		BDH2	8.56785	11.8629	13.6578	8.62106	13.2497	11.177	9.22088	14.5644	11.5903	15.0063	9.65962	7.40123	10.0702
	AC123659.1	0.348591	0.284822	0.337312	0	0	0	0.391248	0.316368	0.334654		4930552P12Rik	31	28	19	20	18	17	18	23	32	19	26	23	17	26	30	30	33	18	28	22	25	28		BDKRB1	3.00004	4.59597	4.57368	1.86252	4.39182	2.96321	4.80475	2.23136	5.15588	3.44681	2.91284	5.48086	2.24945
	AC123705.1	0.764797	0.624891	0.740053	0.331732	0.323142	0.338367	0.38049	0.307668	0.325452		4930553I04Rik	0	0	0	0	0	0	0	0	0	0	0	0	0	0	0	0	0	0	0	0	0	0		BDKRB2	7.61288	7.61642	8.97069	6.36558	9.35907	8.81994	8.21999	6.66797	12.5291	8.0317	6.2654	11.0567	6.44301
	AC123956.1	31.8048	25.9867	30.7758	30.8185	30.0204	31.4349	49.6759	40.1685	42.4903		4930553I21Rik	0	0	0	1	0	0	0	0	0	0	2	2	0	1	0	0	2	0	0	1	0	0		BDNF	0.13655	0.0900761	0.146915	0.0262798	0.136432	0.128026	0.0523738	0.0350578	0.103977	0.162866	0.231555	0.104428	0.0152681
	AC124681.2	7.19698	5.88043	6.96414	9.06718	8.83238	9.24853	12.9095	10.4388	11.0421		4930553M12Rik	0	0	0	0	0	0	0	0	0	0	0	0	0	0	0	0	0	0	0	0	0	0		BDNF-AS	1.46939	1.18893	1.12436	1.16072	1.17433	1.35041	1.1847	0.850155	1.44657	1.44376	1.50659	1.12596	1.49518
	AC124739.2	19.5275	15.9553	18.8957	2.967	2.89017	3.02634	8.11208	6.55952	6.93867		4930553P18Rik	0	0	0	0	0	0	0	1	0	1	0	0	0	0	0	0	0	0	0	1	0	1		BDP1	3.03192	2.8447	2.90029	2.74947	2.33621	2.57553	2.60573	2.78001	2.44091	2.04512	1.6467	1.31373	3.45467
	AC125028.1	45.2504	36.9727	43.7864	44.2845	43.1378	45.1703	59.2194	47.8855	50.6534		4930554C24Rik	0	0	0	0	0	0	0	0	0	0	0	0	0	0	0	0	0	0	0	0	0	0		BEAN1	0.0358451	0	0.0277094	0.0529941	0.0530669	0.0268799	0.0839853	0.0570094	0.0403804	0.0211802	0.174744	0.0525936	0.0562924
	AC125149.1	1.07985	0.882314	1.04492	0	0	0	1.48096	1.19752	1.26674		4930554G22Rik	2	0	0	1	0	1	0	0	0	0	0	0	0	0	0	0	0	2	0	0	0	0		BECN1	27.6451	31.9051	26.0953	26.6568	29.2728	32.8608	30.7527	30.7055	27.8999	30.1345	26.3171	26.1646	29.6798
	AC125149.2	0.721459	0.589481	0.698117	0.668067	0.650768	0.68143	1.11905	0.904878	0.957181		4930554G24Rik	0	0	0	0	0	0	0	0	0	0	0	0	0	0	0	0	0	0	0	0	0	0		BEGAIN	0.38268	0.336807	0.24059	0.797693	0.446221	0.0743368	0.125394	0.156774	0.196045	0.251967	0.170057	0.691915	0.131028
	AC125149.3	0	0	0	0.333751	0.325109	0.340427	0	0	0		4930554H23Rik	0	0	0	0	0	0	0	0	0	0	0	0	0	0	0	0	1	0	0	0	0	0		BEND2	0	0	0	0	0	0	0	0	0	0	0	0	0
	AC125199.1	0.360975	0.294941	0.349296	0.333696	0.325055	0.34037	2.26024	1.82766	1.9333		4930555A03Rik	0	0	0	0	0	0	0	0	0	0	0	0	0	0	0	0	0	0	0	0	0	0		BEND3	1.26843	1.32033	0.909349	1.29086	1.06308	1.36397	0.934637	1.30798	1.14373	1.02918	0.566808	1.21006	1.59337
	AC125351.1	7.60262	6.21186	7.35665	2.05469	2.00149	2.09579	7.83315	6.33397	6.70009		4930555B11Rik	0	0	0	0	0	0	0	0	0	0	0	0	0	0	0	0	0	0	0	0	0	0		BEND4	0.163874	0.0682549	0.14657	0.124638	0.228164	0.291873	0.190671	0.0991781	0.0699089	0.137047	0.0509644	0.0532588	0.115755
	AC125396.1	0	0	0	0.337149	0.328419	0.343893	0.792624	0.640925	0.677971		4930555B12Rik	0	0	0	0	0	0	0	0	0	0	0	0	0	0	0	0	0	0	0	0	0	0		BEND5	0.645658	0.882883	0.505796	0.97467	0.895407	0.604932	1.13028	0.647828	0.559846	0.413091	4.37298	0.521369	1.00206
	AC125396.2	3.9591	3.23485	3.83101	3.99794	3.89442	4.07791	1.57735	1.27547	1.34919		4930555F03Rik	0	0	0	0	0	0	0	0	0	0	0	0	0	0	0	0	0	0	0	0	0	0		BEND6	0.256856	0.252769	0.35816	0.251691	0.107164	0.223525	0.211073	0.0733533	0.249749	0.223361	0.969945	0.121247	0.336468
	AC126030.1	0	0	0	0.333751	0.325109	0.340427	0	0	0		4930555G01Rik	0	0	0	0	0	0	0	0	0	0	0	0	0	0	0	0	0	0	0	0	0	0		BEND7	3.23637	3.0561	3.08588	3.3543	2.02051	2.81759	2.66342	3.33527	2.2885	3.24458	2.81086	2.34049	2.40183
	AC126040.2	0	0	0	0	0	0	0.381861	0.308777	0.326625		4930555G07Rik	0	0	0	0	0	0	0	0	0	0	0	0	0	0	0	0	0	0	0	0	0	0		BEST1	0.391096	0.432743	0.524215	0.346385	0.459445	0.510762	0.377429	0.301952	0.551639	0.410318	0.496127	0.266266	0.333764
	AC126055.1	3.54169	2.89381	3.42711	1.67159	1.62831	1.70503	3.16814	2.56179	2.70987		4930555G21Rik	0	0	0	0	0	0	0	0	0	0	0	0	0	0	0	0	0	0	0	0	0	0		BEST2	2.61633	10.6688	2.7981	6.64702	6.35087	11.503	9.49394	13.9676	8.308	5.93495	1.16191	4.23135	12.9965
	AC126250.1	0.378785	0.309493	0.36653	0	0	0	0	0	0		4930555K19Rik	0	0	0	0	0	0	0	0	0	0	0	0	0	0	0	0	0	0	0	0	0	0		BEST3	0.0105969	0	0.00965653	0	0.0174335	0	0	0	0.0155568	0	0	0.0383662	0
	AC126254.1	0.734759	0.600349	0.710987	0.333804	0.32516	0.34048	0.380609	0.307765	0.325554		4930555M17Rik	0	0	0	0	0	0	0	0	0	0	0	0	0	0	0	0	0	0	0	0	0	0		BEST4	66.5527	75.1752	14.571	41.3351	60.5348	43.9688	70.5186	87.1637	47.9092	43.1896	32.5983	33.3285	81.8506
	AC126254.3	0.35648	0.291269	0.344947	0	0	0	1.90781	1.54268	1.63185		4930555O08Rik	0	0	0	0	0	0	0	0	0	0	0	0	0	0	0	0	0	0	0	0	0	0		BET1	6.29022	5.12562	5.39094	5.6685	4.7797	4.43473	5.65982	5.49822	4.98442	6.32783	5.58021	7.05537	7.6745
	AC126280.1	0.349319	0.285417	0.338017	0.33376	0.325117	0.340435	0.390145	0.315476	0.333711		4930556G01Rik	0	0	0	0	0	0	0	0	0	0	0	0	0	0	0	0	0	0	0	0	0	0		BET1L	20.4905	18.18	19.0053	23.6831	20.7637	23.9779	24.4313	25.272	24.2707	25.436	27.2484	25.1317	28.637
	AC126455.1	0	0	0	3.97073	3.8679	4.05014	23.845	19.2814	20.3959		4930556G22Rik	0	0	0	0	0	0	0	0	0	0	0	0	0	0	0	0	0	0	0	0	0	0		BET3L	0	0	0.0322453	0.0428414	0.0599488	0	0	0	0.0569696	0	0.0964994	0	0.0862438
	AC126457.1	207.746	169.743	201.025	282.38	275.067	288.028	186.337	150.674	159.384		4930556H04Rik	2	4	1	0	1	1	0	2	0	0	2	2	0	0	0	0	0	0	4	2	0	0		BEX1	0.951986	1.21165	2.03067	1.41452	1.139	0.620057	2.27984	1.15045	1.81692	0.737329	14.6056	1.04972	1.95085
	AC126936.1	0	0	0	0.333751	0.325109	0.340427	0	0	0		4930556I23Rik	0	1	0	0	0	0	0	0	0	0	0	0	0	0	0	0	0	0	0	0	0	0		BEX2	2.49069	3.85136	4.4894	5.1163	3.39554	5.06301	6.31541	5.11821	5.20856	6.42614	9.24819	9.29512	4.16953
	AC126937.1	1.08444	0.886061	1.04935	3.63439	3.54028	3.70708	1.95028	1.57702	1.66818		4930556J02Rik	0	1	3	1	0	0	0	0	0	0	0	0	0	0	4	0	0	1	2	0	0	0		BEX4	11.4516	11.9823	15.2752	12.6447	13.3077	18.4089	18.4755	19.8726	16.8758	16.6454	63.0045	17.392	17.8396
	AC126937.2	170.36	139.196	164.848	91.0521	88.6943	92.8732	96.8975	78.3525	82.8814		4930556J24Rik	1	0	5	10	3	7	0	1	6	0	0	11	6	3	1	7	5	4	4	4	1	1		BEX5	2.19266	1.50143	2.28185	2.74791	2.25974	1.07288	2.43089	3.0247	2.08041	3.64223	3.71713	2.53292	3.69836
	AC126942.2	0	0	0	0	0	0	0.358451	0.289847	0.306601		4930556L07Rik	0	0	0	0	0	0	0	0	0	0	0	0	0	0	0	0	0	0	0	0	0	0		BFAR	16.0471	16.0508	13.6791	15.6266	14.3085	14.1012	14.2101	15.8546	13.1661	14.7192	13.6562	15.6609	15.231
	AC127274.2	0.378785	0.309493	0.36653	0	0	0	0	0	0		4930556M19Rik	27	19	38	40	12	28	18	13	21	21	16	32	6	7	11	42	42	9	4	29	8	28		BFSP1	0.0978573	0.225493	0.181161	0.11198	0.19942	0.141117	0.102332	0.190427	0.229751	0.188694	0.682509	0.457988	0.146217
	AC127341.3	17.7095	14.4699	17.1365	29.4986	28.7347	30.0886	74.653	60.3653	63.8546		4930556N09Rik	0	0	3	0	0	1	0	0	0	0	0	2	0	0	0	0	0	0	0	0	0	0		BFSP2	0.105281	0.0417038	0.0867859	0.090562	0.132729	0.127524	0.0886509	0.0418192	0.0870918	0.212544	0	0.110134	0.0546388
	AC127341.5	4.30453	3.51709	4.16526	7.66421	7.46574	7.8175	6.85952	5.54669	5.86729		4930556N13Rik	0	0	0	0	0	0	0	0	0	0	0	0	0	0	0	0	0	0	0	0	0	0		BGLAP	2.75633	0.900493	0.904417	1.63081	0.138707	0.248999	1.43845	1.88646	1.19018	0.729967	26.5181	0.548343	1.41856
	AC127690.2	0.349043	0.285192	0.337751	0	0	0	0.768677	0.621562	0.657489		4930557B06Rik	0	0	0	0	0	0	0	0	0	0	0	0	0	0	0	0	0	0	0	0	0	0		BGN	5.18693	3.70311	10.4396	3.77618	6.48615	4.58526	6.81707	6.46202	6.28056	9.15732	20.8697	28.1211	7.33966
	AC127693.2	1.08707	0.888209	1.0519	0.667529	0.650243	0.68088	0.768436	0.621367	0.657283		4930557F08Rik	0	0	0	0	0	0	0	0	0	0	0	0	0	0	0	0	0	0	0	0	0	0		BHLHA15	3.91765	1.77142	3.22575	4.74763	4.22645	5.49018	2.91471	3.48328	7.29036	4.71551	0.971058	2.40617	9.30592
	AC127693.3	29.7817	24.3337	28.8182	19.0921	18.5977	19.474	32.4525	26.2414	27.7582		4930557F10Rik	0	0	0	0	0	0	0	0	0	0	0	0	0	0	0	0	0	0	0	0	0	0		BHLHA9	0	0	0	0	0	0	0	0	0	0	0	0	0
	AC129178.1	0	0	0	0.33376	0.325117	0.340435	0.768362	0.621306	0.657219		4930557J02Rik	0	0	0	0	0	0	0	0	0	0	0	0	0	0	0	0	0	0	0	0	0	0		BHLHB9	0.947135	1.00304	0.625173	0.734301	0.688811	0.520156	0.864265	0.94863	0.560708	0.553436	2.64139	0.520535	1.13802
	AC129203.3	0.353471	0.28881	0.342035	0.330952	0.322382	0.337571	0	0	0		4930557K07Rik	0	0	0	1	0	0	2	0	0	0	2	0	0	0	0	0	0	0	0	0	0	0		BHLHE22	0.568429	0.489991	1.00125	0.385938	0.606221	0.381368	0.398235	0.471408	0.476649	0.636399	0.691597	0.358066	0.762429
	AC129214.1	0.358142	0.292626	0.346555	1.3397	1.30501	1.3665	0.746941	0.603985	0.638897		4930558C23Rik	0	0	0	0	0	0	0	0	0	0	0	0	0	0	0	0	0	0	0	0	0	2		BHLHE23	0	0	0	0	0	0	0	0	0	0	0	0	0
	AC129214.2	3.14397	2.56884	3.04225	2.35323	2.29229	2.4003	3.616	2.92394	3.09295		4930558F17Rik	0	0	0	0	0	0	0	0	0	0	0	0	0	0	0	0	0	0	0	0	0	0		BHLHE40	14.9977	12.5877	29.5995	16.8657	12.4432	21.0521	30.5265	19.883	18.2081	17.9732	30.1385	32.5732	27.6696
	AC129328.1	9.33819	7.62994	9.03607	3.34755	3.26087	3.41451	7.55432	6.10852	6.4616		4930558G05Rik	0	0	0	0	0	0	0	0	0	0	0	0	0	0	0	0	0	0	0	0	0	0		BHLHE41	12.9195	7.11608	5.51428	10.184	9.26866	7.7568	8.70127	8.22363	8.98807	8.657	6.47816	7.6019	7.29594
	AC129539.1	1.08256	0.884523	1.04753	1.002	0.97605	1.02204	1.49598	1.20967	1.27959		4930558J18Rik	6	5	4	6	2	3	7	10	1	3	2	10	3	2	5	2	2	13	1	5	1	3		BHMT	0.215802	0.0275317	0.0382478	0.073732	0.156836	0.0464707	0.0251748	0.0149419	0.156523	0.0502744	0.734706	0.0617585	0.0641505
	AC129574.1	1.07844	0.881162	1.04355	0.532613	0.518821	0.543266	1.13033	0.914002	0.966833		4930558J22Rik	0	0	0	1	1	0	0	0	0	0	2	1	1	0	1	0	0	2	5	0	0	0		BHMT2	0.339124	0.560514	0.278054	0.348098	0.537997	0.287023	0.395761	0.421855	0.634215	0.250609	8.25755	0.283909	0.380095
	AC129574.2	3.18502	2.60238	3.08197	2.22789	2.1702	2.27245	2.98729	2.41556	2.55518		4930558K02Rik	0	0	0	0	0	0	0	0	0	0	0	0	0	0	0	1	0	0	0	0	0	0		BICC1	1.60795	0.994578	1.54042	1.14284	0.89038	0.670113	0.966969	0.873381	1.29076	0.84396	1.43281	0.480713	1.45492
[truncated: 52,817 more rows]
[truncated: 23 more columns]

## Sheet: 2I, 2J and 2K (volcano plots)
	mice cultured cell lines (colonocytes)								mice colonic crypts								human colonic tissue
[truncated: 48,163 more rows]

## Sheet: 2L-2P
	mice cultured cell lines (colonocytes)											mice colonic crypts																								human colonic tissue
[truncated: 54,393 more rows]
[truncated: 23 more columns]
