# Supplementary material for: Mutant APC reshapes Wnt signaling plasma membrane nanodomains by altering cholesterol levels via oncogenic β-catenin
Source: Nat Commun. 2023 Jul 19;14:4342. doi: 10.1038/s41467-023-39640-w (PMC10356786; doi:10.1038/s41467-023-39640-w)
Supplement: Supplementary file 4 — Source Data [file 41467_2023_39640_MOESM4_ESM.zip › Source Data Folder/new Figure 3/Figure 3.xlsx]

## Sheet: 3D (Starvation 24h)
		Control		LD
		mean 1	mean 2	mean 1	mean 2
	YAMC	187.492	176.029	166.82	160.71
	IMCE	209.119	219.257	166.461	172.655
	IMCEBcat	176.869	200.032	117.159	155.505

## Sheet: 3E (Starvation 72h)
						Control		LD
						mean 1	mean 2	mean 1	mean 2
					YAMC	196.75	210.986	104.88	130.056
					IMCE	216.768	257.307	130.693	137.979
					IMCEBcat	213.864	220.288	101.417	88.3972

## Sheet: 3F (Delta 24 h)
		YAMC	IMCE	IMCEBcat
	mean 1	20.6721	42.658	59.7105
	mean 2	15.3195	46.6023	44.52

## Sheet: 3G (Delta 72h)
		YAMC	IMCE	IMCEBcat
	mean 1	91.8703	86.0744	112.447
	mean 2	80.9302	119.328	131.89
