# Supplementary material for: Mutant APC reshapes Wnt signaling plasma membrane nanodomains by altering cholesterol levels via oncogenic β-catenin
Source: Nat Commun. 2023 Jul 19;14:4342. doi: 10.1038/s41467-023-39640-w (PMC10356786; doi:10.1038/s41467-023-39640-w)
Supplement: Supplementary file 4 — Source Data [file 41467_2023_39640_MOESM4_ESM.zip › Source Data Folder/new Figure 4/Figure 4.xlsx]

## Sheet: 4E (crypt length)
	raw data							raw data													mean per mouse
	WT APC							oncogenic APC													WT APC	oncogenic APC
								1 week				3 weeks				5 weeks						1 week	3 weeks	5 weeks
	Length (µm)	Length (µm)	Length (µm)	Length (µm)	Length (µm)	Length (µm)		Length (µm)	Length (µm)	Length (µm)		Length (µm)	Length (µm)	Length (µm)		Length (µm)	Length (µm)	Length (µm)			90.7357	130.463	208.786	201.373
	92.641	106.976	74.343	116.384	92.051	147.707		147.639	125.177	137.487		157.482	127.027	265.48		188.087	313.618	366.457			90.7275	144.751	148.94	213.998
	74.057	95.87	76.755	93.037	125.049	118.292		137.456	110.374	137.136		151.693	149.044	212.611		177.314	166.915	358.869			119.503	146.839	192.884	181.852
	79.762	104.055	82.133	100.204	121.029	142.265		104.943	142.541	152.37		113.065	131.234	255.699		189.653	130.434	446.309			107.19
	76.088	95.099	79.508	95.589	141.069	139.014		111.943	139.613	121.909		142.183	147.082	249.855		177.465	131.837	303.254			117.1
	83.786	104.16	74.343	105.259	115.173	123.943		121.122	158.95	132.002		193.206	126.744	222.768		186.689	201.545	328.504			116.522
	98.029	99.307	93.336	123.153	135.315	141.063		116.362	172.15	132.124		97.398	136.049	253.538		190.077	183.266	308.293
	94.387	97.226	97.039	118.577	161.23	107.157		127.841	168.807	137.902		168.437	117.702	192.597		160.698	169.951	319.739
	77.586	93.42	125.998	97.47	155.641	129.023		141.928	172.707	143.91		135.418	99.797	231.898		153.164	204.866	240.182
	89.827	90.695	135.569	112.848	144.023	132.52		115.706	196.63	142.815		146.97	86.085	238.183		176.896	185.484	177.596
	86.085	89.423	75.499	108.148	122.484	117.175		108.159	157.907	140.8		217.08	93.794	210.603		285.18	217.525	215.329
	85.96	105.512	81.365	107.991	133.25	124.664		123.486	166.032	113.77		240.673	104.32	224.063		328.058	224.032	149.588
	84.104	108.996	73.25	105.659	134.075	125.857		111.346	162.023	127.6		397.268	124.203	226.208		150.821	195.703	83.863
	82.758	109.794	77.645	103.968	142.249	101.778		117.603	142.269	139.27		229.094	167.441	182.929		213.262	217.643	84.22
	74.919	106.618	67.498	94.12	142.202	113.047		102.441	164.456	128.33		191.349	108.566	203.184		267.883	207.839	90.603
	76.298	97.534	75.588	95.853	135.438	96.348		120.303	160.984	123.104		101.129	93.448	173.17		303.264	166.915	82.197
	80.297	105.925	79.254	100.876	140.642	109.584		82.684	146.185	130.656		150.262	98.471	181.308		226.699	239.899	79.92
	67.241	107.433	78.163	84.474	137.617	101.749		111.602	171.271	141.315		175.361	78.713	173.936		172.746	172.784	70.214
	73.622	107.154	78.192	92.491	144.625	109.584		111.932	170.719	147.706		201.93	77.36	155.818		188.087	204.866	94.588
	69.433	120.228	74.313	87.228	118.01	118.014		105.135	169.465	134.974		149.527	107.443	181.308		249.282	105.712	54.2
	69.317	122.609	58.792	87.082	118.123	98.677		125.284	157.758	135.736		187.274	90.352	197.441		227.616	205.862	112.596
	75.63	108.192	54.288	95.013	118.378	128.838		126.164	177.061	133.912		373.936	100.802	145.216		222.602	150.827	83.643
	71.857	106.362	61.657	90.273	101.971	122.853		135.275	149.307	140.775		366.193	116.142	177.43		192.326	200.324	67.09
	76.892	105.383	67.763	96.599	120.504	128.489		96.249	168.076	127.036		455.418	129.661	166.565		244.602	196.329	84
	75.523	104.89	88.15	94.879	107.023	122.634		92.877	187.998	133.938		309.443	137.985	184.811		179.161	171.895	103.103
	86.828	109.396	92.919	109.081	122.811	150.096		122.829	172.077	129.793		335.209	77.197	178.655		174.256	215.376	85.82
	80.297	112.202	119.306	100.876	141.967	150.811		118.871	194.083	129.324		314.585	119.624	208.725		285.11	226.302	193.39
	77.032	107.662	121.882	96.774	141.708	130.199		127.075	173.637	135.103		326.265	144.064	184.125		191.906	197.756	196.858
	69.008	114.511	110.863	86.694	124.137	114.935		133.665	198.635	146.426		245.084	163.105	152.105		164.948	192.383	198.698
	80.297	119.317	116.647	100.876	120.587	134.268		131.257	191.956	124.288		181.221	196.551	160.394		199.997	234.206	197.887
	87.442	101.4	120.397	109.852	141.046	149.857		130.694	210.828	124.929		219.724	211.746	187.022		284.803	168.288	186.031
	64.312	127.622	72.388	80.795	124.513	166.628		132.485	211.088	147.497		207.932	152.641	197.337		399.288	131.449	189.5
	78.579	115.011	97.231	98.718	130.103	177.821		118.63	193.378	130.601		231.905	85.575	200.876		446.606	194.734	198.698
	73.767	107.459	157.302	92.673	115.289	155.955		112.863	207.316	149.502		232.38	85.939	202.754		429.866	228.639	200.834
	81.847	134.022	160.149	102.824	121.937	173.655		125.341	200.871	153.165		226.014	92.453	201.926		191.345	199.634	243.112
	79.122	95.841	94.236	99.4	118.01	152.623		120.57	217.194	149.696		244.129	83.875	189.828		202.766	231.019	274.173
	92.439	96.691	116.442	116.13	112.234	177.989		139.211	198.146	141.582		267.825	81.552	193.368		179.76	225.759	237.167
	85.117	107.357	76.296	106.931	108.233	174.119		135.275	218.351	145.973		321.57	71.647	202.754		164.948	251.326	249.054
	81.847	94.581	69.568	102.824	117.897	178.073		145.079	202.938	137.334		272.216	96.519	204.933		210.727	207.346	283.547
	84.927	106.618	73.535	106.693	120.504	173.189		132.888	184.197	107.04		227.297	55.307	248.074		198.683	142.783	261.209
	90.213	95.841	73.331	113.333	102.917	173.017		125.284	211.495	129.889		210.879	114.894	279.769		200.4	120.024	287.106
	82.043	108.369	68.18	103.07	128.553	154.646		140.749	148.849	134.478		200.176	85.35	242.008		134.23	102.02	118.891
	90.716	107.586	59.474	113.965	129.201	132.52		160.616	163.695	136.114		219.081	68.46	254.137		118.039	102.171	88.074
	82.758	110.955	63.601	103.968	123.245	150.573		169.525	189.183	133.962		200	85.715	289.334		139.338	104.104	66.884
	81.487	107.535	72.388	102.371	90.772	154.201		146.092	173.657	143.233		215.039	105.208	266.54		210.504	250.143	95.316
	84.927	102.443	79.583	106.693	109.553	143.499		141.802	189.854	153.197		204.533	87.572	292.966		200.4	165.84	103.193
	87.778	84.628	111.32	110.274	111.368	119.374		146.961	198.745	143.609		154.999	107.8	277.355		265.642	236.054	146.599
	80.696	89.24	104.08	101.377	117.129	110.561		162.377	144.299	136.051		196.06	91.224	240.896		244.3	191.665	147.053
	91.127	104.055	109.316	114.482	139.976	131.66		189.565	173.302	145.606		243.133	92.971	244.298		205.399	224.875	158.349
	84.833	109.794	91.264	106.575	126.033	117.175		163.21	161.068	151.459		265.577	90.352	239.981		182.099	213.373	136.126
	89.975	111.763	88.133	113.035	99.079	109.474		175.884	161.455	161.015		233.289	87.27	246.938		128.293	201.647	160.475
	99.868	112.808	101.405	125.463	127.535	107.24		177.192	160.984	149.528		232.304	106.861	176.934		158.637	203.238	142.774
	100.536	112.347	78.563	126.302	131.813	158.54		154.915	159.949	186.559		229.382	108.798	173.878		184.918	175.951	137.24
	93.675	105.616	88.876	117.683	123.705	170.879		157.452	131.33	165.144		308.172	150.327	173.878		214.769	138.531	171.156
	97.51	107.586	99.05	122.5	124.083	167.487		154.892	136.449	136.784		385.144	101.939	190.194		225.868	129.569	180.596
	107.031	112.808	87.453	134.462	129.279	135.861		124.35	138.558	137.542		313.406	94.457	117.328		206.378	155.926	207.466
	98.193	102.364	64.533	123.359	129.356	136.782		154.152	156.281	149.119		358.922	127.664	128.587		188.23	207.075	223.562
	99.573	108.192	69.138	125.092	173.218	145.752		153.286	141.919	155.084		297.769	117.048	101.127		183.605	223.575	247.79
	99.895	116.143	81.255	125.497	161.954	144.475		189.797	162.19	158.061		262.371	92.453	172.494		176.326	201.647	227.868
	107.306	109.396	72.388	134.807	190.261	152.643		179.268	150.768	137.626		316.541	75.942	123.268		159.692	214.401	241.182
	113.439	117.358	63.976	142.512	164.958	133.128		157.588	141.592	131.406		322.993	79.01	100.295		162.03	188.084	263.909
	109.111	101.4	68.834	137.075	160.044	227.425		157.897	156.087	139.523		293.114	79.977	88.213		225.511	157.2	274.701
	106.153	114.654	98.99	133.359	152.672	206.081		183.46	145.439	123.996		191.003	91.198	121.074		215.05	121.506	201.354
	115.658	112.977	89.646	145.299	146.962	188.826		158.055	158.467	125.071		253.501	103.945	95.681		191.345	172.666	265.392
	88.988	107.459	84.852	111.795	154.629	167.344		140.309	139.86	139.511		301.783	122.794	139.579		196.473	202.683	278.465
	105.597	109.396	92.014	132.66	202.247	163.441		137.603	160.118	137.136		329.358	121.496	120.335		396.638	177.599	326.162
	94.358	84.885	97.408	118.541	177.769	195.131		140.386	141.347	140.452		304.315	121.536	113.802		344.733	231.395	360.741
	96.6	107.662	80.627	121.357	162.777	195.971		152.718	134.15	132.502		185.191	137.288	92.839		466.039	241.936	151.224
	95.96	96.012	90.177	120.554	127.902	169.826		147.357	168.407	120.176		174.656	175.527			401.068	218.861	115.941
	103.577	124.332	71.055	130.122	182.224	172.757		136.178	146.634	136.993		285.186	77.662			402.422	183.266	120.591
	102.668	116.799	79.508	128.981	177.9	196.702		137.049	145.207	126.677		231.01	107.018			272.73	242.021	97.594
	99.331	103.001	74.624	124.788	126.457	168.395		134.923	137.238	144.924		254.178	110.027			249.497	178.975	126.977
	109.673	98.784	76.716	137.781	108.573	134.468		121.954	130.143	168.552		283.636	88.146			187.515	175.048	103.455
	111.224	94.147	84.852	139.729	111.428	115.013		128.073	138.595	148.487		186.968	97.829			300.706	255.961	100.323
	113.816	82.573	82.965	142.985	114.212	112.198		113.662	137.777	219.66		178.649	110.614			341.739	170.94	69.009
	127.748	101.749	90.144	160.488	163.248	100.982		132.888	120.713	184.505		262.656	122.892			239.383	183.126	82.252
	93.59	75.318	79.583	117.576	168.822	98.556		132.215	133.242	127.894		323.879	91.33			232.868	217.643	68.796
	137.744	77.213	76.365	173.046	157.201	126.213		140.749	132.652	150.502		320.417	91.749			234.85	214.401	93.483
	129.619	101.963	87.453	162.839	157.179	142.831		132.215	122.453	142.138		268.564	96.07			248.526	219.77	235.351
	143.079	81.241	84.287	179.748	182.828	142.559		125.284	123.379	143.27		271.438	85.35			306.438	180.879	202.109
	143.21	111.544	94.354	179.913	184.845	145.567		140.504	130.79	136.631		139.933	131.937			266.551	216.158	164.056
	127.223	96.182	89.746	159.829	155.104	142.559		144.915	131.926	139.293		150.262	114.034			235.992	250.409	240.061
	121.743	101.05	101.758	152.944	112.234	173.741		151.749	133.596	149.698		200.022	101.514			217.751	255.502
	114.542	87.262	112.149	143.897	130.18	139.379		162.267	123.898	130.946		221.88	99			273.713	227.091
	126.464	99.142	88.977	158.875	136.813	143.499		151.309	134.049	148.333		226.306	88.743			278.603	246.728
	88.385	82.573	107.664	111.037	117.897	154.975		141.953	119.251	150.433		160.449	89.952			108.241	270.488
	104.092	91.919	111.936	130.769	136.005	93.194		109.1	127.042	153.627		154	105.299			203.692	250.143
	111.416	101.4	129.067	139.971	133.875	92.937		157.315	128.599	168.059		112.87	172.658			133.427	278.937
	104.092	92.038	137.756	130.769	109.918	129.67		146.872	110.244	153.461		100.473	105.367			132.416	394.865
	125.103	100.535	94.069	157.165	97.857	118.014		157.625	124.04	193.689		104.431	131.518			146.62	300.72
	118.22	96.012	110.971	148.518	122.484	95.099		160.705	122.123	166.13		92.094	121.318			202.169	254.68
	133.704	98.119	80.96	167.97	114.795	99.01		169.581	131.33	188.182		101.477	89.872			237.382	294.606
	122.138	67.366	62.654	153.44	82.154	84.126		157.414	130.706	220.528		115.648	68.249			263.356	258.979
	108.743	94.581	77.182	136.612	82.114	85.15		147.784	126.71	199.965		150.057	97.262			155.514	226.144
	107.829	99.087	84.393	135.464	108.017	90.954		157.02	136.004	173.695		128.812	105.299			218.767	265.413
	122.225	98.23	80.997	153.55	76.859	86.405		169.525	131.689	172.214		118.547	149.591			118.323	235.012
	120.75	101.749	78.829	151.697	90.809	96.224		129.726	134.858	164.478		100.779	150.055			101.912	213.876
	132.498	106.516	107.553	166.455	92.377	79.936		136.588	122.584	144.381		98.836	161.581			111.482	296.405
	140.189	59.681	78.715	176.118	103.693	82.003		142.472	140.768	124.642		69.254	138.905			129.128	344.146
	152.352	90.152	81.255	191.398	80.262	113.759		155.803	138.893	125.84		156.78	163.751			134.43	335.724
	125.785	89.849	100.026	158.022	106.585	122.537		131.375	138.333	142.533		78.109	145.688			102.109	352.439
	67.081	64.428	127.6	84.273	151.485	77.661		135.468	159.934	150.41		84.506	140.041			98.356	365.386
	48.134	57.446	122.756	60.47	96.586	81.271		134.41	190.475	162.513		66.989	174.649			104.964	328.785
	45.622	73.299	149.966	57.315	87.93	78.236		122.246	171.9	119.495		110.94	184.282			86.276	283.986
	55.947	86.414	161.144	70.286	116.356	95.475		121.739	200.934	164.928		116.446	211.701			83.667	517.426
	67.241	94.581	169.422	84.474	98.232	93.194		120.323	166.802	159.062		113.649	214.316			74.221	253.332
	67.081	99.115	130.563	84.273	80.179	81.271		115.644	183.638	145.278		120.098	239.5			206.378	256.121
	73.148	92.629	146.744	91.895	134.05	103.727		115.973	196.522	161.692		107.263	168.392			213.734	271.469
	71.409	89.727	148.867	89.71	93.706	122.195		124.177	205.363	163.14		108.082	242.221			197.258	280.691
	72.042	110.955	149.247	90.506	93.671	107.685		109.861	227.981	142.733		120.903	226.251			169.805	338.771
	76.474	106.362	149.827	96.073	91.359	100.508		93.681	234.654	153.462		121.739	185.023			150.331	303.512
	74.597	95.07	144.797	93.715	96.066	74.998		121.23	225.822	272.833		114.614	195.03			134.779	190.38
	58.244	101.184	148.445	73.171	90.292	99.552		66.601	228.929	211.988		196.531	183.079			117.354	214.972
	69.008	115.602	170.231	86.694	92.269	103.756		107.097	207.783	155.165		223.543	211.292			77.324	240.346
	64.145	96.776	178.574	80.585	89.735	69.925		111.453	206.055	106.956		132.29	231.351			72.202	255.201
	66.239	74.773	141.225	83.215	82.439	82.003		131.185	159.458	269.306		317.376	224.043			48.904	228.125
	73.148	64.428	149.827	91.895	71.499	57.701		139.893	180.344	215.856			219.179			114.807	252.847
	65.793	71.491	164.919	82.655	71.872	65.785		126.531	190.121	177.909			222.182			107.806	232.519
	67.439	74.48	141.458	84.723	101.872	63.988		114.194	202.635	235.727			216.955			219.961	246.105
	84.864	59.818	144.797	106.614	69.844	71.07		143.155	194.005	171.237			198.435			147.352	269.295
	78.952	71.185	131.634	99.187	100.386	63.988		153.177	188.285	172.685			192.003			146.712	280.308
	78.783	89.727	126.92	98.974	100.817	83.054		136.623	185.688	114.255			129.364			135.177	205.464
	93.932	77.107	137.669	118.006	84.401	62.332		164.474	199.283	190.407			161.284			119.34	270.809
	104.732	93.333	146.846	131.574	87.892	126.308		142.121	223.594	144.662			314.854			148.849	284.148
	106.329	87.449	146.683	133.58	86.397	105.555		146.572	237.483	195.466			285.128			162.816	332.819
	101.621	67.245	149.427	127.665	108.233	94.437		106.384	255.356	238.69			287.142			172.318	368.104
	91.596	114.535	142.531	115.071	120.587	89.664		90.791	179.195	248.905			276.987			194.583	154.311
	95.765	79.716	139.501	120.309	63.846	67.134		80.983	263.611	105.481			260.439			206.085	118.308
	88.536	79.304	144.301	111.227	74.025	95.35		93.681	234.873	73.747			263.418			162.32	123.053
	82.141	53.258	106.239	103.193	89.138	74.839		148.251	227.24	148.742			243.516			212.631	99.586
	95.625	79.818	120.372	120.133	82.762	83.627		129.616	219.879	123.057			206.034				129.569
	98.628	72.514	137.951	123.905	99.885	72.691		169.939	220.488	116.862			260.854				105.567
	77.309	76.039	131.293	97.122	93.421	76.77		163.981	213.15	103.947			206.732				102.371
	76.334	94.466	117.381	95.897	104.207	88.32		164.936	191.547	112.126			203.843				70.418
	76.997	76.254	122.512	96.73	95.647	79.599		106.384	214.133	101.404			223.518				83.931
	75.523	51.222	113.841	94.879	112.145	66.508		93.833	237.866	92.67			208.224				70.2
	69.394	84.208	122.756	87.179	98.436	73.387		99.495	230.215	79.361			220.021				95.391
	81.978	59.544	128.278	102.988	79.299	85.57		99.686	243.239	91.404			215.823				240.155
	69.394	57.825	132.494	87.179	96.517	82.185		130.931	235.35	246.522			247.166				206.234
	91.508	44.066	119.999	114.961	107.738	89.53		137.006	252.233	241.983			184.282				167.405
	64.933	45.885	118.243	81.575	89.735	80.198		118.53	236.216	97.856			299.254				244.96
	45.797	84.918	123.918	57.535	98.944	58.114		89.684	246.626	83.936			344.997
	52.34	53.919	129.368	65.755	102.003	62.476		107.097	251.473	99.847			351.191
	78.681	76.254	119.4	98.846	101.577	79.824		110.38	256.074	98.388			269.901
	62.283	55.514	156.517	78.246	77.466	76.77		115.808	255.811	115.375			267.668
	61.462	50.525	167.221	77.214	80.925	110.696		111.794	266.512	115.558			291.581
	60.053	48.091	146.5	75.444	63.846	89.897		122.479	239.152	95.908			269.287
	40.989	46.71	141.013	51.494	78.918	48.529		114.319	229.852	99.616			254.083
	60.849	42.619	149.187	76.444	75.145	102.714		113.777	242.652	119.253			148.139
	55.563	38.019	140.44	69.804	91.688	103.149		110.38	232.739	119.454			138.766
	50.889	64.766	134.441	63.932	100.386	117.761		81.976	243.169	122.665			147.082
	57.829	54.323	127.951	72.65	117.499	116.459		95.989	209.206	111.633			195.042
	62.626	41.319	142.111	78.676	72.979	119.374		97.563	144.998	118.577			181.895
	66.157	39.704	147.009	83.113	75.5	133.598		120.165	161.319	125.897			160.149
	65.751	41.779	137.082	82.603	113.86	101.69		113.526	148.469	118.721			121.97
	73.767	31.766	156.517	92.673	125.155	80.198		62.089	183.752	115.488			208.466
	66.157	49.101	109.015	83.113	139.114	90.987		83.358	227.333	121.596			151.457
	49.933	51.434	122.829	62.731	93.206	77.314		87.807	211.574	119.891			109.655
	58.244	44.436	159.41	73.171	124.513	60.384		95.293	176.34	111.119			140.144
	82.758	49.544	157.43	103.968	129.666	76.537		84.717	120.314	96.284			171.332
	71.745	42.938	131.543	90.132	98.436	102.364		120.481	116.902	110.23			176.74
	63.978	44.924	131.77	80.375	121.937	97.059		70.354	91.819	114.396			161.76
	73.622	46.063	153.51	92.491	119.165	114.935		99.495	81.3	120.459			148.188
	61.722	43.631	150.602	77.541	119.948	99.552		108.026	82.125	119.354			117.947
	59.471	44.313	141.056	74.713	105.608	124.136		106.384	157.185	129.963			99.941
	51.099	44.62	146.194	64.195	103.467	125.667		74.302	142.919	115.349			204.83
	57.875	54.473	132.313	72.708	82.276	132.34		89.949	108.719	116.622			173.795
	58.518	48.148	154.847	73.516	79.635	149.637		98.05	79.252	131.804			118.596
	54.982	52.95	157.696	69.074	82.439	144.991		121.7	131.304	108.012			131.937
	54.837	46.71	153.432	68.891	96.205	134.557		58.7	113.87	84.271			137.55
	73.038	52.95	149.966	91.757	95.787	121.064		74.302	137.698	111.777			101.939
	61.722	47.29	137.777	77.541	122.484	93.578		97.563	116.288	120.284			179.048
	83.306	47.921	164.429	104.656	140.476	126.308		109.166	114.454	117.248			154.533
	53.403	57.825	140.759	67.09	120.171	119.073		95.84	113.001	126.39			107.443
	57.271	48.599	146.275	71.949	141.708	103.957		101.484	108.463	126.961			144.778
	61.069	48.599	142.384	76.72	120.171	121.459		89.684	102.286	135.315			126.131
	65.507	51.222	150.086	82.296	119.165	123.726		87.263	112.971	157.407			160.867
	54.001	52.847	152.984	67.841	122.62	124.664		81.685	108.835	151.875			152.893
	48.796	67.891	130.127	61.302	123.894	119.599		80.275	96.37	146.798			138.35
	94.121	103.45	119.849	96.205	107.241	139.957		59.904	109.299	119.891			129.809
	118.369	60.903	132.561	76.72	119.361	132.317		115.808	126.497	126.755			89.202
	105.302	88.133	138.275	90.273	132.47	115.324		115.644	122.873	121.083			141.083
	100.445	64.892	143.471	56.424	127.693	87.777		105.53	114.535	132.336			97.853
	111.654	49.544	127.202	59.908	122.566	79.936		94.036	110.244	134.698			98.44
	145.214	51.275	168.945	59.626	129.253	81.381		132.053	107.902	167.495			118.008
	108.193	56.101	146.744	61.645	144.509	74.799		96.828	123.796	164.501			64.895
	108.769	46.004	147.171	64.98	130.411	95.881		91.105	114.011	191.841			138.766
	102.016	61.126	149.427	68.584	108.603	83.699		103.481	96.405	200.267			118.515
	119.468	57.825	149.287	88.382	126.457	93.929		115.973	92.341	151.696			136.305
	110.923	51.222	155.233	67.841	115.607	90.987		139.382	103.954	156.531			159.352
	114.6	30.451	155.463	74.995	109.827	86.439		137.006	96.169	132.949			133.295
	128.889	46.71	94.037	59.838		62.667		119.091	95.809	132.291			251.175
	119.895	43.443	117.457	68.584		108.267		103.711	116.447	158.571			269.5
	78.723	117.358	105.817	73.974		115.635		96.582	118.165	113.453			187.856
	93.252	54.523	134.53	68.089		100.508		70.354	119.527	118.78			191.339
	118.354	61.126	130.127	77.976		102.626		156.223	116.931	119.286			98.44
	101.569	71.032	130.677	74.259		103.178		154.938	109.276	121.331			124.29
	130.726	85.014	118.243	72.183		137.805		138.663	101.849	104.236			190.761
	121.198	58.946	148.706	72.183		140.021		169.012	105.747	162.974			175.527
	133.591	72.739	132.29	68.584		138.863		143.421	89.682	171.342			149.157
	128.785	62.842	126.188	80.375		119.898		124.101	84.113	107.649			177.621
	124.115	102.15	140.27	183.169		171.716		115.973	151.504	114.729			127.268
	116.126	119.841	182.43	158.236		120.297		129.211	150.588	112.243			232.541
	99.707	90.122	135.922	194.896		110.453		131.8	144.316	129.8			237.314
	105.231	95.07	136.645	154.017				125.018	125.55	209.17			165.53
	136.201	73.855	128.161	159.908				106.919	141.95	177.372			134.121
	132.609	94.84	150.086	147.147				137.871	134.807	199.539			164.351
	101.177	78.787	139.351	133.959				157.618	129.707	233.94			170.095
	114.02	80.261	143.97	118.719				183.46	127.83	192.755			188.252
	138.023	60.903	161.921	110.006				181.399	123.075	176.419			171.15
	155.657	49.268	150.622	127.764				172.468	111.685	149.173			151.979
	134.648	89.423	98.899	122.224				183.252	118.497	118.653			157.792
	141.396	73.113	117.152	128.653				169.125	106.179	260.562			109.567
	160.979	130.559	148.686	134.18				181.713	95.719	140.721			134.442
	148.297	164.55	127.6	133.959				157.134	77.006	176.122			166.6
	163	151.286	164.229	128.292				170.665	76.67	140.271			154.952
	154.314	152.077	152.26	96.599				167.995	50.839	118.518			124.116
	134.029	153.256	167.828	125.261				163.749	93.075	127.458			98.22
	135.922	155.272	161.791	96.073				165.8	179.364	164.03			114.664
	133.52	141.698	155.924	122.189				181.713	148.473	186.485			138.194
	137.391	109.47	145.887	101.085				163.749	106.97	157.407			109.589
	98.442	137.081	125.261	108.926				157.073	121.888	129.552			138.766
	96.742	126.463	132.2	125.092				129.616	119.977	112.849			126.663
	96.742	119.932	171.107	129.471				120.046	94.613	151.398			115.79
	105.82	130.809	166.595	120.869				126.944	98.341	143.435
	65.279	125.184	127.108	116.384				125.018	68.951	137.669
	71.543	110.98	143.242	111.379				133.843	74.191	153.709
	56.265	115.295	173.396	130.801				114.652	111.736	161.892
	95.972	109.794	195.55	102.082				124.177	113.258	157.331
	68.584	116.799	169.157	122.913				131.257	102.447	158.444
	55.802	97.226	177.634	120.028				131.909	233.139	175.511
	49.08	113.747	202.235	130.898				130.967	84.593	175.254
	67.363	116.776	186.303	140.573				140.233	106.903	163.214
	53.235	104.968	204.774	122.189				151.929	119.466	163.859
	77.659	97.141	193.863	124.822				158.16	122.88	167.711
	66.952	97.338	168.379	135.214				130.202	111.242	166.54
	63.317	102.869	170.757	150.719				115.808	93.689	169.711
	51.654	107.535	167.739	134.368				130.202	101.377	202.079
		123.318	172.602	131.285				143.918	111.191	217.053
		125.184	155.559	132.342				169.012	82.349	195.471
		130.872	170.091	119.817				160.015	92.372	160.384
		127.43	158.904	113.035				148.411	94.565	147.392
		132.775	144.549	132.533				155.153	118.686	179.483
		142.236	172.515	121.427				173.706	111.036	171.851
		108.67	175.673	121.427				173.678	101.524	197.998
		142.006	175.605	122.5				147.639	98.341	206.6
		123.318	158.885	109.235				125.018	129.508	207.391
		113.507	178.423	114.372				170.135	93.637	120.559
		121.109	157.658	118.292				182.445	152.233	126.89
		116.612	161.255	116.891				151.301	91.238	162.925
		125.184	165.244	122.086				169.799	95.558	123.405
		94.494	156.44	124.991				196.802	89.567	128.104
		124.134	204.876	136.612				191.308	85.96	118.317
		110.388	195.688	142.512					104.36	131.58
		140.15	153.841	145.328					91.077	133.144
		131.537	128.324	134.619					103.971	108.713
		131.537	142.111	132.182					101.756	151.19
		118.261	126.188	122.5					129.484	221.559
		123.672	95.111	160.488					119.517	178.816
		121.536	125.642	162.033					106.83	237.34
		121.536	138.145	144.278					88.76	232.432
		132.94	105.562	143.574					89.567	195.651
		82.009	139.415	143.574					96.23	232.691
		89.879	112.149	140.573					95.366	214.559
		70.685	84.287	151.697					94.068	244.48
		120.568	87.76	103.07					81.488	187.205
		86.161	105.562	109.66					99.538	175.294
		70.104	117.737	101.21					92.202	128.713
		61.659	119.999	111.037					91.798	190.143
		84.628	92.014	87.951					107.846	186.862
		66.879	99.741	112.848					93.557	187.028
		97.562	87.623	97.686					87.451	174.311
		84.111	87.248	87.082					109.845	184.002
		79.545	83.432	100.204					109.02	134.833
		64.892	67.917	104.049					108.237	140.605
			107.33	101.502					108.427	104.858
			93.079	90.085					96.798	132.432
			86.801	88.238					98.593	119.262
			88.133	89.71					123.605	113.254
			110.295	101.377					120.167	126.98
			102.036	96.774					123.468	137.09
			87.495	78.246					122.123	127.357
			101.706	96.599					73.133	148.732
			86.922	63.733					83.631	128.796
			87.153	79.051					85.633	152.13
			90.144	61.645					104.931	120.722
			89.754	78.246					102.286	126.591
			88.133	100.708					144.806	127.079
			61.414	95.323					135.046	139.015
			72.357	82.245					145.439	144.165
			73.829	95.853					133.596	128.371
			73.26	92.673					132.557	114.019
			65.817	82.603					137.33	109.593
			80.896	76.72					131.465	112.807
			70.358	62.731					107.808	127.693
			87.811	81.575					90.71	123.385
			65.783	84.723					81.899	112.528
			79.808	101.502					101.417	102.034
			95.339	87.421					53.539	139.418
			82.713	78.246					94.391	110.886
			91.607	75.555					111.196	105.43
average:	90.7357	90.7275	119.503	107.19	117.1	116.522		130.463	144.751	146.839		208.786	148.94	192.884		201.373	213.998	181.852

## Sheet: 4F (filipin crypts)
	raw data				mean per mouse				transform						raw data					mean per mouse					transform
	WT APC	oncogenic APC			WT APC	oncogenic APC			WT APC	oncogenic APC					WT APC	oncogenic APC				WT APC	oncogenic APC				WT APC	oncogenic APC
		5 weeks	10 weeks			5 weeks	10 weeks			5 weeks	10 weeks					1 week	3 weeks	5 weeks			1 week	3 weeks	5 weeks			1 week	3 weeks	5 weeks
	5229.4	1968.46	1920.52		1824.54	2894.7	5544.66		85.2661	135.278	259.119				18400	5130	871	8637.32		14483.8	8606.19	20166.2	35986.9		113.996	108.517	216.269	362.384
	1838.37	4411.15	2415.03		1504.04	1946.89	3935.69		70.2881	90.9841	183.926				12600	3720	4862	35908.2		12974.2	16050	27043.7	35614.7		83.1074	158.424	191.986	308.144
	2649.29	1384.1	5195.61		3124.5	2683.88	3832.63		146.017	125.426	179.11				17240	4620	16198	17105.9		8117.27	18750	19243.5	29106.8		108	121.503	228.039	310.118
	2365.99	2004.52	5290.84		2089.65	2909.8	4058.21		97.6554	135.983	189.652				21340	4010	5460	12915.7		10356.4					116.983
	1560.63	1952.74	2287.74		2180.21	2325.73	3223.2		101.888	108.688	150.63				15840	5800	13884	32731.3		10789					83.9788
	365.235	3715.32	7219.2												15630	5310	10894	30438.8		15192.1					93.9351
	1948.35	634.763	5462.05												5200	12360	34138	20939.6
	489.597	2191.09	5965.51												9620	9440	16289	18935.9
	226.176	2603.04	8493.12												15800	8940	29588	31151.8
	3455.33	2450.29	5651.5												13900	10370	23283	25591.3
	1244.98	1606.42	9988.97												12470	9120	15418	20489.3
	557.954	1004	5018.76												11800	10320	24635	16016
	1467.61	1270.24	7915.38												17440	10040	15990	22035.8
	1069.27	2738.29	7219.93												12190	9700	21307	17335.3
	738.89	1587.41	12924.1												12490	14760	25688	36997.7
	885.853	1206.05	4290.91												13920	9920	26884	32215.6
	520.842	2496.09	5286.71												10660	8650	25207	32942.8
	1775.85	1535.27	5263.93												9460	9360	27339	36089.6
	960.698	2449.23	10923.5												11760	7770	21996	31374.6
	914.757	2079.35	9820.96												13800	11940	20878	22038.5
	2269.87	1503.16	6707.91												13300	9450	30056	51466.2
	469.336	1337.14	4547.06												10760	8450	22464	16152.7
	2729.89	3669.17	7040.52												8200	20880	18486	39408
	927.386	3863.64	2884.89												9790	12060	32175	41656.2
	1662.48	1120.34	6452.31												12770	20530	29822	33167.5
	3736.26	2707.4	9290.26												12370	11660	22880	14704.9
	1608.01	2977.61	5145.44												5290	12910	26052	31137.5
	3866.96	2664.96	5348.51												1170	17270	29926	15531
	1930.52	1278.51	5422.89												4870	14250	35178	36862.7
	961.712	2375.05	4220.91												1690	16940	17160	26019.9
	2921.31	2550.7	4225.39												9080	15990	26234	44292.6
	2898.1	2597.74	3791.76												7900	17860	20007	58761.3
	1444.11	2928.04	4520.04												12420	18140	28743	37186.9
	2216.57	2187.07	3716.97												8600	17900	21164	35657.4
	2159.91	4490.98	5068.4												12050	25210	25220	52878.4
	2744.98	3805.17	6234.51												12340	20000	51454	41216.1
	1134.6	4067.23	4906.77												13320	15530	20930	45364.5
	1796.85	12851.2	12743.8												13530	16560	35854	64775.5
	2466.9	10782.6	3857.79												12650	13440	18889	75223.2
	2770.74	1058.03	10813												11900	13690	12831	59876.8
	3573.26	3103.38	5239.87												4130	16110	37141	94856
	724.708	3462.58	4267.81												5080	16730	46995	73018.1
	2150.67	3132.36	3354.19												12370	16530	24323	56334.1
	1068.99	1537.23	4473.01												10830	17430	12779	33008
	699.121	2773.79	4201.31												8840	15510	24336	38521
	472.696	3906.47	2032.24												13200	16270	25779	52495.3
	653.92	3708.24	2048.24												10640	17380	28756	30606.3
	9.973	3532.6	1774.9												9390	20940	23114	30095
	1320.89	4580.17	1459.26												11240	12690	17394	34532.4
	3062.34	1493.95	2889												8640	19900	19786	37165.7
	558.066	1267.02	2963.23												9750	20820	22516	49462.2
	1250.32	4404.65	2656.58												12990	18720	25454	48479.4
	507.579	664.401	3261.86												10150	17830	4342	49733.9
	1937.58	1052.49	3814.93												8870	15630	20020	26686.9
	268.049	2728.29	5313.94												22460	22510	3978	36173.7
	1234.77	2188.53	7226.32												15020	25890	26390	47430.9
	841.497	845.684	3006.36												24010	16620	20904	36500.4
	467.128	3589.32	4443.19												11090	17430	12948	32908.4
	1958.38	2821.34	2068.77												13010	1110	12935	16314.2
	526.212	2410.21	9944.05												21220	2020		43160.2
	335.914	3364.22	2952.08												21180	19480		39262.7
	1273.21	858.523	3339												9610	22470		33811.2
	1975.43	2385.63	2833.31												9610	14190		42600.9
	1975.43	1997.61	5607.66												16000	19660		48796.6
	1897.59	2128.88	7684.73												13360	21380		13344.7
	478.487	2615.92	3008.54												17100	20990		46437.9
	320.523	2707.86	4195.16													24610		36928.6
	2305.92	1821.86	2672.28													20250		51607.3
	521.3	1229.66	3315.94													19310		20258.8
	2411.11	305.294	3304.22													23610		16818.6
	448.175	1139.61	8200.08													24420		40226.6
	836.387	2122.97	3080.26													14780		42112.8
	3382.48	3737.63	3545.75													31610		25555.7
	4347.31	2436.25	3722.68															22195.5
	2610.64	2018.39	4073.47															35347.3
	2344.56	2120.44	4057.65															38399
	2910.97	408.289	5087.63															16196.3
	1761.39	1546.14	5524.34															18979.9
	1967.72	1587.42	2216.96															29256.5
	2060.12	1056.72	3873.93															42732.4
	2649.41	780.648	3601.15															33857.3
	2047.1	854.051	3911.51															35612.8
	5420.91	2916.26	3656.52															33391
	4268.65	2704.43	5469.65															31147.4
	4209.71	510.097	2555.92															36201.7
	4296.66	1755.5	1863															28319.9
	6857.41	3274.41	3814.99															62470
	6117.73	1495.84	2565.16															23549.2
	2665.37	1853.76	2654.36															21271.1
	1908.32	1730.99	1956.18															36798.8
	2533.95	1692.16	2013.59															39563
	2517.67	2848.32	7337.77															50751.5
	2487.15	1591.48	3702.07															57581.2
	1031.24	1708.28	7055.04															58010.6
	2257.6	1037.68	6457.05															33226
	1697.22	1829.63	2363.05															50568.4
	3039.16	2910.99	2076.94															53222.8
	1750.52	2108.39	1432.11															23567.1
	3714.86	2686.58	1918.55															31573.7
	3308.53	2994.45	3385															30409.1
	2350.96	3007.66	2332.24															24873.9
	2473.17	2582.01	4054.93															21357.5
	2724.63	1599.99	3132.96															29181.5
	2204.57	1026.05	2519.47															32323.1
	3225.08	3390.13	2861.51															17350.7
	5599.45	3709.64	3768.71															34731
	4404.38	3366.17	3595.81															45676.1
	5865.37	2626.45	2100.16															23779.1
	1833.55	3556.01	1926.48															17467.1
	3303.33	125.8	4021.17															25052.9
	3922.5	1404.1	4173.04															29159.7
	1866.7	2400.98	4111.79															24474.2
	1854.85	553.672	2569.71															13157.8
	3484.75	2264.01	3092.67															24982.7
	3798.77	837.528	4714.48															17336.1
	2566.84	2344.81	2211.88															25262.8
	1645.47	5626.48	3126.42															33056.8
	2437.6	3684.52	6768.02															17616.2
	2578.82	6102.43	2599.63															20579.8
	560.073	4012.67	5543.58															13047.7
	1862.57	3355.89	5865.59															33962.2
	2560.71	2925.82	2291.57															24546.9
	2979.48	4462.32	4481.66															37886.7
	2421.26	1477.48	1470.72															11585.4
	2154.52	2644.54	3812.16															15054
	1568.19	1864.59	1725.29															23474
	3681.76	4302.63	2650.8															16192.3
	3928.79	3883.76	3266.5															17470.5
	2369.79	4255.69	4729.75															22651.7
	2145.97	4765.76	2187.56															19796.3
	2712.41	5337.95	4648.14															26537.9
	2465.73	1308.19	4386.29															28241.8
	861.735	2239.7	2082.52															21170.3
	2232.57	1688.75	6929.19															25758.2
	879.605	3372.26	2627.35															22124.1
	3305.97	4078.75	1570.45															28503.3
	1901.2	2622.96	6982.72															19348.6
	2511.86	2678.55	5075.5															21007.8
	3221.88	3143.18	3134.14															28175.9
	2146.64	1027.77	9703.41															27583.8
	2088.18	1404.55	4725.43
	2201.64	1863.36	2606.25
	924.229	1912.95	2773.91
	1003.2	1009.35	3490.61
	3098.92	1074.95	2479.61
	2479.48	1159.14	10363.4
	3011.77	1159.6	5269.66
	1511.67	971.503	4087.07
	1222.16	4986.54	4132.59
	2632.99	941.894	2856.83
	2528.86	3820.87	2454.46
	1837.53	2173.09	5195.66
	1412.21	3142.32	4849.23
	1411.92	2596.05	2238.53
	1702.42	2480.18	5008.43
	2276.19	1789.34	5128.1
	1528.57	61.99	4745.43
	619.496	904.106	3876.46
	1621.74	3486.61	2040.38
	1258.51	3608.17	3148.21
	1107.56	4096.29	1830.32
	3422.41	2220.41	3721.32
	866.722	1016.46	2826.03
	1136.52	613.953	2235.33
	1863.26	2003.43	3899.82
	3229.47	4031.89	8409.7
	1016.55	733.01	6216.59
	2654.42	1245.05	4654.42
	3129.6	4691.37	4191.86
	3263.01	2948.33	6766.94
	2235.88	2079.57	7185.52
	1564.92	3700.68	3522.91
	1677.46	3463.7	1628.65
	3090.18	3992.93	1207.76
	1530.31	2298.43	4178.93
	3537.12	2011.85	4656.61
	2243.14	3474.74	1958.26
	1783.43	1011.84	3158.99
	1562.83	485.986	4227.3
	3134.3	246.509	5137.24
	1056.67	2470.25	3580.35
	2383.63	2245.59	5077.34
	3264.26	4594.32	4852.18
	2320.11	4162.37	3969.59
	658.385	3755.39	2325.22
	1900.86	1839.24	2103.31
	3038.42	4606.44	4389.58
	2200.74	2393.41	3204.08
	2233.81	1217.8	4633.27
	1671.1	2956.6	2427.39
	3731.31	5495.9	4173.83
		4565.27	8966.3
		5143.07	3743.47
		3599.35	3916.99
		4939.61	3479.54
		4298.53	4390.7
		5675.22	2289.73
		5494.67	3750.61
		4665.74	4058.2
		2988.48	7279.3
		153.111	3056.58
		1265.52	4549.12
		884.673	5154.93
		2116.37	2864.76
		3375.97	3793.98
		3617	3238.54
		3743.61	4206.97
		3793.73	2254.43
		3293.1	3128.4
		653.902	5369.44
		5231.85	6092.92
		3189.95	4588.96
		4101.54	5760.13
		2772.22	2587.06
		2033.48	2250.49
		188.434	9335.56
		3144.19	4655.21
		2168.27	3960.25
		3125.2	4378.07
		2592.18	3317.05
		2088.96	6715.88
		2618.84	3543.39
		4568.88	4736.83
		408.786	3406.35
		1768.52	2863.05
		3434.9	6979.1
		4503.6	2954.55
		2044.05	1965.59
		2116.27	3098.71
		2385.93	1154.7
		1458.33	5226.21
		1893.42	3156.6
		4014.33	4480.75
		2182.25	5412.64
		1443.45	6379.86
		5155.64	2921.65
		5057.42	4108.07
		2828.58	2870.37
		4364.6	754.427
		275.978	4168.09
		1272.23	980.538
		2523.15	3655.81
		976.007	484.44
		187.233	769.161
		632.613	1483.87
		808.934	398.078
		994.81	1744.74
		1281.92	2377.39
		730.359	1404.86
		693.46	692.51
		1645.88	1649.97
		2309.26	4205.19
		2488.14	436.33
			859.436
			1135.66
			428.272
			4134.63
			899.498
			130.453
			4206.19
			4709.82
			2018.57
			1713.72
			1646.65
			3767.52
			4825.39
			2708.11
			2341.01
			2813.37
			2420.31
			6365.98

## Sheet: 4G (filipin crypt GPMVs)
	raw data																	raw data																	mean per mouse						transform
	WT APC																	oncogenic APC																	WTAPC	oncogenic APC					WTAPC	oncogenic APC
																		1 week						2 weeks			3 weeks									1 week	2 weeks	3 weeks				1 week	2 weeks	3 weeks
	296.791	532.363	610.327	608.098	299.944	357.691	219.091	443.568	335.207	247.287	212.784	132.931	455.984	745.221	421.813			523.988	326.755	121.466	243.796	227.636	231.864	367.765	430.347	217.379	587.367	418.844	504.597	347.519	901.553	674.344			377.834	304.239	418.153	718.307			105.209	84.7159	116.435	200.014
	357.076	525.673	371.297	560.459	261.349	372.793	380.396	443.568	580.971	328.342	316.431	100.34	199.556	176.893	274.032			318.343	329.993	213.935	213.366	227.29	870.885	301.533	638.366	324.269	582.994	522.377	959.233	210.189	962.973	438.089			394.277	328.401	564.73	667.401			109.787	91.4439	157.25	185.839
	104.706	618.692	659.499	494.897	337.441	719.617	509.918	447.731	347.832	214.018	117.715	356.734	253.083	141.297	338.685			272.524	417.768	141.431	432.171	173.309	460.552	332.938	169.527	502.605	575.66	537.207	426.066	326.418	1326.44	541.45			319.603	304.433	607.431	637.413			88.9939	84.77	169.14	177.489
	187.463	521.558	763.482	277.897	645.691	300.326	556.42	420.201	532.536	270.494	166.331	384.326	187.5	199.121	321.169			143.242	478.605	147.749	202.535	250.109	276.648	332.938	386.666	217.224	623.024	759.447	554.812	603.441	484.933	513.446			453.28	417.716		637.334			126.217	116.314		177.467
	295.297	330.892	749.085	740.89	442.805	271.173	764.507	413.951	619.949	210.474	724.776	129.199	310.92	159.421	124.096			824.646	366.118	116.619	165.498	260.854	268.384	342.226	477.556	571.483	814.218	496.279	581.564	431.048	302.113	198.39			481.221	415.737		689.783			133.997	115.763		192.071
	195.797	65.922	476.355	615.789	401.812	242.569	528.348	488.075	479.558	133.537	162.307	157.756	125.657	170.114	465.524			119.977	274.352	195.849	347.277	198.561	272.314	486.116	260.335	475.655	624.669	611.559	431.827	183.24	605.368	744.224			424.802	489.727		534.068			118.287	136.365		148.712
	302.011	316.34	246.069	481.986	606.079	304.188	618.626	285.466	689.95	130.634	144.477	240.187	215.455	121.969	454.635			155.666	473.528	144.836	728.407	193.186	763.426	247.355	566.451	444.282	333.713	1015.81	372.474	477.554	613.087	726.816			505.46						140.746
	462.62	538.018	116.09	491.523	500.278	294.336	730.964	408.749	384.787	104.39	299.055	579.061	275.349	186.931	244.485			111.73	224.112	133.686	753.232	268.709	478.447	527.42	576.511	997.196	706.897	790.737	832.212	227.45	595.36	390.853			468.264						130.389
	506.515	514.368	129.363	304.658	684.72	266.124	614.084	608.691	561.748	104.39	211.027	311.368	260.888	559.037	383.255			103.524	128.642	130.857	234.511	760.846	323.43	368.819	307.958	477.571	563.08	573.935	1154.1	989.49	609.487	612.703			479.135						133.416
	400.072	574.322	637.891	215.687	543.961	353.536	662.001	498.132	535.327	133.562	137.594	167.303	658.701	185.537	393.999			299.922	289.651	130.857	243.983	252.757	261.589	453.873	762.909	810.417	695.758	683.729	468.128	860.59	662.587	629.878			173.712						48.3703
	342.954	540.603	145.37	320.524	466.765	550.482	423.679	475.567	631.844	132.064	156.109	144.013	188.841	177.907	117.529			489.372	113.449	531.103	215.03	871.839	199.713	353.465	816.691	1036.26	826.323	517.505	662.35	1076.69	816.023	187.892			222.632						61.9923
	393.44	232.837	88.115	436.015	592.58	478.753	228.003	443.677	608.78	150.512	225.891	138.991	201.959		171.002			161.891	417.546	511.907	119.348	220.846	653.745	591.191	721.033	743.575	664.553	583.981	494.96	978.697	1138.8	273.378			231.577						64.483
	450.204	400.915	416.424	344.219	592.58	454.046	387.73	441.495	543.993	232.881	118.583	168.293	216.444		574.22			138.473	428.699	580.598	179.176	278.642	268.544	311.541	705.778	729.422	1035.72	818.844	631.799	1022.35	221.344	917.994			264.391						73.6202
	357.013	399.082	147.923		268.07	723.949	714.884	386.836	543.993	145.589	123.77		206.546		759.619			149.628		604.693	531.047	239.395	209.037	415.777	835.096	395.317	633.462	529.449	812.012	929.15	1033.64	1214.39			256.677						71.4722
	319.474	447.469	320.348		527.236	272.626	695.433	623.56	414.913	153.269			241.19		446.071			256.979		261.116	598.403	785.247	509.745	438.715	497.318	532.319	616.754	799.669	675.056	483.594	778.318	713.125			334.068						93.0217
	328.597	101.861	152.365		565.886	425.872	425.627	662.953	534.113	133.32			262.699		428.048			155.21		188.814	716.207	283.251	629.36	438.715	822.126	629.518	609.441	829.036		519.914	1415.36	684.312
	343.19	342.339	161.357		535.099	518.681	376.707		287.413	128.335			240.863		244.114			946.953		196.752	513.791	901.451	301.257	527.383	625.75	1049.74	997.591	754.946		772.211	484.711	390.261
	427.328	519.025	520.793		498.109	739.667	594.471		509.675				385.791		141.341					140.726	344.133	787.125	1016.04	612.06		526.877	661.336	769.864		832.221	543.197	225.959
	461.635	177.498	272.005		323.103		882.447		103.56				251.076		255.378					121.847	132.652	979.811	521.074	822.995		844.833	632.297			806.089	351.359	408.268
	365.898	188.138	125.077		606.47		394.116		377.471				199.704		276.304					378.632	408.379	226.881	944.495	290.65		622.682	918.961			668.82	452.079	441.722
	488.324	109.869	125.077		405.654		487.909		660.238				214.012		285.309					1246.61	617.26	285.991	823.725	263.103			920.819				518.805	456.118
	488.213	120.551	430.238				392.404		294.642						228.864					457.453	149.947	472.471		372.781			660.045				736.514	365.88
	482.847	336.443	252.35				178.373		441.606												147.339						855.037				607.314
	410.438	753.953	318.787				371.881														123.38						849.441				393.426
	677.948	607.786	297.021				498.485														880.538						702.444
		217.315	297.022																		441.458						764.678
		139.021	179.271																		409.357						1057.54
		597.204	146.323																		437.355						543.93
		713.594	113.158																		301.289						626.345
		368.93																			811.72						606.353
		370.002																			769.685						851.38
																					777.287						824.354
																					170.687						908.57
																					170.687						575.66
																					126.154						690.338
																					710.936
																					704.881
																					800.288

## Sheet: 4H (filipin stem cells)
	mean per mouse						transform
	WT APC	oncogenic APC					WTAPC	oncogenic APC
		1 week	3 weeks	5 weeks				1 week	3 weeks	5 weeks
	66.6607	155.772	113.66	209.794			93.7981	219.187	159.931	295.201
	71.6459	115.806	122.056	180.439			100.813	162.95	171.745	253.895
	101.638	113.628	96.9913	180.944			143.015	159.885	136.476	254.606
	85.474	123.184	111.314	203.318			120.27	173.332	156.629	286.088
	34.69	108.289	113.737	208.819			48.8122	152.373	160.039	293.829
	42.6839						60.0604
	44.5812						62.7301
	72.1059						101.46
	85.6036						120.453
	87.6408						123.319
	89.027						125.27
	total cell counts per mouse sample
	WT APC	oncogenic APC
		1 week	3 weeks	5 weeks
	1258515	1982478	1832477	1148735
	633312	2176996	1297891	1399165
	1927885	1874538	1072733	1670473
	1879582	2069883	1009793	1709283
	464086	2427486	1119181	2334742
	810285
	979054
	965361
	738908
	516856
	299940

## Sheet: 4J (filipin human organoids)
	mean per field of view					transform
	WT APC	Crispr APC	CRC			WT APC	Crispr APC	CRC
	7.31	21.736	14.9787			120.842	359.319	247.615
	5.21	13.287	13.3919			86.1268	219.648	221.382
	5.2	5.982	7.68987			85.9615	98.8888	127.122
	5.875	10.458	9.73413			97.12	172.882	160.915
	6.755	11.423	12.1324			111.667	188.834	200.561
	4.54	5.252	13.2641			75.051	86.8211	219.27
	4.825	9.486	13.7703			79.7624	156.814	227.637
	5.99	11.874	13.306			99.0211	196.29	219.962
	6.48	14.104	11.8984			107.121	233.154	196.693
	6.88	23.261	11.1619			113.734	384.529	184.518
	6.765	13.165	10.2366			111.833	217.631	169.222
	6.575	16.369	12.248			108.692	270.597	202.472
	6.145	4.854	11.6867			101.583	80.2418	193.194
	7.445	5.414	15.0615			123.074	89.4992	248.983
	6.25	6.671	11.2641			103.319	110.279	186.208
	5.535	6.831	12.0277			91.4994	112.924	198.831
	7.64	8.359	17.6901			126.297	138.183	292.437
	5.96	7.051	13.3212			98.5251	116.561	220.214
	5.19	15.537	14.0267			85.7962	256.843	231.877
	5.945	14.416	13.4337			98.2772	238.312	222.074
	3.625	14.082	15.6171			59.9251	232.79	258.168
	3.895		8.46575			64.3885		139.948
	6.66		8.73387			110.097		144.38
	10.655		11.4162			176.138		188.723
	6.565		9.6075			108.526		158.822
	5.47		15.3061			90.4249		253.026
	5.315		13.5518			87.8626		224.025
	5.22		12.5657			86.2921		207.725
	7.01		10.4641			115.883		172.983
	6.14		12.6933			101.501		209.833
	4.485		7.69437			74.1418		127.196
	6.02		15.6985			99.517		259.513
			13.8833					229.505
			10.8048					178.614
			10.5029					173.624
			7.43175					122.855
			15.6717					259.071
