# Supplementary material for: Mutant APC reshapes Wnt signaling plasma membrane nanodomains by altering cholesterol levels via oncogenic β-catenin
Source: Nat Commun. 2023 Jul 19;14:4342. doi: 10.1038/s41467-023-39640-w (PMC10356786; doi:10.1038/s41467-023-39640-w)
Supplement: Supplementary file 4 — Source Data [file 41467_2023_39640_MOESM4_ESM.zip › Source Data Folder/new Figure S15/Figure S15.xlsx]

## Sheet: S15A (filipin III)
		raw data
			48 h				72 h				96 h
			mean1	mean2	mean3	N	mean1	mean2	mean3	N	mean1	mean2	mean3	N
		untreated	186.434	188.044	190.302	1290	161.525	165.452	160.971	1238	291.275	295.484	297.387	2791
		CHIR99021	182.519	180.994	181.409	2567	288.782	283.934	298.586	1091	417.534	412.447	415.33	1896
		CHIR99021 + MBCD	105.843	100.779	101.21	1597	107.278	112.246	115.743	1148	118.559	112.001	113.979	1753
		transformed data
			48 h				72 h				96 h
			mean1	mean2	mean3	N	mean1	mean2	mean3	N	mean1	mean2	mean3	N
		untreated	100	100	100	1290	100	100	100	1238	100	100	100	2791
		CHIR99021	97.9005	96.2507	95.3273	2567	178.785	171.611	185.49	1091	143.347	139.583	139.66	1896
		CHIR99021 + MBCD	56.7727	53.5931	53.1841	1597	66.4161	67.8421	71.9027	1148	40.7034	37.9043	38.3267	1753

## Sheet: S15B (Di4)
		raw data
			48 h				72 h				96 h
			mean1	mean2	mean3	N	mean1	mean2	mean3	N	mean1	mean2	mean3	N
		untreated	-0.0344	-0.0311	-0.0396	1211	-0.0152	-0.0073	-0.0117	1212	-0.0216	-0.0201	-0.0288	1592
		CHIR99021	-0.0078	-0.0066	-0.0051	1644	0.0096	0.0085	0.0081	1623	0.0184	0.0193	0.0209	1567
		CHIR99021 + MBCD	-0.2596	-0.2786	-0.2603	2576	-0.1851	-0.1723	-0.1833	2151	-0.2376	-0.2087	-0.2715	1155
		transformed data
			48 h				72 h				96 h
			mean1	mean2	mean3	N	mean1	mean2	mean3	N	mean1	mean2	mean3	N
		untreated	0	0	0	1211	0	0	0	1212	0	0	0	1592
		CHIR99021	0.0266	0.0245	0.0345	1644	0.0248	0.0158	0.0198	1623	0.04	0.0394	0.0497	1567
		CHIR99021 + MBCD	-0.2252	-0.2475	-0.2207	2576	-0.1699	-0.165	-0.1716	2151	-0.216	-0.1886	-0.2427	1155
