# Supplementary material for: Mutant APC reshapes Wnt signaling plasma membrane nanodomains by altering cholesterol levels via oncogenic β-catenin
Source: Nat Commun. 2023 Jul 19;14:4342. doi: 10.1038/s41467-023-39640-w (PMC10356786; doi:10.1038/s41467-023-39640-w)
Supplement: Supplementary file 4 — Source Data [file 41467_2023_39640_MOESM4_ESM.zip › Source Data Folder/new Figure S12/Figure S12.xlsx]

## Sheet: S12B
		WT APC					Crispr APC					CRC PDO 403
		Particle	Image Label	Area (µm2)	Feret Diameter (µm)		Particle	Image Label	Area (µm2)	Feret Diameter (µm)		Particle	Image Label	Area (µm2)	Feret Diameter (µm)
		1	Binary:WT 001	0.006	0.186		1	Binary:CERISPR APC dlv 001	0.023	0.625		1	Binary:CRC 403 dlv 0010	0.007	0.184
		2	Binary:WT 001	0.01	0.185		2	Binary:CERISPR APC dlv 001	0.022	0.768		2	Binary:CRC 403 dlv 0010	0.005	0.146
		3	Binary:WT 001	0.009	0.196		3	Binary:CERISPR APC dlv 001	0.014	0.567		3	Binary:CRC 403 dlv 0010	0.017	0.229
		4	Binary:WT 001	0.001	0.064		4	Binary:CERISPR APC dlv 001	0.029	0.73		4	Binary:CRC 403 dlv 0010	0.012	0.213
		5	Binary:WT 001	0.007	0.16		5	Binary:CERISPR APC dlv 001	0.011	0.697		5	Binary:CRC 403 dlv 0010	0.005	0.154
		6	Binary:WT 001	0.009	0.18		6	Binary:CERISPR APC dlv 001	0.023	0.634		6	Binary:CRC 403 dlv 0010	0.041	0.378
		7	Binary:WT 001	0.005	0.14		7	Binary:CERISPR APC dlv 001	0.009	0.531		7	Binary:CRC 403 dlv 0010	0.008	0.193
		8	Binary:WT 001	0.007	0.203		8	Binary:CERISPR APC dlv 001	0.006	0.329		8	Binary:CRC 403 dlv 0010	0.01	0.18
		9	Binary:WT 001	0.007	0.128		9	Binary:CERISPR APC dlv 001	0.025	0.875		9	Binary:CRC 403 dlv 0010	0.014	0.331
		10	Binary:WT 002	0.008	0.182		10	Binary:CERISPR APC dlv 001	0.007	0.413		10	Binary:CRC 403 dlv 0010	0.021	0.195
		11	Binary:WT 002	0.004	0.089		11	Binary:CERISPR APC dlv 001	0.028	0.946		11	Binary:CRC 403 dlv 0010	0.012	0.295
		12	Binary:WT 002	0.04	0.374		12	Binary:CERISPR APC dlv 001	0.007	0.496		12	Binary:CRC 403 dlv 0010	0.006	0.219
		13	Binary:WT 002	0.016	0.197		13	Binary:CERISPR APC dlv 001	0.003	0.418		13	Binary:CRC 403 dlv 0010	0.039	0.363
		14	Binary:WT 002	0.007	0.197		14	Binary:CERISPR APC dlv 001	0.009	0.478		14	Binary:CRC 403 dlv 0010	0.003	0.125
		15	Binary:WT 002	0.012	0.199		15	Binary:CERISPR APC dlv 001	0.007	0.414		15	Binary:CRC 403 dlv 0010	0.006	0.162
		16	Binary:WT 002	0.001	0.084		16	Binary:CERISPR APC dlv 001	0.007	0.352		16	Binary:CRC 403 dlv 0010	0.023	0.257
		17	Binary:WT 002	0.014	0.25		17	Binary:CERISPR APC dlv 001	0.037	0.784		17	Binary:CRC 403 dlv 0010	0.004	0.103
		18	Binary:WT 002	0.019	0.232		18	Binary:CERISPR APC dlv 001	0.028	0.886		18	Binary:CRC 403 dlv 0010	0.012	0.17
		19	Binary:WT 002	0.014	0.229		19	Binary:CERISPR APC dlv 001	0.036	0.809		19	Binary:CRC 403 dlv 0010	0.026	0.292
		20	Binary:WT 002	0.047	0.338		20	Binary:CERISPR APC dlv 001	0.001	0.151		20	Binary:CRC 403 dlv 0010	0.005	0.14
		21	Binary:WT 002	0.012	0.216		21	Binary:CERISPR APC dlv 001	0.042	0.967		21	Binary:CRC 403 dlv 0010	0.004	0.157
		22	Binary:WT 002	0.018	0.223		22	Binary:CERISPR APC dlv 001	0.019	0.619		22	Binary:CRC 403 dlv 0010	0.005	0.148
		23	Binary:WT 002	0.001	0.058		23	Binary:CERISPR APC dlv 001	0.039	0.898		23	Binary:CRC 403 dlv 0010	0.013	0.233
		24	Binary:WT 002	0.005	0.13		24	Binary:CERISPR APC dlv 001	0.003	0.232		24	Binary:CRC 403 dlv 0010	0.001	0.065
		25	Binary:WT 002	0.024	0.237		25	Binary:CERISPR APC dlv 001	0.008	0.455		25	Binary:CRC 403 dlv 0010	0.009	0.165
		26	Binary:WT 002	0.006	0.136		26	Binary:CERISPR APC dlv 001	0.011	0.527		26	Binary:CRC 403 dlv 0010	0.007	0.233
		27	Binary:WT 002	0.017	0.206		27	Binary:CERISPR APC dlv 001	0.033	0.836		27	Binary:CRC 403 dlv 0010	0.013	0.202
		28	Binary:WT 002	0.016	0.236		28	Binary:CERISPR APC dlv 001	0.003	0.263		28	Binary:CRC 403 dlv 0010	0.04	0.365
		29	Binary:WT 002	0.016	0.194		29	Binary:CERISPR APC dlv 001	0.008	0.411		29	Binary:CRC 403 dlv 0010	0.062	0.454
		30	Binary:WT 002	0.002	0.078		30	Binary:CERISPR APC dlv 001	0.013	0.498		30	Binary:CRC 403 dlv 0010	0.006	0.148
		31	Binary:WT 002	0.01	0.186		31	Binary:CERISPR APC dlv 001	0.003	0.343		31	Binary:CRC 403 dlv 0010	0.019	0.257
		32	Binary:WT 002	0.01	0.182		32	Binary:CERISPR APC dlv 001	0.009	0.432		32	Binary:CRC 403 dlv 0010	0.012	0.2
		33	Binary:WT 002	0.031	0.276		33	Binary:CERISPR APC dlv 002	0.014	0.469		33	Binary:CRC 403 dlv 0010	0.003	0.14
		34	Binary:WT 002	0.015	0.257		34	Binary:CERISPR APC dlv 002	0.074	1.252		34	Binary:CRC 403 dlv 0010	0.014	0.223
		35	Binary:WT 002	0.017	0.182		35	Binary:CERISPR APC dlv 002	0.049	0.871		35	Binary:CRC 403 dlv 0010	0.003	0.092
		36	Binary:WT 002	0.029	0.26		36	Binary:CERISPR APC dlv 002	0.027	0.97		36	Binary:CRC 403 dlv 0010	0.009	0.158
		37	Binary:WT 002	0.023	0.25		37	Binary:CERISPR APC dlv 002	0.005	0.418		37	Binary:CRC 403 dlv 0010	0.002	0.072
		38	Binary:WT 002	0.007	0.137		38	Binary:CERISPR APC dlv 002	0.007	0.458		38	Binary:CRC 403 dlv 0010	0.049	0.292
		39	Binary:WT 002	0.011	0.164		39	Binary:CERISPR APC dlv 002	0.032	0.959		39	Binary:CRC 403 dlv 0010	0.052	0.416
		40	Binary:WT 002	0.059	0.376		40	Binary:CERISPR APC dlv 002	0.008	0.374		40	Binary:CRC 403 dlv 0010	0.008	0.177
		41	Binary:WT 002	0.009	0.164		41	Binary:CERISPR APC dlv 002	0.02	0.64		41	Binary:CRC 403 dlv 0010	0.004	0.096
		42	Binary:WT 002	0.04	0.33		42	Binary:CERISPR APC dlv 002	0.029	0.706		42	Binary:CRC 403 dlv 0010	0.009	0.17
		43	Binary:WT 002	0.013	0.206		43	Binary:CERISPR APC dlv 002	0.028	1.171		43	Binary:CRC 403 dlv 0010	0.007	0.159
		44	Binary:WT 002	0.032	0.246		44	Binary:CERISPR APC dlv 002	0.007	0.41		44	Binary:CRC 403 dlv 0010	0.007	0.153
		45	Binary:WT 002	0.013	0.219		45	Binary:CERISPR APC dlv 002	0.018	0.603		45	Binary:CRC 403 dlv 0010	0.008	0.162
		46	Binary:WT 002	0.018	0.173		46	Binary:CERISPR APC dlv 002	0.007	0.516		46	Binary:CRC 403 dlv 0010	0.009	0.209
		47	Binary:WT 002	0.046	0.291		47	Binary:CERISPR APC dlv 002	0.017	0.727		47	Binary:CRC 403 dlv 0010	0.008	0.148
		48	Binary:WT 002	0.006	0.155		48	Binary:CERISPR APC dlv 002	0.002	0.27		48	Binary:CRC 403 dlv 0010	0.003	0.137
		49	Binary:WT 002	0.009	0.176		49	Binary:CERISPR APC dlv 002	0.002	0.215		49	Binary:CRC 403 dlv 0010	0.003	0.182
		50	Binary:WT 002	0.009	0.159		50	Binary:CERISPR APC dlv 002	0.024	0.685		50	Binary:CRC 403 dlv 0010	0.005	0.226
		51	Binary:WT 002	0.004	0.101		51	Binary:CERISPR APC dlv 002	0.081	1.474		51	Binary:CRC 403 dlv 0010	0.064	0.472
		52	Binary:WT 002	0.033	0.314		52	Binary:CERISPR APC dlv 002	0.014	0.475		52	Binary:CRC 403 dlv 0010	0.004	0.158
		53	Binary:WT 002	0.005	0.138		53	Binary:CERISPR APC dlv 002	0.004	0.318		53	Binary:CRC 403 dlv 0010	0.028	0.319
		54	Binary:WT 002	0.002	0.115		54	Binary:CERISPR APC dlv 002	0.037	0.869		54	Binary:CRC 403 dlv 0010	0.033	0.291
		55	Binary:WT 002	0.002	0.083		55	Binary:CERISPR APC dlv 002	0.007	0.352		55	Binary:CRC 403 dlv 0010	0.039	0.319
		56	Binary:WT 002	0.005	0.107		56	Binary:CERISPR APC dlv 002	0.012	0.477		56	Binary:CRC 403 dlv 0010	0.005	0.196
		57	Binary:WT 002	0.002	0.07		57	Binary:CERISPR APC dlv 002	0.063	1.23		57	Binary:CRC 403 dlv 0010	0.027	0.328
		58	Binary:WT 002	0.085	0.561		58	Binary:CERISPR APC dlv 002	0.034	0.93		58	Binary:CRC 403 dlv 0010	0.027	0.28
		59	Binary:WT 002	0.012	0.147		59	Binary:CERISPR APC dlv 002	0.004	0.281		59	Binary:CRC 403 dlv 0010	0.006	0.159
		60	Binary:WT 002	0.009	0.204		60	Binary:CERISPR APC dlv 002	0.01	0.424		60	Binary:CRC 403 dlv 0010	0.019	0.222
		61	Binary:WT 002	0.024	0.211		61	Binary:CERISPR APC dlv 002	0.011	0.495		61	Binary:CRC 403 dlv 0010	0.004	0.11
		62	Binary:WT 002	0.02	0.381		62	Binary:CERISPR APC dlv 002	0.005	0.308		62	Binary:CRC 403 dlv 0010	0.015	0.219
		63	Binary:WT 002	0.009	0.153		63	Binary:CERISPR APC dlv 002	0.025	0.784		63	Binary:CRC 403 dlv 0010	0.003	0.093
		64	Binary:WT 002	0.009	0.168		64	Binary:CERISPR APC dlv 002	0.029	0.723		64	Binary:CRC 403 dlv 0010	0.008	0.169
		65	Binary:WT 002	0.022	0.236		65	Binary:CERISPR APC dlv 002	0.007	0.342		65	Binary:CRC 403 dlv 0010	0.004	0.196
		66	Binary:WT 002	0.007	0.179		66	Binary:CERISPR APC dlv 002	0.034	0.777		66	Binary:CRC 403 dlv 0010	0.003	0.122
		67	Binary:WT 002	0.006	0.139		67	Binary:CERISPR APC dlv 002	0.045	0.976		67	Binary:CRC 403 dlv 0010	0.015	0.2
		68	Binary:WT 002	0.024	0.242		68	Binary:CERISPR APC dlv 002	0.073	1.406		68	Binary:CRC 403 dlv 0011	0.003	0.101
		69	Binary:WT 002	0.011	0.174		69	Binary:CERISPR APC dlv 002	0.029	0.725		69	Binary:CRC 403 dlv 0011	0.007	0.147
		70	Binary:WT 002	0.004	0.111		70	Binary:CERISPR APC dlv 002	0.006	0.638		70	Binary:CRC 403 dlv 0011	0.006	0.116
		71	Binary:WT 002	0.002	0.131		71	Binary:CERISPR APC dlv 002	0.004	0.283		71	Binary:CRC 403 dlv 0011	0.015	0.242
		72	Binary:WT 002	0.01	0.165		72	Binary:CERISPR APC dlv 002	0.033	0.89		72	Binary:CRC 403 dlv 0011	0.006	0.225
		73	Binary:WT 002	0.02	0.227		73	Binary:CERISPR APC dlv 002	0.006	0.373		73	Binary:CRC 403 dlv 0011	0.006	0.163
		74	Binary:WT 002	0.036	0.311		74	Binary:CERISPR APC dlv 002	0.017	0.733		74	Binary:CRC 403 dlv 0011	0.007	0.141
		75	Binary:WT 002	0.002	0.068		75	Binary:CERISPR APC dlv 002	0.02	0.635		75	Binary:CRC 403 dlv 0011	0.006	0.147
		76	Binary:WT 002	0.018	0.207		76	Binary:CERISPR APC dlv 002	0.07	1.145		76	Binary:CRC 403 dlv 0011	0.003	0.189
		77	Binary:WT 002	0.011	0.191		77	Binary:CERISPR APC dlv 002	0.008	0.502		77	Binary:CRC 403 dlv 0011	0.008	0.151
		78	Binary:WT 002	0.011	0.186		78	Binary:CERISPR APC dlv 002	0.015	0.604		78	Binary:CRC 403 dlv 0011	0.01	0.155
		79	Binary:WT 002	0.02	0.256		79	Binary:CERISPR APC dlv 002	0.01	0.412		79	Binary:CRC 403 dlv 0011	0.012	0.192
		80	Binary:WT 002	0.011	0.241		80	Binary:CERISPR APC dlv 002	0.008	0.448		80	Binary:CRC 403 dlv 0011	0.005	0.144
		81	Binary:WT 002	0.01	0.153		81	Binary:CERISPR APC dlv 002	0.004	0.292		81	Binary:CRC 403 dlv 0011	0.005	0.159
		82	Binary:WT 002	0.015	0.218		82	Binary:CERISPR APC dlv 002	0.01	0.479		82	Binary:CRC 403 dlv 0011	0.009	0.192
		83	Binary:WT 002	0.014	0.204		83	Binary:CERISPR APC dlv 002	0.075	1.337		83	Binary:CRC 403 dlv 0011	0.01	0.145
		84	Binary:WT 002	0.003	0.167		84	Binary:CERISPR APC dlv 002	0.001	0.15		84	Binary:CRC 403 dlv 0011	0.012	0.186
		85	Binary:WT 002	0.014	0.179		85	Binary:CERISPR APC dlv 002	0.006	0.333		85	Binary:CRC 403 dlv 0011	0.004	0.133
		86	Binary:WT 002	0.02	0.227		86	Binary:CERISPR APC dlv 002	0.004	0.431		86	Binary:CRC 403 dlv 0011	0.014	0.191
		87	Binary:WT 002	0.001	0.073		87	Binary:CERISPR APC dlv 002	0.014	0.572		87	Binary:CRC 403 dlv 0011	0.017	0.193
		88	Binary:WT 002	0.008	0.141		88	Binary:CERISPR APC dlv 002	0.005	0.457		88	Binary:CRC 403 dlv 0011	0.006	0.137
		89	Binary:WT 002	0.008	0.197		89	Binary:CERISPR APC dlv 002	0.007	0.371		89	Binary:CRC 403 dlv 0011	0.004	0.149
		90	Binary:WT 002	0.011	0.148		90	Binary:CERISPR APC dlv 002	0.02	0.623		90	Binary:CRC 403 dlv 0011	0.015	0.258
		91	Binary:WT 002	0.02	0.417		91	Binary:CERISPR APC dlv 002	0.008	0.474		91	Binary:CRC 403 dlv 0011	0.006	0.123
		92	Binary:WT 002	0.007	0.128		92	Binary:CERISPR APC dlv 002	0.039	1.006		92	Binary:CRC 403 dlv 0011	0.005	0.143
		93	Binary:WT 002	0.011	0.165		93	Binary:CERISPR APC dlv 002	0.005	0.444		93	Binary:CRC 403 dlv 0011	0.006	0.121
		94	Binary:WT 002	0.004	0.183		94	Binary:CERISPR APC dlv 002	0.026	0.741		94	Binary:CRC 403 dlv 0011	0.007	0.179
		95	Binary:WT 002	0.008	0.139		95	Binary:CERISPR APC dlv 002	0.061	1.175		95	Binary:CRC 403 dlv 0011	0.006	0.202
		96	Binary:WT 002	0.005	0.126		96	Binary:CERISPR APC dlv 002	0.018	0.517		96	Binary:CRC 403 dlv 0011	0.012	0.154
		97	Binary:WT 002	0.006	0.138		97	Binary:CERISPR APC dlv 002	0.01	0.459		97	Binary:CRC 403 dlv 0011	0.026	0.247
		98	Binary:WT 002	0.033	0.25		98	Binary:CERISPR APC dlv 002	0.003	0.3		98	Binary:CRC 403 dlv 0011	0.013	0.182
		99	Binary:WT 002	0.005	0.155		99	Binary:CERISPR APC dlv 002	0.043	0.877		99	Binary:CRC 403 dlv 0011	0.016	0.266
		100	Binary:WT 002	0.02	0.275		100	Binary:CERISPR APC dlv 002	0.18	2.499		100	Binary:CRC 403 dlv 0011	0.018	0.268
		101	Binary:WT 002	0.008	0.196		101	Binary:CERISPR APC dlv 002	0.044	0.959		101	Binary:CRC 403 dlv 0011	0.004	0.115
		102	Binary:WT 002	0.007	0.215		102	Binary:CERISPR APC dlv 002	0.078	1.698		102	Binary:CRC 403 dlv 0011	0.06	0.367
		103	Binary:WT 002	0.009	0.173		103	Binary:CERISPR APC dlv 002	0.073	1.278		103	Binary:CRC 403 dlv 0011	0.022	0.321
		104	Binary:WT 002	0.006	0.112		104	Binary:CERISPR APC dlv 002	0.013	0.6		104	Binary:CRC 403 dlv 0011	0.004	0.114
		105	Binary:WT 002	0.011	0.197		105	Binary:CERISPR APC dlv 002	0.032	1.083		105	Binary:CRC 403 dlv 0011	0.007	0.179
		106	Binary:WT 002	0.008	0.154		106	Binary:CERISPR APC dlv 002	0.018	0.615		106	Binary:CRC 403 dlv 0011	0.007	0.181
		107	Binary:WT 002	0.012	0.187		107	Binary:CERISPR APC dlv 002	0.025	0.865		107	Binary:CRC 403 dlv 0011	0.004	0.179
		108	Binary:WT 002	0.029	0.282		108	Binary:CERISPR APC dlv 002	0.009	0.487		108	Binary:CRC 403 dlv 0011	0.029	0.382
		109	Binary:WT 002	0.037	0.298		109	Binary:CERISPR APC dlv 002	0.008	0.575		109	Binary:CRC 403 dlv 0011	0.082	0.472
		110	Binary:WT 002	0.007	0.139		110	Binary:CERISPR APC dlv 002	0.012	0.715		110	Binary:CRC 403 dlv 0011	0.014	0.341
		111	Binary:WT 002	0.003	0.11		111	Binary:CERISPR APC dlv 002	0.083	1.599		111	Binary:CRC 403 dlv 0011	0.003	0.13
		112	Binary:WT 002	0.012	0.259		112	Binary:CERISPR APC dlv 002	0.053	0.962		112	Binary:CRC 403 dlv 0011	0.004	0.11
		113	Binary:WT 002	0.006	0.187		113	Binary:CERISPR APC dlv 002	0.046	0.978		113	Binary:CRC 403 dlv 0011	0.005	0.122
		114	Binary:WT 002	0.004	0.106		114	Binary:CERISPR APC dlv 002	0.043	0.907		114	Binary:CRC 403 dlv 0011	0.026	0.343
		115	Binary:WT 002	0.016	0.282		115	Binary:CERISPR APC dlv 002	0.088	1.457		115	Binary:CRC 403 dlv 0011	0.003	0.133
		116	Binary:WT 002	0.017	0.294		116	Binary:CERISPR APC dlv 002	0.038	1.239		116	Binary:CRC 403 dlv 0011	0.041	0.361
		117	Binary:WT 002	0.033	0.268		117	Binary:CERISPR APC dlv 002	0.01	0.442		117	Binary:CRC 403 dlv 0011	0.002	0.092
		118	Binary:WT 002	0.012	0.17		118	Binary:CERISPR APC dlv 002	0.09	1.825		118	Binary:CRC 403 dlv 0011	0.006	0.16
		119	Binary:WT 002	0.005	0.121		119	Binary:CERISPR APC dlv 002	0.005	0.542		119	Binary:CRC 403 dlv 0011	0.006	0.165
		120	Binary:WT 002	0.011	0.182		120	Binary:CERISPR APC dlv 002	0.11	1.516		120	Binary:CRC 403 dlv 0011	0.004	0.112
		121	Binary:WT 002	0.014	0.167		121	Binary:CERISPR APC dlv 002	0.094	1.742		121	Binary:CRC 403 dlv 0011	0.006	0.169
		122	Binary:WT 003	0.016	0.226		122	Binary:CERISPR APC dlv 002	0.004	0.429		122	Binary:CRC 403 dlv 0011	0.006	0.132
		123	Binary:WT 003	0.045	0.321		123	Binary:CERISPR APC dlv 002	0.038	0.787		123	Binary:CRC 403 dlv 0011	0.014	0.207
		124	Binary:WT 003	0.029	0.278		124	Binary:CERISPR APC dlv 002	0.009	0.396		124	Binary:CRC 403 dlv 0011	0.008	0.268
		125	Binary:WT 003	0.016	0.238		125	Binary:CERISPR APC dlv 002	0.006	0.347		125	Binary:CRC 403 dlv 0011	0.004	0.195
		126	Binary:WT 003	0.044	0.301		126	Binary:CERISPR APC dlv 002	0.073	1.469		126	Binary:CRC 403 dlv 0011	0.001	0.066
		127	Binary:WT 003	0.01	0.256		127	Binary:CERISPR APC dlv 002	0.003	0.309		127	Binary:CRC 403 dlv 0011	0.056	0.533
		128	Binary:WT 003	0.095	0.73		128	Binary:CERISPR APC dlv 002	0.029	0.968		128	Binary:CRC 403 dlv 0011	0.004	0.145
		129	Binary:WT 003	0.006	0.122		129	Binary:CERISPR APC dlv 002	0.005	0.374		129	Binary:CRC 403 dlv 0011	0.013	0.196
		130	Binary:WT 003	0.01	0.156		130	Binary:CERISPR APC dlv 002	0.027	0.704		130	Binary:CRC 403 dlv 0011	0.013	0.204
		131	Binary:WT 003	0.061	0.365		131	Binary:CERISPR APC dlv 002	0.11	2.011		131	Binary:CRC 403 dlv 0011	0.003	0.102
		132	Binary:WT 003	0.011	0.169		132	Binary:CERISPR APC dlv 002	0.058	1.18		132	Binary:CRC 403 dlv 0011	0.002	0.113
		133	Binary:WT 003	0.027	0.258		133	Binary:CERISPR APC dlv 002	0.059	1.199		133	Binary:CRC 403 dlv 0011	0.004	0.153
		134	Binary:WT 003	0.034	0.35		134	Binary:CERISPR APC dlv 002	0.132	1.803		134	Binary:CRC 403 dlv 0011	0.007	0.169
		135	Binary:WT 003	0.006	0.186		135	Binary:CERISPR APC dlv 002	0.048	0.986		135	Binary:CRC 403 dlv 0011	0.003	0.096
		136	Binary:WT 003	0.013	0.177		136	Binary:CERISPR APC dlv 002	0.071	1.343		136	Binary:CRC 403 dlv 0011	0.018	0.219
		137	Binary:WT 003	0.008	0.14		137	Binary:CERISPR APC dlv 002	0.005	0.467		137	Binary:CRC 403 dlv 0011	0.019	0.253
		138	Binary:WT 003	0.012	0.182		138	Binary:CERISPR APC dlv 002	0.008	0.472		138	Binary:CRC 403 dlv 0011	0.007	0.168
		139	Binary:WT 003	0.05	0.394		139	Binary:CERISPR APC dlv 002	0.053	1.298		139	Binary:CRC 403 dlv 0011	0.003	0.137
		140	Binary:WT 003	0.038	0.289		140	Binary:CERISPR APC dlv 002	0.124	1.592		140	Binary:CRC 403 dlv 0011	0.012	0.322
		141	Binary:WT 003	0.006	0.129		141	Binary:CERISPR APC dlv 002	0.004	0.339		141	Binary:CRC 403 dlv 0011	0.01	0.203
		142	Binary:WT 003	0.051	0.294		142	Binary:CERISPR APC dlv 002	0.069	1.248		142	Binary:CRC 403 dlv 0011	0.076	0.593
		143	Binary:WT 003	0.032	0.309		143	Binary:CERISPR APC dlv 002	0.033	0.727		143	Binary:CRC 403 dlv 0011	0.03	0.284
		144	Binary:WT 003	0.056	0.466		144	Binary:CERISPR APC dlv 002	0.018	0.727		144	Binary:CRC 403 dlv 0011	0.002	0.13
		145	Binary:WT 003	0.005	0.162		145	Binary:CERISPR APC dlv 002	0.029	0.728		145	Binary:CRC 403 dlv 0011	0.009	0.157
		146	Binary:WT 003	0.006	0.149		146	Binary:CERISPR APC dlv 002	0.002	0.222		146	Binary:CRC 403 dlv 0011	0.007	0.16
		147	Binary:WT 003	0.009	0.154		147	Binary:CERISPR APC dlv 002	0.009	0.487		147	Binary:CRC 403 dlv 0011	0.243	1.169
		148	Binary:WT 003	0.005	0.148		148	Binary:CERISPR APC dlv 002	0.006	0.413		148	Binary:CRC 403 dlv 0011	0.002	0.08
		149	Binary:WT 003	0.025	0.24		149	Binary:CERISPR APC dlv 002	0.01	0.679		149	Binary:CRC 403 dlv 0011	0.007	0.183
		150	Binary:WT 003	0.066	0.619		150	Binary:CERISPR APC dlv 002	0.044	0.886		150	Binary:CRC 403 dlv 0011	0.003	0.129
		151	Binary:WT 003	0.009	0.156		151	Binary:CERISPR APC dlv 002	0.005	0.361		151	Binary:CRC 403 dlv 0011	0.003	0.096
		152	Binary:WT 003	0.007	0.155		152	Binary:CERISPR APC dlv 002	0.003	0.256		152	Binary:CRC 403 dlv 0011	0.019	0.274
		153	Binary:WT 003	0.003	0.114		153	Binary:CERISPR APC dlv 002	0.047	1.26		153	Binary:CRC 403 dlv 0011	0.005	0.153
		154	Binary:WT 003	0.006	0.11		154	Binary:CERISPR APC dlv 002	0.067	1.282		154	Binary:CRC 403 dlv 0011	0.032	0.29
		155	Binary:WT 003	0.038	0.349		155	Binary:CERISPR APC dlv 002	0.051	1.051		155	Binary:CRC 403 dlv 0011	0.002	0.111
		156	Binary:WT 003	0.01	0.162		156	Binary:CERISPR APC dlv 002	0.006	0.335		156	Binary:CRC 403 dlv 0011	0.007	0.118
		157	Binary:WT 003	0.006	0.118		157	Binary:CERISPR APC dlv 002	0.02	0.691		157	Binary:CRC 403 dlv 0011	0.004	0.144
		158	Binary:WT 003	0.013	0.182		158	Binary:CERISPR APC dlv 002	0.034	0.866		158	Binary:CRC 403 dlv 0011	0.006	0.256
		159	Binary:WT 003	0.014	0.202		159	Binary:CERISPR APC dlv 002	0.042	1.088		159	Binary:CRC 403 dlv 0011	0.017	0.207
		160	Binary:WT 003	0.015	0.173		160	Binary:CERISPR APC dlv 002	0.063	1.153		160	Binary:CRC 403 dlv 0011	0.035	0.263
		161	Binary:WT 003	0.008	0.13		161	Binary:CERISPR APC dlv 002	0.104	1.483		161	Binary:CRC 403 dlv 0011	0.005	0.133
		162	Binary:WT 003	0.006	0.19		162	Binary:CERISPR APC dlv 002	0.038	1		162	Binary:CRC 403 dlv 0011	0.028	0.313
		163	Binary:WT 003	0.009	0.17		163	Binary:CERISPR APC dlv 002	0.045	1.026		163	Binary:CRC 403 dlv 0011	0.006	0.187
		164	Binary:WT 003	0.029	0.274		164	Binary:CERISPR APC dlv 002	0.06	1.224		164	Binary:CRC 403 dlv 0011	0.012	0.188
		165	Binary:WT 003	0.022	0.232		165	Binary:CERISPR APC dlv 002	0.012	0.498		165	Binary:CRC 403 dlv 0011	0.018	0.206
		166	Binary:WT 003	0.016	0.173		166	Binary:CERISPR APC dlv 002	0.02	0.607		166	Binary:CRC 403 dlv 0011	0.004	0.162
		167	Binary:WT 003	0.025	0.237		167	Binary:CERISPR APC dlv 002	0.093	1.717		167	Binary:CRC 403 dlv 0011	0.002	0.073
		168	Binary:WT 003	0.014	0.201		168	Binary:CERISPR APC dlv 002	0.062	1.538		168	Binary:CRC 403 dlv 0011	0.005	0.153
		169	Binary:WT 003	0.022	0.26		169	Binary:CERISPR APC dlv 002	0.026	0.83		169	Binary:CRC 403 dlv 0011	0.009	0.22
		170	Binary:WT 003	0.007	0.153		170	Binary:CERISPR APC dlv 002	0.109	1.736		170	Binary:CRC 403 dlv 0011	0.005	0.14
		171	Binary:WT 003	0.021	0.224		171	Binary:CERISPR APC dlv 002	0.045	0.945		171	Binary:CRC 403 dlv 0011	0.035	0.371
		172	Binary:WT 003	0.007	0.13		172	Binary:CERISPR APC dlv 002	0.027	0.832		172	Binary:CRC 403 dlv 0011	0.013	0.27
		173	Binary:WT 003	0.006	0.169		173	Binary:CERISPR APC dlv 002	0.035	0.883		173	Binary:CRC 403 dlv 0011	0.014	0.168
		174	Binary:WT 003	0.031	0.29		174	Binary:CERISPR APC dlv 002	0.006	0.35		174	Binary:CRC 403 dlv 0011	0.013	0.234
		175	Binary:WT 003	0.003	0.087		175	Binary:CERISPR APC dlv 002	0.079	1.292		175	Binary:CRC 403 dlv 0011	0.001	0.081
		176	Binary:WT 003	0.046	0.408		176	Binary:CERISPR APC dlv 002	0.099	2.234		176	Binary:CRC 403 dlv 0011	0.112	0.577
		177	Binary:WT 003	0.007	0.154		177	Binary:CERISPR APC dlv 002	0.013	0.56		177	Binary:CRC 403 dlv 0011	0.045	0.426
		178	Binary:WT 003	0.003	0.101		178	Binary:CERISPR APC dlv 002	0.075	1.602		178	Binary:CRC 403 dlv 0011	0.002	0.104
		179	Binary:WT 003	0.028	0.25		179	Binary:CERISPR APC dlv 002	0.038	0.835		179	Binary:CRC 403 dlv 0011	0.003	0.213
		180	Binary:WT 003	0.004	0.12		180	Binary:CERISPR APC dlv 002	0.019	0.647		180	Binary:CRC 403 dlv 0011	0.005	0.184
		181	Binary:WT 003	0.002	0.057		181	Binary:CERISPR APC dlv 002	0.03	0.982		181	Binary:CRC 403 dlv 0011	0.002	0.127
		182	Binary:WT 003	0.002	0.068		182	Binary:CERISPR APC dlv 002	0.029	0.962		182	Binary:CRC 403 dlv 0011	0.008	0.277
		183	Binary:WT 003	0.042	0.296		183	Binary:CERISPR APC dlv 002	0.006	0.466		183	Binary:CRC 403 dlv 0011	0.001	0.109
		184	Binary:WT 003	0.02	0.218		184	Binary:CERISPR APC dlv 002	0.009	0.428		184	Binary:CRC 403 dlv 0011	0.085	0.507
		185	Binary:WT 003	0.002	0.093		185	Binary:CERISPR APC dlv 002	0.042	1.159		185	Binary:CRC 403 dlv 0011	0.001	0.07
		186	Binary:WT 003	0.034	0.315		186	Binary:CERISPR APC dlv 002	0.031	0.847		186	Binary:CRC 403 dlv 0011	0.006	0.146
		187	Binary:WT 003	0.026	0.262		187	Binary:CERISPR APC dlv 002	0.004	0.349		187	Binary:CRC 403 dlv 0011	0.002	0.122
		188	Binary:WT 003	0.008	0.148		188	Binary:CERISPR APC dlv 002	0.006	0.461		188	Binary:CRC 403 dlv 0011	0.015	0.262
		189	Binary:WT 003	0.025	0.246		189	Binary:CERISPR APC dlv 002	0.06	1.054		189	Binary:CRC 403 dlv 0011	0.02	0.276
		190	Binary:WT 003	0.036	0.269		190	Binary:CERISPR APC dlv 002	0.071	1.234		190	Binary:CRC 403 dlv 0011	0.009	0.21
		191	Binary:WT 003	0.012	0.261		191	Binary:CERISPR APC dlv 002	0.01	0.599		191	Binary:CRC 403 dlv 0011	0.047	0.399
		192	Binary:WT 003	0.027	0.272		192	Binary:CERISPR APC dlv 002	0.014	0.699		192	Binary:CRC 403 dlv 0011	0.005	0.116
		193	Binary:WT 003	0.002	0.09		193	Binary:CERISPR APC dlv 002	0.106	1.751		193	Binary:CRC 403 dlv 0011	0.007	0.143
		194	Binary:WT 003	0.017	0.245		194	Binary:CERISPR APC dlv 002	0.039	1.551		194	Binary:CRC 403 dlv 0011	0.006	0.141
		195	Binary:WT 003	0.001	0.076		195	Binary:CERISPR APC dlv 002	0.026	0.738		195	Binary:CRC 403 dlv 0011	0.006	0.153
		196	Binary:WT 003	0.003	0.077		196	Binary:CERISPR APC dlv 002	0.002	0.414		196	Binary:CRC 403 dlv 0011	0.001	0.068
		197	Binary:WT 003	0.021	0.227		197	Binary:CERISPR APC dlv 002	0.016	0.518		197	Binary:CRC 403 dlv 0011	0.048	0.352
		198	Binary:WT 003	0.015	0.193		198	Binary:CERISPR APC dlv 002	0.024	0.703		198	Binary:CRC 403 dlv 0011	0.013	0.182
		199	Binary:WT 003	0.012	0.199		199	Binary:CERISPR APC dlv 002	0.014	0.773		199	Binary:CRC 403 dlv 0011	0.003	0.203
		200	Binary:WT 003	0.006	0.143		200	Binary:CERISPR APC dlv 002	0.051	1.822		200	Binary:CRC 403 dlv 0011	0.095	0.503
		201	Binary:WT 003	0.012	0.204		201	Binary:CERISPR APC dlv 002	0.018	0.897		201	Binary:CRC 403 dlv 0011	0.002	0.123
		202	Binary:WT 003	0.023	0.218		202	Binary:CERISPR APC dlv 002	0.019	0.809		202	Binary:CRC 403 dlv 0011	0.018	0.236
		203	Binary:WT 003	0.029	0.257		203	Binary:CERISPR APC dlv 002	0.015	0.529		203	Binary:CRC 403 dlv 0011	0.008	0.156
		204	Binary:WT 003	0.029	0.279		204	Binary:CERISPR APC dlv 002	0.039	0.815		204	Binary:CRC 403 dlv 0011	0.004	0.148
		205	Binary:WT 003	0.007	0.135		205	Binary:CERISPR APC dlv 002	0.016	0.615		205	Binary:CRC 403 dlv 0011	0.001	0.063
		206	Binary:WT 003	0.015	0.177		206	Binary:CERISPR APC dlv 002	0.008	0.405		206	Binary:CRC 403 dlv 0011	0.005	0.133
		207	Binary:WT 003	0.015	0.232		207	Binary:CERISPR APC dlv 002	0.009	0.523		207	Binary:CRC 403 dlv 0011	0.008	0.214
		208	Binary:WT 003	0.022	0.285		208	Binary:CERISPR APC dlv 002	0.03	0.77		208	Binary:CRC 403 dlv 0011	0.008	0.17
		209	Binary:WT 003	0.022	0.202		209	Binary:CERISPR APC dlv 002	0.048	0.968		209	Binary:CRC 403 dlv 0011	0.042	0.333
		210	Binary:WT 003	0.007	0.141		210	Binary:CERISPR APC dlv 002	0.028	0.814		210	Binary:CRC 403 dlv 0011	0.002	0.086
		211	Binary:WT 003	0.01	0.16		211	Binary:CERISPR APC dlv 002	0.017	0.626		211	Binary:CRC 403 dlv 0011	0.007	0.158
		212	Binary:WT 003	0.06	0.517		212	Binary:CERISPR APC dlv 002	0.004	0.354		212	Binary:CRC 403 dlv 0011	0.016	0.178
		213	Binary:WT 003	0.007	0.166		213	Binary:CERISPR APC dlv 002	0.078	1.281		213	Binary:CRC 403 dlv 0011	0.008	0.193
		214	Binary:WT 003	0.004	0.122		214	Binary:CERISPR APC dlv 002	0.011	0.493		214	Binary:CRC 403 dlv 0011	0.004	0.136
		215	Binary:WT 003	0.013	0.176		215	Binary:CERISPR APC dlv 002	0.012	0.487		215	Binary:CRC 403 dlv 0011	0.007	0.221
		216	Binary:WT 003	0.006	0.167		216	Binary:CERISPR APC dlv 002	0.008	0.455		216	Binary:CRC 403 dlv 0011	0.025	0.346
		217	Binary:WT 003	0.034	0.348		217	Binary:CERISPR APC dlv 002	0.017	0.611		217	Binary:CRC 403 dlv 0011	0.001	0.08
		218	Binary:WT 003	0.015	0.19		218	Binary:CERISPR APC dlv 002	0.051	1.178		218	Binary:CRC 403 dlv 0011	0.019	0.292
		219	Binary:WT 003	0.029	0.257		219	Binary:CERISPR APC dlv 002	0.054	1.175		219	Binary:CRC 403 dlv 0011	0.023	0.247
		220	Binary:WT 003	0.019	0.212		220	Binary:CERISPR APC dlv 002	0.008	0.425		220	Binary:CRC 403 dlv 0011	0.028	0.235
		221	Binary:WT 003	0.014	0.218		221	Binary:CERISPR APC dlv 002	0.005	0.341		221	Binary:CRC 403 dlv 0011	0.012	0.21
		222	Binary:WT 003	0.04	0.493		222	Binary:CERISPR APC dlv 002	0.07	1.218		222	Binary:CRC 403 dlv 0011	0.023	0.28
		223	Binary:WT 003	0.007	0.223		223	Binary:CERISPR APC dlv 002	0.053	1.109		223	Binary:CRC 403 dlv 0011	0.004	0.133
		224	Binary:WT 003	0.004	0.104		224	Binary:CERISPR APC dlv 002	0.012	0.556		224	Binary:CRC 403 dlv 0011	0.002	0.113
		225	Binary:WT 003	0.023	0.353		225	Binary:CERISPR APC dlv 002	0.018	0.63		225	Binary:CRC 403 dlv 0011	0.005	0.136
		226	Binary:WT 003	0.025	0.255		226	Binary:CERISPR APC dlv 002	0.009	0.559		226	Binary:CRC 403 dlv 0011	0.015	0.227
		227	Binary:WT 003	0.006	0.146		227	Binary:CERISPR APC dlv 002	0.025	0.639		227	Binary:CRC 403 dlv 0011	0.008	0.211
		228	Binary:WT 003	0.024	0.247		228	Binary:CERISPR APC dlv 002	0.005	0.417		228	Binary:CRC 403 dlv 0011	0.069	0.643
		229	Binary:WT 003	0.011	0.193		229	Binary:CERISPR APC dlv 002	0.006	0.545		229	Binary:CRC 403 dlv 0011	0.003	0.182
		230	Binary:WT 003	0.006	0.148		230	Binary:CERISPR APC dlv 002	0.006	0.369		230	Binary:CRC 403 dlv 0011	0.007	0.132
		231	Binary:WT 003	0.008	0.18		231	Binary:CERISPR APC dlv 002	0.007	0.385		231	Binary:CRC 403 dlv 0011	0.008	0.162
		232	Binary:WT 003	0.008	0.175		232	Binary:CERISPR APC dlv 003	0.003	0.222		232	Binary:CRC 403 dlv 0011	0.025	0.417
		233	Binary:WT 003	0.005	0.145		233	Binary:CERISPR APC dlv 004	0.004	0.541		233	Binary:CRC 403 dlv 0011	0.004	0.171
		234	Binary:WT 003	0.026	0.252		234	Binary:CERISPR APC dlv 004	0.02	0.566		234	Binary:CRC 403 dlv 0011	0.001	0.106
		235	Binary:WT 003	0.041	0.317		235	Binary:CERISPR APC dlv 004	0.023	0.706		235	Binary:CRC 403 dlv 0011	0.008	0.182
		236	Binary:WT 003	0.018	0.277		236	Binary:CERISPR APC dlv 004	0.013	0.454		236	Binary:CRC 403 dlv 0011	0.005	0.161
		237	Binary:WT 003	0.015	0.294		237	Binary:CERISPR APC dlv 004	0.007	0.422		237	Binary:CRC 403 dlv 0011	0.005	0.173
		238	Binary:WT 003	0.002	0.077		238	Binary:CERISPR APC dlv 004	0.003	0.356		238	Binary:CRC 403 dlv 0011	0.011	0.161
		239	Binary:WT 003	0.002	0.078		239	Binary:CERISPR APC dlv 004	0.009	0.422		239	Binary:CRC 403 dlv 0011	0.005	0.166
		240	Binary:WT 003	0.009	0.152		240	Binary:CERISPR APC dlv 004	0.002	0.166		240	Binary:CRC 403 dlv 0011	0.007	0.144
		241	Binary:WT 003	0.004	0.176		241	Binary:CERISPR APC dlv 004	0.006	0.409		241	Binary:CRC 403 dlv 0011	0.003	0.104
		242	Binary:WT 003	0.011	0.184		242	Binary:CERISPR APC dlv 004	0.007	0.339		242	Binary:CRC 403 dlv 0011	0.007	0.249
		243	Binary:WT 003	0.004	0.113		243	Binary:CERISPR APC dlv 004	0.05	1.036		243	Binary:CRC 403 dlv 0011	0.011	0.165
		244	Binary:WT 003	0.058	0.419		244	Binary:CERISPR APC dlv 004	0.041	0.82		244	Binary:CRC 403 dlv 0011	0.001	0.062
		245	Binary:WT 003	0.028	0.329		245	Binary:CERISPR APC dlv 004	0.013	0.506		245	Binary:CRC 403 dlv 0011	0.061	0.443
		246	Binary:WT 003	0.027	0.237		246	Binary:CERISPR APC dlv 004	0.042	0.884		246	Binary:CRC 403 dlv 0011	0.012	0.193
		247	Binary:WT 003	0.012	0.252		247	Binary:CERISPR APC dlv 004	0.006	0.403		247	Binary:CRC 403 dlv 0011	0.003	0.125
		248	Binary:WT 003	0.002	0.101		248	Binary:CERISPR APC dlv 004	0.01	0.44		248	Binary:CRC 403 dlv 0011	0.053	0.413
		249	Binary:WT 003	0.006	0.135		249	Binary:CERISPR APC dlv 004	0.014	0.54		249	Binary:CRC 403 dlv 0011	0.006	0.197
		250	Binary:WT 003	0.011	0.179		250	Binary:CERISPR APC dlv 004	0.013	0.691		250	Binary:CRC 403 dlv 0011	0.005	0.121
		251	Binary:WT 003	0.003	0.088		251	Binary:CERISPR APC dlv 004	0.009	0.439		251	Binary:CRC 403 dlv 0011	0.002	0.16
		252	Binary:WT 003	0.004	0.108		252	Binary:CERISPR APC dlv 004	0.007	0.388		252	Binary:CRC 403 dlv 0011	0.008	0.145
		253	Binary:WT 003	0.01	0.193		253	Binary:CERISPR APC dlv 004	0.029	0.74		253	Binary:CRC 403 dlv 0011	0.006	0.13
		254	Binary:WT 003	0.042	0.325		254	Binary:CERISPR APC dlv 004	0.012	0.504		254	Binary:CRC 403 dlv 0011	0.004	0.146
		255	Binary:WT 003	0.002	0.098		255	Binary:CERISPR APC dlv 004	0.006	0.424		255	Binary:CRC 403 dlv 0011	0.019	0.216
		256	Binary:WT 003	0.001	0.09		256	Binary:CERISPR APC dlv 004	0.006	0.379		256	Binary:CRC 403 dlv 0011	0.008	0.211
		257	Binary:WT 003	0.004	0.14		257	Binary:CERISPR APC dlv 004	0.027	0.708		257	Binary:CRC 403 dlv 0011	0.034	0.321
		258	Binary:WT 003	0.011	0.182		258	Binary:CERISPR APC dlv 004	0.008	0.421		258	Binary:CRC 403 dlv 0011	0.012	0.227
		259	Binary:WT 003	0.012	0.159		259	Binary:CERISPR APC dlv 004	0.005	0.258		259	Binary:CRC 403 dlv 0011	0.013	0.169
		260	Binary:WT 003	0.005	0.113		260	Binary:CERISPR APC dlv 004	0.032	0.957		260	Binary:CRC 403 dlv 0011	0.006	0.196
		261	Binary:WT 003	0.006	0.181		261	Binary:CERISPR APC dlv 004	0.003	0.222		261	Binary:CRC 403 dlv 0011	0.006	0.166
		262	Binary:WT 003	0.006	0.189		262	Binary:CERISPR APC dlv 004	0.009	0.384		262	Binary:CRC 403 dlv 0011	0.004	0.17
		263	Binary:WT 004	0.006	0.113		263	Binary:CERISPR APC dlv 004	0.054	0.988		263	Binary:CRC 403 dlv 0011	0.002	0.083
		264	Binary:WT 004	0.003	0.148		264	Binary:CERISPR APC dlv 004	0.008	0.435		264	Binary:CRC 403 dlv 0011	0.005	0.119
		265	Binary:WT 004	0.002	0.066		265	Binary:CERISPR APC dlv 004	0.035	0.795		265	Binary:CRC 403 dlv 0011	0.005	0.125
		266	Binary:WT 004	0.005	0.164		266	Binary:CERISPR APC dlv 004	0.016	0.51		266	Binary:CRC 403 dlv 0011	0.003	0.108
		267	Binary:WT 004	0.004	0.11		267	Binary:CERISPR APC dlv 004	0.003	0.288		267	Binary:CRC 403 dlv 0011	0.006	0.16
		268	Binary:WT 004	0.022	0.214		268	Binary:CERISPR APC dlv 004	0.005	0.398		268	Binary:CRC 403 dlv 0011	0.013	0.168
		269	Binary:WT 004	0.036	0.312		269	Binary:CERISPR APC dlv 004	0.053	1.132		269	Binary:CRC 403 dlv 0011	0.008	0.166
		270	Binary:WT 004	0.019	0.241		270	Binary:CERISPR APC dlv 004	0.016	0.559		270	Binary:CRC 403 dlv 0011	0.011	0.239
		271	Binary:WT 004	0.002	0.073		271	Binary:CERISPR APC dlv 004	0.027	0.772		271	Binary:CRC 403 dlv 0011	0.009	0.181
		272	Binary:WT 004	0.005	0.177		272	Binary:CERISPR APC dlv 004	0.014	0.489		272	Binary:CRC 403 dlv 0011	0.009	0.208
		273	Binary:WT 004	0.057	0.37		273	Binary:CERISPR APC dlv 005	0.049	1.151		273	Binary:CRC 403 dlv 0011	0.006	0.177
		274	Binary:WT 004	0.006	0.184		274	Binary:CERISPR APC dlv 005	0.05	0.909		274	Binary:CRC 403 dlv 0011	0.025	0.283
		275	Binary:WT 004	0.02	0.239		275	Binary:CERISPR APC dlv 005	0.003	0.243		275	Binary:CRC 403 dlv 0011	0.021	0.413
		276	Binary:WT 004	0.009	0.176		276	Binary:CERISPR APC dlv 005	0.022	0.595		276	Binary:CRC 403 dlv 0011	0.002	0.139
		277	Binary:WT 004	0.01	0.135		277	Binary:CERISPR APC dlv 005	0.025	0.886		277	Binary:CRC 403 dlv 0011	0.012	0.167
		278	Binary:WT 004	0.005	0.126		278	Binary:CERISPR APC dlv 005	0.009	0.491		278	Binary:CRC 403 dlv 0011	0.008	0.167
		279	Binary:WT 004	0.007	0.15		279	Binary:CERISPR APC dlv 005	0.008	0.458		279	Binary:CRC 403 dlv 0011	0.009	0.209
		280	Binary:WT 004	0.011	0.145		280	Binary:CERISPR APC dlv 005	0.03	0.803		280	Binary:CRC 403 dlv 0011	0.017	0.197
		281	Binary:WT 004	0.012	0.203		281	Binary:CERISPR APC dlv 005	0.022	0.593		281	Binary:CRC 403 dlv 0011	0.008	0.192
		282	Binary:WT 004	0.026	0.387		282	Binary:CERISPR APC dlv 005	0.009	0.502		282	Binary:CRC 403 dlv 0011	0.015	0.296
		283	Binary:WT 004	0.06	0.598		283	Binary:CERISPR APC dlv 005	0.014	0.54		283	Binary:CRC 403 dlv 0011	0.005	0.19
		284	Binary:WT 004	0.006	0.128		284	Binary:CERISPR APC dlv 005	0.014	0.548		284	Binary:CRC 403 dlv 0011	0.02	0.271
		285	Binary:WT 004	0.006	0.177		285	Binary:CERISPR APC dlv 005	0.008	0.394		285	Binary:CRC 403 dlv 0011	0.01	0.215
		286	Binary:WT 004	0.004	0.106		286	Binary:CERISPR APC dlv 005	0.024	0.643		286	Binary:CRC 403 dlv 0011	0.005	0.208
		287	Binary:WT 004	0.005	0.109		287	Binary:CERISPR APC dlv 005	0.022	0.674		287	Binary:CRC 403 dlv 0011	0.008	0.187
		288	Binary:WT 004	0.003	0.083		288	Binary:CERISPR APC dlv 005	0.032	0.725		288	Binary:CRC 403 dlv 0011	0.012	0.178
		289	Binary:WT 004	0.007	0.183		289	Binary:CERISPR APC dlv 005	0.006	0.339		289	Binary:CRC 403 dlv 0011	0.009	0.291
		290	Binary:WT 004	0.012	0.22		290	Binary:CERISPR APC dlv 005	0.005	0.358		290	Binary:CRC 403 dlv 0011	0.001	0.077
		291	Binary:WT 004	0.016	0.187		291	Binary:CERISPR APC dlv 005	0.036	0.892		291	Binary:CRC 403 dlv 0011	0.021	0.357
		292	Binary:WT 004	0.007	0.146		292	Binary:CERISPR APC dlv 005	0.015	0.53		292	Binary:CRC 403 dlv 0011	0.004	0.123
		293	Binary:WT 004	0.012	0.164		293	Binary:CERISPR APC dlv 005	0.04	0.881		293	Binary:CRC 403 dlv 0011	0.002	0.101
		294	Binary:WT 004	0.008	0.14		294	Binary:CERISPR APC dlv 005	0.004	0.268		294	Binary:CRC 403 dlv 0011	0.003	0.156
		295	Binary:WT 004	0.009	0.147		295	Binary:CERISPR APC dlv 005	0.03	0.705		295	Binary:CRC 403 dlv 0011	0.012	0.217
		296	Binary:WT 004	0.007	0.153		296	Binary:CERISPR APC dlv 005	0.029	0.788		296	Binary:CRC 403 dlv 0011	0.014	0.199
		297	Binary:WT 004	0.002	0.129		297	Binary:CERISPR APC dlv 005	0.001	0.15		297	Binary:CRC 403 dlv 0011	0.012	0.252
		298	Binary:WT 004	0.003	0.093		298	Binary:CERISPR APC dlv 005	0.014	0.742		298	Binary:CRC 403 dlv 0011	0.005	0.159
		299	Binary:WT 004	0.004	0.164		299	Binary:CERISPR APC dlv 005	0.016	0.559		299	Binary:CRC 403 dlv 0011	0.007	0.172
		300	Binary:WT 004	0.025	0.307		300	Binary:CERISPR APC dlv 005	0.016	0.572		300	Binary:CRC 403 dlv 0011	0.006	0.141
		301	Binary:WT 004	0.02	0.268		301	Binary:CERISPR APC dlv 005	0.019	0.587		301	Binary:CRC 403 dlv 0011	0.01	0.168
		302	Binary:WT 004	0.019	0.272		302	Binary:CERISPR APC dlv 005	0.017	0.744		302	Binary:CRC 403 dlv 0011	0.027	0.301
		303	Binary:WT 004	0.037	0.411		303	Binary:CERISPR APC dlv 005	0.011	0.484		303	Binary:CRC 403 dlv 0011	0.008	0.144
		304	Binary:WT 004	0.038	0.369		304	Binary:CERISPR APC dlv 005	0.014	0.669		304	Binary:CRC 403 dlv 0011	0.007	0.144
		305	Binary:WT 004	0.001	0.076		305	Binary:CERISPR APC dlv 005	0.007	0.34		305	Binary:CRC 403 dlv 0011	0.01	0.177
		306	Binary:WT 004	0.023	0.299		306	Binary:CERISPR APC dlv 005	0.026	0.797		306	Binary:CRC 403 dlv 0011	0.005	0.14
		307	Binary:WT 004	0.007	0.158		307	Binary:CERISPR APC dlv 005	0.004	0.354		307	Binary:CRC 403 dlv 0011	0.012	0.2
		308	Binary:WT 004	0.01	0.237		308	Binary:CERISPR APC dlv 005	0.031	1.107		308	Binary:CRC 403 dlv 0011	0.003	0.124
		309	Binary:WT 004	0.04	0.341		309	Binary:CERISPR APC dlv 005	0.003	0.215		309	Binary:CRC 403 dlv 0011	0.011	0.223
		310	Binary:WT 004	0.005	0.105		310	Binary:CERISPR APC dlv 005	0.005	0.458		310	Binary:CRC 403 dlv 0011	0.006	0.253
		311	Binary:WT 004	0.017	0.196		311	Binary:CERISPR APC dlv 005	0.036	0.977		311	Binary:CRC 403 dlv 0011	0.001	0.089
		312	Binary:WT 004	0.011	0.187		312	Binary:CERISPR APC dlv 005	0.026	0.691		312	Binary:CRC 403 dlv 0011	0.005	0.178
		313	Binary:WT 004	0.027	0.306		313	Binary:CERISPR APC dlv 005	0.018	0.611		313	Binary:CRC 403 dlv 0011	0.024	0.277
		314	Binary:WT 004	0.033	0.296		314	Binary:CERISPR APC dlv 005	0.006	0.371		314	Binary:CRC 403 dlv 0011	0.008	0.19
		315	Binary:WT 004	0.023	0.232		315	Binary:CERISPR APC dlv 005	0.011	0.5		315	Binary:CRC 403 dlv 0011	0.001	0.078
		316	Binary:WT 004	0.007	0.195		316	Binary:CERISPR APC dlv 005	0.012	0.688		316	Binary:CRC 403 dlv 0011	0.001	0.11
		317	Binary:WT 004	0.021	0.24		317	Binary:CERISPR APC dlv 005	0.021	0.756		317	Binary:CRC 403 dlv 0011	0.025	0.315
		318	Binary:WT 004	0.016	0.234		318	Binary:CERISPR APC dlv 005	0.01	0.467		318	Binary:CRC 403 dlv 0011	0.044	0.48
		319	Binary:WT 004	0.008	0.17		319	Binary:CERISPR APC dlv 005	0.037	0.871		319	Binary:CRC 403 dlv 0011	0.012	0.239
		320	Binary:WT 004	0.005	0.118		320	Binary:CERISPR APC dlv 005	0.008	0.526		320	Binary:CRC 403 dlv 0011	0.007	0.192
		321	Binary:WT 004	0.004	0.151		321	Binary:CERISPR APC dlv 005	0.009	0.395		321	Binary:CRC 403 dlv 0011	0.008	0.219
		322	Binary:WT 004	0.007	0.182		322	Binary:CERISPR APC dlv 005	0.016	0.537		322	Binary:CRC 403 dlv 0011	0.007	0.131
		323	Binary:WT 004	0.037	0.305		323	Binary:CERISPR APC dlv 005	0.016	0.715		323	Binary:CRC 403 dlv 0011	0.046	0.353
		324	Binary:WT 004	0.009	0.128		324	Binary:CERISPR APC dlv 005	0.028	0.828		324	Binary:CRC 403 dlv 0011	0.011	0.184
		325	Binary:WT 004	0.009	0.161		325	Binary:CERISPR APC dlv 005	0.004	0.269		325	Binary:CRC 403 dlv 0011	0.008	0.158
		326	Binary:WT 004	0.007	0.108		326	Binary:CERISPR APC dlv 005	0.025	0.677		326	Binary:CRC 403 dlv 0011	0.008	0.16
		327	Binary:WT 004	0.008	0.247		327	Binary:CERISPR APC dlv 005	0.014	0.478		327	Binary:CRC 403 dlv 0011	0.214	1.103
		328	Binary:WT 004	0.018	0.189		328	Binary:CERISPR APC dlv 005	0.007	0.485		328	Binary:CRC 403 dlv 0011	0.001	0.076
		329	Binary:WT 004	0.002	0.077		329	Binary:CERISPR APC dlv 005	0.006	0.372		329	Binary:CRC 403 dlv 0011	0.031	0.283
		330	Binary:WT 004	0.023	0.241		330	Binary:CERISPR APC dlv 005	0.012	0.647		330	Binary:CRC 403 dlv 0011	0.008	0.143
		331	Binary:WT 004	0.014	0.213		331	Binary:CERISPR APC dlv 005	0.005	0.361		331	Binary:CRC 403 dlv 0011	0.007	0.139
		332	Binary:WT 004	0.01	0.178		332	Binary:CERISPR APC dlv 005	0.005	0.305		332	Binary:CRC 403 dlv 0011	0.009	0.182
		333	Binary:WT 004	0.007	0.175		333	Binary:CERISPR APC dlv 005	0.018	0.601		333	Binary:CRC 403 dlv 0011	0.015	0.199
		334	Binary:WT 004	0.018	0.247		334	Binary:CERISPR APC dlv 005	0.046	0.957		334	Binary:CRC 403 dlv 0011	0.009	0.188
		335	Binary:WT 004	0.011	0.15		335	Binary:CERISPR APC dlv 005	0.056	1.222		335	Binary:CRC 403 dlv 0011	0.008	0.182
		336	Binary:WT 004	0.035	0.349		336	Binary:CERISPR APC dlv 005	0.004	0.291		336	Binary:CRC 403 dlv 0011	0.002	0.069
		337	Binary:WT 004	0.004	0.108		337	Binary:CERISPR APC dlv 005	0.004	0.367		337	Binary:CRC 403 dlv 0011	0.002	0.118
		338	Binary:WT 005	0.023	0.292		338	Binary:CERISPR APC dlv 005	0.05	1.118		338	Binary:CRC 403 dlv 0011	0.005	0.132
		339	Binary:WT 005	0.013	0.239		339	Binary:CERISPR APC dlv 005	0.02	0.78		339	Binary:CRC 403 dlv 0011	0.006	0.161
		340	Binary:WT 005	0.014	0.162		340	Binary:CERISPR APC dlv 005	0.005	0.378		340	Binary:CRC 403 dlv 0011	0.014	0.258
		341	Binary:WT 005	0.007	0.152		341	Binary:CERISPR APC dlv 005	0.008	0.435		341	Binary:CRC 403 dlv 0011	0.007	0.154
		342	Binary:WT 005	0.073	0.466		342	Binary:CERISPR APC dlv 005	0.022	0.745		342	Binary:CRC 403 dlv 0011	0.01	0.171
		343	Binary:WT 005	0.003	0.098		343	Binary:CERISPR APC dlv 005	0.013	0.555		343	Binary:CRC 403 dlv 0011	0.005	0.141
		344	Binary:WT 005	0.008	0.13		344	Binary:CERISPR APC dlv 005	0.007	0.347		344	Binary:CRC 403 dlv 0011	0.008	0.172
		345	Binary:WT 005	0.004	0.178		345	Binary:CERISPR APC dlv 005	0.013	0.569		345	Binary:CRC 403 dlv 0011	0.004	0.144
		346	Binary:WT 005	0.008	0.188		346	Binary:CERISPR APC dlv 005	0.028	0.771		346	Binary:CRC 403 dlv 0011	0.008	0.143
		347	Binary:WT 005	0.005	0.152		347	Binary:CERISPR APC dlv 006	0.037	0.823		347	Binary:CRC 403 dlv 0011	0.012	0.18
		348	Binary:WT 005	0.013	0.303		348	Binary:CERISPR APC dlv 006	0.006	0.344		348	Binary:CRC 403 dlv 0011	0.015	0.25
		349	Binary:WT 005	0.003	0.166		349	Binary:CERISPR APC dlv 006	0.045	0.851		349	Binary:CRC 403 dlv 0011	0.005	0.263
		350	Binary:WT 005	0.016	0.21		350	Binary:CERISPR APC dlv 006	0.017	0.539		350	Binary:CRC 403 dlv 0011	0.013	0.299
		351	Binary:WT 005	0.004	0.107		351	Binary:CERISPR APC dlv 006	0.026	0.791		351	Binary:CRC 403 dlv 0011	0.016	0.28
		352	Binary:WT 005	0.006	0.134		352	Binary:CERISPR APC dlv 006	0.01	0.461		352	Binary:CRC 403 dlv 0011	0.008	0.178
		353	Binary:WT 005	0.008	0.178		353	Binary:CERISPR APC dlv 006	0.006	0.389		353	Binary:CRC 403 dlv 0011	0.007	0.148
		354	Binary:WT 005	0.005	0.122		354	Binary:CERISPR APC dlv 006	0.038	0.887		354	Binary:CRC 403 dlv 0011	0.009	0.187
		355	Binary:WT 005	0.003	0.14		355	Binary:CERISPR APC dlv 006	0.014	0.499		355	Binary:CRC 403 dlv 0011	0.015	0.205
		356	Binary:WT 005	0.007	0.161		356	Binary:CERISPR APC dlv 006	0.015	0.595		356	Binary:CRC 403 dlv 0011	0.006	0.194
		357	Binary:WT 005	0.022	0.231		357	Binary:CERISPR APC dlv 006	0.021	0.703		357	Binary:CRC 403 dlv 0011	0.039	0.273
		358	Binary:WT 005	0.09	0.588		358	Binary:CERISPR APC dlv 006	0.003	0.232		358	Binary:CRC 403 dlv 0011	0.008	0.176
		359	Binary:WT 005	0.007	0.164		359	Binary:CERISPR APC dlv 007	0.022	0.774		359	Binary:CRC 403 dlv 0011	0.006	0.149
		360	Binary:WT 005	0.011	0.138		360	Binary:CERISPR APC dlv 007	0.041	1.09		360	Binary:CRC 403 dlv 0011	0.003	0.104
		361	Binary:WT 005	0.029	0.388		361	Binary:CERISPR APC dlv 007	0.015	0.615		361	Binary:CRC 403 dlv 0011	0.004	0.202
		362	Binary:WT 005	0.005	0.126		362	Binary:CERISPR APC dlv 007	0.012	0.722		362	Binary:CRC 403 dlv 0011	0.009	0.255
		363	Binary:WT 005	0.019	0.207		363	Binary:CERISPR APC dlv 007	0.011	0.463		363	Binary:CRC 403 dlv 0011	0.009	0.167
		364	Binary:WT 005	0.004	0.114		364	Binary:CERISPR APC dlv 007	0.023	0.827		364	Binary:CRC 403 dlv 0011	0.008	0.2
		365	Binary:WT 005	0.007	0.206		365	Binary:CERISPR APC dlv 007	0.031	0.684		365	Binary:CRC 403 dlv 0011	0.23	1.015
		366	Binary:WT 005	0.005	0.128		366	Binary:CERISPR APC dlv 007	0.045	1.136		366	Binary:CRC 403 dlv 0011	0.002	0.11
		367	Binary:WT 005	0.022	0.224		367	Binary:CERISPR APC dlv 007	0.027	0.713		367	Binary:CRC 403 dlv 0011	0.002	0.11
		368	Binary:WT 005	0.019	0.192		368	Binary:CERISPR APC dlv 007	0.032	0.751		368	Binary:CRC 403 dlv 0011	0.011	0.22
		369	Binary:WT 005	0.022	0.324		369	Binary:CERISPR APC dlv 007	0.017	0.63		369	Binary:CRC 403 dlv 0011	0.003	0.122
		370	Binary:WT 005	0.015	0.216		370	Binary:CERISPR APC dlv 007	0.01	0.485		370	Binary:CRC 403 dlv 0011	0.005	0.197
		371	Binary:WT 005	0.014	0.194		371	Binary:CERISPR APC dlv 007	0.004	0.285		371	Binary:CRC 403 dlv 0011	0.005	0.115
		372	Binary:WT 005	0.007	0.134		372	Binary:CERISPR APC dlv 007	0.001	0.203		372	Binary:CRC 403 dlv 0011	0.007	0.143
		373	Binary:WT 005	0.014	0.246		373	Binary:CERISPR APC dlv 007	0.016	0.751		373	Binary:CRC 403 dlv 0011	0.012	0.261
		374	Binary:WT 005	0.015	0.189		374	Binary:CERISPR APC dlv 007	0.011	0.462		374	Binary:CRC 403 dlv 0011	0.015	0.224
		375	Binary:WT 005	0.002	0.101		375	Binary:CERISPR APC dlv 007	0.015	0.518		375	Binary:CRC 403 dlv 0011	0.015	0.305
		376	Binary:WT 005	0.011	0.17		376	Binary:CERISPR APC dlv 007	0.017	0.727		376	Binary:CRC 403 dlv 0011	0.01	0.239
		377	Binary:WT 005	0.004	0.108		377	Binary:CERISPR APC dlv 007	0.004	0.383		377	Binary:CRC 403 dlv 0011	0.003	0.107
		378	Binary:WT 005	0.006	0.122		378	Binary:CERISPR APC dlv 007	0.037	0.849		378	Binary:CRC 403 dlv 0011	0.005	0.125
		379	Binary:WT 005	0.007	0.195		379	Binary:CERISPR APC dlv 007	0.039	1.005		379	Binary:CRC 403 dlv 0011	0.026	0.52
		380	Binary:WT 005	0.018	0.303		380	Binary:CERISPR APC dlv 007	0.013	0.455		380	Binary:CRC 403 dlv 0011	0.009	0.138
		381	Binary:WT 005	0.028	0.277		381	Binary:CERISPR APC dlv 007	0.003	0.366		381	Binary:CRC 403 dlv 0011	0.009	0.163
		382	Binary:WT 005	0.008	0.211		382	Binary:CERISPR APC dlv 007	0.021	0.664		382	Binary:CRC 403 dlv 0011	0.01	0.182
		383	Binary:WT 005	0.003	0.089		383	Binary:CERISPR APC dlv 007	0.057	1.269		383	Binary:CRC 403 dlv 0011	0.016	0.229
		384	Binary:WT 005	0.008	0.197		384	Binary:CERISPR APC dlv 007	0.043	0.995		384	Binary:CRC 403 dlv 0011	0.009	0.218
		385	Binary:WT 005	0.023	0.274		385	Binary:CERISPR APC dlv 007	0.039	0.943		385	Binary:CRC 403 dlv 0011	0.005	0.116
		386	Binary:WT 005	0.002	0.119		386	Binary:CERISPR APC dlv 007	0.021	0.691		386	Binary:CRC 403 dlv 0011	0.016	0.244
		387	Binary:WT 005	0.059	0.392		387	Binary:CERISPR APC dlv 007	0.024	0.759		387	Binary:CRC 403 dlv 0011	0.006	0.218
		388	Binary:WT 005	0.001	0.069		388	Binary:CERISPR APC dlv 007	0.015	0.626		388	Binary:CRC 403 dlv 0011	0.011	0.26
		389	Binary:WT 005	0.004	0.122		389	Binary:CERISPR APC dlv 007	0.044	0.885		389	Binary:CRC 403 dlv 0011	0.006	0.132
		390	Binary:WT 005	0.01	0.163		390	Binary:CERISPR APC dlv 007	0.071	1.107		390	Binary:CRC 403 dlv 0011	0.006	0.119
		391	Binary:WT 005	0.007	0.173		391	Binary:CERISPR APC dlv 007	0.019	0.627		391	Binary:CRC 403 dlv 0011	0.011	0.152
		392	Binary:WT 005	0.017	0.253		392	Binary:CERISPR APC dlv 007	0.006	0.425		392	Binary:CRC 403 dlv 0011	0.009	0.206
		393	Binary:WT 005	0.002	0.084		393	Binary:CERISPR APC dlv 007	0.022	0.705		393	Binary:CRC 403 dlv 0011	0.009	0.161
		394	Binary:WT 005	0.008	0.18		394	Binary:CERISPR APC dlv 007	0.034	0.878		394	Binary:CRC 403 dlv 0011	0.004	0.177
		395	Binary:WT 005	0.006	0.147		395	Binary:CERISPR APC dlv 007	0.004	0.316		395	Binary:CRC 403 dlv 0011	0.008	0.21
		396	Binary:WT 005	0.007	0.216		396	Binary:CERISPR APC dlv 007	0.012	0.523		396	Binary:CRC 403 dlv 0011	0.004	0.164
		397	Binary:WT 005	0.016	0.209		397	Binary:CERISPR APC dlv 007	0.056	1.011		397	Binary:CRC 403 dlv 0011	0.011	0.194
		398	Binary:WT 005	0.011	0.189		398	Binary:CERISPR APC dlv 007	0.007	0.496		398	Binary:CRC 403 dlv 0011	0.055	0.582
		399	Binary:WT 005	0.006	0.156		399	Binary:CERISPR APC dlv 007	0.04	0.913		399	Binary:CRC 403 dlv 0011	0.033	0.273
		400	Binary:WT 005	0.004	0.178		400	Binary:CERISPR APC dlv 007	0.032	0.996		400	Binary:CRC 403 dlv 0011	0.006	0.169
		401	Binary:WT 005	0.003	0.138		401	Binary:CERISPR APC dlv 007	0.003	0.259		401	Binary:CRC 403 dlv 0011	0.006	0.185
		402	Binary:WT 005	0.055	0.376		402	Binary:CERISPR APC dlv 007	0.025	0.712		402	Binary:CRC 403 dlv 0011	0.025	0.319
		403	Binary:WT 005	0.046	0.34		403	Binary:CERISPR APC dlv 007	0.015	0.657		403	Binary:CRC 403 dlv 0011	0.005	0.171
		404	Binary:WT 005	0.01	0.2		404	Binary:CERISPR APC dlv 007	0.005	0.347		404	Binary:CRC 403 dlv 0011	0.004	0.189
		405	Binary:WT 005	0.037	0.299		405	Binary:CERISPR APC dlv 007	0.077	1.478		405	Binary:CRC 403 dlv 0011	0.008	0.214
		406	Binary:WT 005	0.009	0.218		406	Binary:CERISPR APC dlv 007	0.017	0.608		406	Binary:CRC 403 dlv 0011	0.017	0.258
		407	Binary:WT 005	0.038	0.29		407	Binary:CERISPR APC dlv 007	0.009	0.569		407	Binary:CRC 403 dlv 0011	0.006	0.122
		408	Binary:WT 005	0.01	0.196		408	Binary:CERISPR APC dlv 007	0.005	0.27		408	Binary:CRC 403 dlv 0011	0.011	0.229
		409	Binary:WT 005	0.005	0.142		409	Binary:CERISPR APC dlv 007	0.025	0.718		409	Binary:CRC 403 dlv 0011	0.006	0.183
		410	Binary:WT 005	0.057	0.409		410	Binary:CERISPR APC dlv 007	0.057	1.206		410	Binary:CRC 403 dlv 0011	0.004	0.099
		411	Binary:WT 005	0.033	0.288		411	Binary:CERISPR APC dlv 007	0.011	0.412		411	Binary:CRC 403 dlv 0011	0.006	0.153
		412	Binary:WT 005	0.012	0.191		412	Binary:CERISPR APC dlv 007	0.02	0.632		412	Binary:CRC 403 dlv 0011	0.014	0.19
		413	Binary:WT 005	0.005	0.096		413	Binary:CERISPR APC dlv 007	0.007	0.36		413	Binary:CRC 403 dlv 0011	0.01	0.161
		414	Binary:WT 005	0.01	0.208		414	Binary:CERISPR APC dlv 007	0.003	0.35		414	Binary:CRC 403 dlv 0011	0.019	0.271
		415	Binary:WT 005	0.019	0.217		415	Binary:CERISPR APC dlv 007	0.008	0.454		415	Binary:CRC 403 dlv 0011	0.007	0.171
		416	Binary:WT 005	0.004	0.143		416	Binary:CERISPR APC dlv 007	0.01	0.479		416	Binary:CRC 403 dlv 0011	0.009	0.162
		417	Binary:WT 005	0.068	0.452		417	Binary:CERISPR APC dlv 007	0.004	0.34		417	Binary:CRC 403 dlv 0011	0.007	0.175
		418	Binary:WT 005	0.015	0.243		418	Binary:CERISPR APC dlv 007	0.016	0.524		418	Binary:CRC 403 dlv 0011	0.007	0.136
		419	Binary:WT 005	0.003	0.086		419	Binary:CERISPR APC dlv 007	0.008	0.496		419	Binary:CRC 403 dlv 0011	0.038	0.395
		420	Binary:WT 005	0.006	0.18		420	Binary:CERISPR APC dlv 007	0.031	0.908		420	Binary:CRC 403 dlv 0011	0.016	0.241
		421	Binary:WT 005	0.003	0.189		421	Binary:CERISPR APC dlv 007	0.016	0.654		421	Binary:CRC 403 dlv 0011	0.006	0.18
		422	Binary:WT 005	0.007	0.146		422	Binary:CERISPR APC dlv 007	0.007	0.369		422	Binary:CRC 403 dlv 0011	0.006	0.219
		423	Binary:WT 005	0.009	0.248		423	Binary:CERISPR APC dlv 007	0.001	0.172		423	Binary:CRC 403 dlv 0011	0.004	0.156
		424	Binary:WT 005	0.008	0.17		424	Binary:CERISPR APC dlv 007	0.02	0.692		424	Binary:CRC 403 dlv 0011	0.018	0.224
		425	Binary:WT 005	0.006	0.192		425	Binary:CERISPR APC dlv 007	0.016	0.551		425	Binary:CRC 403 dlv 0011	0.003	0.142
		426	Binary:WT 005	0.007	0.169		426	Binary:CERISPR APC dlv 007	0.007	0.36		426	Binary:CRC 403 dlv 0011	0.003	0.14
		427	Binary:WT 005	0.01	0.187		427	Binary:CERISPR APC dlv 007	0.006	0.513		427	Binary:CRC 403 dlv 0011	0.004	0.157
		428	Binary:WT 005	0.01	0.147		428	Binary:CERISPR APC dlv 007	0.007	0.428		428	Binary:CRC 403 dlv 0011	0.009	0.221
		429	Binary:WT 005	0.008	0.169		429	Binary:CERISPR APC dlv 007	0.003	0.249		429	Binary:CRC 403 dlv 0011	0.03	0.342
		430	Binary:WT 005	0.003	0.087		430	Binary:CERISPR APC dlv 007	0.007	0.418		430	Binary:CRC 403 dlv 0011	0.005	0.145
		431	Binary:WT 005	0.004	0.113		431	Binary:CERISPR APC dlv 007	0.01	0.645		431	Binary:CRC 403 dlv 0011	0.004	0.162
		432	Binary:WT 005	0.004	0.13		432	Binary:CERISPR APC dlv 007	0.023	0.636		432	Binary:CRC 403 dlv 0011	0.005	0.189
		433	Binary:WT 005	0.038	0.4		433	Binary:CERISPR APC dlv 007	0.005	0.337		433	Binary:CRC 403 dlv 0011	0.029	0.329
		434	Binary:WT 005	0.009	0.198		434	Binary:CERISPR APC dlv 007	0.013	0.485		434	Binary:CRC 403 dlv 0011	0.013	0.194
		435	Binary:WT 005	0.008	0.202		435	Binary:CERISPR APC dlv 007	0.016	0.536		435	Binary:CRC 403 dlv 0011	0.006	0.141
		436	Binary:WT 005	0.022	0.212		436	Binary:CERISPR APC dlv 007	0.007	0.375		436	Binary:CRC 403 dlv 0011	0.027	0.226
		437	Binary:WT 005	0.008	0.126		437	Binary:CERISPR APC dlv 007	0.01	0.455		437	Binary:CRC 403 dlv 0011	0.01	0.169
		438	Binary:WT 005	0.005	0.124		438	Binary:CERISPR APC dlv 007	0.005	0.364		438	Binary:CRC 403 dlv 0011	0.015	0.177
		439	Binary:WT 005	0.012	0.233		439	Binary:CERISPR APC dlv 007	0.006	0.335		439	Binary:CRC 403 dlv 0011	0.011	0.234
		440	Binary:WT 005	0.006	0.172		440	Binary:CERISPR APC dlv 007	0.007	0.497		440	Binary:CRC 403 dlv 0011	0.013	0.191
		441	Binary:WT 005	0.006	0.187		441	Binary:CERISPR APC dlv 007	0.025	0.804		441	Binary:CRC 403 dlv 0011	0.004	0.148
		442	Binary:WT 005	0.012	0.202		442	Binary:CERISPR APC dlv 007	0.072	1.205		442	Binary:CRC 403 dlv 0011	0.002	0.148
		443	Binary:WT 005	0.004	0.097		443	Binary:CERISPR APC dlv 007	0.021	0.763		443	Binary:CRC 403 dlv 0011	0.012	0.181
		444	Binary:WT 005	0.013	0.186		444	Binary:CERISPR APC dlv 007	0.016	0.516		444	Binary:CRC 403 dlv 0011	0.003	0.151
		445	Binary:WT 005	0.082	0.458		445	Binary:CERISPR APC dlv 007	0.014	0.762		445	Binary:CRC 403 dlv 0011	0.003	0.114
		446	Binary:WT 005	0.002	0.1		446	Binary:CERISPR APC dlv 007	0.028	0.798		446	Binary:CRC 403 dlv 0011	0.004	0.13
		447	Binary:WT 005	0.009	0.149		447	Binary:CERISPR APC dlv 007	0.005	0.613		447	Binary:CRC 403 dlv 0011	0.003	0.098
		448	Binary:WT 006	0.029	0.265		448	Binary:CERISPR APC dlv 007	0.02	0.787		448	Binary:CRC 403 dlv 0011	0.056	0.42
		449	Binary:WT 006	0.007	0.123		449	Binary:CERISPR APC dlv 007	0.002	0.379		449	Binary:CRC 403 dlv 0011	0.017	0.274
		450	Binary:WT 006	0.007	0.13		450	Binary:CERISPR APC dlv 007	0.004	0.291		450	Binary:CRC 403 dlv 0011	0.005	0.143
		451	Binary:WT 006	0.019	0.241		451	Binary:CERISPR APC dlv 007	0.002	0.194		451	Binary:CRC 403 dlv 0011	0.015	0.217
		452	Binary:WT 006	0.013	0.211		452	Binary:CERISPR APC dlv 007	0.01	0.475		452	Binary:CRC 403 dlv 0011	0.004	0.099
		453	Binary:WT 006	0.016	0.256		453	Binary:CERISPR APC dlv 007	0.006	0.335		453	Binary:CRC 403 dlv 0011	0.008	0.167
		454	Binary:WT 006	0.014	0.186		454	Binary:CERISPR APC dlv 007	0.01	0.561		454	Binary:CRC 403 dlv 0011	0.007	0.177
		455	Binary:WT 006	0.01	0.134		455	Binary:CERISPR APC dlv 007	0.046	1.055		455	Binary:CRC 403 dlv 0011	0.024	0.324
		456	Binary:WT 006	0.023	0.246		456	Binary:CERISPR APC dlv 007	0.006	0.349		456	Binary:CRC 403 dlv 0011	0.025	0.253
		457	Binary:WT 006	0.013	0.228		457	Binary:CERISPR APC dlv 007	0.02	0.768		457	Binary:CRC 403 dlv 0011	0.009	0.177
		458	Binary:WT 006	0.007	0.154		458	Binary:CERISPR APC dlv 007	0.02	0.649		458	Binary:CRC 403 dlv 0011	0.09	0.515
		459	Binary:WT 006	0.039	0.302		459	Binary:CERISPR APC dlv 007	0.007	0.531		459	Binary:CRC 403 dlv 0011	0.006	0.175
		460	Binary:WT 006	0.007	0.15		460	Binary:CERISPR APC dlv 007	0.044	1.078		460	Binary:CRC 403 dlv 0011	0.008	0.174
		461	Binary:WT 006	0.031	0.27		461	Binary:CERISPR APC dlv 007	0.008	0.554		461	Binary:CRC 403 dlv 0011	0.021	0.254
		462	Binary:WT 006	0.008	0.186		462	Binary:CERISPR APC dlv 007	0.004	0.342		462	Binary:CRC 403 dlv 0011	0.027	0.241
		463	Binary:WT 006	0.02	0.213		463	Binary:CERISPR APC dlv 007	0.001	0.289		463	Binary:CRC 403 dlv 0011	0.017	0.248
		464	Binary:WT 006	0.017	0.226		464	Binary:CERISPR APC dlv 007	0.021	0.709		464	Binary:CRC 403 dlv 0011	0.006	0.166
		465	Binary:WT 006	0.019	0.217		465	Binary:CERISPR APC dlv 007	0.005	0.402		465	Binary:CRC 403 dlv 0011	0.078	0.438
		466	Binary:WT 006	0.003	0.115		466	Binary:CERISPR APC dlv 007	0.017	0.6		466	Binary:CRC 403 dlv 0011	0.005	0.106
		467	Binary:WT 006	0.007	0.137		467	Binary:CERISPR APC dlv 007	0.045	1.034		467	Binary:CRC 403 dlv 0011	0.005	0.128
		468	Binary:WT 006	0.028	0.289		468	Binary:CERISPR APC dlv 007	0.013	0.556		468	Binary:CRC 403 dlv 0011	0.007	0.138
		469	Binary:WT 006	0.006	0.156		469	Binary:CERISPR APC dlv 007	0.001	0.177		469	Binary:CRC 403 dlv 0011	0.011	0.177
		470	Binary:WT 006	0.002	0.086		470	Binary:CERISPR APC dlv 007	0.005	0.322		470	Binary:CRC 403 dlv 0011	0.13	0.721
		471	Binary:WT 006	0.005	0.191		471	Binary:CERISPR APC dlv 007	0.003	0.344		471	Binary:CRC 403 dlv 0011	0.003	0.148
		472	Binary:WT 006	0.005	0.102		472	Binary:CERISPR APC dlv 007	0.013	0.496		472	Binary:CRC 403 dlv 0011	0.069	0.44
		473	Binary:WT 006	0.006	0.12		473	Binary:CERISPR APC dlv 007	0.018	0.659		473	Binary:CRC 403 dlv 0011	0.013	0.295
		474	Binary:WT 006	0.008	0.144		474	Binary:CERISPR APC dlv 007	0.005	0.307		474	Binary:CRC 403 dlv 0011	0.012	0.241
		475	Binary:WT 006	0.01	0.143		475	Binary:CERISPR APC dlv 007	0.006	0.56		475	Binary:CRC 403 dlv 0011	0.011	0.329
		476	Binary:WT 006	0.017	0.218		476	Binary:CERISPR APC dlv 007	0.034	1		476	Binary:CRC 403 dlv 0011	0.007	0.199
		477	Binary:WT 006	0.003	0.202		477	Binary:CERISPR APC dlv 007	0.005	0.378		477	Binary:CRC 403 dlv 0011	0.018	0.278
		478	Binary:WT 006	0.013	0.245		478	Binary:CERISPR APC dlv 007	0.024	0.824		478	Binary:CRC 403 dlv 0011	0.176	0.71
		479	Binary:WT 006	0.018	0.235		479	Binary:CERISPR APC dlv 007	0.015	0.591		479	Binary:CRC 403 dlv 0011	0.007	0.201
		480	Binary:WT 006	0.02	0.247		480	Binary:CERISPR APC dlv 007	0.009	0.525		480	Binary:CRC 403 dlv 0011	0.001	0.06
		481	Binary:WT 006	0.007	0.174		481	Binary:CERISPR APC dlv 007	0.014	0.564		481	Binary:CRC 403 dlv 0011	0.003	0.14
		482	Binary:WT 006	0.019	0.226		482	Binary:CERISPR APC dlv 007	0.033	0.928		482	Binary:CRC 403 dlv 0011	0.01	0.187
		483	Binary:WT 006	0.007	0.193		483	Binary:CERISPR APC dlv 007	0.006	0.428		483	Binary:CRC 403 dlv 0011	0.003	0.113
		484	Binary:WT 006	0.015	0.216		484	Binary:CERISPR APC dlv 007	0.009	0.402		484	Binary:CRC 403 dlv 0011	0.027	0.292
		485	Binary:WT 006	0.019	0.263		485	Binary:CERISPR APC dlv 007	0.006	0.423		485	Binary:CRC 403 dlv 0011	0.008	0.128
		486	Binary:WT 006	0.004	0.132		486	Binary:CERISPR APC dlv 007	0.01	0.648		486	Binary:CRC 403 dlv 0011	0.013	0.304
		487	Binary:WT 006	0.01	0.25		487	Binary:CERISPR APC dlv 007	0.041	0.937		487	Binary:CRC 403 dlv 0011	0.013	0.163
		488	Binary:WT 006	0.016	0.195		488	Binary:CERISPR APC dlv 007	0.012	0.682		488	Binary:CRC 403 dlv 0011	0.045	0.343
		489	Binary:WT 006	0.009	0.177		489	Binary:CERISPR APC dlv 007	0.027	0.678		489	Binary:CRC 403 dlv 0011	0.01	0.182
		490	Binary:WT 006	0.014	0.204		490	Binary:CERISPR APC dlv 007	0.017	0.697		490	Binary:CRC 403 dlv 0011	0.003	0.18
		491	Binary:WT 006	0.024	0.225		491	Binary:CERISPR APC dlv 007	0.024	0.898		491	Binary:CRC 403 dlv 0011	0.021	0.285
		492	Binary:WT 006	0.064	0.41		492	Binary:CERISPR APC dlv 007	0.007	0.452		492	Binary:CRC 403 dlv 0011	0.01	0.183
		493	Binary:WT 006	0.015	0.245		493	Binary:CERISPR APC dlv 007	0.057	1.17		493	Binary:CRC 403 dlv 0011	0.008	0.179
		494	Binary:WT 006	0.002	0.092		494	Binary:CERISPR APC dlv 007	0.002	0.262		494	Binary:CRC 403 dlv 0011	0.032	0.372
		495	Binary:WT 006	0.001	0.06		495	Binary:CERISPR APC dlv 007	0.003	0.303		495	Binary:CRC 403 dlv 0011	0.007	0.141
		496	Binary:WT 006	0.049	0.311		496	Binary:CERISPR APC dlv 007	0.008	0.545		496	Binary:CRC 403 dlv 0011	0.007	0.131
		497	Binary:WT 006	0.01	0.233		497	Binary:CERISPR APC dlv 007	0.029	0.931		497	Binary:CRC 403 dlv 0011	0.027	0.276
		498	Binary:WT 006	0.026	0.249		498	Binary:CERISPR APC dlv 007	0.024	0.804		498	Binary:CRC 403 dlv 0011	0.008	0.187
		499	Binary:WT 006	0.016	0.207		499	Binary:CERISPR APC dlv 007	0.01	0.443		499	Binary:CRC 403 dlv 0011	0.028	0.365
		500	Binary:WT 006	0.003	0.183		500	Binary:CERISPR APC dlv 007	0.007	0.421		500	Binary:CRC 403 dlv 0011	0.004	0.137
		501	Binary:WT 006	0.012	0.19		501	Binary:CERISPR APC dlv 007	0.01	0.742		501	Binary:CRC 403 dlv 0011	0.006	0.155
		502	Binary:WT 006	0.042	0.42		502	Binary:CERISPR APC dlv 007	0.015	0.511		502	Binary:CRC 403 dlv 0011	0.002	0.098
		503	Binary:WT 006	0.021	0.239		503	Binary:CERISPR APC dlv 007	0.024	0.688		503	Binary:CRC 403 dlv 0011	0.004	0.177
		504	Binary:WT 006	0.029	0.294		504	Binary:CERISPR APC dlv 007	0.032	0.92		504	Binary:CRC 403 dlv 0011	0.01	0.262
		505	Binary:WT 006	0.023	0.265		505	Binary:CERISPR APC dlv 007	0.014	0.542		505	Binary:CRC 403 dlv 0011	0.01	0.189
		506	Binary:WT 006	0.004	0.153		506	Binary:CERISPR APC dlv 007	0.002	0.367		506	Binary:CRC 403 dlv 0011	0.147	0.614
		507	Binary:WT 006	0.007	0.259		507	Binary:CERISPR APC dlv 007	0.01	0.608		507	Binary:CRC 403 dlv 0011	0.001	0.064
		508	Binary:WT 006	0.019	0.211		508	Binary:CERISPR APC dlv 007	0.03	0.816		508	Binary:CRC 403 dlv 0011	0.008	0.148
		509	Binary:WT 006	0.005	0.131		509	Binary:CERISPR APC dlv 007	0.015	0.521		509	Binary:CRC 403 dlv 0011	0.021	0.231
		510	Binary:WT 006	0.014	0.235		510	Binary:CERISPR APC dlv 007	0.005	0.33		510	Binary:CRC 403 dlv 0011	0.023	0.384
		511	Binary:WT 006	0.016	0.237		511	Binary:CERISPR APC dlv 007	0.007	0.42		511	Binary:CRC 403 dlv 0011	0.026	0.347
		512	Binary:WT 006	0.005	0.195		512	Binary:CERISPR APC dlv 007	0.008	0.424		512	Binary:CRC 403 dlv 0011	0.005	0.143
		513	Binary:WT 006	0.01	0.248		513	Binary:CERISPR APC dlv 007	0.004	0.269		513	Binary:CRC 403 dlv 0011	0.02	0.253
		514	Binary:WT 006	0.035	0.316		514	Binary:CERISPR APC dlv 007	0.012	0.718		514	Binary:CRC 403 dlv 0011	0.005	0.137
		515	Binary:WT 006	0.026	0.247		515	Binary:CERISPR APC dlv 007	0.011	0.503		515	Binary:CRC 403 dlv 0011	0.003	0.117
		516	Binary:WT 006	0.045	0.332		516	Binary:CERISPR APC dlv 007	0.013	0.45		516	Binary:CRC 403 dlv 0011	0.001	0.073
		517	Binary:WT 006	0.016	0.226		517	Binary:CERISPR APC dlv 007	0.009	0.439		517	Binary:CRC 403 dlv 0011	0.035	0.336
		518	Binary:WT 006	0.018	0.194		518	Binary:CERISPR APC dlv 007	0.017	0.735		518	Binary:CRC 403 dlv 0011	0.022	0.299
		519	Binary:WT 006	0.009	0.211		519	Binary:CERISPR APC dlv 007	0.017	0.6		519	Binary:CRC 403 dlv 0011	0.005	0.123
		520	Binary:WT 006	0.013	0.219		520	Binary:CERISPR APC dlv 007	0.025	0.974		520	Binary:CRC 403 dlv 0011	0.014	0.232
		521	Binary:WT 006	0.01	0.206		521	Binary:CERISPR APC dlv 007	0.025	0.771		521	Binary:CRC 403 dlv 0011	0.014	0.253
		522	Binary:WT 006	0.009	0.169		522	Binary:CERISPR APC dlv 007	0.004	0.459		522	Binary:CRC 403 dlv 0011	0.023	0.244
		523	Binary:WT 006	0.029	0.26		523	Binary:CERISPR APC dlv 007	0.01	0.505		523	Binary:CRC 403 dlv 0011	0.007	0.21
		524	Binary:WT 006	0.005	0.114		524	Binary:CERISPR APC dlv 007	0.005	0.341		524	Binary:CRC 403 dlv 0011	0.002	0.121
		525	Binary:WT 006	0.009	0.166		525	Binary:CERISPR APC dlv 007	0.018	0.602		525	Binary:CRC 403 dlv 0011	0.012	0.166
		526	Binary:WT 006	0.026	0.263		526	Binary:CERISPR APC dlv 007	0.01	0.615		526	Binary:CRC 403 dlv 0011	0.01	0.156
		527	Binary:WT 006	0.01	0.244		527	Binary:CERISPR APC dlv 007	0.013	0.549		527	Binary:CRC 403 dlv 0011	0.049	0.375
		528	Binary:WT 006	0.04	0.339		528	Binary:CERISPR APC dlv 007	0.006	0.443		528	Binary:CRC 403 dlv 0011	0.015	0.229
		529	Binary:WT 006	0.003	0.164		529	Binary:CERISPR APC dlv 007	0.01	0.454		529	Binary:CRC 403 dlv 0011	0.032	0.43
		530	Binary:WT 006	0.003	0.086		530	Binary:CERISPR APC dlv 007	0.005	0.404		530	Binary:CRC 403 dlv 0011	0.003	0.101
		531	Binary:WT 006	0.006	0.153		531	Binary:CERISPR APC dlv 007	0.013	0.477		531	Binary:CRC 403 dlv 0011	0.009	0.162
		532	Binary:WT 006	0.026	0.286		532	Binary:CERISPR APC dlv 007	0.008	0.38		532	Binary:CRC 403 dlv 0011	0.003	0.118
		533	Binary:WT 006	0.009	0.209		533	Binary:CERISPR APC dlv 007	0.03	0.747		533	Binary:CRC 403 dlv 0011	0.012	0.216
		534	Binary:WT 007	0.037	0.286		534	Binary:CERISPR APC dlv 007	0.006	0.447		534	Binary:CRC 403 dlv 0011	0.017	0.273
		535	Binary:WT 007	0.006	0.164		535	Binary:CERISPR APC dlv 007	0.002	0.263		535	Binary:CRC 403 dlv 0011	0.001	0.075
		536	Binary:WT 007	0.017	0.22		536	Binary:CERISPR APC dlv 007	0.003	0.212		536	Binary:CRC 403 dlv 0011	0.011	0.213
		537	Binary:WT 007	0.008	0.146		537	Binary:CERISPR APC dlv 007	0.02	0.66		537	Binary:CRC 403 dlv 0011	0.03	0.323
		538	Binary:WT 007	0.011	0.197		538	Binary:CERISPR APC dlv 007	0.004	0.339		538	Binary:CRC 403 dlv 0011	0.001	0.084
		539	Binary:WT 007	0.017	0.233		539	Binary:CERISPR APC dlv 007	0.03	0.842		539	Binary:CRC 403 dlv 0011	0.005	0.155
		540	Binary:WT 007	0.009	0.228		540	Binary:CERISPR APC dlv 007	0.008	0.422		540	Binary:CRC 403 dlv 0011	0.004	0.122
		541	Binary:WT 007	0.032	0.364		541	Binary:CERISPR APC dlv 007	0.012	0.506		541	Binary:CRC 403 dlv 0011	0.025	0.305
		542	Binary:WT 007	0.007	0.164		542	Binary:CERISPR APC dlv 007	0.007	0.352		542	Binary:CRC 403 dlv 0011	0.031	0.297
		543	Binary:WT 007	0.006	0.132		543	Binary:CERISPR APC dlv 007	0.019	0.714		543	Binary:CRC 403 dlv 0011	0.004	0.17
		544	Binary:WT 007	0.007	0.163		544	Binary:CERISPR APC dlv 007	0.018	0.633		544	Binary:CRC 403 dlv 0011	0.018	0.266
		545	Binary:WT 007	0.011	0.194		545	Binary:CERISPR APC dlv 007	0.037	0.855		545	Binary:CRC 403 dlv 0011	0.015	0.262
		546	Binary:WT 007	0.004	0.095		546	Binary:CERISPR APC dlv 007	0.004	0.412		546	Binary:CRC 403 dlv 0011	0.001	0.117
		547	Binary:WT 007	0.045	0.512		547	Binary:CERISPR APC dlv 007	0.037	1.117		547	Binary:CRC 403 dlv 0011	0.026	0.286
		548	Binary:WT 007	0.005	0.103		548	Binary:CERISPR APC dlv 007	0.002	0.201		548	Binary:CRC 403 dlv 0011	0.035	0.351
		549	Binary:WT 007	0.012	0.19		549	Binary:CERISPR APC dlv 007	0.003	0.372		549	Binary:CRC 403 dlv 0011	0.004	0.104
		550	Binary:WT 007	0.004	0.155		550	Binary:CERISPR APC dlv 007	0.047	1.108		550	Binary:CRC 403 dlv 0011	0.002	0.081
		551	Binary:WT 007	0.012	0.203		551	Binary:CERISPR APC dlv 007	0.015	0.539		551	Binary:CRC 403 dlv 0011	0.003	0.113
		552	Binary:WT 007	0.021	0.242		552	Binary:CERISPR APC dlv 007	0.021	0.637		552	Binary:CRC 403 dlv 0011	0.006	0.166
		553	Binary:WT 007	0.005	0.125		553	Binary:CERISPR APC dlv 007	0.007	0.393		553	Binary:CRC 403 dlv 0011	0.008	0.148
		554	Binary:WT 007	0.008	0.164		554	Binary:CERISPR APC dlv 007	0.033	1.013		554	Binary:CRC 403 dlv 0011	0.004	0.128
		555	Binary:WT 007	0.001	0.137		555	Binary:CERISPR APC dlv 007	0.003	0.328		555	Binary:CRC 403 dlv 0011	0.002	0.109
		556	Binary:WT 007	0.002	0.106		556	Binary:CERISPR APC dlv 007	0.003	0.376		556	Binary:CRC 403 dlv 0011	0.015	0.197
		557	Binary:WT 007	0.012	0.162		557	Binary:CERISPR APC dlv 007	0.007	0.385		557	Binary:CRC 403 dlv 0011	0.022	0.322
		558	Binary:WT 007	0.012	0.183		558	Binary:CERISPR APC dlv 007	0.026	0.8		558	Binary:CRC 403 dlv 0011	0.005	0.102
		559	Binary:WT 007	0.002	0.092		559	Binary:CERISPR APC dlv 007	0.019	0.976		559	Binary:CRC 403 dlv 0011	0.003	0.146
		560	Binary:WT 007	0.018	0.224		560	Binary:CERISPR APC dlv 007	0.005	0.414		560	Binary:CRC 403 dlv 0011	0.004	0.153
		561	Binary:WT 007	0.006	0.19		561	Binary:CERISPR APC dlv 007	0.008	0.398		561	Binary:CRC 403 dlv 0011	0.128	0.518
		562	Binary:WT 007	0.01	0.184		562	Binary:CERISPR APC dlv 007	0.028	0.853		562	Binary:CRC 403 dlv 0011	0.008	0.134
		563	Binary:WT 007	0.006	0.161		563	Binary:CERISPR APC dlv 007	0.003	0.275		563	Binary:CRC 403 dlv 0011	0.013	0.303
		564	Binary:WT 007	0.024	0.262		564	Binary:CERISPR APC dlv 007	0.006	0.384		564	Binary:CRC 403 dlv 0011	0.018	0.326
		565	Binary:WT 007	0.052	0.359		565	Binary:CERISPR APC dlv 007	0.046	1.147		565	Binary:CRC 403 dlv 0011	0.015	0.258
		566	Binary:WT 007	0.027	0.3		566	Binary:CERISPR APC dlv 007	0.011	0.556		566	Binary:CRC 403 dlv 0011	0.061	0.338
		567	Binary:WT 007	0.014	0.193		567	Binary:CERISPR APC dlv 007	0.006	0.433		567	Binary:CRC 403 dlv 0011	0.018	0.211
		568	Binary:WT 007	0.005	0.145		568	Binary:CERISPR APC dlv 007	0.027	0.664		568	Binary:CRC 403 dlv 0011	0.009	0.156
		569	Binary:WT 007	0.004	0.144		569	Binary:CERISPR APC dlv 007	0.031	0.798		569	Binary:CRC 403 dlv 0011	0.009	0.158
		570	Binary:WT 007	0.014	0.216		570	Binary:CERISPR APC dlv 007	0.042	0.887		570	Binary:CRC 403 dlv 0011	0.009	0.167
		571	Binary:WT 007	0.005	0.118		571	Binary:CERISPR APC dlv 007	0.041	1.089		571	Binary:CRC 403 dlv 0011	0.002	0.14
		572	Binary:WT 007	0.009	0.166		572	Binary:CERISPR APC dlv 007	0.003	0.238		572	Binary:CRC 403 dlv 0011	0.115	0.764
		573	Binary:WT 007	0.013	0.208		573	Binary:CERISPR APC dlv 007	0.007	0.35		573	Binary:CRC 403 dlv 0011	0.044	0.391
		574	Binary:WT 007	0.008	0.181		574	Binary:CERISPR APC dlv 007	0.003	0.329		574	Binary:CRC 403 dlv 0011	0.038	0.301
		575	Binary:WT 007	0.004	0.121		575	Binary:CERISPR APC dlv 007	0.018	0.625		575	Binary:CRC 403 dlv 0011	0.001	0.085
		576	Binary:WT 007	0.023	0.306		576	Binary:CERISPR APC dlv 007	0.011	0.518		576	Binary:CRC 403 dlv 0011	0.006	0.139
		577	Binary:WT 007	0.012	0.162		577	Binary:CERISPR APC dlv 007	0.005	0.338		577	Binary:CRC 403 dlv 0011	0.011	0.252
		578	Binary:WT 007	0.013	0.208		578	Binary:CERISPR APC dlv 007	0.023	0.673		578	Binary:CRC 403 dlv 0011	0.006	0.168
		579	Binary:WT 007	0.008	0.152		579	Binary:CERISPR APC dlv 007	0.023	0.973		579	Binary:CRC 403 dlv 0011	0.004	0.141
		580	Binary:WT 007	0.02	0.279		580	Binary:CERISPR APC dlv 007	0.033	0.793		580	Binary:CRC 403 dlv 0011	0.011	0.211
		581	Binary:WT 007	0.002	0.081		581	Binary:CERISPR APC dlv 007	0.004	0.266		581	Binary:CRC 403 dlv 0011	0.002	0.182
		582	Binary:WT 007	0.015	0.188		582	Binary:CERISPR APC dlv 007	0.017	0.674		582	Binary:CRC 403 dlv 0011	0.004	0.179
		583	Binary:WT 007	0.01	0.179		583	Binary:CERISPR APC dlv 007	0.026	0.802		583	Binary:CRC 403 dlv 0011	0.006	0.149
		584	Binary:WT 007	0.107	0.559		584	Binary:CERISPR APC dlv 007	0.014	0.575		584	Binary:CRC 403 dlv 0011	0.037	0.381
		585	Binary:WT 007	0.007	0.156		585	Binary:CERISPR APC dlv 007	0.03	1.085		585	Binary:CRC 403 dlv 0011	0.021	0.256
		586	Binary:WT 007	0.031	0.295		586	Binary:CERISPR APC dlv 007	0.003	0.24		586	Binary:CRC 403 dlv 0011	0.009	0.156
		587	Binary:WT 007	0.012	0.243		587	Binary:CERISPR APC dlv 007	0.006	0.357		587	Binary:CRC 403 dlv 0011	0.004	0.181
		588	Binary:WT 007	0.035	0.282		588	Binary:CERISPR APC dlv 007	0.01	0.671		588	Binary:CRC 403 dlv 0011	0.003	0.128
		589	Binary:WT 007	0.019	0.231		589	Binary:CERISPR APC dlv 007	0.005	0.318		589	Binary:CRC 403 dlv 0011	0.018	0.198
		590	Binary:WT 007	0.034	0.266		590	Binary:CERISPR APC dlv 007	0.004	0.423		590	Binary:CRC 403 dlv 0011	0.013	0.148
		591	Binary:WT 007	0.011	0.176		591	Binary:CERISPR APC dlv 007	0.01	0.422		591	Binary:CRC 403 dlv 0011	0.004	0.144
		592	Binary:WT 007	0.06	0.38		592	Binary:CERISPR APC dlv 007	0.03	0.769		592	Binary:CRC 403 dlv 0011	0.031	0.355
		593	Binary:WT 007	0.044	0.308		593	Binary:CERISPR APC dlv 007	0.018	0.559		593	Binary:CRC 403 dlv 0011	0.015	0.203
		594	Binary:WT 007	0.006	0.134		594	Binary:CERISPR APC dlv 008	0.008	0.4		594	Binary:CRC 403 dlv 0011	0.004	0.136
		595	Binary:WT 007	0.064	0.408		595	Binary:CERISPR APC dlv 008	0.007	0.471		595	Binary:CRC 403 dlv 0011	0.01	0.214
		596	Binary:WT 007	0.007	0.134		596	Binary:CERISPR APC dlv 008	0.018	0.591		596	Binary:CRC 403 dlv 0011	0.001	0.074
		597	Binary:WT 007	0.019	0.264		597	Binary:CERISPR APC dlv 008	0.005	0.269		597	Binary:CRC 403 dlv 0011	0.011	0.188
		598	Binary:WT 007	0.008	0.192		598	Binary:CERISPR APC dlv 008	0.022	0.766		598	Binary:CRC 403 dlv 0011	0.01	0.146
		599	Binary:WT 007	0.005	0.195		599	Binary:CERISPR APC dlv 008	0.037	0.933		599	Binary:CRC 403 dlv 0011	0.02	0.347
		600	Binary:WT 007	0.019	0.196		600	Binary:CERISPR APC dlv 008	0.008	0.379		600	Binary:CRC 403 dlv 0011	0.007	0.183
		601	Binary:WT 007	0.017	0.222		601	Binary:CERISPR APC dlv 008	0.008	0.404		601	Binary:CRC 403 dlv 0011	0.005	0.168
		602	Binary:WT 007	0.016	0.197		602	Binary:CERISPR APC dlv 008	0.003	0.254		602	Binary:CRC 403 dlv 0011	0.007	0.184
		603	Binary:WT 007	0.006	0.151		603	Binary:CERISPR APC dlv 008	0.038	1.049		603	Binary:CRC 403 dlv 0011	0.003	0.111
		604	Binary:WT 007	0.004	0.152		604	Binary:CERISPR APC dlv 008	0.021	0.677		604	Binary:CRC 403 dlv 0011	0.02	0.289
		605	Binary:WT 007	0.006	0.119		605	Binary:CERISPR APC dlv 008	0.011	0.496		605	Binary:CRC 403 dlv 0011	0.019	0.222
		606	Binary:WT 007	0.003	0.087		606	Binary:CERISPR APC dlv 008	0.015	0.533		606	Binary:CRC 403 dlv 0011	0.006	0.128
		607	Binary:WT 007	0.006	0.132		607	Binary:CERISPR APC dlv 008	0.004	0.382		607	Binary:CRC 403 dlv 0011	0.007	0.147
		608	Binary:WT 007	0.012	0.209		608	Binary:CERISPR APC dlv 008	0.037	0.807		608	Binary:CRC 403 dlv 0011	0.047	0.397
		609	Binary:WT 008	0.017	0.205		609	Binary:CERISPR APC dlv 008	0.003	0.242		609	Binary:CRC 403 dlv 0011	0.022	0.322
		610	Binary:WT 008	0.015	0.205		610	Binary:CERISPR APC dlv 008	0.006	0.473		610	Binary:CRC 403 dlv 0011	0.023	0.329
		611	Binary:WT 008	0.028	0.296		611	Binary:CERISPR APC dlv 008	0.006	0.346		611	Binary:CRC 403 dlv 0011	0.01	0.168
		612	Binary:WT 008	0.015	0.17		612	Binary:CERISPR APC dlv 008	0.003	0.266		612	Binary:CRC 403 dlv 0011	0.129	0.708
		613	Binary:WT 008	0.007	0.16		613	Binary:CERISPR APC dlv 008	0.008	0.458		613	Binary:CRC 403 dlv 0011	0.005	0.188
		614	Binary:WT 008	0.005	0.1		614	Binary:CERISPR APC dlv 008	0.009	0.5		614	Binary:CRC 403 dlv 0011	0.005	0.145
		615	Binary:WT 008	0.016	0.328		615	Binary:CERISPR APC dlv 008	0.002	0.169		615	Binary:CRC 403 dlv 0011	0.005	0.12
		616	Binary:WT 008	0.018	0.226		616	Binary:CERISPR APC dlv 008	0.017	0.555		616	Binary:CRC 403 dlv 0011	0.007	0.128
		617	Binary:WT 008	0.01	0.14		617	Binary:CERISPR APC dlv 008	0.037	0.964		617	Binary:CRC 403 dlv 0011	0.012	0.158
		618	Binary:WT 008	0.006	0.188		618	Binary:CERISPR APC dlv 008	0.006	0.358		618	Binary:CRC 403 dlv 0011	0.007	0.164
		619	Binary:WT 008	0.005	0.13		619	Binary:CERISPR APC dlv 008	0.009	0.442		619	Binary:CRC 403 dlv 0011	0.006	0.157
		620	Binary:WT 008	0.046	0.322		620	Binary:CERISPR APC dlv 008	0.012	0.424		620	Binary:CRC 403 dlv 0011	0.018	0.26
		621	Binary:WT 008	0.002	0.112		621	Binary:CERISPR APC dlv 008	0.083	1.504		621	Binary:CRC 403 dlv 0011	0.012	0.233
		622	Binary:WT 008	0.034	0.328		622	Binary:CERISPR APC dlv 008	0.003	0.251		622	Binary:CRC 403 dlv 0011	0.004	0.179
		623	Binary:WT 008	0.004	0.116		623	Binary:CERISPR APC dlv 008	0.006	0.346		623	Binary:CRC 403 dlv 0011	0.01	0.211
		624	Binary:WT 008	0.006	0.13		624	Binary:CERISPR APC dlv 008	0.03	0.801		624	Binary:CRC 403 dlv 0011	0.015	0.177
		625	Binary:WT 008	0.036	0.304		625	Binary:CERISPR APC dlv 008	0.006	0.366		625	Binary:CRC 403 dlv 0011	0.012	0.295
		626	Binary:WT 008	0.007	0.158		626	Binary:CERISPR APC dlv 008	0.024	0.797		626	Binary:CRC 403 dlv 0011	0.005	0.199
		627	Binary:WT 008	0.008	0.185		627	Binary:CERISPR APC dlv 008	0.009	0.54		627	Binary:CRC 403 dlv 0011	0.017	0.275
		628	Binary:WT 008	0.014	0.312		628	Binary:CERISPR APC dlv 008	0.005	0.518		628	Binary:CRC 403 dlv 0011	0.006	0.2
		629	Binary:WT 008	0.008	0.122		629	Binary:CERISPR APC dlv 008	0.01	0.431		629	Binary:CRC 403 dlv 0011	0.025	0.333
		630	Binary:WT 008	0.005	0.162		630	Binary:CERISPR APC dlv 008	0.003	0.256		630	Binary:CRC 403 dlv 0011	0.004	0.151
		631	Binary:WT 008	0.057	0.361		631	Binary:CERISPR APC dlv 008	0.025	0.769		631	Binary:CRC 403 dlv 0011	0.015	0.211
		632	Binary:WT 008	0.002	0.145		632	Binary:CERISPR APC dlv 008	0.012	0.474		632	Binary:CRC 403 dlv 0011	0.001	0.07
		633	Binary:WT 008	0.004	0.146		633	Binary:CERISPR APC dlv 008	0.021	0.586		633	Binary:CRC 403 dlv 0011	0.005	0.185
		634	Binary:WT 008	0.041	0.301		634	Binary:CERISPR APC dlv 008	0.038	0.87		634	Binary:CRC 403 dlv 0011	0.003	0.107
		635	Binary:WT 008	0.003	0.154		635	Binary:CERISPR APC dlv 008	0.01	0.399		635	Binary:CRC 403 dlv 0011	0.042	0.383
		636	Binary:WT 008	0.013	0.159		636	Binary:CERISPR APC dlv 008	0.016	0.525		636	Binary:CRC 403 dlv 0011	0.007	0.173
		637	Binary:WT 008	0.005	0.126		637	Binary:CERISPR APC dlv 008	0.013	0.556		637	Binary:CRC 403 dlv 0011	0.003	0.112
		638	Binary:WT 008	0.031	0.296		638	Binary:CERISPR APC dlv 008	0.037	0.796		638	Binary:CRC 403 dlv 0011	0.009	0.162
		639	Binary:WT 008	0.004	0.13		639	Binary:CERISPR APC dlv 009	0.006	0.367		639	Binary:CRC 403 dlv 0011	0.004	0.165
		640	Binary:WT 008	0.022	0.219		640	Binary:CERISPR APC dlv 009	0.003	0.321		640	Binary:CRC 403 dlv 0011	0.042	0.405
		641	Binary:WT 008	0.007	0.132		641	Binary:CERISPR APC dlv 009	0.023	0.626		641	Binary:CRC 403 dlv 0011	0.006	0.151
		642	Binary:WT 008	0.068	0.391		642	Binary:CERISPR APC dlv 009	0.001	0.23		642	Binary:CRC 403 dlv 0011	0.004	0.155
		643	Binary:WT 008	0.034	0.282		643	Binary:CERISPR APC dlv 009	0.005	0.335		643	Binary:CRC 403 dlv 0011	0.008	0.196
		644	Binary:WT 008	0.02	0.223		644	Binary:CERISPR APC dlv 009	0.004	0.304		644	Binary:CRC 403 dlv 0011	0.005	0.182
		645	Binary:WT 008	0.022	0.222		645	Binary:CERISPR APC dlv 009	0.007	0.38		645	Binary:CRC 403 dlv 0011	0.006	0.158
		646	Binary:WT 008	0.006	0.117		646	Binary:CERISPR APC dlv 009	0.016	0.585		646	Binary:CRC 403 dlv 0011	0.007	0.168
		647	Binary:WT 008	0.011	0.201		647	Binary:CERISPR APC dlv 009	0.059	1.08		647	Binary:CRC 403 dlv 0011	0.004	0.144
		648	Binary:WT 008	0.019	0.195		648	Binary:CERISPR APC dlv 009	0.003	0.31		648	Binary:CRC 403 dlv 0011	0.011	0.187
		649	Binary:WT 008	0.004	0.131		649	Binary:CERISPR APC dlv 009	0.003	0.234		649	Binary:CRC 403 dlv 0011	0.02	0.312
		650	Binary:WT 008	0.006	0.128		650	Binary:CERISPR APC dlv 009	0.026	0.706		650	Binary:CRC 403 dlv 0011	0.003	0.113
		651	Binary:WT 008	0.101	0.539		651	Binary:CERISPR APC dlv 009	0.001	0.176		651	Binary:CRC 403 dlv 0011	0.024	0.267
		652	Binary:WT 008	0.017	0.236		652	Binary:CERISPR APC dlv 009	0.033	0.819		652	Binary:CRC 403 dlv 0011	0.005	0.154
		653	Binary:WT 008	0.018	0.219		653	Binary:CERISPR APC dlv 009	0.022	0.701		653	Binary:CRC 403 dlv 0011	0.005	0.122
		654	Binary:WT 008	0.006	0.207		654	Binary:CERISPR APC dlv 009	0.004	0.249		654	Binary:CRC 403 dlv 0011	0.018	0.259
		655	Binary:WT 008	0.011	0.165		655	Binary:CERISPR APC dlv 009	0.008	0.384		655	Binary:CRC 403 dlv 0011	0.02	0.293
		656	Binary:WT 008	0.007	0.144		656	Binary:CERISPR APC dlv 009	0.043	1.224		656	Binary:CRC 403 dlv 0011	0.025	0.307
		657	Binary:WT 008	0.001	0.077		657	Binary:CERISPR APC dlv 009	0.001	0.183		657	Binary:CRC 403 dlv 0011	0.005	0.169
		658	Binary:WT 008	0.033	0.26		658	Binary:CERISPR APC dlv 009	0.016	0.667		658	Binary:CRC 403 dlv 0011	0.027	0.316
		659	Binary:WT 008	0.008	0.175		659	Binary:CERISPR APC dlv 009	0.017	0.529		659	Binary:CRC 403 dlv 0011	0.003	0.153
		660	Binary:WT 008	0.02	0.237		660	Binary:CERISPR APC dlv 009	0.009	0.405		660	Binary:CRC 403 dlv 0011	0.003	0.156
		661	Binary:WT 008	0.002	0.109		661	Binary:CERISPR APC dlv 009	0.008	0.362		661	Binary:CRC 403 dlv 0011	0.006	0.211
		662	Binary:WT 008	0.041	0.371		662	Binary:CERISPR APC dlv 009	0.011	0.646		662	Binary:CRC 403 dlv 0011	0.002	0.115
		663	Binary:WT 008	0.01	0.222		663	Binary:CERISPR APC dlv 009	0.014	0.488		663	Binary:CRC 403 dlv 0011	0.003	0.094
		664	Binary:WT 009	0.045	0.352		664	Binary:CERISPR APC dlv 009	0.038	0.817		664	Binary:CRC 403 dlv 0011	0.004	0.167
		665	Binary:WT 009	0.022	0.282		665	Binary:CERISPR APC dlv 009	0.007	0.395		665	Binary:CRC 403 dlv 0011	0.006	0.157
		666	Binary:WT 009	0.009	0.175		666	Binary:CERISPR APC dlv 009	0.006	0.335		666	Binary:CRC 403 dlv 0011	0.002	0.14
		667	Binary:WT 009	0.024	0.232		667	Binary:CERISPR APC dlv 009	0.034	1.01		667	Binary:CRC 403 dlv 0011	0.005	0.126
		668	Binary:WT 009	0.022	0.214		668	Binary:CERISPR APC dlv 009	0.005	0.296		668	Binary:CRC 403 dlv 0011	0.016	0.218
		669	Binary:WT 009	0.008	0.154		669	Binary:CERISPR APC dlv 009	0.011	0.428		669	Binary:CRC 403 dlv 0011	0.004	0.12
		670	Binary:WT 009	0.014	0.169		670	Binary:CERISPR APC dlv 009	0.007	0.516		670	Binary:CRC 403 dlv 0011	0.007	0.124
		671	Binary:WT 009	0.008	0.186		671	Binary:CERISPR APC dlv 009	0.003	0.267		671	Binary:CRC 403 dlv 0011	0.001	0.083
		672	Binary:WT 009	0.039	0.28		672	Binary:CERISPR APC dlv 009	0.017	0.706		672	Binary:CRC 403 dlv 0011	0.005	0.126
		673	Binary:WT 009	0.011	0.162		673	Binary:CERISPR APC dlv 009	0.037	0.908		673	Binary:CRC 403 dlv 0011	0.008	0.166
		674	Binary:WT 009	0.008	0.135		674	Binary:CERISPR APC dlv 009	0.024	0.696		674	Binary:CRC 403 dlv 0011	0.013	0.223
		675	Binary:WT 009	0.094	0.728		675	Binary:CERISPR APC dlv 009	0.014	0.56		675	Binary:CRC 403 dlv 0011	0.011	0.205
		676	Binary:WT 009	0.015	0.226		676	Binary:CERISPR APC dlv 009	0.02	0.647		676	Binary:CRC 403 dlv 0011	0.09	0.674
		677	Binary:WT 009	0.037	0.339		677	Binary:CERISPR APC dlv 009	0.003	0.229		677	Binary:CRC 403 dlv 0011	0.004	0.146
		678	Binary:WT 009	0.01	0.21		678	Binary:CERISPR APC dlv 009	0.007	0.414		678	Binary:CRC 403 dlv 0011	0.007	0.189
		679	Binary:WT 009	0.015	0.251		679	Binary:CERISPR APC dlv 009	0.001	0.144		679	Binary:CRC 403 dlv 0011	0.005	0.121
		680	Binary:WT 009	0.005	0.134		680	Binary:CERISPR APC dlv 009	0.017	0.797		680	Binary:CRC 403 dlv 0011	0.038	0.323
		681	Binary:WT 009	0.008	0.134		681	Binary:CERISPR APC dlv 009	0.018	0.745		681	Binary:CRC 403 dlv 0011	0.014	0.161
		682	Binary:WT 009	0.005	0.164		682	Binary:CERISPR APC dlv 009	0.013	0.609		682	Binary:CRC 403 dlv 0011	0.02	0.283
		683	Binary:WT 009	0.027	0.264		683	Binary:CERISPR APC dlv 009	0.007	0.573		683	Binary:CRC 403 dlv 0011	0.021	0.232
		684	Binary:WT 009	0.015	0.219		684	Binary:CERISPR APC dlv 009	0.003	0.211		684	Binary:CRC 403 dlv 0011	0.005	0.144
		685	Binary:WT 009	0.013	0.164		685	Binary:CERISPR APC dlv 009	0.025	0.67		685	Binary:CRC 403 dlv 0011	0.004	0.127
		686	Binary:WT 009	0.003	0.125		686	Binary:CERISPR APC dlv 009	0.003	0.28		686	Binary:CRC 403 dlv 0011	0.004	0.148
		687	Binary:WT 009	0.009	0.14		687	Binary:CERISPR APC dlv 009	0.02	0.744		687	Binary:CRC 403 dlv 0011	0.003	0.114
		688	Binary:WT 009	0.015	0.18		688	Binary:CERISPR APC dlv 009	0.005	0.423		688	Binary:CRC 403 dlv 0011	0.002	0.152
		689	Binary:WT 009	0.052	0.386		689	Binary:CERISPR APC dlv 009	0.005	0.421		689	Binary:CRC 403 dlv 0011	0.005	0.137
		690	Binary:WT 009	0.003	0.128		690	Binary:CERISPR APC dlv 009	0.022	0.661		690	Binary:CRC 403 dlv 0011	0.009	0.169
		691	Binary:WT 009	0.006	0.128		691	Binary:CERISPR APC dlv 009	0.011	0.611		691	Binary:CRC 403 dlv 0011	0.007	0.133
		692	Binary:WT 009	0.067	0.355		692	Binary:CERISPR APC dlv 009	0.022	0.958		692	Binary:CRC 403 dlv 0011	0.003	0.125
		693	Binary:WT 009	0.025	0.294		693	Binary:CERISPR APC dlv 009	0.037	0.818		693	Binary:CRC 403 dlv 0011	0.017	0.319
		694	Binary:WT 009	0.006	0.128		694	Binary:CERISPR APC dlv 009	0.006	0.507		694	Binary:CRC 403 dlv 0011	0.005	0.202
		695	Binary:WT 009	0.036	0.261		695	Binary:CERISPR APC dlv 009	0.016	0.571		695	Binary:CRC 403 dlv 0011	0.001	0.062
		696	Binary:WT 009	0.002	0.081		696	Binary:CERISPR APC dlv 009	0.017	0.587		696	Binary:CRC 403 dlv 0011	0.005	0.16
		697	Binary:WT 009	0.036	0.338		697	Binary:CERISPR APC dlv 009	0.033	1.008		697	Binary:CRC 403 dlv 0011	0.011	0.255
		698	Binary:WT 009	0.009	0.152		698	Binary:CERISPR APC dlv 009	0.023	0.643		698	Binary:CRC 403 dlv 0011	0.003	0.126
		699	Binary:WT 009	0.016	0.24		699	Binary:CERISPR APC dlv 009	0.004	0.371		699	Binary:CRC 403 dlv 0011	0.013	0.286
		700	Binary:WT 009	0.038	0.308		700	Binary:CERISPR APC dlv 009	0.006	0.392		700	Binary:CRC 403 dlv 0011	0.011	0.262
		701	Binary:WT 009	0.018	0.244		701	Binary:CERISPR APC dlv 009	0.083	1.548		701	Binary:CRC 403 dlv 0011	0.011	0.2
		702	Binary:WT 009	0.01	0.151		702	Binary:CERISPR APC dlv 009	0.005	0.314		702	Binary:CRC 403 dlv 0011	0.12	0.527
		703	Binary:WT 009	0.005	0.14		703	Binary:CERISPR APC dlv 009	0.009	0.471		703	Binary:CRC 403 dlv 0011	0.003	0.093
		704	Binary:WT 009	0.023	0.296		704	Binary:CERISPR APC dlv 009	0.008	0.545		704	Binary:CRC 403 dlv 0011	0.002	0.133
		705	Binary:WT 009	0.019	0.196		705	Binary:CERISPR APC dlv 009	0.007	0.419		705	Binary:CRC 403 dlv 0011	0.005	0.135
		706	Binary:WT 009	0.008	0.181		706	Binary:CERISPR APC dlv 009	0.013	0.502		706	Binary:CRC 403 dlv 0011	0.003	0.126
		707	Binary:WT 009	0.016	0.238		707	Binary:CERISPR APC dlv 009	0.003	0.223		707	Binary:CRC 403 dlv 0011	0.115	0.597
		708	Binary:WT 009	0.017	0.177		708	Binary:CERISPR APC dlv 009	0.005	0.316		708	Binary:CRC 403 dlv 0011	0.006	0.165
		709	Binary:WT 009	0.008	0.165		709	Binary:CERISPR APC dlv 009	0.024	0.861		709	Binary:CRC 403 dlv 0011	0.006	0.163
		710	Binary:WT 009	0.005	0.145		710	Binary:CERISPR APC dlv 009	0.005	0.626		710	Binary:CRC 403 dlv 0011	0.007	0.192
		711	Binary:WT 009	0.005	0.153		711	Binary:CERISPR APC dlv 009	0.036	0.835		711	Binary:CRC 403 dlv 0011	0.008	0.221
		712	Binary:WT 009	0.007	0.248		712	Binary:CERISPR APC dlv 009	0.051	1.332		712	Binary:CRC 403 dlv 0011	0.007	0.156
		713	Binary:WT 009	0.017	0.213		713	Binary:CERISPR APC dlv 009	0.018	0.622		713	Binary:CRC 403 dlv 0011	0.002	0.093
		714	Binary:WT 009	0.01	0.159		714	Binary:CERISPR APC dlv 009	0.044	0.882		714	Binary:CRC 403 dlv 0011	0.015	0.207
		715	Binary:WT 009	0.009	0.161		715	Binary:CERISPR APC dlv 009	0.02	0.632		715	Binary:CRC 403 dlv 0011	0.017	0.329
		716	Binary:WT 009	0.01	0.148		716	Binary:CERISPR APC dlv 009	0.015	0.558		716	Binary:CRC 403 dlv 0011	0.031	0.345
		717	Binary:WT 009	0.021	0.205		717	Binary:CERISPR APC dlv 009	0.029	0.709		717	Binary:CRC 403 dlv 0011	0.001	0.07
		718	Binary:WT 009	0.024	0.262		718	Binary:CERISPR APC dlv 009	0.025	0.715		718	Binary:CRC 403 dlv 0011	0.004	0.194
		719	Binary:WT 009	0.006	0.141		719	Binary:CERISPR APC dlv 009	0.02	0.639		719	Binary:CRC 403 dlv 0011	0.014	0.263
		720	Binary:WT 009	0.012	0.18		720	Binary:CERISPR APC dlv 009	0.009	0.394		720	Binary:CRC 403 dlv 0011	0.008	0.213
		721	Binary:WT 009	0.006	0.193		721	Binary:CERISPR APC dlv 009	0.011	0.447		721	Binary:CRC 403 dlv 0011	0.006	0.147
		722	Binary:WT 009	0.007	0.155		722	Binary:CERISPR APC dlv 009	0.005	0.407		722	Binary:CRC 403 dlv 0011	0.013	0.196
		723	Binary:WT 009	0.008	0.141		723	Binary:CERISPR APC dlv 009	0.002	0.339		723	Binary:CRC 403 dlv 0011	0.01	0.172
		724	Binary:WT 009	0.004	0.113		724	Binary:CERISPR APC dlv 009	0.026	0.813		724	Binary:CRC 403 dlv 0011	0.023	0.282
		725	Binary:WT 009	0.001	0.077		725	Binary:CERISPR APC dlv 009	0.006	0.534		725	Binary:CRC 403 dlv 0011	0.008	0.194
		726	Binary:WT 009	0.018	0.25		726	Binary:CERISPR APC dlv 009	0.018	0.737		726	Binary:CRC 403 dlv 0011	0.005	0.194
		727	Binary:WT 009	0.028	0.252		727	Binary:CERISPR APC dlv 009	0.017	0.626		727	Binary:CRC 403 dlv 0011	0.006	0.205
		728	Binary:WT 009	0.04	0.282		728	Binary:CERISPR APC dlv 009	0.008	0.456		728	Binary:CRC 403 dlv 0011	0.003	0.098
		729	Binary:WT 009	0.006	0.135		729	Binary:CERISPR APC dlv 009	0.014	0.55		729	Binary:CRC 403 dlv 0011	0.005	0.182
		730	Binary:WT 009	0.013	0.203		730	Binary:CERISPR APC dlv 009	0.007	0.34		730	Binary:CRC 403 dlv 0011	0.008	0.151
		731	Binary:WT 009	0.005	0.115		731	Binary:CERISPR APC dlv 009	0.016	0.635		731	Binary:CRC 403 dlv 0011	0.002	0.139
		732	Binary:WT 009	0.044	0.275		732	Binary:CERISPR APC dlv 009	0.038	0.903		732	Binary:CRC 403 dlv 0011	0.01	0.171
		733	Binary:WT 009	0.031	0.309		733	Binary:CERISPR APC dlv 009	0.04	1.016		733	Binary:CRC 403 dlv 0011	0.005	0.153
		734	Binary:WT 009	0.005	0.119		734	Binary:CERISPR APC dlv 009	0.039	0.809		734	Binary:CRC 403 dlv 0011	0.011	0.248
		735	Binary:WT 009	0.005	0.111		735	Binary:CERISPR APC dlv 009	0.003	0.364		735	Binary:CRC 403 dlv 0011	0.011	0.17
		736	Binary:WT 009	0.029	0.353		736	Binary:CERISPR APC dlv 009	0.007	0.339		736	Binary:CRC 403 dlv 0011	0.007	0.13
		737	Binary:WT 009	0.001	0.072		737	Binary:CERISPR APC dlv 009	0.007	0.369		737	Binary:CRC 403 dlv 0011	0.005	0.101
		738	Binary:WT 009	0.039	0.304		738	Binary:CERISPR APC dlv 009	0.036	0.926		738	Binary:CRC 403 dlv 0011	0.008	0.123
		739	Binary:WT 009	0.018	0.24		739	Binary:CERISPR APC dlv 009	0.05	1.304		739	Binary:CRC 403 dlv 0011	0.008	0.182
		740	Binary:WT 009	0.004	0.091		740	Binary:CERISPR APC dlv 009	0.005	0.428		740	Binary:CRC 403 dlv 0011	0.016	0.205
		741	Binary:WT 009	0.004	0.16		741	Binary:CERISPR APC dlv 009	0.009	0.398		741	Binary:CRC 403 dlv 0011	0.011	0.16
		742	Binary:WT 009	0.022	0.233		742	Binary:CERISPR APC dlv 009	0.003	0.368		742	Binary:CRC 403 dlv 0011	0.02	0.321
		743	Binary:WT 009	0.006	0.109		743	Binary:CERISPR APC dlv 009	0.003	0.259		743	Binary:CRC 403 dlv 0011	0.003	0.125
		744	Binary:WT 009	0.001	0.069		744	Binary:CERISPR APC dlv 009	0.002	0.176		744	Binary:CRC 403 dlv 0011	0.009	0.28
		745	Binary:WT 009	0.011	0.212		745	Binary:CERISPR APC dlv 009	0.017	0.631		745	Binary:CRC 403 dlv 0011	0.019	0.218
		746	Binary:WT 009	0.012	0.179		746	Binary:CERISPR APC dlv 009	0.01	0.451		746	Binary:CRC 403 dlv 0011	0.012	0.165
		747	Binary:WT 009	0.009	0.189		747	Binary:CERISPR APC dlv 009	0.005	0.493		747	Binary:CRC 403 dlv 0011	0.019	0.218
		748	Binary:WT 009	0.012	0.172		748	Binary:CERISPR APC dlv 009	0.01	0.568		748	Binary:CRC 403 dlv 0011	0.033	0.384
		749	Binary:WT 009	0.006	0.153		749	Binary:CERISPR APC dlv 009	0.006	0.434		749	Binary:CRC 403 dlv 0011	0.005	0.153
		750	Binary:WT 009	0.005	0.206		750	Binary:CERISPR APC dlv 009	0.009	0.442		750	Binary:CRC 403 dlv 0011	0.002	0.114
		751	Binary:WT 009	0.024	0.262		751	Binary:CERISPR APC dlv 009	0.01	0.463		751	Binary:CRC 403 dlv 0011	0.015	0.186
		752	Binary:WT 009	0.008	0.149		752	Binary:CERISPR APC dlv 009	0.01	0.436		752	Binary:CRC 403 dlv 0011	0.008	0.194
		753	Binary:WT 009	0.01	0.173		753	Binary:CERISPR APC dlv 009	0.003	0.232		753	Binary:CRC 403 dlv 0011	0.006	0.121
		754	Binary:WT 009	0.002	0.12		754	Binary:CERISPR APC dlv 009	0.012	0.474		754	Binary:CRC 403 dlv 0011	0.004	0.157
		755	Binary:WT 009	0.021	0.284		755	Binary:CERISPR APC dlv 009	0.038	0.895		755	Binary:CRC 403 dlv 0011	0.005	0.137
		756	Binary:WT 009	0.018	0.24		756	Binary:CERISPR APC dlv 009	0.005	0.322		756	Binary:CRC 403 dlv 0011	0.051	0.406
		757	Binary:WT 009	0.015	0.197		757	Binary:CERISPR APC dlv 009	0.071	1.224		757	Binary:CRC 403 dlv 0011	0.029	0.372
		758	Binary:WT 009	0.049	0.367		758	Binary:CERISPR APC dlv 009	0.013	0.498		758	Binary:CRC 403 dlv 0011	0.008	0.181
		759	Binary:WT 009	0.056	0.425		759	Binary:CERISPR APC dlv 009	0.01	0.418		759	Binary:CRC 403 dlv 0011	0.009	0.191
		760	Binary:WT 009	0.008	0.122		760	Binary:CERISPR APC dlv 009	0.005	0.379		760	Binary:CRC 403 dlv 0011	0.005	0.132
		761	Binary:WT 009	0.008	0.184		761	Binary:CERISPR APC dlv 009	0.032	0.927		761	Binary:CRC 403 dlv 0011	0.01	0.174
		762	Binary:WT 009	0.002	0.076		762	Binary:CERISPR APC dlv 009	0.001	0.146		762	Binary:CRC 403 dlv 0011	0.029	0.319
		763	Binary:WT 009	0.005	0.112		763	Binary:CERISPR APC dlv 009	0.014	0.669		763	Binary:CRC 403 dlv 0011	0.002	0.119
		764	Binary:WT 009	0.011	0.223		764	Binary:CERISPR APC dlv 009	0.024	0.655		764	Binary:CRC 403 dlv 0011	0.006	0.162
		765	Binary:WT 009	0.028	0.233		765	Binary:CERISPR APC dlv 009	0.033	0.837		765	Binary:CRC 403 dlv 0011	0.009	0.132
		766	Binary:WT 009	0.004	0.102		766	Binary:CERISPR APC dlv 009	0.04	1.033		766	Binary:CRC 403 dlv 0011	0.007	0.14
		767	Binary:WT 009	0.001	0.081		767	Binary:CERISPR APC dlv 009	0.007	0.382		767	Binary:CRC 403 dlv 0011	0.009	0.14
		768	Binary:WT 009	0.005	0.124		768	Binary:CERISPR APC dlv 009	0.007	0.33		768	Binary:CRC 403 dlv 0011	0.002	0.122
		769	Binary:WT 009	0.001	0.104		769	Binary:CERISPR APC dlv 009	0.005	0.308		769	Binary:CRC 403 dlv 0011	0.001	0.096
		770	Binary:WT 009	0.006	0.149		770	Binary:CERISPR APC dlv 009	0.013	0.48		770	Binary:CRC 403 dlv 0011	0.021	0.273
		771	Binary:WT 009	0.009	0.156		771	Binary:CERISPR APC dlv 009	0.007	0.407		771	Binary:CRC 403 dlv 0011	0.007	0.137
		772	Binary:WT 009	0.019	0.279		772	Binary:CERISPR APC dlv 009	0.013	0.575		772	Binary:CRC 403 dlv 0011	0.006	0.141
		773	Binary:WT 009	0.008	0.127		773	Binary:CERISPR APC dlv 009	0.005	0.332		773	Binary:CRC 403 dlv 0011	0.036	0.363
		774	Binary:WT 009	0.025	0.318		774	Binary:CERISPR APC dlv 009	0.011	0.463		774	Binary:CRC 403 dlv 0011	0.029	0.343
		775	Binary:WT 009	0.007	0.162		775	Binary:CERISPR APC dlv 009	0.007	0.359		775	Binary:CRC 403 dlv 0011	0.011	0.185
		776	Binary:WT 009	0.016	0.222		776	Binary:CERISPR APC dlv 009	0.03	1.037		776	Binary:CRC 403 dlv 0011	0.008	0.222
		777	Binary:WT 009	0.023	0.278		777	Binary:CERISPR APC dlv 009	0.004	0.389		777	Binary:CRC 403 dlv 0011	0.008	0.184
		778	Binary:WT 009	0.057	0.379		778	Binary:CERISPR APC dlv 009	0.047	0.974		778	Binary:CRC 403 dlv 0011	0.005	0.16
		779	Binary:WT 009	0.009	0.134		779	Binary:CERISPR APC dlv 009	0.007	0.4		779	Binary:CRC 403 dlv 0011	0.025	0.261
		780	Binary:WT 009	0.034	0.264		780	Binary:CERISPR APC dlv 009	0.011	0.543		780	Binary:CRC 403 dlv 0011	0.009	0.179
		781	Binary:WT 009	0.038	0.329		781	Binary:CERISPR APC dlv 009	0.015	0.558		781	Binary:CRC 403 dlv 0011	0.009	0.175
		782	Binary:WT 009	0.007	0.179		782	Binary:CERISPR APC dlv 009	0.023	0.785		782	Binary:CRC 403 dlv 0011	0.003	0.144
		783	Binary:WT 009	0.013	0.221		783	Binary:CERISPR APC dlv 009	0.012	0.852		783	Binary:CRC 403 dlv 0011	0.105	0.709
		784	Binary:WT 009	0.04	0.333		784	Binary:CERISPR APC dlv 009	0.004	0.265		784	Binary:CRC 403 dlv 0011	0.006	0.135
		785	Binary:WT 009	0.009	0.231		785	Binary:CERISPR APC dlv 009	0.024	0.655		785	Binary:CRC 403 dlv 0011	0.004	0.138
		786	Binary:WT 009	0.028	0.297		786	Binary:CERISPR APC dlv 009	0.003	0.239		786	Binary:CRC 403 dlv 0011	0.07	0.545
		787	Binary:WT 009	0.005	0.124		787	Binary:CERISPR APC dlv 009	0.006	0.374		787	Binary:CRC 403 dlv 0011	0.035	0.304
		788	Binary:WT 009	0.028	0.258		788	Binary:CERISPR APC dlv 009	0.007	0.333		788	Binary:CRC 403 dlv 0011	0.007	0.201
		789	Binary:WT 009	0.012	0.167		789	Binary:CERISPR APC dlv 009	0.006	0.398		789	Binary:CRC 403 dlv 0011	0.028	0.408
		790	Binary:WT 009	0.006	0.143		790	Binary:CERISPR APC dlv 009	0.021	0.6		790	Binary:CRC 403 dlv 0011	0.004	0.132
		791	Binary:WT 009	0.013	0.194		791	Binary:CERISPR APC dlv 009	0.007	0.39		791	Binary:CRC 403 dlv 0011	0.027	0.27
		792	Binary:WT 009	0.007	0.171		792	Binary:CERISPR APC dlv 009	0.01	0.432		792	Binary:CRC 403 dlv 0011	0.018	0.239
							793	Binary:CERISPR APC dlv 009	0.001	0.179		793	Binary:CRC 403 dlv 0011	0.001	0.129
							794	Binary:CERISPR APC dlv 009	0.029	0.827		794	Binary:CRC 403 dlv 0011	0.018	0.253
							795	Binary:CERISPR APC dlv 009	0.047	0.943		795	Binary:CRC 403 dlv 0011	0.004	0.12
							796	Binary:CERISPR APC dlv 009	0.01	0.542		796	Binary:CRC 403 dlv 0011	0.042	0.374
							797	Binary:CERISPR APC dlv 009	0.008	0.384		797	Binary:CRC 403 dlv 0011	0.004	0.135
							798	Binary:CERISPR APC dlv 009	0.019	0.571		798	Binary:CRC 403 dlv 0011	0.005	0.124
							799	Binary:CERISPR APC dlv 009	0.008	0.418		799	Binary:CRC 403 dlv 0011	0.067	0.444
							800	Binary:CERISPR APC dlv 009	0.018	0.713		800	Binary:CRC 403 dlv 0011	0.007	0.152
							801	Binary:CERISPR APC dlv 009	0.024	0.75		801	Binary:CRC 403 dlv 0011	0.018	0.302
							802	Binary:CERISPR APC dlv 009	0.012	0.527		802	Binary:CRC 403 dlv 0011	0.008	0.193
							803	Binary:CERISPR APC dlv 009	0.006	0.418		803	Binary:CRC 403 dlv 0011	0.005	0.157
							804	Binary:CERISPR APC dlv 009	0.017	0.589		804	Binary:CRC 403 dlv 0011	0.004	0.132
							805	Binary:CERISPR APC dlv 009	0.029	0.655		805	Binary:CRC 403 dlv 0011	0.008	0.152
							806	Binary:CERISPR APC dlv 010	0.006	0.557		806	Binary:CRC 403 dlv 0011	0.009	0.204
							807	Binary:CERISPR APC dlv 010	0.013	0.504		807	Binary:CRC 403 dlv 0011	0.009	0.148
							808	Binary:CERISPR APC dlv 010	0.017	0.597		808	Binary:CRC 403 dlv 0011	0.005	0.129
							809	Binary:CERISPR APC dlv 010	0.061	1.147		809	Binary:CRC 403 dlv 0011	0.003	0.124
							810	Binary:CERISPR APC dlv 010	0.004	0.287		810	Binary:CRC 403 dlv 0011	0.01	0.252
							811	Binary:CERISPR APC dlv 010	0.013	0.649		811	Binary:CRC 403 dlv 0011	0.002	0.08
							812	Binary:CERISPR APC dlv 010	0.028	0.803		812	Binary:CRC 403 dlv 0011	0.011	0.197
							813	Binary:CERISPR APC dlv 010	0.006	0.37		813	Binary:CRC 403 dlv 0011	0.047	0.48
							814	Binary:CERISPR APC dlv 010	0.003	0.404		814	Binary:CRC 403 dlv 0011	0.012	0.19
							815	Binary:CERISPR APC dlv 010	0.003	0.268		815	Binary:CRC 403 dlv 0011	0.02	0.27
							816	Binary:CERISPR APC dlv 010	0.015	0.492		816	Binary:CRC 403 dlv 0011	0.011	0.197
							817	Binary:CERISPR APC dlv 010	0.036	0.965		817	Binary:CRC 403 dlv 0011	0.083	0.565
							818	Binary:CERISPR APC dlv 010	0.02	0.707		818	Binary:CRC 403 dlv 0011	0.006	0.118
							819	Binary:CERISPR APC dlv 010	0.017	0.58		819	Binary:CRC 403 dlv 0011	0.006	0.119
							820	Binary:CERISPR APC dlv 010	0.004	0.326		820	Binary:CRC 403 dlv 0011	0.005	0.174
							821	Binary:CERISPR APC dlv 010	0.007	0.451		821	Binary:CRC 403 dlv 0011	0.004	0.128
							822	Binary:CERISPR APC dlv 010	0.027	0.72		822	Binary:CRC 403 dlv 0011	0.009	0.149
							823	Binary:CERISPR APC dlv 010	0.045	0.869		823	Binary:CRC 403 dlv 0011	0.007	0.186
							824	Binary:CERISPR APC dlv 010	0.003	0.257		824	Binary:CRC 403 dlv 0011	0.014	0.271
							825	Binary:CERISPR APC dlv 010	0.008	0.433		825	Binary:CRC 403 dlv 0011	0.053	0.428
							826	Binary:CERISPR APC dlv 010	0.002	0.249		826	Binary:CRC 403 dlv 0011	0.012	0.188
							827	Binary:CERISPR APC dlv 010	0.006	0.339		827	Binary:CRC 403 dlv 0011	0.007	0.14
							828	Binary:CERISPR APC dlv 010	0.005	0.312		828	Binary:CRC 403 dlv 0011	0.07	0.432
							829	Binary:CERISPR APC dlv 010	0.011	0.553		829	Binary:CRC 403 dlv 0011	0.001	0.077
							830	Binary:CERISPR APC dlv 010	0.003	0.367		830	Binary:CRC 403 dlv 0011	0.007	0.174
							831	Binary:CERISPR APC dlv 010	0.011	0.616		831	Binary:CRC 403 dlv 0011	0.008	0.172
							832	Binary:CERISPR APC dlv 010	0.007	0.46		832	Binary:CRC 403 dlv 0011	0.059	0.385
							833	Binary:CERISPR APC dlv 010	0.007	0.365		833	Binary:CRC 403 dlv 0011	0.008	0.198
							834	Binary:CERISPR APC dlv 010	0.011	0.437		834	Binary:CRC 403 dlv 0011	0.008	0.15
							835	Binary:CERISPR APC dlv 010	0.019	0.767		835	Binary:CRC 403 dlv 0011	0.056	0.393
							836	Binary:CERISPR APC dlv 010	0.017	0.711		836	Binary:CRC 403 dlv 0011	0.029	0.312
							837	Binary:CERISPR APC dlv 010	0.005	0.385		837	Binary:CRC 403 dlv 0011	0.096	0.527
							838	Binary:CERISPR APC dlv 010	0.04	1.05		838	Binary:CRC 403 dlv 0011	0.007	0.12
							839	Binary:CERISPR APC dlv 010	0.005	0.343		839	Binary:CRC 403 dlv 0011	0.009	0.181
							840	Binary:CERISPR APC dlv 010	0.009	0.625		840	Binary:CRC 403 dlv 0011	0.012	0.242
							841	Binary:CERISPR APC dlv 010	0.039	0.994		841	Binary:CRC 403 dlv 0011	0.006	0.193
							842	Binary:CERISPR APC dlv 010	0.006	0.324		842	Binary:CRC 403 dlv 0011	0.005	0.129
							843	Binary:CERISPR APC dlv 010	0.014	0.659		843	Binary:CRC 403 dlv 0011	0.003	0.108
							844	Binary:CERISPR APC dlv 010	0.025	0.687		844	Binary:CRC 403 dlv 0011	0.002	0.104
							845	Binary:CERISPR APC dlv 010	0.008	0.416		845	Binary:CRC 403 dlv 0011	0.008	0.22
							846	Binary:CERISPR APC dlv 010	0.005	0.307		846	Binary:CRC 403 dlv 0011	0.002	0.106
							847	Binary:CERISPR APC dlv 010	0.005	0.324		847	Binary:CRC 403 dlv 0011	0.014	0.261
							848	Binary:CERISPR APC dlv 010	0.01	0.404		848	Binary:CRC 403 dlv 0011	0.007	0.154
							849	Binary:CERISPR APC dlv 010	0.001	0.151		849	Binary:CRC 403 dlv 0011	0.006	0.147
							850	Binary:CERISPR APC dlv 010	0.01	0.399		850	Binary:CRC 403 dlv 0011	0.015	0.256
							851	Binary:CERISPR APC dlv 010	0.005	0.362		851	Binary:CRC 403 dlv 0011	0.013	0.182
							852	Binary:CERISPR APC dlv 010	0.036	0.78		852	Binary:CRC 403 dlv 0011	0.001	0.066
							853	Binary:CERISPR APC dlv 010	0.001	0.152		853	Binary:CRC 403 dlv 0011	0.002	0.15
							854	Binary:CERISPR APC dlv 010	0.01	0.435		854	Binary:CRC 403 dlv 0011	0.003	0.101
							855	Binary:CERISPR APC dlv 010	0.029	0.745		855	Binary:CRC 403 dlv 0011	0.015	0.255
							856	Binary:CERISPR APC dlv 010	0.025	0.729		856	Binary:CRC 403 dlv 0011	0.004	0.156
							857	Binary:CERISPR APC dlv 010	0.004	0.35		857	Binary:CRC 403 dlv 0011	0.003	0.105
							858	Binary:CERISPR APC dlv 010	0.032	0.863		858	Binary:CRC 403 dlv 0011	0.006	0.145
							859	Binary:CERISPR APC dlv 010	0.006	0.381		859	Binary:CRC 403 dlv 0011	0.005	0.135
							860	Binary:CERISPR APC dlv 010	0.029	0.797		860	Binary:CRC 403 dlv 0011	0.007	0.187
							861	Binary:CERISPR APC dlv 010	0.013	0.621		861	Binary:CRC 403 dlv 0011	0.004	0.148
							862	Binary:CERISPR APC dlv 010	0.005	0.438		862	Binary:CRC 403 dlv 0011	0.003	0.126
							863	Binary:CERISPR APC dlv 010	0.002	0.227		863	Binary:CRC 403 dlv 0011	0.004	0.131
							864	Binary:CERISPR APC dlv 010	0.008	0.543		864	Binary:CRC 403 dlv 0011	0.005	0.181
							865	Binary:CERISPR APC dlv 010	0.013	0.52		865	Binary:CRC 403 dlv 0011	0.003	0.125
							866	Binary:CERISPR APC dlv 010	0.042	1.093		866	Binary:CRC 403 dlv 0011	0.027	0.276
							867	Binary:CERISPR APC dlv 010	0.037	0.896		867	Binary:CRC 403 dlv 0011	0.013	0.271
							868	Binary:CERISPR APC dlv 010	0.007	0.389		868	Binary:CRC 403 dlv 0011	0.007	0.13
							869	Binary:CERISPR APC dlv 010	0.005	0.333		869	Binary:CRC 403 dlv 0011	0.041	0.372
												870	Binary:CRC 403 dlv 0011	0.018	0.312
												871	Binary:CRC 403 dlv 0011	0.021	0.266
												872	Binary:CRC 403 dlv 0011	0.008	0.145
												873	Binary:CRC 403 dlv 0011	0.004	0.144
												874	Binary:CRC 403 dlv 0011	0.003	0.14
												875	Binary:CRC 403 dlv 0011	0.007	0.143
												876	Binary:CRC 403 dlv 0011	0.006	0.151
												877	Binary:CRC 403 dlv 0011	0.004	0.163
												878	Binary:CRC 403 dlv 0011	0.023	0.217
												879	Binary:CRC 403 dlv 0011	0.026	0.286
												880	Binary:CRC 403 dlv 0011	0.011	0.139
												881	Binary:CRC 403 dlv 0011	0.005	0.136
												882	Binary:CRC 403 dlv 0011	0.021	0.253
												883	Binary:CRC 403 dlv 0011	0.012	0.315
												884	Binary:CRC 403 dlv 0011	0.003	0.113
												885	Binary:CRC 403 dlv 0011	0.013	0.181
												886	Binary:CRC 403 dlv 0011	0.007	0.229
												887	Binary:CRC 403 dlv 0011	0.004	0.177
												888	Binary:CRC 403 dlv 0011	0.012	0.203
												889	Binary:CRC 403 dlv 0011	0.018	0.294
												890	Binary:CRC 403 dlv 0011	0.003	0.122
												891	Binary:CRC 403 dlv 0011	0.008	0.246
												892	Binary:CRC 403 dlv 0011	0.006	0.17
												893	Binary:CRC 403 dlv 0011	0.049	0.484
												894	Binary:CRC 403 dlv 0011	0.006	0.128
												895	Binary:CRC 403 dlv 0011	0.002	0.111
												896	Binary:CRC 403 dlv 0011	0.003	0.214
												897	Binary:CRC 403 dlv 0011	0.028	0.292
												898	Binary:CRC 403 dlv 0011	0.005	0.251
												899	Binary:CRC 403 dlv 0011	0.003	0.081
												900	Binary:CRC 403 dlv 0011	0.009	0.165
												901	Binary:CRC 403 dlv 0011	0.019	0.237
												902	Binary:CRC 403 dlv 0011	0.003	0.1
												903	Binary:CRC 403 dlv 0011	0.027	0.241
												904	Binary:CRC 403 dlv 0011	0.011	0.192
												905	Binary:CRC 403 dlv 0011	0.007	0.165
												906	Binary:CRC 403 dlv 0011	0.002	0.126
												907	Binary:CRC 403 dlv 0011	0.006	0.16
												908	Binary:CRC 403 dlv 0011	0.007	0.134
												909	Binary:CRC 403 dlv 0011	0.007	0.163
												910	Binary:CRC 403 dlv 0011	0.007	0.201
												911	Binary:CRC 403 dlv 0011	0.003	0.117
												912	Binary:CRC 403 dlv 0011	0.005	0.185
												913	Binary:CRC 403 dlv 0011	0.134	0.579
												914	Binary:CRC 403 dlv 0011	0.002	0.099
												915	Binary:CRC 403 dlv 0011	0.001	0.109
												916	Binary:CRC 403 dlv 0011	0.028	0.331
												917	Binary:CRC 403 dlv 0011	0.006	0.17
												918	Binary:CRC 403 dlv 0011	0.006	0.113
												919	Binary:CRC 403 dlv 0011	0.034	0.307
												920	Binary:CRC 403 dlv 0011	0.007	0.15
												921	Binary:CRC 403 dlv 0011	0.063	0.684
												922	Binary:CRC 403 dlv 0011	0.001	0.059
												923	Binary:CRC 403 dlv 0011	0.016	0.234
												924	Binary:CRC 403 dlv 0011	0.061	0.405
												925	Binary:CRC 403 dlv 0011	0.012	0.206
												926	Binary:CRC 403 dlv 0011	0.007	0.139
												927	Binary:CRC 403 dlv 0011	0.004	0.148
												928	Binary:CRC 403 dlv 0011	0.012	0.189
												929	Binary:CRC 403 dlv 0011	0.005	0.202
												930	Binary:CRC 403 dlv 0011	0.009	0.189
												931	Binary:CRC 403 dlv 0011	0.005	0.173
												932	Binary:CRC 403 dlv 0011	0.061	0.444
												933	Binary:CRC 403 dlv 0011	0.024	0.347
												934	Binary:CRC 403 dlv 0011	0.007	0.158
												935	Binary:CRC 403 dlv 0011	0.008	0.158
												936	Binary:CRC 403 dlv 0011	0.005	0.194
												937	Binary:CRC 403 dlv 0011	0.017	0.298
												938	Binary:CRC 403 dlv 0011	0.002	0.1
												939	Binary:CRC 403 dlv 0011	0.022	0.402
												940	Binary:CRC 403 dlv 0011	0.032	0.394
												941	Binary:CRC 403 dlv 0011	0.01	0.258
												942	Binary:CRC 403 dlv 0011	0.007	0.19
												943	Binary:CRC 403 dlv 0011	0.01	0.251
												944	Binary:CRC 403 dlv 0011	0.007	0.129
												945	Binary:CRC 403 dlv 0011	0.004	0.16
												946	Binary:CRC 403 dlv 0011	0.031	0.421
												947	Binary:CRC 403 dlv 0011	0.009	0.173
												948	Binary:CRC 403 dlv 0011	0.009	0.212
												949	Binary:CRC 403 dlv 0011	0.006	0.14
												950	Binary:CRC 403 dlv 0011	0.052	0.417
												951	Binary:CRC 403 dlv 0011	0.004	0.134
												952	Binary:CRC 403 dlv 0011	0.002	0.108
												953	Binary:CRC 403 dlv 0011	0.004	0.143
												954	Binary:CRC 403 dlv 0011	0.006	0.15
												955	Binary:CRC 403 dlv 0011	0.002	0.073
												956	Binary:CRC 403 dlv 0011	0.008	0.143
												957	Binary:CRC 403 dlv 0011	0.005	0.16
												958	Binary:CRC 403 dlv 0011	0.006	0.155
												959	Binary:CRC 403 dlv 0011	0.003	0.151
												960	Binary:CRC 403 dlv 0011	0.026	0.273
												961	Binary:CRC 403 dlv 0011	0.049	0.467
												962	Binary:CRC 403 dlv 0011	0.005	0.147
												963	Binary:CRC 403 dlv 0011	0.067	0.375
												964	Binary:CRC 403 dlv 0011	0.007	0.147
												965	Binary:CRC 403 dlv 0011	0.003	0.102
												966	Binary:CRC 403 dlv 0011	0.015	0.295
												967	Binary:CRC 403 dlv 0011	0.001	0.084
												968	Binary:CRC 403 dlv 0011	0.002	0.085
												969	Binary:CRC 403 dlv 0011	0.015	0.181
												970	Binary:CRC 403 dlv 0011	0.013	0.196
												971	Binary:CRC 403 dlv 0011	0.005	0.156
												972	Binary:CRC 403 dlv 0011	0.01	0.253
												973	Binary:CRC 403 dlv 0011	0.004	0.146
												974	Binary:CRC 403 dlv 0011	0.017	0.186
												975	Binary:CRC 403 dlv 0011	0.005	0.155
												976	Binary:CRC 403 dlv 0011	0.018	0.225
												977	Binary:CRC 403 dlv 0011	0.004	0.216
												978	Binary:CRC 403 dlv 0011	0.012	0.339
												979	Binary:CRC 403 dlv 0011	0.014	0.211
												980	Binary:CRC 403 dlv 0011	0.004	0.204
												981	Binary:CRC 403 dlv 0011	0.074	0.465
												982	Binary:CRC 403 dlv 0011	0.069	0.468
												983	Binary:CRC 403 dlv 0011	0.006	0.206
												984	Binary:CRC 403 dlv 0011	0.009	0.203
												985	Binary:CRC 403 dlv 0011	0.032	0.26
												986	Binary:CRC 403 dlv 0011	0.006	0.192
												987	Binary:CRC 403 dlv 0011	0.037	0.312
												988	Binary:CRC 403 dlv 0011	0.012	0.251
												989	Binary:CRC 403 dlv 0011	0.005	0.137
												990	Binary:CRC 403 dlv 0011	0.034	0.399
												991	Binary:CRC 403 dlv 0011	0.014	0.248
												992	Binary:CRC 403 dlv 0011	0.002	0.104
												993	Binary:CRC 403 dlv 0011	0.019	0.231
												994	Binary:CRC 403 dlv 0011	0.008	0.153
												995	Binary:CRC 403 dlv 0011	0.019	0.278
												996	Binary:CRC 403 dlv 0011	0.017	0.254
												997	Binary:CRC 403 dlv 0011	0.04	0.321
												998	Binary:CRC 403 dlv 0011	0.128	0.716
												999	Binary:CRC 403 dlv 0011	0.029	0.359
												1000	Binary:CRC 403 dlv 0011	0.004	0.113
												1001	Binary:CRC 403 dlv 0011	0.003	0.083
												1002	Binary:CRC 403 dlv 0011	0.014	0.232
												1003	Binary:CRC 403 dlv 0011	0.018	0.237
												1004	Binary:CRC 403 dlv 0011	0.006	0.163
												1005	Binary:CRC 403 dlv 0011	0.006	0.12
												1006	Binary:CRC 403 dlv 0011	0.004	0.187
												1007	Binary:CRC 403 dlv 0011	0.005	0.15
												1008	Binary:CRC 403 dlv 0011	0.005	0.109
												1009	Binary:CRC 403 dlv 0011	0.012	0.288
												1010	Binary:CRC 403 dlv 0011	0.008	0.154
												1011	Binary:CRC 403 dlv 0011	0.052	0.525
												1012	Binary:CRC 403 dlv 0011	0.008	0.124
												1013	Binary:CRC 403 dlv 0011	0.087	0.757
												1014	Binary:CRC 403 dlv 0011	0.006	0.146
												1015	Binary:CRC 403 dlv 0011	0.005	0.133
												1016	Binary:CRC 403 dlv 0011	0.014	0.285
												1017	Binary:CRC 403 dlv 0011	0.005	0.144
												1018	Binary:CRC 403 dlv 0011	0.013	0.249
												1019	Binary:CRC 403 dlv 0011	0.123	0.65
												1020	Binary:CRC 403 dlv 0011	0.005	0.152
												1021	Binary:CRC 403 dlv 0011	0.019	0.286
												1022	Binary:CRC 403 dlv 0011	0.004	0.119
												1023	Binary:CRC 403 dlv 0011	0.009	0.14
												1024	Binary:CRC 403 dlv 0011	0.032	0.28
												1025	Binary:CRC 403 dlv 0011	0.003	0.092
												1026	Binary:CRC 403 dlv 0011	0.008	0.18
												1027	Binary:CRC 403 dlv 0011	0.006	0.139
												1028	Binary:CRC 403 dlv 0011	0.092	0.512
												1029	Binary:CRC 403 dlv 0011	0.006	0.208
												1030	Binary:CRC 403 dlv 0011	0.009	0.128
												1031	Binary:CRC 403 dlv 0011	0.035	0.372
												1032	Binary:CRC 403 dlv 0011	0.001	0.072
												1033	Binary:CRC 403 dlv 0011	0.007	0.151
												1034	Binary:CRC 403 dlv 0011	0.004	0.093
												1035	Binary:CRC 403 dlv 0011	0.016	0.262
												1036	Binary:CRC 403 dlv 0011	0.007	0.164
												1037	Binary:CRC 403 dlv 0011	0.015	0.207
												1038	Binary:CRC 403 dlv 0011	0.002	0.093
												1039	Binary:CRC 403 dlv 0011	0.007	0.151
												1040	Binary:CRC 403 dlv 0011	0.002	0.084
												1041	Binary:CRC 403 dlv 0011	0.006	0.164
												1042	Binary:CRC 403 dlv 0011	0.009	0.17
												1043	Binary:CRC 403 dlv 0011	0.003	0.117
												1044	Binary:CRC 403 dlv 0011	0.01	0.16
												1045	Binary:CRC 403 dlv 0011	0.007	0.206
												1046	Binary:CRC 403 dlv 0011	0.09	0.604
												1047	Binary:CRC 403 dlv 0011	0.002	0.078
												1048	Binary:CRC 403 dlv 0011	0.005	0.143
												1049	Binary:CRC 403 dlv 0011	0.011	0.172
												1050	Binary:CRC 403 dlv 0011	0.007	0.145
												1051	Binary:CRC 403 dlv 0011	0.005	0.164
												1052	Binary:CRC 403 dlv 0011	0.002	0.078
												1053	Binary:CRC 403 dlv 0011	0.006	0.158
												1054	Binary:CRC 403 dlv 0011	0.03	0.258
												1055	Binary:CRC 403 dlv 0011	0.003	0.133
												1056	Binary:CRC 403 dlv 0011	0.022	0.255
												1057	Binary:CRC 403 dlv 0011	0.038	0.414
												1058	Binary:CRC 403 dlv 0011	0.008	0.167
												1059	Binary:CRC 403 dlv 0011	0.004	0.123
												1060	Binary:CRC 403 dlv 0011	0.002	0.133
												1061	Binary:CRC 403 dlv 0011	0.167	0.724
												1062	Binary:CRC 403 dlv 0011	0.003	0.117
												1063	Binary:CRC 403 dlv 0011	0.01	0.141
												1064	Binary:CRC 403 dlv 0011	0.013	0.241
												1065	Binary:CRC 403 dlv 0011	0.02	0.267
												1066	Binary:CRC 403 dlv 0011	0.004	0.126
												1067	Binary:CRC 403 dlv 0011	0.006	0.178
												1068	Binary:CRC 403 dlv 0011	0.001	0.14
												1069	Binary:CRC 403 dlv 0011	0.006	0.162
												1070	Binary:CRC 403 dlv 0011	0.007	0.151
												1071	Binary:CRC 403 dlv 0011	0.005	0.152
												1072	Binary:CRC 403 dlv 0011	0.009	0.165
												1073	Binary:CRC 403 dlv 0011	0.003	0.105
												1074	Binary:CRC 403 dlv 0011	0.015	0.283
												1075	Binary:CRC 403 dlv 0011	0.011	0.202
												1076	Binary:CRC 403 dlv 0011	0.016	0.32
												1077	Binary:CRC 403 dlv 0011	0.006	0.197
												1078	Binary:CRC 403 dlv 0011	0.011	0.227
												1079	Binary:CRC 403 dlv 0011	0.039	0.356
												1080	Binary:CRC 403 dlv 0011	0.016	0.244
												1081	Binary:CRC 403 dlv 0011	0.008	0.202
												1082	Binary:CRC 403 dlv 0011	0.005	0.143
												1083	Binary:CRC 403 dlv 0011	0.006	0.212
												1084	Binary:CRC 403 dlv 0011	0.017	0.258
												1085	Binary:CRC 403 dlv 0011	0.007	0.161
												1086	Binary:CRC 403 dlv 0011	0.011	0.24
												1087	Binary:CRC 403 dlv 0011	0.012	0.197
												1088	Binary:CRC 403 dlv 0011	0.018	0.312
												1089	Binary:CRC 403 dlv 0011	0.121	0.614
												1090	Binary:CRC 403 dlv 0011	0.008	0.236
												1091	Binary:CRC 403 dlv 0011	0.002	0.118
												1092	Binary:CRC 403 dlv 0011	0.01	0.25
												1093	Binary:CRC 403 dlv 0011	0.002	0.061
												1094	Binary:CRC 403 dlv 0011	0.002	0.14
												1095	Binary:CRC 403 dlv 0011	0.003	0.129
												1096	Binary:CRC 403 dlv 0011	0.003	0.119
												1097	Binary:CRC 403 dlv 0011	0.005	0.109
												1098	Binary:CRC 403 dlv 0011	0.009	0.235
												1099	Binary:CRC 403 dlv 0011	0.012	0.227
												1100	Binary:CRC 403 dlv 0011	0.061	0.439
												1101	Binary:CRC 403 dlv 0011	0.011	0.225
												1102	Binary:CRC 403 dlv 0011	0.025	0.362
												1103	Binary:CRC 403 dlv 0011	0.007	0.189
												1104	Binary:CRC 403 dlv 0011	0.002	0.084
												1105	Binary:CRC 403 dlv 0011	0.007	0.194
												1106	Binary:CRC 403 dlv 0011	0.001	0.102
												1107	Binary:CRC 403 dlv 0011	0.011	0.167
												1108	Binary:CRC 403 dlv 0011	0.045	0.357
												1109	Binary:CRC 403 dlv 0011	0.001	0.081
												1110	Binary:CRC 403 dlv 0011	0.007	0.148
												1111	Binary:CRC 403 dlv 0011	0.002	0.119
												1112	Binary:CRC 403 dlv 0011	0.051	0.445
												1113	Binary:CRC 403 dlv 0011	0.01	0.156
												1114	Binary:CRC 403 dlv 0011	0.063	0.407
												1115	Binary:CRC 403 dlv 0011	0.006	0.124
												1116	Binary:CRC 403 dlv 0011	0.006	0.193
												1117	Binary:CRC 403 dlv 0011	0.027	0.437
												1118	Binary:CRC 403 dlv 0011	0.047	0.597
												1119	Binary:CRC 403 dlv 0011	0.009	0.218
												1120	Binary:CRC 403 dlv 0011	0.006	0.15
												1121	Binary:CRC 403 dlv 0011	0.01	0.148
												1122	Binary:CRC 403 dlv 0011	0.003	0.139
												1123	Binary:CRC 403 dlv 0011	0.008	0.249
												1124	Binary:CRC 403 dlv 0011	0.003	0.124
												1125	Binary:CRC 403 dlv 0011	0.007	0.144
												1126	Binary:CRC 403 dlv 0011	0.011	0.155
												1127	Binary:CRC 403 dlv 0011	0.095	0.474
												1128	Binary:CRC 403 dlv 0011	0.005	0.144
												1129	Binary:CRC 403 dlv 0011	0.012	0.179
												1130	Binary:CRC 403 dlv 0011	0.031	0.439
												1131	Binary:CRC 403 dlv 0011	0.02	0.225
												1132	Binary:CRC 403 dlv 0011	0.011	0.216
												1133	Binary:CRC 403 dlv 0011	0.004	0.228
												1134	Binary:CRC 403 dlv 0011	0.011	0.142
												1135	Binary:CRC 403 dlv 0011	0.005	0.098
												1136	Binary:CRC 403 dlv 0011	0.016	0.197
												1137	Binary:CRC 403 dlv 0011	0.016	0.218
												1138	Binary:CRC 403 dlv 0011	0.006	0.168
												1139	Binary:CRC 403 dlv 0011	0.003	0.163
												1140	Binary:CRC 403 dlv 0011	0.009	0.24
												1141	Binary:CRC 403 dlv 0011	0.1	0.677
												1142	Binary:CRC 403 dlv 0011	0.093	0.534
												1143	Binary:CRC 403 dlv 0011	0.008	0.17
												1144	Binary:CRC 403 dlv 0011	0.005	0.141
												1145	Binary:CRC 403 dlv 0011	0.035	0.352
												1146	Binary:CRC 403 dlv 0011	0.004	0.104
												1147	Binary:CRC 403 dlv 0011	0.31	1.905
												1148	Binary:CRC 403 dlv 0011	0.008	0.178
												1149	Binary:CRC 403 dlv 0011	0.019	0.204
												1150	Binary:CRC 403 dlv 0011	0.009	0.139
												1151	Binary:CRC 403 dlv 0011	0.005	0.173
												1152	Binary:CRC 403 dlv 0011	0.014	0.235
												1153	Binary:CRC 403 dlv 0011	0.161	0.795
												1154	Binary:CRC 403 dlv 0011	0.006	0.158
												1155	Binary:CRC 403 dlv 0011	0.01	0.168
												1156	Binary:CRC 403 dlv 0011	0.012	0.23
												1157	Binary:CRC 403 dlv 0011	0.013	0.173
												1158	Binary:CRC 403 dlv 0011	0.005	0.146
												1159	Binary:CRC 403 dlv 0011	0.049	0.429
												1160	Binary:CRC 403 dlv 0011	0.048	0.365
												1161	Binary:CRC 403 dlv 0011	0.005	0.178
												1162	Binary:CRC 403 dlv 0011	0.001	0.093
												1163	Binary:CRC 403 dlv 0011	0.005	0.166
												1164	Binary:CRC 403 dlv 0011	0.005	0.155
												1165	Binary:CRC 403 dlv 0011	0.029	0.379
												1166	Binary:CRC 403 dlv 0011	0.007	0.15
												1167	Binary:CRC 403 dlv 0011	0.008	0.18
												1168	Binary:CRC 403 dlv 0011	0.022	0.224
												1169	Binary:CRC 403 dlv 0011	0.008	0.137
												1170	Binary:CRC 403 dlv 0011	0.008	0.216
												1171	Binary:CRC 403 dlv 0011	0.006	0.163
												1172	Binary:CRC 403 dlv 0011	0.014	0.202
												1173	Binary:CRC 403 dlv 0011	0.015	0.224
												1174	Binary:CRC 403 dlv 0011	0.019	0.232
												1175	Binary:CRC 403 dlv 0011	0.002	0.087
												1176	Binary:CRC 403 dlv 0011	0.021	0.241
												1177	Binary:CRC 403 dlv 0011	0.025	0.259
												1178	Binary:CRC 403 dlv 0011	0.006	0.143
												1179	Binary:CRC 403 dlv 0011	0.066	0.432
												1180	Binary:CRC 403 dlv 0011	0.072	0.452
												1181	Binary:CRC 403 dlv 0011	0.027	0.352
												1182	Binary:CRC 403 dlv 0011	0.007	0.13
												1183	Binary:CRC 403 dlv 0011	0.01	0.207
												1184	Binary:CRC 403 dlv 0011	0.082	0.693
												1185	Binary:CRC 403 dlv 0011	0.057	0.431
												1186	Binary:CRC 403 dlv 0011	0.032	0.287
												1187	Binary:CRC 403 dlv 0011	0.001	0.085
												1188	Binary:CRC 403 dlv 0011	0.008	0.146
												1189	Binary:CRC 403 dlv 0011	0.007	0.157
												1190	Binary:CRC 403 dlv 0011	0.004	0.111
												1191	Binary:CRC 403 dlv 0011	0.005	0.164
												1192	Binary:CRC 403 dlv 0011	0.006	0.155
												1193	Binary:CRC 403 dlv 0011	0.305	1.833
												1194	Binary:CRC 403 dlv 0011	0.147	0.939
												1195	Binary:CRC 403 dlv 0011	0.127	0.677
												1196	Binary:CRC 403 dlv 0011	0.014	0.172
												1197	Binary:CRC 403 dlv 0011	0.049	0.467
												1198	Binary:CRC 403 dlv 0011	0.004	0.119
												1199	Binary:CRC 403 dlv 0011	0.143	0.731
												1200	Binary:CRC 403 dlv 0011	0.002	0.11
												1201	Binary:CRC 403 dlv 0011	0.035	0.367
												1202	Binary:CRC 403 dlv 0011	0.023	0.204
												1203	Binary:CRC 403 dlv 0011	0.002	0.139
												1204	Binary:CRC 403 dlv 0011	0.025	0.217
												1205	Binary:CRC 403 dlv 0011	0.005	0.148
												1206	Binary:CRC 403 dlv 0011	0.009	0.258
												1207	Binary:CRC 403 dlv 0011	0.023	0.253
												1208	Binary:CRC 403 dlv 0011	0.009	0.155
												1209	Binary:CRC 403 dlv 0011	0.004	0.113
												1210	Binary:CRC 403 dlv 0011	0.002	0.14
												1211	Binary:CRC 403 dlv 0011	0.003	0.075
												1212	Binary:CRC 403 dlv 0011	0.125	0.672
												1213	Binary:CRC 403 dlv 0011	0.09	0.47
												1214	Binary:CRC 403 dlv 0011	0.013	0.216
												1215	Binary:CRC 403 dlv 0011	0.042	0.328
												1216	Binary:CRC 403 dlv 0011	0.088	0.576
												1217	Binary:CRC 403 dlv 0011	0.003	0.11
												1218	Binary:CRC 403 dlv 0011	0.01	0.216
												1219	Binary:CRC 403 dlv 0011	0.003	0.119
												1220	Binary:CRC 403 dlv 0011	0.003	0.148
												1221	Binary:CRC 403 dlv 0011	0.002	0.081
												1222	Binary:CRC 403 dlv 0011	0.023	0.215
												1223	Binary:CRC 403 dlv 0011	0.033	0.419
												1224	Binary:CRC 403 dlv 0011	0.052	0.454
												1225	Binary:CRC 403 dlv 0011	0.002	0.101
												1226	Binary:CRC 403 dlv 0011	0.001	0.106
												1227	Binary:CRC 403 dlv 0011	0.002	0.098
												1228	Binary:CRC 403 dlv 0011	0.009	0.177
												1229	Binary:CRC 403 dlv 0011	0.029	0.277
												1230	Binary:CRC 403 dlv 0011	0.022	0.263
												1231	Binary:CRC 403 dlv 0011	0.009	0.158
												1232	Binary:CRC 403 dlv 0011	0.139	1.12
												1233	Binary:CRC 403 dlv 0011	0.01	0.194
												1234	Binary:CRC 403 dlv 0011	0.032	0.261
												1235	Binary:CRC 403 dlv 0011	0.013	0.245
												1236	Binary:CRC 403 dlv 0011	0.006	0.106
												1237	Binary:CRC 403 dlv 0011	0.017	0.249
												1238	Binary:CRC 403 dlv 0011	0.005	0.164
												1239	Binary:CRC 403 dlv 0011	0.052	0.435
												1240	Binary:CRC 403 dlv 0011	0.011	0.193
												1241	Binary:CRC 403 dlv 0011	0.012	0.201
												1242	Binary:CRC 403 dlv 0011	0.042	0.309
												1243	Binary:CRC 403 dlv 0011	0.046	0.428
												1244	Binary:CRC 403 dlv 0011	0.089	0.479
												1245	Binary:CRC 403 dlv 0011	0.048	0.345
												1246	Binary:CRC 403 dlv 0011	0.076	0.454
												1247	Binary:CRC 403 dlv 0011	0.008	0.146
												1248	Binary:CRC 403 dlv 0011	0.04	0.383
												1249	Binary:CRC 403 dlv 0011	0.004	0.224
												1250	Binary:CRC 403 dlv 0011	0.004	0.119
												1251	Binary:CRC 403 dlv 0011	0.004	0.156
												1252	Binary:CRC 403 dlv 0011	0.008	0.257
												1253	Binary:CRC 403 dlv 0011	0.022	0.376
												1254	Binary:CRC 403 dlv 0011	0.009	0.136
												1255	Binary:CRC 403 dlv 0011	0.078	0.437
												1256	Binary:CRC 403 dlv 0011	0.02	0.27
												1257	Binary:CRC 403 dlv 0011	0.004	0.112
												1258	Binary:CRC 403 dlv 0011	0.008	0.226
												1259	Binary:CRC 403 dlv 0011	0.002	0.068
												1260	Binary:CRC 403 dlv 0011	0.005	0.153
												1261	Binary:CRC 403 dlv 0011	0.003	0.122
												1262	Binary:CRC 403 dlv 0011	0.033	0.518
												1263	Binary:CRC 403 dlv 0011	0.011	0.242
												1264	Binary:CRC 403 dlv 0011	0.075	0.587
												1265	Binary:CRC 403 dlv 0011	0.008	0.156
												1266	Binary:CRC 403 dlv 0011	0.003	0.11
												1267	Binary:CRC 403 dlv 0011	0.002	0.106
												1268	Binary:CRC 403 dlv 0011	0.002	0.092
												1269	Binary:CRC 403 dlv 0011	0.008	0.148
												1270	Binary:CRC 403 dlv 0011	0.006	0.163
												1271	Binary:CRC 403 dlv 0011	0.001	0.072
												1272	Binary:CRC 403 dlv 0011	0.016	0.197
												1273	Binary:CRC 403 dlv 0011	0.004	0.133
												1274	Binary:CRC 403 dlv 0011	0.02	0.259
												1275	Binary:CRC 403 dlv 0011	0.008	0.222
												1276	Binary:CRC 403 dlv 0011	0.002	0.075
												1277	Binary:CRC 403 dlv 0011	0.004	0.116
												1278	Binary:CRC 403 dlv 0011	0.029	0.347
												1279	Binary:CRC 403 dlv 0011	0.027	0.25
												1280	Binary:CRC 403 dlv 0011	0.008	0.155
												1281	Binary:CRC 403 dlv 0011	0.007	0.169
												1282	Binary:CRC 403 dlv 0011	0.002	0.073
												1283	Binary:CRC 403 dlv 0011	0.002	0.097
												1284	Binary:CRC 403 dlv 0011	0.005	0.16
												1285	Binary:CRC 403 dlv 0011	0.004	0.186
												1286	Binary:CRC 403 dlv 0011	0.011	0.181
												1287	Binary:CRC 403 dlv 0011	0.009	0.134
												1288	Binary:CRC 403 dlv 0011	0.009	0.152
												1289	Binary:CRC 403 dlv 0011	0.008	0.208
												1290	Binary:CRC 403 dlv 0011	0.01	0.169
												1291	Binary:CRC 403 dlv 0011	0.006	0.147
												1292	Binary:CRC 403 dlv 0011	0.024	0.268
												1293	Binary:CRC 403 dlv 0011	0.008	0.254
												1294	Binary:CRC 403 dlv 0012	0.004	0.165
												1295	Binary:CRC 403 dlv 0012	0.047	0.38
												1296	Binary:CRC 403 dlv 0012	0.002	0.181
												1297	Binary:CRC 403 dlv 0012	0.002	0.087
												1298	Binary:CRC 403 dlv 0012	0.002	0.11
												1299	Binary:CRC 403 dlv 0012	0.005	0.114
												1300	Binary:CRC 403 dlv 0012	0.017	0.388
												1301	Binary:CRC 403 dlv 0012	0.009	0.195
												1302	Binary:CRC 403 dlv 0012	0.01	0.153
												1303	Binary:CRC 403 dlv 0012	0.027	0.303
												1304	Binary:CRC 403 dlv 0012	0.004	0.113
												1305	Binary:CRC 403 dlv 0012	0.012	0.288
												1306	Binary:CRC 403 dlv 0012	0.009	0.197
												1307	Binary:CRC 403 dlv 0012	0.016	0.262
												1308	Binary:CRC 403 dlv 0012	0.006	0.103
												1309	Binary:CRC 403 dlv 0012	0.019	0.23
												1310	Binary:CRC 403 dlv 0012	0.005	0.148
												1311	Binary:CRC 403 dlv 0012	0.001	0.094
												1312	Binary:CRC 403 dlv 0012	0.008	0.143
												1313	Binary:CRC 403 dlv 0012	0.002	0.12
												1314	Binary:CRC 403 dlv 0012	0.028	0.324
												1315	Binary:CRC 403 dlv 0012	0.007	0.209
												1316	Binary:CRC 403 dlv 0012	0.009	0.162
												1317	Binary:CRC 403 dlv 0012	0.008	0.252
												1318	Binary:CRC 403 dlv 0012	0.026	0.265
												1319	Binary:CRC 403 dlv 0012	0.004	0.13
												1320	Binary:CRC 403 dlv 0012	0.01	0.175
												1321	Binary:CRC 403 dlv 0012	0.008	0.157
												1322	Binary:CRC 403 dlv 0012	0.005	0.146
												1323	Binary:CRC 403 dlv 0012	0.006	0.143
												1324	Binary:CRC 403 dlv 0012	0.003	0.143
												1325	Binary:CRC 403 dlv 0012	0.005	0.173
												1326	Binary:CRC 403 dlv 0012	0.006	0.178
												1327	Binary:CRC 403 dlv 0012	0.011	0.214
												1328	Binary:CRC 403 dlv 0012	0.004	0.156
												1329	Binary:CRC 403 dlv 0012	0.018	0.337
												1330	Binary:CRC 403 dlv 0012	0.012	0.174
												1331	Binary:CRC 403 dlv 0012	0.019	0.245
												1332	Binary:CRC 403 dlv 0012	0.018	0.18
												1333	Binary:CRC 403 dlv 0012	0.012	0.187
												1334	Binary:CRC 403 dlv 0012	0.004	0.09
												1335	Binary:CRC 403 dlv 0012	0.049	0.477
												1336	Binary:CRC 403 dlv 0012	0.011	0.204
												1337	Binary:CRC 403 dlv 0012	0.005	0.147
												1338	Binary:CRC 403 dlv 0012	0.007	0.182
												1339	Binary:CRC 403 dlv 0012	0.005	0.148
												1340	Binary:CRC 403 dlv 0012	0.003	0.152
												1341	Binary:CRC 403 dlv 0012	0.005	0.128
												1342	Binary:CRC 403 dlv 0012	0.016	0.261
												1343	Binary:CRC 403 dlv 0012	0.006	0.147
												1344	Binary:CRC 403 dlv 0012	0.002	0.126
												1345	Binary:CRC 403 dlv 0012	0.008	0.166
												1346	Binary:CRC 403 dlv 0012	0.011	0.278
												1347	Binary:CRC 403 dlv 0012	0.001	0.064
												1348	Binary:CRC 403 dlv 0012	0.003	0.117
												1349	Binary:CRC 403 dlv 0012	0.01	0.263
												1350	Binary:CRC 403 dlv 0012	0.005	0.137
												1351	Binary:CRC 403 dlv 0012	0.003	0.143
												1352	Binary:CRC 403 dlv 0012	0.009	0.186
												1353	Binary:CRC 403 dlv 0012	0.006	0.181
												1354	Binary:CRC 403 dlv 0012	0.005	0.202
												1355	Binary:CRC 403 dlv 0012	0.041	0.348
												1356	Binary:CRC 403 dlv 0012	0.018	0.237
												1357	Binary:CRC 403 dlv 0012	0.004	0.103
												1358	Binary:CRC 403 dlv 0012	0.007	0.133
												1359	Binary:CRC 403 dlv 0012	0.014	0.17
												1360	Binary:CRC 403 dlv 0012	0.012	0.182
												1361	Binary:CRC 403 dlv 0012	0.004	0.14
												1362	Binary:CRC 403 dlv 0012	0.02	0.199
												1363	Binary:CRC 403 dlv 0012	0.061	0.353
												1364	Binary:CRC 403 dlv 0012	0.004	0.188
												1365	Binary:CRC 403 dlv 0012	0.083	0.536
												1366	Binary:CRC 403 dlv 0012	0.005	0.147
												1367	Binary:CRC 403 dlv 0012	0.025	0.343
												1368	Binary:CRC 403 dlv 0012	0.012	0.19
												1369	Binary:CRC 403 dlv 0012	0.064	0.421
												1370	Binary:CRC 403 dlv 0012	0.004	0.136
												1371	Binary:CRC 403 dlv 0012	0.009	0.187
												1372	Binary:CRC 403 dlv 0012	0.017	0.242
												1373	Binary:CRC 403 dlv 0012	0.003	0.107
												1374	Binary:CRC 403 dlv 0012	0.004	0.143
												1375	Binary:CRC 403 dlv 0012	0.007	0.155
												1376	Binary:CRC 403 dlv 0012	0.006	0.196
												1377	Binary:CRC 403 dlv 0012	0.001	0.072
												1378	Binary:CRC 403 dlv 0012	0.005	0.186
												1379	Binary:CRC 403 dlv 0012	0.008	0.146
												1380	Binary:CRC 403 dlv 0012	0.003	0.13
												1381	Binary:CRC 403 dlv 0012	0.041	0.392
												1382	Binary:CRC 403 dlv 0012	0.006	0.164
												1383	Binary:CRC 403 dlv 0012	0.001	0.086
												1384	Binary:CRC 403 dlv 0012	0.003	0.12
												1385	Binary:CRC 403 dlv 0012	0.008	0.141
												1386	Binary:CRC 403 dlv 0012	0.022	0.406
												1387	Binary:CRC 403 dlv 0012	0.005	0.116
												1388	Binary:CRC 403 dlv 0012	0.014	0.314
												1389	Binary:CRC 403 dlv 0012	0.007	0.219
												1390	Binary:CRC 403 dlv 0012	0.005	0.145
												1391	Binary:CRC 403 dlv 0012	0.019	0.301
												1392	Binary:CRC 403 dlv 0012	0.023	0.308
												1393	Binary:CRC 403 dlv 0012	0.006	0.131
												1394	Binary:CRC 403 dlv 0012	0.005	0.143
												1395	Binary:CRC 403 dlv 0012	0.011	0.243
												1396	Binary:CRC 403 dlv 0012	0.012	0.152
												1397	Binary:CRC 403 dlv 0012	0.015	0.249
												1398	Binary:CRC 403 dlv 0012	0.005	0.115
												1399	Binary:CRC 403 dlv 0012	0.008	0.182
												1400	Binary:CRC 403 dlv 0012	0.004	0.152
												1401	Binary:CRC 403 dlv 0012	0.007	0.159
												1402	Binary:CRC 403 dlv 0012	0.01	0.249
												1403	Binary:CRC 403 dlv 0012	0.006	0.151
												1404	Binary:CRC 403 dlv 0012	0.003	0.123
												1405	Binary:CRC 403 dlv 0012	0.008	0.156
												1406	Binary:CRC 403 dlv 0012	0.008	0.163
												1407	Binary:CRC 403 dlv 0012	0.007	0.142
												1408	Binary:CRC 403 dlv 0012	0.002	0.084
												1409	Binary:CRC 403 dlv 0012	0.007	0.145
												1410	Binary:CRC 403 dlv 0012	0.003	0.125
												1411	Binary:CRC 403 dlv 0012	0.005	0.14
												1412	Binary:CRC 403 dlv 0012	0.026	0.383
												1413	Binary:CRC 403 dlv 0012	0.009	0.231
												1414	Binary:CRC 403 dlv 0012	0.009	0.206
												1415	Binary:CRC 403 dlv 0012	0.002	0.086
												1416	Binary:CRC 403 dlv 0012	0.002	0.081
												1417	Binary:CRC 403 dlv 0012	0.008	0.196
												1418	Binary:CRC 403 dlv 0012	0.003	0.148
												1419	Binary:CRC 403 dlv 0012	0.007	0.186
												1420	Binary:CRC 403 dlv 0012	0.015	0.202
												1421	Binary:CRC 403 dlv 0012	0.004	0.122
												1422	Binary:CRC 403 dlv 0012	0.005	0.152
												1423	Binary:CRC 403 dlv 0012	0.007	0.206
												1424	Binary:CRC 403 dlv 0012	0.007	0.167
												1425	Binary:CRC 403 dlv 0012	0.008	0.165
												1426	Binary:CRC 403 dlv 0012	0.009	0.289
												1427	Binary:CRC 403 dlv 0012	0.002	0.104
												1428	Binary:CRC 403 dlv 0012	0.005	0.134
												1429	Binary:CRC 403 dlv 0012	0.019	0.253
												1430	Binary:CRC 403 dlv 0012	0.013	0.196
												1431	Binary:CRC 403 dlv 0012	0.032	0.321
												1432	Binary:CRC 403 dlv 0012	0.025	0.225
												1433	Binary:CRC 403 dlv 0012	0.003	0.124
												1434	Binary:CRC 403 dlv 0012	0.007	0.182
												1435	Binary:CRC 403 dlv 0012	0.032	0.268
												1436	Binary:CRC 403 dlv 0012	0.005	0.14
												1437	Binary:CRC 403 dlv 0012	0.005	0.225
												1438	Binary:CRC 403 dlv 0012	0.007	0.226
												1439	Binary:CRC 403 dlv 0012	0.005	0.213
												1440	Binary:CRC 403 dlv 0012	0.005	0.128
												1441	Binary:CRC 403 dlv 0012	0.01	0.148
												1442	Binary:CRC 403 dlv 0012	0.059	0.422
												1443	Binary:CRC 403 dlv 0012	0.003	0.12
												1444	Binary:CRC 403 dlv 0012	0.006	0.144
												1445	Binary:CRC 403 dlv 0012	0.004	0.17
												1446	Binary:CRC 403 dlv 0012	0.005	0.122
												1447	Binary:CRC 403 dlv 0012	0.005	0.164
												1448	Binary:CRC 403 dlv 0012	0.017	0.29
												1449	Binary:CRC 403 dlv 0012	0.021	0.278
												1450	Binary:CRC 403 dlv 0012	0.007	0.205
												1451	Binary:CRC 403 dlv 0012	0.011	0.225
												1452	Binary:CRC 403 dlv 0012	0.003	0.089
												1453	Binary:CRC 403 dlv 0012	0.013	0.212
												1454	Binary:CRC 403 dlv 0012	0.007	0.198
												1455	Binary:CRC 403 dlv 0012	0.013	0.249
												1456	Binary:CRC 403 dlv 0012	0.01	0.187
												1457	Binary:CRC 403 dlv 0012	0.008	0.182
												1458	Binary:CRC 403 dlv 0012	0.082	0.606
												1459	Binary:CRC 403 dlv 0012	0.006	0.174
												1460	Binary:CRC 403 dlv 0012	0.006	0.126
												1461	Binary:CRC 403 dlv 0012	0.005	0.124
												1462	Binary:CRC 403 dlv 0012	0.035	0.537
												1463	Binary:CRC 403 dlv 0012	0.033	0.463
												1464	Binary:CRC 403 dlv 0012	0.004	0.106
												1465	Binary:CRC 403 dlv 0012	0.006	0.116
												1466	Binary:CRC 403 dlv 0012	0.007	0.186
												1467	Binary:CRC 403 dlv 0012	0.006	0.139
												1468	Binary:CRC 403 dlv 0012	0.009	0.15
												1469	Binary:CRC 403 dlv 0012	0.014	0.28
												1470	Binary:CRC 403 dlv 0012	0.02	0.298
												1471	Binary:CRC 403 dlv 0012	0.003	0.12
												1472	Binary:CRC 403 dlv 0012	0.013	0.346
												1473	Binary:CRC 403 dlv 0012	0.014	0.237
												1474	Binary:CRC 403 dlv 0012	0.001	0.068
												1475	Binary:CRC 403 dlv 0012	0.016	0.194
												1476	Binary:CRC 403 dlv 0012	0.008	0.179
												1477	Binary:CRC 403 dlv 0012	0.004	0.247
												1478	Binary:CRC 403 dlv 0012	0.01	0.185
												1479	Binary:CRC 403 dlv 0012	0.003	0.146
												1480	Binary:CRC 403 dlv 0012	0.004	0.117
												1481	Binary:CRC 403 dlv 0012	0.005	0.153
												1482	Binary:CRC 403 dlv 0012	0.009	0.215
												1483	Binary:CRC 403 dlv 0012	0.002	0.187
												1484	Binary:CRC 403 dlv 0012	0.008	0.16
												1485	Binary:CRC 403 dlv 0012	0.014	0.203
												1486	Binary:CRC 403 dlv 0012	0.007	0.211
												1487	Binary:CRC 403 dlv 0012	0.013	0.228
												1488	Binary:CRC 403 dlv 0012	0.045	0.312
												1489	Binary:CRC 403 dlv 0012	0.023	0.266
												1490	Binary:CRC 403 dlv 0012	0.018	0.25
												1491	Binary:CRC 403 dlv 0012	0.011	0.213
												1492	Binary:CRC 403 dlv 0012	0.009	0.264
												1493	Binary:CRC 403 dlv 0012	0.019	0.227
												1494	Binary:CRC 403 dlv 0012	0.006	0.177
												1495	Binary:CRC 403 dlv 0012	0.006	0.167
												1496	Binary:CRC 403 dlv 0012	0.006	0.151
												1497	Binary:CRC 403 dlv 0012	0.012	0.173
												1498	Binary:CRC 403 dlv 0012	0.013	0.222
												1499	Binary:CRC 403 dlv 0012	0.173	0.872
												1500	Binary:CRC 403 dlv 0012	0.016	0.342
												1501	Binary:CRC 403 dlv 0012	0.006	0.134
												1502	Binary:CRC 403 dlv 0012	0.005	0.19
												1503	Binary:CRC 403 dlv 0012	0.002	0.11
												1504	Binary:CRC 403 dlv 0012	0.059	0.443
												1505	Binary:CRC 403 dlv 0012	0.014	0.227
												1506	Binary:CRC 403 dlv 0012	0.015	0.271
												1507	Binary:CRC 403 dlv 0012	0.023	0.284
												1508	Binary:CRC 403 dlv 0012	0.019	0.207
												1509	Binary:CRC 403 dlv 0012	0.008	0.152
												1510	Binary:CRC 403 dlv 0012	0.018	0.218
												1511	Binary:CRC 403 dlv 0012	0.013	0.211
												1512	Binary:CRC 403 dlv 0012	0.004	0.091
												1513	Binary:CRC 403 dlv 0012	0.014	0.189
												1514	Binary:CRC 403 dlv 0012	0.007	0.219
												1515	Binary:CRC 403 dlv 0013	0.007	0.139
												1516	Binary:CRC 403 dlv 0013	0.005	0.181
												1517	Binary:CRC 403 dlv 0013	0.008	0.161
												1518	Binary:CRC 403 dlv 0013	0.009	0.189
												1519	Binary:CRC 403 dlv 0013	0.003	0.156
												1520	Binary:CRC 403 dlv 0013	0.012	0.156
												1521	Binary:CRC 403 dlv 0013	0.005	0.138
												1522	Binary:CRC 403 dlv 0013	0.012	0.155
												1523	Binary:CRC 403 dlv 0013	0.004	0.111
												1524	Binary:CRC 403 dlv 0013	0.009	0.229
												1525	Binary:CRC 403 dlv 0013	0.014	0.256
												1526	Binary:CRC 403 dlv 0013	0.019	0.298
												1527	Binary:CRC 403 dlv 0013	0.006	0.153
												1528	Binary:CRC 403 dlv 0013	0.006	0.16
												1529	Binary:CRC 403 dlv 0013	0.003	0.18
												1530	Binary:CRC 403 dlv 0013	0.006	0.231
												1531	Binary:CRC 403 dlv 0013	0.009	0.122
												1532	Binary:CRC 403 dlv 0013	0.015	0.224
												1533	Binary:CRC 403 dlv 0013	0.011	0.207
												1534	Binary:CRC 403 dlv 0013	0.001	0.066
												1535	Binary:CRC 403 dlv 0013	0.038	0.271
												1536	Binary:CRC 403 dlv 0013	0.006	0.166
												1537	Binary:CRC 403 dlv 0013	0.01	0.228
												1538	Binary:CRC 403 dlv 0013	0.007	0.136
												1539	Binary:CRC 403 dlv 0013	0.023	0.237
												1540	Binary:CRC 403 dlv 0013	0.015	0.21
												1541	Binary:CRC 403 dlv 0013	0.002	0.086
												1542	Binary:CRC 403 dlv 0013	0.013	0.308
												1543	Binary:CRC 403 dlv 0013	0.004	0.16
												1544	Binary:CRC 403 dlv 0013	0.012	0.271
												1545	Binary:CRC 403 dlv 0013	0.002	0.137
												1546	Binary:CRC 403 dlv 0013	0.001	0.135
												1547	Binary:CRC 403 dlv 0013	0.003	0.119
												1548	Binary:CRC 403 dlv 0013	0.01	0.289
												1549	Binary:CRC 403 dlv 0013	0.033	0.301
												1550	Binary:CRC 403 dlv 0014	0.025	0.287
												1551	Binary:CRC 403 dlv 0014	0.004	0.096
												1552	Binary:CRC 403 dlv 0015	0.001	0.094
												1553	Binary:CRC 403 dlv 0015	0.03	0.316
												1554	Binary:CRC 403 dlv 0015	0.007	0.236
												1555	Binary:CRC 403 dlv 0015	0.002	0.16
												1556	Binary:CRC 403 dlv 0015	0.007	0.181
												1557	Binary:CRC 403 dlv 0015	0.062	0.376
												1558	Binary:CRC 403 dlv 0015	0.013	0.205
												1559	Binary:CRC 403 dlv 0015	0.027	0.284
												1560	Binary:CRC 403 dlv 0015	0.011	0.151
												1561	Binary:CRC 403 dlv 0015	0.029	0.338
												1562	Binary:CRC 403 dlv 0015	0.005	0.139
												1563	Binary:CRC 403 dlv 0015	0.048	0.342
												1564	Binary:CRC 403 dlv 0015	0.01	0.221
												1565	Binary:CRC 403 dlv 0015	0.035	0.304
												1566	Binary:CRC 403 dlv 0015	0.002	0.097
												1567	Binary:CRC 403 dlv 0015	0.006	0.181
												1568	Binary:CRC 403 dlv 0015	0.01	0.203
												1569	Binary:CRC 403 dlv 0015	0.007	0.144
												1570	Binary:CRC 403 dlv 0015	0.007	0.148
												1571	Binary:CRC 403 dlv 0015	0.005	0.118
												1572	Binary:CRC 403 dlv 0015	0.015	0.187
												1573	Binary:CRC 403 dlv 0015	0.175	1.01
												1574	Binary:CRC 403 dlv 0015	0.01	0.158
												1575	Binary:CRC 403 dlv 0015	0.011	0.179
												1576	Binary:CRC 403 dlv 0015	0.019	0.286
												1577	Binary:CRC 403 dlv 0015	0.007	0.279
												1578	Binary:CRC 403 dlv 0015	0.039	0.387
												1579	Binary:CRC 403 dlv 0015	0.008	0.223
												1580	Binary:CRC 403 dlv 0015	0.058	0.404
												1581	Binary:CRC 403 dlv 0015	0.003	0.139
												1582	Binary:CRC 403 dlv 0015	0.044	0.385
												1583	Binary:CRC 403 dlv 0015	0.173	0.774
												1584	Binary:CRC 403 dlv 0015	0.007	0.171
												1585	Binary:CRC 403 dlv 0015	0.005	0.178
												1586	Binary:CRC 403 dlv 0015	0.012	0.195
												1587	Binary:CRC 403 dlv 0015	0.022	0.314
												1588	Binary:CRC 403 dlv 0015	0.009	0.161
												1589	Binary:CRC 403 dlv 0015	0.038	0.369
												1590	Binary:CRC 403 dlv 0015	0.006	0.142
												1591	Binary:CRC 403 dlv 0015	0.005	0.175
												1592	Binary:CRC 403 dlv 0015	0.016	0.181
												1593	Binary:CRC 403 dlv 0015	0.009	0.21
												1594	Binary:CRC 403 dlv 0015	0.055	0.358
												1595	Binary:CRC 403 dlv 0015	0.04	0.352
												1596	Binary:CRC 403 dlv 0015	0.002	0.115
												1597	Binary:CRC 403 dlv 0015	0.004	0.14
												1598	Binary:CRC 403 dlv 0015	0.01	0.209
												1599	Binary:CRC 403 dlv 0015	0.184	1.302
												1600	Binary:CRC 403 dlv 0015	0.002	0.086
												1601	Binary:CRC 403 dlv 0015	0.009	0.185
												1602	Binary:CRC 403 dlv 0015	0.032	0.334
												1603	Binary:CRC 403 dlv 0015	0.053	0.358
												1604	Binary:CRC 403 dlv 0015	0.041	0.313
												1605	Binary:CRC 403 dlv 0015	0.005	0.152
												1606	Binary:CRC 403 dlv 0015	0.006	0.153
												1607	Binary:CRC 403 dlv 0015	0.002	0.171
												1608	Binary:CRC 403 dlv 0015	0.006	0.182
												1609	Binary:CRC 403 dlv 0015	0.017	0.216
												1610	Binary:CRC 403 dlv 0015	0.04	0.372
												1611	Binary:CRC 403 dlv 0016	0.01	0.198
												1612	Binary:CRC 403 dlv 0016	0.031	0.302
												1613	Binary:CRC 403 dlv 0016	0.016	0.248
												1614	Binary:CRC 403 dlv 0016	0.027	0.271
												1615	Binary:CRC 403 dlv 0016	0.04	0.31
												1616	Binary:CRC 403 dlv 0016	0.003	0.136
												1617	Binary:CRC 403 dlv 0016	0.009	0.179
												1618	Binary:CRC 403 dlv 0016	0.001	0.051
												1619	Binary:CRC 403 dlv 0016	0.034	0.311
												1620	Binary:CRC 403 dlv 0016	0.011	0.158
												1621	Binary:CRC 403 dlv 0016	0.001	0.096
												1622	Binary:CRC 403 dlv 0016	0.02	0.223
												1623	Binary:CRC 403 dlv 0016	0.011	0.181
												1624	Binary:CRC 403 dlv 0016	0.023	0.297
												1625	Binary:CRC 403 dlv 0016	0.082	0.646
												1626	Binary:CRC 403 dlv 0016	0.06	0.494
												1627	Binary:CRC 403 dlv 0016	0.038	0.298
												1628	Binary:CRC 403 dlv 0016	0.024	0.283
												1629	Binary:CRC 403 dlv 0016	0.009	0.166
												1630	Binary:CRC 403 dlv 0016	0.007	0.14
												1631	Binary:CRC 403 dlv 0016	0.187	0.765
												1632	Binary:CRC 403 dlv 0016	0.071	0.55
												1633	Binary:CRC 403 dlv 0016	0.006	0.184
												1634	Binary:CRC 403 dlv 0016	0.062	0.405
												1635	Binary:CRC 403 dlv 0016	0.096	0.533
												1636	Binary:CRC 403 dlv 0016	0.112	0.639
												1637	Binary:CRC 403 dlv 0016	0.017	0.197
												1638	Binary:CRC 403 dlv 0016	0.025	0.273
												1639	Binary:CRC 403 dlv 0016	0.008	0.19
												1640	Binary:CRC 403 dlv 0016	0.009	0.192
												1641	Binary:CRC 403 dlv 0016	0.011	0.148
												1642	Binary:CRC 403 dlv 0016	0.004	0.193
												1643	Binary:CRC 403 dlv 0016	0.003	0.129
												1644	Binary:CRC 403 dlv 0016	0.128	0.749
												1645	Binary:CRC 403 dlv 0016	0.085	0.468
												1646	Binary:CRC 403 dlv 0016	0.004	0.166
												1647	Binary:CRC 403 dlv 0016	0.176	0.818
												1648	Binary:CRC 403 dlv 0016	0.011	0.18
												1649	Binary:CRC 403 dlv 0016	0.07	0.431
												1650	Binary:CRC 403 dlv 0016	0.012	0.36
												1651	Binary:CRC 403 dlv 0016	0.027	0.273
												1652	Binary:CRC 403 dlv 0016	0.105	0.663
												1653	Binary:CRC 403 dlv 0016	0.068	0.351
												1654	Binary:CRC 403 dlv 0016	0.015	0.293
												1655	Binary:CRC 403 dlv 0016	0.003	0.098
												1656	Binary:CRC 403 dlv 0016	0.004	0.162
												1657	Binary:CRC 403 dlv 0016	0.053	0.352
												1658	Binary:CRC 403 dlv 0016	0.009	0.186
												1659	Binary:CRC 403 dlv 0016	0.029	0.303
												1660	Binary:CRC 403 dlv 0016	0.003	0.138
												1661	Binary:CRC 403 dlv 0016	0.049	0.366
												1662	Binary:CRC 403 dlv 0016	0.011	0.248
												1663	Binary:CRC 403 dlv 0016	0.023	0.288
												1664	Binary:CRC 403 dlv 0016	0.011	0.157
												1665	Binary:CRC 403 dlv 0016	0.003	0.109
												1666	Binary:CRC 403 dlv 0016	0.003	0.175
												1667	Binary:CRC 403 dlv 0016	0.008	0.137
												1668	Binary:CRC 403 dlv 0016	0.007	0.18
												1669	Binary:CRC 403 dlv 0016	0.067	0.487
												1670	Binary:CRC 403 dlv 0016	0.108	0.528
												1671	Binary:CRC 403 dlv 0016	0.003	0.11
												1672	Binary:CRC 403 dlv 0016	0.008	0.189
												1673	Binary:CRC 403 dlv 0016	0.047	0.37
												1674	Binary:CRC 403 dlv 0016	0.005	0.14
												1675	Binary:CRC 403 dlv 0016	0.035	0.358
												1676	Binary:CRC 403 dlv 0016	0.007	0.163
												1677	Binary:CRC 403 dlv 0016	0.168	0.922
												1678	Binary:CRC 403 dlv 0016	0.075	0.409
												1679	Binary:CRC 403 dlv 0016	0.013	0.167
												1680	Binary:CRC 403 dlv 0016	0.12	0.597
												1681	Binary:CRC 403 dlv 0016	0.006	0.156
												1682	Binary:CRC 403 dlv 0016	0.134	0.736
												1683	Binary:CRC 403 dlv 0016	0.01	0.171
												1684	Binary:CRC 403 dlv 0016	0.008	0.131
												1685	Binary:CRC 403 dlv 0016	0.074	0.406
												1686	Binary:CRC 403 dlv 0016	0.06	0.361
												1687	Binary:CRC 403 dlv 0016	0.006	0.19
												1688	Binary:CRC 403 dlv 0016	0.019	0.205
												1689	Binary:CRC 403 dlv 0017	0.014	0.211
												1690	Binary:CRC 403 dlv 0017	0.008	0.161
												1691	Binary:CRC 403 dlv 0017	0.026	0.263
												1692	Binary:CRC 403 dlv 0017	0.032	0.283
												1693	Binary:CRC 403 dlv 0017	0.016	0.207
												1694	Binary:CRC 403 dlv 0017	0.011	0.168
												1695	Binary:CRC 403 dlv 0017	0.034	0.292
												1696	Binary:CRC 403 dlv 0017	0.015	0.248
												1697	Binary:CRC 403 dlv 0017	0.008	0.163
												1698	Binary:CRC 403 dlv 0017	0.011	0.185
												1699	Binary:CRC 403 dlv 0017	0.007	0.135
												1700	Binary:CRC 403 dlv 0017	0.012	0.208
												1701	Binary:CRC 403 dlv 0017	0.007	0.173
												1702	Binary:CRC 403 dlv 0017	0.025	0.276
												1703	Binary:CRC 403 dlv 0017	0.024	0.247
												1704	Binary:CRC 403 dlv 0017	0.003	0.131
												1705	Binary:CRC 403 dlv 0017	0.042	0.307
												1706	Binary:CRC 403 dlv 0017	0.009	0.214
												1707	Binary:CRC 403 dlv 0017	0.008	0.188
												1708	Binary:CRC 403 dlv 0017	0.016	0.268
												1709	Binary:CRC 403 dlv 0017	0.002	0.081
												1710	Binary:CRC 403 dlv 0017	0.029	0.247
												1711	Binary:CRC 403 dlv 0017	0.004	0.168
												1712	Binary:CRC 403 dlv 0017	0.006	0.154
												1713	Binary:CRC 403 dlv 0017	0.052	0.367
												1714	Binary:CRC 403 dlv 0017	0.018	0.362
												1715	Binary:CRC 403 dlv 0017	0.007	0.178
												1716	Binary:CRC 403 dlv 0017	0.003	0.128
												1717	Binary:CRC 403 dlv 0017	0.007	0.166
												1718	Binary:CRC 403 dlv 0017	0.005	0.093
												1719	Binary:CRC 403 dlv 0017	0.007	0.201
												1720	Binary:CRC 403 dlv 0017	0.012	0.214
												1721	Binary:CRC 403 dlv 0017	0.025	0.295
												1722	Binary:CRC 403 dlv 0017	0.013	0.193
												1723	Binary:CRC 403 dlv 0017	0.004	0.11
												1724	Binary:CRC 403 dlv 0017	0.004	0.13
												1725	Binary:CRC 403 dlv 0017	0.028	0.338
												1726	Binary:CRC 403 dlv 0017	0.011	0.243
												1727	Binary:CRC 403 dlv 0017	0.005	0.232
												1728	Binary:CRC 403 dlv 0017	0.004	0.139
												1729	Binary:CRC 403 dlv 0017	0.031	0.303
												1730	Binary:CRC 403 dlv 0017	0.005	0.121
												1731	Binary:CRC 403 dlv 0017	0.007	0.12
												1732	Binary:CRC 403 dlv 0017	0.006	0.177
												1733	Binary:CRC 403 dlv 0017	0.005	0.156
												1734	Binary:CRC 403 dlv 0017	0.001	0.077
												1735	Binary:CRC 403 dlv 0017	0.031	0.392
												1736	Binary:CRC 403 dlv 0017	0.011	0.211
												1737	Binary:CRC 403 dlv 0017	0.027	0.293
												1738	Binary:CRC 403 dlv 0017	0.008	0.16
												1739	Binary:CRC 403 dlv 0017	0.014	0.248
												1740	Binary:CRC 403 dlv 0017	0.004	0.163
												1741	Binary:CRC 403 dlv 0017	0.006	0.14
												1742	Binary:CRC 403 dlv 0017	0.003	0.093
												1743	Binary:CRC 403 dlv 0017	0.001	0.077
												1744	Binary:CRC 403 dlv 0017	0.012	0.169
												1745	Binary:CRC 403 dlv 0017	0.005	0.135
												1746	Binary:CRC 403 dlv 0017	0.008	0.155
												1747	Binary:CRC 403 dlv 0017	0.004	0.124
												1748	Binary:CRC 403 dlv 0017	0.007	0.197
												1749	Binary:CRC 403 dlv 0017	0.019	0.198
												1750	Binary:CRC 403 dlv 0017	0.026	0.271
												1751	Binary:CRC 403 dlv 0017	0.026	0.286
												1752	Binary:CRC 403 dlv 0017	0.001	0.089
												1753	Binary:CRC 403 dlv 0017	0.007	0.171
												1754	Binary:CRC 403 dlv 0017	0.007	0.184
												1755	Binary:CRC 403 dlv 0017	0.002	0.127
												1756	Binary:CRC 403 dlv 0017	0.01	0.17
												1757	Binary:CRC 403 dlv 0017	0.015	0.331
												1758	Binary:CRC 403 dlv 0017	0.009	0.23
												1759	Binary:CRC 403 dlv 0017	0.007	0.193
												1760	Binary:CRC 403 dlv 0017	0.015	0.208
												1761	Binary:CRC 403 dlv 0017	0.004	0.107
												1762	Binary:CRC 403 dlv 0017	0.015	0.19
												1763	Binary:CRC 403 dlv 0017	0.019	0.22
												1764	Binary:CRC 403 dlv 0017	0.019	0.272
												1765	Binary:CRC 403 dlv 0017	0.01	0.206
												1766	Binary:CRC 403 dlv 0017	0.002	0.074
												1767	Binary:CRC 403 dlv 0017	0.006	0.147
												1768	Binary:CRC 403 dlv 0017	0.002	0.101
												1769	Binary:CRC 403 dlv 0017	0.01	0.202
												1770	Binary:CRC 403 dlv 0017	0.019	0.245
												1771	Binary:CRC 403 dlv 0017	0.009	0.217
												1772	Binary:CRC 403 dlv 0017	0.026	0.368
												1773	Binary:CRC 403 dlv 0017	0.054	0.393
												1774	Binary:CRC 403 dlv 0017	0.041	0.38
												1775	Binary:CRC 403 dlv 0017	0.008	0.2
												1776	Binary:CRC 403 dlv 0017	0.03	0.32
												1777	Binary:CRC 403 dlv 0017	0.011	0.153
												1778	Binary:CRC 403 dlv 0017	0.009	0.182
												1779	Binary:CRC 403 dlv 0017	0.06	0.483
												1780	Binary:CRC 403 dlv 0017	0.011	0.262
												1781	Binary:CRC 403 dlv 0017	0.005	0.133
												1782	Binary:CRC 403 dlv 0017	0.018	0.247
												1783	Binary:CRC 403 dlv 0017	0.021	0.226
												1784	Binary:CRC 403 dlv 0017	0.127	0.663
												1785	Binary:CRC 403 dlv 0017	0.008	0.152
												1786	Binary:CRC 403 dlv 0017	0.006	0.249
												1787	Binary:CRC 403 dlv 0017	0.016	0.217
												1788	Binary:CRC 403 dlv 0017	0.036	0.391
												1789	Binary:CRC 403 dlv 0017	0.009	0.153
												1790	Binary:CRC 403 dlv 0017	0.004	0.109
												1791	Binary:CRC 403 dlv 0017	0.017	0.241
												1792	Binary:CRC 403 dlv 0017	0.028	0.341
												1793	Binary:CRC 403 dlv 0017	0.013	0.183
												1794	Binary:CRC 403 dlv 0017	0.019	0.272
												1795	Binary:CRC 403 dlv 0017	0.001	0.07
												1796	Binary:CRC 403 dlv 0017	0.002	0.065
												1797	Binary:CRC 403 dlv 0017	0.014	0.233
												1798	Binary:CRC 403 dlv 0017	0.011	0.2
												1799	Binary:CRC 403 dlv 0017	0.005	0.14
												1800	Binary:CRC 403 dlv 0017	0.008	0.145
												1801	Binary:CRC 403 dlv 0017	0.011	0.208
												1802	Binary:CRC 403 dlv 0017	0.005	0.16
												1803	Binary:CRC 403 dlv 0017	0.008	0.203
												1804	Binary:CRC 403 dlv 0017	0.008	0.158
												1805	Binary:CRC 403 dlv 0017	0.094	0.482
												1806	Binary:CRC 403 dlv 0017	0.006	0.175
												1807	Binary:CRC 403 dlv 0017	0.05	0.365
												1808	Binary:CRC 403 dlv 0017	0.101	0.57
												1809	Binary:CRC 403 dlv 0017	0.004	0.106
												1810	Binary:CRC 403 dlv 0017	0.012	0.204
												1811	Binary:CRC 403 dlv 0017	0.02	0.267
												1812	Binary:CRC 403 dlv 0017	0.009	0.159
												1813	Binary:CRC 403 dlv 0017	0.013	0.261
												1814	Binary:CRC 403 dlv 0017	0.075	0.557
												1815	Binary:CRC 403 dlv 0017	0.018	0.241
												1816	Binary:CRC 403 dlv 0017	0.001	0.097
												1817	Binary:CRC 403 dlv 0017	0.013	0.261
												1818	Binary:CRC 403 dlv 0017	0.007	0.214
												1819	Binary:CRC 403 dlv 0017	0.001	0.07
												1820	Binary:CRC 403 dlv 0017	0.01	0.276
												1821	Binary:CRC 403 dlv 0017	0.006	0.134
												1822	Binary:CRC 403 dlv 0017	0.008	0.148
												1823	Binary:CRC 403 dlv 0017	0.004	0.158
												1824	Binary:CRC 403 dlv 0017	0.023	0.299
												1825	Binary:CRC 403 dlv 0017	0.002	0.139
												1826	Binary:CRC 403 dlv 0017	0.021	0.235
												1827	Binary:CRC 403 dlv 0017	0.003	0.142
												1828	Binary:CRC 403 dlv 0017	0.004	0.209
												1829	Binary:CRC 403 dlv 0017	0.004	0.109
												1830	Binary:CRC 403 dlv 0017	0.003	0.083
												1831	Binary:CRC 403 dlv 0017	0.011	0.229
												1832	Binary:CRC 403 dlv 0017	0.005	0.145
												1833	Binary:CRC 403 dlv 0017	0.011	0.203
												1834	Binary:CRC 403 dlv 0017	0.014	0.249
												1835	Binary:CRC 403 dlv 0017	0.003	0.113
												1836	Binary:CRC 403 dlv 0017	0.007	0.131
												1837	Binary:CRC 403 dlv 0017	0.008	0.126
												1838	Binary:CRC 403 dlv 0017	0.003	0.102
												1839	Binary:CRC 403 dlv 0017	0.018	0.219
												1840	Binary:CRC 403 dlv 0017	0.006	0.154
												1841	Binary:CRC 403 dlv 0017	0.014	0.219
												1842	Binary:CRC 403 dlv 0017	0.008	0.17
												1843	Binary:CRC 403 dlv 0017	0.017	0.205
												1844	Binary:CRC 403 dlv 0017	0.009	0.146
												1845	Binary:CRC 403 dlv 0017	0.044	0.348
												1846	Binary:CRC 403 dlv 0017	0.016	0.248
												1847	Binary:CRC 403 dlv 0017	0.01	0.211
												1848	Binary:CRC 403 dlv 0017	0.013	0.201
												1849	Binary:CRC 403 dlv 0017	0.012	0.149
												1850	Binary:CRC 403 dlv 0017	0.003	0.095
												1851	Binary:CRC 403 dlv 0017	0.041	0.346
												1852	Binary:CRC 403 dlv 0017	0.033	0.261
												1853	Binary:CRC 403 dlv 0017	0.024	0.222
												1854	Binary:CRC 403 dlv 0017	0.01	0.255
												1855	Binary:CRC 403 dlv 0017	0.114	0.673
												1856	Binary:CRC 403 dlv 0017	0.007	0.209
												1857	Binary:CRC 403 dlv 0017	0.048	0.333
												1858	Binary:CRC 403 dlv 0017	0.056	0.507
												1859	Binary:CRC 403 dlv 0017	0.086	0.465
												1860	Binary:CRC 403 dlv 0017	0.046	0.37
												1861	Binary:CRC 403 dlv 0017	0.024	0.274
												1862	Binary:CRC 403 dlv 0017	0.069	0.56
												1863	Binary:CRC 403 dlv 0017	0.008	0.183
												1864	Binary:CRC 403 dlv 0017	0.025	0.278
												1865	Binary:CRC 403 dlv 0017	0.007	0.143
												1866	Binary:CRC 403 dlv 0017	0.033	0.322
												1867	Binary:CRC 403 dlv 0017	0.002	0.118
												1868	Binary:CRC 403 dlv 0017	0.026	0.349
												1869	Binary:CRC 403 dlv 0017	0.009	0.242
												1870	Binary:CRC 403 dlv 0017	0.009	0.212
												1871	Binary:CRC 403 dlv 0017	0.001	0.062
												1872	Binary:CRC 403 dlv 0017	0.005	0.147
												1873	Binary:CRC 403 dlv 0017	0.008	0.132
												1874	Binary:CRC 403 dlv 0017	0.002	0.147
												1875	Binary:CRC 403 dlv 0017	0.02	0.255
												1876	Binary:CRC 403 dlv 0017	0.009	0.154
												1877	Binary:CRC 403 dlv 0017	0.015	0.227
												1878	Binary:CRC 403 dlv 0017	0.049	0.374
												1879	Binary:CRC 403 dlv 0017	0.016	0.213
												1880	Binary:CRC 403 dlv 0017	0.03	0.461
												1881	Binary:CRC 403 dlv 0017	0.029	0.307
												1882	Binary:CRC 403 dlv 0017	0.037	0.356
												1883	Binary:CRC 403 dlv 0017	0.013	0.218
												1884	Binary:CRC 403 dlv 0017	0.047	0.346
												1885	Binary:CRC 403 dlv 0017	0.009	0.193
												1886	Binary:CRC 403 dlv 0017	0.001	0.071
												1887	Binary:CRC 403 dlv 0017	0.008	0.198
												1888	Binary:CRC 403 dlv 0017	0.01	0.176
												1889	Binary:CRC 403 dlv 0017	0.054	0.517
												1890	Binary:CRC 403 dlv 0017	0.056	0.401
												1891	Binary:CRC 403 dlv 0017	0.008	0.161
												1892	Binary:CRC 403 dlv 0017	0.008	0.165
												1893	Binary:CRC 403 dlv 0017	0.004	0.113
												1894	Binary:CRC 403 dlv 0017	0.008	0.139
												1895	Binary:CRC 403 dlv 0017	0.007	0.113
												1896	Binary:CRC 403 dlv 0017	0.013	0.235
												1897	Binary:CRC 403 dlv 0017	0.01	0.168
												1898	Binary:CRC 403 dlv 0017	0.015	0.177
												1899	Binary:CRC 403 dlv 0017	0.006	0.2
												1900	Binary:CRC 403 dlv 0017	0.074	0.614
												1901	Binary:CRC 403 dlv 0017	0.004	0.095
												1902	Binary:CRC 403 dlv 0017	0.025	0.247
												1903	Binary:CRC 403 dlv 0017	0.003	0.129
												1904	Binary:CRC 403 dlv 0017	0.011	0.226
												1905	Binary:CRC 403 dlv 0017	0.006	0.161
												1906	Binary:CRC 403 dlv 0017	0.005	0.119
												1907	Binary:CRC 403 dlv 0017	0.007	0.12
												1908	Binary:CRC 403 dlv 0017	0.003	0.082
												1909	Binary:CRC 403 dlv 0017	0.006	0.18
												1910	Binary:CRC 403 dlv 0017	0.003	0.082
												1911	Binary:CRC 403 dlv 0017	0.009	0.182
												1912	Binary:CRC 403 dlv 0017	0.03	0.261
												1913	Binary:CRC 403 dlv 0017	0.01	0.234
												1914	Binary:CRC 403 dlv 0017	0.002	0.104
												1915	Binary:CRC 403 dlv 0017	0.01	0.185
												1916	Binary:CRC 403 dlv 0017	0.006	0.177
												1917	Binary:CRC 403 dlv 0017	0.011	0.276
												1918	Binary:CRC 403 dlv 0017	0.006	0.144
												1919	Binary:CRC 403 dlv 0017	0.016	0.191
												1920	Binary:CRC 403 dlv 0017	0.033	0.262
												1921	Binary:CRC 403 dlv 0017	0.053	0.33
												1922	Binary:CRC 403 dlv 0017	0.014	0.192
												1923	Binary:CRC 403 dlv 0017	0.061	0.349
												1924	Binary:CRC 403 dlv 0017	0.021	0.263
												1925	Binary:CRC 403 dlv 0017	0.007	0.15
												1926	Binary:CRC 403 dlv 0017	0.012	0.244
												1927	Binary:CRC 403 dlv 0017	0.01	0.18
												1928	Binary:CRC 403 dlv 0017	0.017	0.265
												1929	Binary:CRC 403 dlv 0017	0.008	0.213
												1930	Binary:CRC 403 dlv 0017	0.002	0.085
												1931	Binary:CRC 403 dlv 0018	0.055	0.533
												1932	Binary:CRC 403 dlv 0018	0.003	0.156
												1933	Binary:CRC 403 dlv 0018	0.012	0.295
												1934	Binary:CRC 403 dlv 0018	0.017	0.275
												1935	Binary:CRC 403 dlv 0018	0.165	0.719
												1936	Binary:CRC 403 dlv 0018	0.021	0.303
												1937	Binary:CRC 403 dlv 0018	0.004	0.128
												1938	Binary:CRC 403 dlv 0018	0.028	0.238
												1939	Binary:CRC 403 dlv 0018	0.007	0.14
												1940	Binary:CRC 403 dlv 0018	0.004	0.114
												1941	Binary:CRC 403 dlv 0018	0.007	0.178
												1942	Binary:CRC 403 dlv 0018	0.04	0.291
												1943	Binary:CRC 403 dlv 0018	0.006	0.129
												1944	Binary:CRC 403 dlv 0018	0.01	0.158
												1945	Binary:CRC 403 dlv 0018	0.019	0.221
												1946	Binary:CRC 403 dlv 0018	0.003	0.198
												1947	Binary:CRC 403 dlv 0018	0.019	0.275
												1948	Binary:CRC 403 dlv 0018	0.037	0.297
												1949	Binary:CRC 403 dlv 0018	0.048	0.312
												1950	Binary:CRC 403 dlv 0018	0.006	0.124
												1951	Binary:CRC 403 dlv 0018	0.006	0.111
												1952	Binary:CRC 403 dlv 0018	0.008	0.177
												1953	Binary:CRC 403 dlv 0018	0.05	0.327
												1954	Binary:CRC 403 dlv 0018	0.057	0.456
												1955	Binary:CRC 403 dlv 0018	0.064	0.477
												1956	Binary:CRC 403 dlv 0018	0.053	0.444
												1957	Binary:CRC 403 dlv 0018	0.05	0.431
												1958	Binary:CRC 403 dlv 0018	0.012	0.194
												1959	Binary:CRC 403 dlv 0018	0.003	0.09
												1960	Binary:CRC 403 dlv 0018	0.003	0.112
												1961	Binary:CRC 403 dlv 0018	0.016	0.236
												1962	Binary:CRC 403 dlv 0018	0.034	0.331
												1963	Binary:CRC 403 dlv 0018	0.006	0.102
												1964	Binary:CRC 403 dlv 0018	0.002	0.077
												1965	Binary:CRC 403 dlv 0018	0.02	0.265
												1966	Binary:CRC 403 dlv 0018	0.003	0.168
												1967	Binary:CRC 403 dlv 0018	0.002	0.106
												1968	Binary:CRC 403 dlv 0018	0.103	0.724
												1969	Binary:CRC 403 dlv 0018	0.04	0.337
												1970	Binary:CRC 403 dlv 0018	0.03	0.288
												1971	Binary:CRC 403 dlv 0018	0.024	0.256
												1972	Binary:CRC 403 dlv 0018	0.091	0.495
												1973	Binary:CRC 403 dlv 0018	0.018	0.214
												1974	Binary:CRC 403 dlv 0018	0.071	0.485
												1975	Binary:CRC 403 dlv 0018	0.008	0.184
												1976	Binary:CRC 403 dlv 0018	0.079	0.486
												1977	Binary:CRC 403 dlv 0018	0.014	0.196
												1978	Binary:CRC 403 dlv 0018	0.07	0.488
												1979	Binary:CRC 403 dlv 0018	0.011	0.19
												1980	Binary:CRC 403 dlv 0018	0.007	0.137
												1981	Binary:CRC 403 dlv 0018	0.009	0.154
												1982	Binary:CRC 403 dlv 0018	0.006	0.229
												1983	Binary:CRC 403 dlv 0018	0.006	0.148
												1984	Binary:CRC 403 dlv 0018	0.012	0.193
												1985	Binary:CRC 403 dlv 0018	0.008	0.187
												1986	Binary:CRC 403 dlv 0018	0.006	0.17
												1987	Binary:CRC 403 dlv 0018	0.014	0.229
												1988	Binary:CRC 403 dlv 0018	0.007	0.157
												1989	Binary:CRC 403 dlv 0018	0.035	0.361
												1990	Binary:CRC 403 dlv 0018	0.111	0.764
												1991	Binary:CRC 403 dlv 0018	0.104	0.544
												1992	Binary:CRC 403 dlv 0018	0.002	0.101
												1993	Binary:CRC 403 dlv 0018	0.004	0.15
												1994	Binary:CRC 403 dlv 0018	0.017	0.235
												1995	Binary:CRC 403 dlv 0018	0.007	0.153
												1996	Binary:CRC 403 dlv 0018	0.002	0.103
												1997	Binary:CRC 403 dlv 0018	0.014	0.161
												1998	Binary:CRC 403 dlv 0018	0.01	0.151
[truncated: 175 more rows]

## Sheet: S12C
					Bin center (nm)	WT APC	Crispr APC	CRC-PDO 403			Cluster area range (nm)	WT APC	Crispr APC	CRC-PDO 403
					0	10.1869	3.56732	4.91532			<500	10.1869	3.56732	4.91532
					500	25.6717	28.6536	30.9287			500-2000	68.4747	65.1323	66.6397
					1000	21.9697	16.4557	21.0769			>2000	21.3384	31.3003	28.445
					1500	11.9949	12.4281	9.11183
					2000	8.83838	7.59494	5.52232
					2500	5.30303	6.78941	5.32582
					3000	3.78788	5.63867	3.8532
					3500	3.53535	4.37284	2.6567
					4000	2.90404	3.79747	2.02485
					4500	1.51515	2.7618	1.24252
					5000	0.757576	1.3809	1.4266
					5500	0.883838	1.26582	1.96641
					6000	0.883838	0.920598	1.01243
					6500	0.505051	0.345224	1.73631
					7000	0.252525	0.920598	1.59825
					7500	0.126263	0.805524	1.55223
					8000	0.126263	0.460299	0.414174
					8500	0.126263	0.345224	0.322135
					9000	0.126263	0.23015	0.368155
					9500	0.252525	0.23015	0.368155
					10000	0.126263	0.115075	0.0920387
					10500	0.126263	0.23015	0.230097
					11000	0	0.345224	0.184077
					11500	0	0	0.138058
					12000	0	0	0.184077
					12500	0	0.115075	0.276116
					13000	0	0.115075	0.230097
					13500	0	0	0.0920387
					14000	0	0	0.138058
					14500	0	0	0.138058
					15000	0	0	0.0460193
					15500	0	0	0
					16000	0	0	0.0460193
					16500	0	0	0.0920387
					17000	0	0	0.0460193
					17500	0	0	0.230097
					18000	0	0.115075	0
					18500	0	0	0.0920387
					19000	0	0	0
					19500	0	0	0.0460193
					20000	0	0	0
					20500	0	0	0
					21000	0	0	0
					21500	0	0	0.0460193
					22000	0	0	0
					22500	0	0	0
					23000	0	0	0.0460193
					23500	0	0	0
					24000	0	0	0
					24500	0	0	0.0920387
					25000	0	0	0
					25500	0	0	0
					26000	0	0	0
					26500	0	0	0
					27000	0	0	0
					27500	0	0	0
					28000	0	0	0
					28500	0	0	0
					29000	0	0	0
					29500	0	0	0
					30000	0	0	0
					30500	0	0	0.0460193
					31000	0	0	0.0460193

## Sheet: S12D-H
		CRC-PDO														WT APC														Crispr APC
		Cell	ROI	Size of ROI (nm)	Percentage of molecules in clusters (%)	Average number of molecules per cluster	Average cluster area (nm^2)	Absolute density in clusters (molecules / µm^2)	Relative density in clusters	Total number of molecules in ROI	Number of clusters in ROI	Density of clusters (clusters / µm^2)				Cell	ROI	Size of ROI (nm)	Percentage of molecules in clusters (%)	Average number of molecules per cluster	Average cluster area (nm^2)	Absolute density in clusters (molecules / µm^2)	Relative density in clusters	Total number of molecules in ROI	Number of clusters in ROI	Density of clusters (clusters / µm^2)				Cell	ROI	Size of ROI (nm)	Percentage of molecules in clusters (%)	Average number of molecules per cluster	Average cluster area (nm^2)	Absolute density in clusters (molecules / µm^2)	Relative density in clusters	Total number of molecules in ROI	Number of clusters in ROI	Density of clusters (clusters / µm^2)
		1	1	131640666	38.7089	66.6875	8715.99	8427.25	88.1895	15676	831	8.41685				1	1	8.11107e+07	12.2722	28.1786	5532.48	3519.6	75.3078	7244	705	1.29453				1	1	20837828	23.2176	33.3333	10158.1	6047.89	59.881	4494	538	6.62257
		2	1	1.1622e+08	41.1889	64.5724	8392.5	14801.4	151.856	13693	786	9.01735				2	1	1.41381e+08	14.9592	29.2838	6910.28	3088.8	24.7411	1598	258	11.7272				2	1	314353514	16.6849	30.3333	7230.93	4418.89	47.1836	70273	2828	8.99624
		2	2	1.18027e+08	27.5167	55.1786	9241.53	9503.82	102.128	12596	690	7.79481				3	1	9.12605e+07	16.4552	47.0132	7419.53	3935.8	131.696	9535	122	1.33683				3	1	5.89654e+07	15.3229	70.7778	6889.9	18568.1	162.137	14077	448	7.59768
		3	1	1.21605e+08	31.1703	56.1161	8168.9	11732	138.405	12159	582	6.38129				4	1	9.54676e+07	15.9435	47.0132	7419.53	3935.8	126.611	9841	122	1.27792				4	1	1.67213e+07	22.5417	112.25	10460.9	23395.8	252.963	3061	471	4.24607
		4	1	2.04469e+08	18.7878	62.9861	8354.69	13846.5	120.146	24665	1236	8.0599				5	1	114929037	19.9492	43.7647	7136.77	5510.51	83.6308	11161	251	2.18396				5	1	29444805	17.6902	50.6667	11348.6	4138.03	52.3869	4771	379	6.07917
		5	1	156349932	19.8647	41.15	7736.81	6111.55	65.5495	16552	753	6.42149				6	1	423588067	3.95333	18	4344.46	3390	66.046	9285	357	0.8428				6	1	52125434	25.1423	56.76	6439.39	4430.87	68.4715	8607	394	7.55869
		6	1	165531034	21.96	47.4479	7703.57	7719.01	96.5145	16020	735	5.92034				7	1	3.64998e+08	13.6618	40.0795	7237.54	4809.37	72.9933	14972	772	2.11508				7	1	7.8644e+07	21.6022	49.7586	8558.35	7672.37	79.3117	16415	572	7.27328
		7	1	88823411	25.8592	47.7344	7507.11	10146.1	101.582	9660	540	8.10597				8	1	110229455	8.25302	16.75	3308.52	4965.63	91.3956	10687	155	1.40616				8	1	105035840	34.6978	49.8172	8904.29	8676.51	92.9128	23111	923	8.78748
		8	1	248868199	26.0968	47.6786	7433.99	8496.93	107.053	25551	1293	6.92736				9	1	1.1898e+08	17.5483	43.7845	7399.9	6104.96	100.909	14765	271	2.2777
																10	2	1.21556e+08	12.9822	31.5682	5892.95	5234.75	88.7278	10349	236	1.94149
																10	1	79933530	20.2444	41.0217	6355.32	3946.68	116.934	9657	201	2.51459
	average:			150170590	27.9059	54.3946	8139.45	10087.2	107.936	16285.8	827.333	7.44949			average:			1.58494e+08	14.202	35.1325	6268.85	4403.81	88.9992	9917.64	313.636	2.62893			average:			8.4516e+07	22.1124	56.7121	8748.81	9668.55	101.906	18101.1	819.125	7.14515
