# Supplementary material for: Mutant APC reshapes Wnt signaling plasma membrane nanodomains by altering cholesterol levels via oncogenic β-catenin
Source: Nat Commun. 2023 Jul 19;14:4342. doi: 10.1038/s41467-023-39640-w (PMC10356786; doi:10.1038/s41467-023-39640-w)
Supplement: Supplementary file 4 — Source Data [file 41467_2023_39640_MOESM4_ESM.zip › Source Data Folder/new Figure S13/Figure S13.xlsx]

## Sheet: S13A (Bcat activity)
	raw data
		mock	(-) Wnt, (-) mevastatin	(-) Wnt, 5 µM mevastatin	(+) Wnt, (-) mevastatin	(+) Wnt, 5 µM mevastatin
	exp 1	273	4171	2645	6496	2967
	exp 2	275	4209	2680	6469	2890
	exp 3	281	4856	2587	6294	3810
	normalized to renilla luciferase
		mock	(-) Wnt, (-) mevastatin	(-) Wnt, 5 µM mevastatin	(+) Wnt, (-) mevastatin	(+) Wnt, 5 µM mevastatin
	exp 1	19.5	379.182	125.952	499.692	185.438
	exp 2	16.1765	350.75	157.647	588.091	160.556
	exp 3	20.0714	269.778	136.158	629.4	122.174

## Sheet: S13B (filipin III)
	raw data
		(+) Wnt, (-) mevastatin	N	(+) Wnt, 5 µM mevastatin	N
	exp 1	161.337	2225	107.906	2800
	exp 2	153.279	2280	105.872	3272
	exp 3	167.137	3127	100.988	3377

## Sheet: S13C (Di4)
	raw data
		(+) Wnt, (-) mevastatin	N	(+) Wnt, 5 µM mevastatin	N
	exp 1	-0.1672	3079	-0.2521	3301
	exp 2	-0.1603	3268	-0.2577	2882
	exp 3	-0.1623	3177	-0.2513	3273
